# Supplementary material for: Examining the Effect of Charged Lipids on Mitochondrial Outer Membrane Dynamics Using Atomistic Simulations
Source: Biomolecules. 2022 Jan 22;12(2):183. doi: 10.3390/biom12020183 (PMC8961577; doi:10.3390/biom12020183)
Supplement: Supplementary file 1 [file biomolecules-12-00183-s001.zip]

Archive with 377 entries (359 files):
- Supplementary Materials/
- Supplementary Materials/simulated_systems/
- Supplementary Materials/simulated_systems/simulated_systems/
- Supplementary Materials/simulated_systems/simulated_systems/Mito1/
- Supplementary Materials/simulated_systems/simulated_systems/Mito1/restraints/
- Supplementary Materials/simulated_systems/simulated_systems/Mito1/restraints/dihe.txt
- Supplementary Materials/simulated_systems/simulated_systems/Mito1/restraints/pnpi24_head_lower.ref
- Supplementary Materials/simulated_systems/simulated_systems/Mito1/restraints/pnpi24_head_upper.ref
- Supplementary Materials/simulated_systems/simulated_systems/Mito1/restraints/popc_head_lower.ref
- Supplementary Materials/simulated_systems/simulated_systems/Mito1/restraints/popc_head_upper.ref
- Supplementary Materials/simulated_systems/simulated_systems/Mito1/restraints/pope_head_lower.ref
- Supplementary Materials/simulated_systems/simulated_systems/Mito1/restraints/pope_head_upper.ref
- Supplementary Materials/simulated_systems/simulated_systems/Mito1/restraints/step6.1_equilibration.col
- Supplementary Materials/simulated_systems/simulated_systems/Mito1/restraints/step6.1_equilibration.dihe
- Supplementary Materials/simulated_systems/simulated_systems/Mito1/restraints/step6.2_equilibration.col
- Supplementary Materials/simulated_systems/simulated_systems/Mito1/restraints/step6.2_equilibration.dihe
- Supplementary Materials/simulated_systems/simulated_systems/Mito1/restraints/step6.3_equilibration.col
- Supplementary Materials/simulated_systems/simulated_systems/Mito1/restraints/step6.3_equilibration.dihe
- Supplementary Materials/simulated_systems/simulated_systems/Mito1/restraints/step6.4_equilibration.col
- Supplementary Materials/simulated_systems/simulated_systems/Mito1/restraints/step6.4_equilibration.dihe
- Supplementary Materials/simulated_systems/simulated_systems/Mito1/restraints/step6.5_equilibration.col
- Supplementary Materials/simulated_systems/simulated_systems/Mito1/restraints/step6.5_equilibration.dihe
- Supplementary Materials/simulated_systems/simulated_systems/Mito1/restraints/step6.6_equilibration.col
- Supplementary Materials/simulated_systems/simulated_systems/Mito1/restraints/step6.6_equilibration.dihe
- Supplementary Materials/simulated_systems/simulated_systems/Mito1/step5_assembly.namd.str
- Supplementary Materials/simulated_systems/simulated_systems/Mito1/step5_assembly.pdb
- Supplementary Materials/simulated_systems/simulated_systems/Mito1/step5_assembly.xplor_ext.psf
- Supplementary Materials/simulated_systems/simulated_systems/Mito1/step6.1_equilibration.inp
- Supplementary Materials/simulated_systems/simulated_systems/Mito1/step6.2_equilibration.inp
- Supplementary Materials/simulated_systems/simulated_systems/Mito1/step6.3_equilibration.inp
- Supplementary Materials/simulated_systems/simulated_systems/Mito1/step6.4_equilibration.inp
- Supplementary Materials/simulated_systems/simulated_systems/Mito1/step6.5_equilibration.inp
- Supplementary Materials/simulated_systems/simulated_systems/Mito1/step6.6_equilibration.inp
- Supplementary Materials/simulated_systems/simulated_systems/Mito1/step7.10_production.inp
- Supplementary Materials/simulated_systems/simulated_systems/Mito1/step7.11_production.inp
- Supplementary Materials/simulated_systems/simulated_systems/Mito1/step7.12_production.inp
- Supplementary Materials/simulated_systems/simulated_systems/Mito1/step7.13_production.inp
- Supplementary Materials/simulated_systems/simulated_systems/Mito1/step7.14_production.inp
- Supplementary Materials/simulated_systems/simulated_systems/Mito1/step7.15_production.inp
- Supplementary Materials/simulated_systems/simulated_systems/Mito1/step7.16_production.inp
- Supplementary Materials/simulated_systems/simulated_systems/Mito1/step7.16_production.restart.coor
- Supplementary Materials/simulated_systems/simulated_systems/Mito1/step7.16_production.restart.vel
- Supplementary Materials/simulated_systems/simulated_systems/Mito1/step7.16_production.restart.xsc
- Supplementary Materials/simulated_systems/simulated_systems/Mito1/step7.1_production.inp
- Supplementary Materials/simulated_systems/simulated_systems/Mito1/step7.2_production.inp
- Supplementary Materials/simulated_systems/simulated_systems/Mito1/step7.3_production.inp
- Supplementary Materials/simulated_systems/simulated_systems/Mito1/step7.4_production.inp
- Supplementary Materials/simulated_systems/simulated_systems/Mito1/step7.5_production.inp
- Supplementary Materials/simulated_systems/simulated_systems/Mito1/step7.6_production.inp
- Supplementary Materials/simulated_systems/simulated_systems/Mito1/step7.7_production.inp
- Supplementary Materials/simulated_systems/simulated_systems/Mito1/step7.8_production.inp
- Supplementary Materials/simulated_systems/simulated_systems/Mito1/step7.9_production.inp
- Supplementary Materials/simulated_systems/simulated_systems/Mito1/toppar/
- Supplementary Materials/simulated_systems/simulated_systems/Mito1/toppar/par_all36_carb.prm
- Supplementary Materials/simulated_systems/simulated_systems/Mito1/toppar/par_all36_cgenff.prm
- Supplementary Materials/simulated_systems/simulated_systems/Mito1/toppar/par_all36_lipid.prm
- Supplementary Materials/simulated_systems/simulated_systems/Mito1/toppar/par_all36_na.prm
- Supplementary Materials/simulated_systems/simulated_systems/Mito1/toppar/par_all36_prot.prm
- Supplementary Materials/simulated_systems/simulated_systems/Mito1/toppar/tip216.crd
- Supplementary Materials/simulated_systems/simulated_systems/Mito1/toppar/toppar_alkanes.str
- Supplementary Materials/simulated_systems/simulated_systems/Mito1/toppar/toppar_all36_carb_glycopeptide.str
- Supplementary Materials/simulated_systems/simulated_systems/Mito1/toppar/toppar_all36_detergent.str
- Supplementary Materials/simulated_systems/simulated_systems/Mito1/toppar/toppar_all36_lipid_bacterial.str
- Supplementary Materials/simulated_systems/simulated_systems/Mito1/toppar/toppar_all36_lipid_cardiolipin.str
- Supplementary Materials/simulated_systems/simulated_systems/Mito1/toppar/toppar_all36_lipid_cholesterol.str
- Supplementary Materials/simulated_systems/simulated_systems/Mito1/toppar/toppar_all36_lipid_glycolipid.str
- Supplementary Materials/simulated_systems/simulated_systems/Mito1/toppar/toppar_all36_lipid_hmmm.str
- Supplementary Materials/simulated_systems/simulated_systems/Mito1/toppar/toppar_all36_lipid_inositol.str
- Supplementary Materials/simulated_systems/simulated_systems/Mito1/toppar/toppar_all36_lipid_llo.str
- Supplementary Materials/simulated_systems/simulated_systems/Mito1/toppar/toppar_all36_lipid_miscellaneous.str
- Supplementary Materials/simulated_systems/simulated_systems/Mito1/toppar/toppar_all36_lipid_sphingo.str
- Supplementary Materials/simulated_systems/simulated_systems/Mito1/toppar/toppar_all36_lipid_yeast.str
- Supplementary Materials/simulated_systems/simulated_systems/Mito1/toppar/toppar_all36_na_nad_ppi.str
- Supplementary Materials/simulated_systems/simulated_systems/Mito1/toppar/toppar_all36_prot_fluoro_alkanes.str
- Supplementary Materials/simulated_systems/simulated_systems/Mito1/toppar/toppar_all36_prot_lyr.str
- Supplementary Materials/simulated_systems/simulated_systems/Mito1/toppar/toppar_all36_prot_na_combined.str
- Supplementary Materials/simulated_systems/simulated_systems/Mito1/toppar/toppar_dum_noble_gases.str
- Supplementary Materials/simulated_systems/simulated_systems/Mito1/toppar/toppar_water_ions.str
- Supplementary Materials/simulated_systems/simulated_systems/Mito1/toppar/top_all36_carb.rtf
- Supplementary Materials/simulated_systems/simulated_systems/Mito1/toppar/top_all36_cgenff.rtf
- Supplementary Materials/simulated_systems/simulated_systems/Mito1/toppar/top_all36_lipid.rtf
- Supplementary Materials/simulated_systems/simulated_systems/Mito1/toppar/top_all36_na.rtf
- Supplementary Materials/simulated_systems/simulated_systems/Mito1/toppar/top_all36_prot.rtf
- Supplementary Materials/simulated_systems/simulated_systems/Mito2/
- Supplementary Materials/simulated_systems/simulated_systems/Mito2/restraints/
- Supplementary Materials/simulated_systems/simulated_systems/Mito2/restraints/dihe.txt
- Supplementary Materials/simulated_systems/simulated_systems/Mito2/restraints/pnpi24_head_lower.ref
- Supplementary Materials/simulated_systems/simulated_systems/Mito2/restraints/pnpi24_head_upper.ref
- Supplementary Materials/simulated_systems/simulated_systems/Mito2/restraints/popc_head_lower.ref
- Supplementary Materials/simulated_systems/simulated_systems/Mito2/restraints/popc_head_upper.ref
- Supplementary Materials/simulated_systems/simulated_systems/Mito2/restraints/pope_head_lower.ref
- Supplementary Materials/simulated_systems/simulated_systems/Mito2/restraints/pope_head_upper.ref
- Supplementary Materials/simulated_systems/simulated_systems/Mito2/restraints/pops_head_lower.ref
- Supplementary Materials/simulated_systems/simulated_systems/Mito2/restraints/pops_head_upper.ref
- Supplementary Materials/simulated_systems/simulated_systems/Mito2/restraints/step6.1_equilibration.col
- Supplementary Materials/simulated_systems/simulated_systems/Mito2/restraints/step6.1_equilibration.dihe
- Supplementary Materials/simulated_systems/simulated_systems/Mito2/restraints/step6.2_equilibration.col
- Supplementary Materials/simulated_systems/simulated_systems/Mito2/restraints/step6.2_equilibration.dihe
- Supplementary Materials/simulated_systems/simulated_systems/Mito2/restraints/step6.3_equilibration.col
- Supplementary Materials/simulated_systems/simulated_systems/Mito2/restraints/step6.3_equilibration.dihe
- Supplementary Materials/simulated_systems/simulated_systems/Mito2/restraints/step6.4_equilibration.col
- Supplementary Materials/simulated_systems/simulated_systems/Mito2/restraints/step6.4_equilibration.dihe
- Supplementary Materials/simulated_systems/simulated_systems/Mito2/restraints/step6.5_equilibration.col
- Supplementary Materials/simulated_systems/simulated_systems/Mito2/restraints/step6.5_equilibration.dihe
- Supplementary Materials/simulated_systems/simulated_systems/Mito2/restraints/step6.6_equilibration.col
- Supplementary Materials/simulated_systems/simulated_systems/Mito2/restraints/step6.6_equilibration.dihe
- Supplementary Materials/simulated_systems/simulated_systems/Mito2/step5_assembly.namd.str
- Supplementary Materials/simulated_systems/simulated_systems/Mito2/step5_assembly.pdb
- Supplementary Materials/simulated_systems/simulated_systems/Mito2/step5_assembly.xplor_ext.psf
- Supplementary Materials/simulated_systems/simulated_systems/Mito2/step6.1_equilibration.inp
- Supplementary Materials/simulated_systems/simulated_systems/Mito2/step6.2_equilibration.inp
- Supplementary Materials/simulated_systems/simulated_systems/Mito2/step6.3_equilibration.inp
- Supplementary Materials/simulated_systems/simulated_systems/Mito2/step6.4_equilibration.inp
- Supplementary Materials/simulated_systems/simulated_systems/Mito2/step6.5_equilibration.inp
- Supplementary Materials/simulated_systems/simulated_systems/Mito2/step6.6_equilibration.inp
- Supplementary Materials/simulated_systems/simulated_systems/Mito2/step7.10_production.inp
- Supplementary Materials/simulated_systems/simulated_systems/Mito2/step7.11_production.inp
- Supplementary Materials/simulated_systems/simulated_systems/Mito2/step7.12_production.inp
- Supplementary Materials/simulated_systems/simulated_systems/Mito2/step7.13_production.inp
- Supplementary Materials/simulated_systems/simulated_systems/Mito2/step7.14_production.inp
- Supplementary Materials/simulated_systems/simulated_systems/Mito2/step7.15_production.inp
- Supplementary Materials/simulated_systems/simulated_systems/Mito2/step7.16_production.inp
- Supplementary Materials/simulated_systems/simulated_systems/Mito2/step7.17_production.inp
- Supplementary Materials/simulated_systems/simulated_systems/Mito2/step7.17_production.restart.coor
- Supplementary Materials/simulated_systems/simulated_systems/Mito2/step7.17_production.restart.vel
- Supplementary Materials/simulated_systems/simulated_systems/Mito2/step7.17_production.restart.xsc
- Supplementary Materials/simulated_systems/simulated_systems/Mito2/step7.1_production.inp
- Supplementary Materials/simulated_systems/simulated_systems/Mito2/step7.2_production.inp
- Supplementary Materials/simulated_systems/simulated_systems/Mito2/step7.3_production.inp
- Supplementary Materials/simulated_systems/simulated_systems/Mito2/step7.4_production.inp
- Supplementary Materials/simulated_systems/simulated_systems/Mito2/step7.5_production.inp
- Supplementary Materials/simulated_systems/simulated_systems/Mito2/step7.6_production.inp
- Supplementary Materials/simulated_systems/simulated_systems/Mito2/step7.7_production.inp
- Supplementary Materials/simulated_systems/simulated_systems/Mito2/step7.8_production.inp
- Supplementary Materials/simulated_systems/simulated_systems/Mito2/step7.9_production.inp
- Supplementary Materials/simulated_systems/simulated_systems/Mito2/toppar/
- Supplementary Materials/simulated_systems/simulated_systems/Mito2/toppar/par_all36_carb.prm
- Supplementary Materials/simulated_systems/simulated_systems/Mito2/toppar/par_all36_cgenff.prm
- Supplementary Materials/simulated_systems/simulated_systems/Mito2/toppar/par_all36_lipid.prm
- Supplementary Materials/simulated_systems/simulated_systems/Mito2/toppar/par_all36_na.prm
- Supplementary Materials/simulated_systems/simulated_systems/Mito2/toppar/par_all36_prot.prm
- Supplementary Materials/simulated_systems/simulated_systems/Mito2/toppar/toppar_all36_carb_glycopeptide.str
- Supplementary Materials/simulated_systems/simulated_systems/Mito2/toppar/toppar_all36_lipid_bacterial.str
- Supplementary Materials/simulated_systems/simulated_systems/Mito2/toppar/toppar_all36_lipid_cardiolipin.str
- Supplementary Materials/simulated_systems/simulated_systems/Mito2/toppar/toppar_all36_lipid_cholesterol.str
- Supplementary Materials/simulated_systems/simulated_systems/Mito2/toppar/toppar_all36_lipid_glycolipid.str
- Supplementary Materials/simulated_systems/simulated_systems/Mito2/toppar/toppar_all36_lipid_inositol.str
- Supplementary Materials/simulated_systems/simulated_systems/Mito2/toppar/toppar_all36_lipid_llo.str
- Supplementary Materials/simulated_systems/simulated_systems/Mito2/toppar/toppar_all36_lipid_miscellaneous.str
- Supplementary Materials/simulated_systems/simulated_systems/Mito2/toppar/toppar_all36_lipid_sphingo.str
- Supplementary Materials/simulated_systems/simulated_systems/Mito2/toppar/toppar_all36_lipid_yeast.str
- Supplementary Materials/simulated_systems/simulated_systems/Mito2/toppar/toppar_all36_na_nad_ppi.str
- Supplementary Materials/simulated_systems/simulated_systems/Mito2/toppar/toppar_all36_prot_fluoro_alkanes.str
- Supplementary Materials/simulated_systems/simulated_systems/Mito2/toppar/toppar_all36_prot_lyr.str
- Supplementary Materials/simulated_systems/simulated_systems/Mito2/toppar/toppar_all36_prot_na_combined.str
- Supplementary Materials/simulated_systems/simulated_systems/Mito2/toppar/toppar_dum_noble_gases.str
- Supplementary Materials/simulated_systems/simulated_systems/Mito2/toppar/toppar_water_ions.str
- Supplementary Materials/simulated_systems/simulated_systems/Mito3/
- Supplementary Materials/simulated_systems/simulated_systems/Mito3/restraints/
- Supplementary Materials/simulated_systems/simulated_systems/Mito3/restraints/dihe.txt
- Supplementary Materials/simulated_systems/simulated_systems/Mito3/restraints/pnpi24_head_lower.ref
- Supplementary Materials/simulated_systems/simulated_systems/Mito3/restraints/pnpi24_head_upper.ref
- Supplementary Materials/simulated_systems/simulated_systems/Mito3/restraints/popc_head_lower.ref
- Supplementary Materials/simulated_systems/simulated_systems/Mito3/restraints/popc_head_upper.ref
- Supplementary Materials/simulated_systems/simulated_systems/Mito3/restraints/pope_head_lower.ref
- Supplementary Materials/simulated_systems/simulated_systems/Mito3/restraints/pope_head_upper.ref
- Supplementary Materials/simulated_systems/simulated_systems/Mito3/restraints/pops_head_lower.ref
- Supplementary Materials/simulated_systems/simulated_systems/Mito3/restraints/pops_head_upper.ref
- Supplementary Materials/simulated_systems/simulated_systems/Mito3/restraints/step6.1_equilibration.col
- Supplementary Materials/simulated_systems/simulated_systems/Mito3/restraints/step6.1_equilibration.dihe
- Supplementary Materials/simulated_systems/simulated_systems/Mito3/restraints/step6.2_equilibration.col
- Supplementary Materials/simulated_systems/simulated_systems/Mito3/restraints/step6.2_equilibration.dihe
- Supplementary Materials/simulated_systems/simulated_systems/Mito3/restraints/step6.3_equilibration.col
- Supplementary Materials/simulated_systems/simulated_systems/Mito3/restraints/step6.3_equilibration.dihe
- Supplementary Materials/simulated_systems/simulated_systems/Mito3/restraints/step6.4_equilibration.col
- Supplementary Materials/simulated_systems/simulated_systems/Mito3/restraints/step6.4_equilibration.dihe
- Supplementary Materials/simulated_systems/simulated_systems/Mito3/restraints/step6.5_equilibration.col
- Supplementary Materials/simulated_systems/simulated_systems/Mito3/restraints/step6.5_equilibration.dihe
- Supplementary Materials/simulated_systems/simulated_systems/Mito3/restraints/step6.6_equilibration.col
- Supplementary Materials/simulated_systems/simulated_systems/Mito3/restraints/step6.6_equilibration.dihe
- Supplementary Materials/simulated_systems/simulated_systems/Mito3/step5_assembly.namd.str
- Supplementary Materials/simulated_systems/simulated_systems/Mito3/step5_assembly.pdb
- Supplementary Materials/simulated_systems/simulated_systems/Mito3/step5_assembly.xplor_ext.psf
- Supplementary Materials/simulated_systems/simulated_systems/Mito3/step6.1_equilibration.inp
- Supplementary Materials/simulated_systems/simulated_systems/Mito3/step6.2_equilibration.inp
- Supplementary Materials/simulated_systems/simulated_systems/Mito3/step6.3_equilibration.inp
- Supplementary Materials/simulated_systems/simulated_systems/Mito3/step6.4_equilibration.inp
- Supplementary Materials/simulated_systems/simulated_systems/Mito3/step6.5_equilibration.inp
- Supplementary Materials/simulated_systems/simulated_systems/Mito3/step6.6_equilibration.inp
- Supplementary Materials/simulated_systems/simulated_systems/Mito3/step7.10_production.inp
- Supplementary Materials/simulated_systems/simulated_systems/Mito3/step7.11_production.inp
- Supplementary Materials/simulated_systems/simulated_systems/Mito3/step7.12_production.inp
- Supplementary Materials/simulated_systems/simulated_systems/Mito3/step7.13_production.inp
- Supplementary Materials/simulated_systems/simulated_systems/Mito3/step7.14_production.inp
- Supplementary Materials/simulated_systems/simulated_systems/Mito3/step7.15_production.inp
- Supplementary Materials/simulated_systems/simulated_systems/Mito3/step7.16_production.inp
- Supplementary Materials/simulated_systems/simulated_systems/Mito3/step7.17_production.inp
- Supplementary Materials/simulated_systems/simulated_systems/Mito3/step7.17_production.restart.coor
- Supplementary Materials/simulated_systems/simulated_systems/Mito3/step7.17_production.restart.vel
- Supplementary Materials/simulated_systems/simulated_systems/Mito3/step7.17_production.restart.xsc
- Supplementary Materials/simulated_systems/simulated_systems/Mito3/step7.1_production.inp
- Supplementary Materials/simulated_systems/simulated_systems/Mito3/step7.2_production.inp
- Supplementary Materials/simulated_systems/simulated_systems/Mito3/step7.3_production.inp
- Supplementary Materials/simulated_systems/simulated_systems/Mito3/step7.4_production.inp
- Supplementary Materials/simulated_systems/simulated_systems/Mito3/step7.5_production.inp
- Supplementary Materials/simulated_systems/simulated_systems/Mito3/step7.6_production.inp
- Supplementary Materials/simulated_systems/simulated_systems/Mito3/step7.7_production.inp
- Supplementary Materials/simulated_systems/simulated_systems/Mito3/step7.8_production.inp
- Supplementary Materials/simulated_systems/simulated_systems/Mito3/step7.9_production.inp
- Supplementary Materials/simulated_systems/simulated_systems/Mito3/toppar/
- Supplementary Materials/simulated_systems/simulated_systems/Mito3/toppar/par_all36_carb.prm
- Supplementary Materials/simulated_systems/simulated_systems/Mito3/toppar/par_all36_cgenff.prm
- Supplementary Materials/simulated_systems/simulated_systems/Mito3/toppar/par_all36_lipid.prm
- Supplementary Materials/simulated_systems/simulated_systems/Mito3/toppar/par_all36_na.prm
- Supplementary Materials/simulated_systems/simulated_systems/Mito3/toppar/par_all36_prot.prm
- Supplementary Materials/simulated_systems/simulated_systems/Mito3/toppar/toppar_all36_carb_glycopeptide.str
- Supplementary Materials/simulated_systems/simulated_systems/Mito3/toppar/toppar_all36_lipid_bacterial.str
- Supplementary Materials/simulated_systems/simulated_systems/Mito3/toppar/toppar_all36_lipid_cardiolipin.str
- Supplementary Materials/simulated_systems/simulated_systems/Mito3/toppar/toppar_all36_lipid_cholesterol.str
- Supplementary Materials/simulated_systems/simulated_systems/Mito3/toppar/toppar_all36_lipid_glycolipid.str
- Supplementary Materials/simulated_systems/simulated_systems/Mito3/toppar/toppar_all36_lipid_inositol.str
- Supplementary Materials/simulated_systems/simulated_systems/Mito3/toppar/toppar_all36_lipid_llo.str
- Supplementary Materials/simulated_systems/simulated_systems/Mito3/toppar/toppar_all36_lipid_miscellaneous.str
- Supplementary Materials/simulated_systems/simulated_systems/Mito3/toppar/toppar_all36_lipid_sphingo.str
- Supplementary Materials/simulated_systems/simulated_systems/Mito3/toppar/toppar_all36_lipid_yeast.str
- Supplementary Materials/simulated_systems/simulated_systems/Mito3/toppar/toppar_all36_na_nad_ppi.str
- Supplementary Materials/simulated_systems/simulated_systems/Mito3/toppar/toppar_all36_prot_fluoro_alkanes.str
- Supplementary Materials/simulated_systems/simulated_systems/Mito3/toppar/toppar_all36_prot_lyr.str
- Supplementary Materials/simulated_systems/simulated_systems/Mito3/toppar/toppar_all36_prot_na_combined.str
- Supplementary Materials/simulated_systems/simulated_systems/Mito3/toppar/toppar_dum_noble_gases.str
- Supplementary Materials/simulated_systems/simulated_systems/Mito3/toppar/toppar_water_ions.str
- Supplementary Materials/simulated_systems/simulated_systems/Mito4/
- Supplementary Materials/simulated_systems/simulated_systems/Mito4/restraints/
- Supplementary Materials/simulated_systems/simulated_systems/Mito4/restraints/dihe.txt
- Supplementary Materials/simulated_systems/simulated_systems/Mito4/restraints/pnpi24_head_lower.ref
- Supplementary Materials/simulated_systems/simulated_systems/Mito4/restraints/pnpi24_head_upper.ref
- Supplementary Materials/simulated_systems/simulated_systems/Mito4/restraints/popc_head_lower.ref
- Supplementary Materials/simulated_systems/simulated_systems/Mito4/restraints/popc_head_upper.ref
- Supplementary Materials/simulated_systems/simulated_systems/Mito4/restraints/pope_head_lower.ref
- Supplementary Materials/simulated_systems/simulated_systems/Mito4/restraints/pope_head_upper.ref
- Supplementary Materials/simulated_systems/simulated_systems/Mito4/restraints/pops_head_lower.ref
- Supplementary Materials/simulated_systems/simulated_systems/Mito4/restraints/pops_head_upper.ref
- Supplementary Materials/simulated_systems/simulated_systems/Mito4/restraints/step6.1_equilibration.col
- Supplementary Materials/simulated_systems/simulated_systems/Mito4/restraints/step6.1_equilibration.dihe
- Supplementary Materials/simulated_systems/simulated_systems/Mito4/restraints/step6.2_equilibration.col
- Supplementary Materials/simulated_systems/simulated_systems/Mito4/restraints/step6.2_equilibration.dihe
- Supplementary Materials/simulated_systems/simulated_systems/Mito4/restraints/step6.3_equilibration.col
- Supplementary Materials/simulated_systems/simulated_systems/Mito4/restraints/step6.3_equilibration.dihe
- Supplementary Materials/simulated_systems/simulated_systems/Mito4/restraints/step6.4_equilibration.col
- Supplementary Materials/simulated_systems/simulated_systems/Mito4/restraints/step6.4_equilibration.dihe
- Supplementary Materials/simulated_systems/simulated_systems/Mito4/restraints/step6.5_equilibration.col
- Supplementary Materials/simulated_systems/simulated_systems/Mito4/restraints/step6.5_equilibration.dihe
- Supplementary Materials/simulated_systems/simulated_systems/Mito4/restraints/step6.6_equilibration.col
- Supplementary Materials/simulated_systems/simulated_systems/Mito4/restraints/step6.6_equilibration.dihe
- Supplementary Materials/simulated_systems/simulated_systems/Mito4/step5_assembly.namd.str
- Supplementary Materials/simulated_systems/simulated_systems/Mito4/step5_assembly.pdb
- Supplementary Materials/simulated_systems/simulated_systems/Mito4/step5_assembly.xplor_ext.psf
- Supplementary Materials/simulated_systems/simulated_systems/Mito4/step6.1_equilibration.inp
- Supplementary Materials/simulated_systems/simulated_systems/Mito4/step6.2_equilibration.inp
- Supplementary Materials/simulated_systems/simulated_systems/Mito4/step6.3_equilibration.inp
- Supplementary Materials/simulated_systems/simulated_systems/Mito4/step6.4_equilibration.inp
- Supplementary Materials/simulated_systems/simulated_systems/Mito4/step6.5_equilibration.inp
- Supplementary Materials/simulated_systems/simulated_systems/Mito4/step6.6_equilibration.inp
- Supplementary Materials/simulated_systems/simulated_systems/Mito4/step7.10_production.inp
- Supplementary Materials/simulated_systems/simulated_systems/Mito4/step7.11_production.inp
- Supplementary Materials/simulated_systems/simulated_systems/Mito4/step7.12_production.inp
- Supplementary Materials/simulated_systems/simulated_systems/Mito4/step7.13_production.inp
- Supplementary Materials/simulated_systems/simulated_systems/Mito4/step7.14_production.inp
- Supplementary Materials/simulated_systems/simulated_systems/Mito4/step7.15_production.inp
- Supplementary Materials/simulated_systems/simulated_systems/Mito4/step7.16_production.inp
- Supplementary Materials/simulated_systems/simulated_systems/Mito4/step7.17_production.inp
- Supplementary Materials/simulated_systems/simulated_systems/Mito4/step7.18_production.inp
- Supplementary Materials/simulated_systems/simulated_systems/Mito4/step7.18_production.restart.coor
- Supplementary Materials/simulated_systems/simulated_systems/Mito4/step7.18_production.restart.vel
- Supplementary Materials/simulated_systems/simulated_systems/Mito4/step7.18_production.restart.xsc
- Supplementary Materials/simulated_systems/simulated_systems/Mito4/step7.1_production.inp
- Supplementary Materials/simulated_systems/simulated_systems/Mito4/step7.2_production.inp
- Supplementary Materials/simulated_systems/simulated_systems/Mito4/step7.3_production.inp
- Supplementary Materials/simulated_systems/simulated_systems/Mito4/step7.4_production.inp
- Supplementary Materials/simulated_systems/simulated_systems/Mito4/step7.5_production.inp
- Supplementary Materials/simulated_systems/simulated_systems/Mito4/step7.6_production.inp
- Supplementary Materials/simulated_systems/simulated_systems/Mito4/step7.7_production.inp
- Supplementary Materials/simulated_systems/simulated_systems/Mito4/step7.8_production.inp
- Supplementary Materials/simulated_systems/simulated_systems/Mito4/step7.9_production.inp
- Supplementary Materials/simulated_systems/simulated_systems/Mito4/toppar/
- Supplementary Materials/simulated_systems/simulated_systems/Mito4/toppar/par_all36_carb.prm
- Supplementary Materials/simulated_systems/simulated_systems/Mito4/toppar/par_all36_cgenff.prm
- Supplementary Materials/simulated_systems/simulated_systems/Mito4/toppar/par_all36_lipid.prm
- Supplementary Materials/simulated_systems/simulated_systems/Mito4/toppar/par_all36_na.prm
- Supplementary Materials/simulated_systems/simulated_systems/Mito4/toppar/par_all36_prot.prm
- Supplementary Materials/simulated_systems/simulated_systems/Mito4/toppar/toppar_all36_carb_glycopeptide.str
- Supplementary Materials/simulated_systems/simulated_systems/Mito4/toppar/toppar_all36_lipid_bacterial.str
- Supplementary Materials/simulated_systems/simulated_systems/Mito4/toppar/toppar_all36_lipid_cardiolipin.str
- Supplementary Materials/simulated_systems/simulated_systems/Mito4/toppar/toppar_all36_lipid_cholesterol.str
- Supplementary Materials/simulated_systems/simulated_systems/Mito4/toppar/toppar_all36_lipid_glycolipid.str
- Supplementary Materials/simulated_systems/simulated_systems/Mito4/toppar/toppar_all36_lipid_inositol.str
- Supplementary Materials/simulated_systems/simulated_systems/Mito4/toppar/toppar_all36_lipid_llo.str
- Supplementary Materials/simulated_systems/simulated_systems/Mito4/toppar/toppar_all36_lipid_miscellaneous.str
- Supplementary Materials/simulated_systems/simulated_systems/Mito4/toppar/toppar_all36_lipid_sphingo.str
- Supplementary Materials/simulated_systems/simulated_systems/Mito4/toppar/toppar_all36_lipid_yeast.str
[truncated: 77 more entries]
