# Supplementary material for: Examining the Effect of Charged Lipids on Mitochondrial Outer Membrane Dynamics Using Atomistic Simulations
Source: Biomolecules. 2022 Jan 22;12(2):183. doi: 10.3390/biom12020183 (PMC8961577; doi:10.3390/biom12020183)
Supplement: Supplementary file 1 [file biomolecules-12-00183-s001.zip › Supplementary Materials/simulated_systems/simulated_systems/Mito1/restraints/dihe.txt]

 DIHEDRAL 59 62 64 66 $FC 0.0
 IMPROPER 35 24 27 29 $FC 120.0
 DIHEDRAL 193 196 198 200 $FC 0.0
 IMPROPER 169 158 161 163 $FC 120.0
 DIHEDRAL 337 340 342 344 $FC 0.0
 DIHEDRAL 344 347 349 351 $FC 0.0
 DIHEDRAL 351 354 356 358 $FC 0.0
 IMPROPER 313 302 305 307 $FC 120.0
 IMPROPER 295 268 272 276 $FC  60.0
 IMPROPER 268 272 276 284 $FC -60.0
 IMPROPER 272 276 284 291 $FC  60.0
 IMPROPER 276 284 291 295 $FC -60.0
 IMPROPER 284 291 295 268 $FC  60.0
 IMPROPER 291 295 268 272 $FC -60.0
 IMPROPER 295 300 297 301 $FC 180.0
 DIHEDRAL 458 461 463 465 $FC 0.0
 IMPROPER 434 423 426 428 $FC 120.0
 DIHEDRAL 592 595 597 599 $FC 0.0
 IMPROPER 568 557 560 562 $FC 120.0
 DIHEDRAL 726 729 731 733 $FC 0.0
 IMPROPER 702 691 694 696 $FC 120.0
 DIHEDRAL 851 854 856 858 $FC 0.0
 IMPROPER 827 816 819 821 $FC 120.0
 DIHEDRAL 985 988 990 992 $FC 0.0
 IMPROPER 961 950 953 955 $FC 120.0
 DIHEDRAL 1110 1113 1115 1117 $FC 0.0
 IMPROPER 1086 1075 1078 1080 $FC 120.0
 DIHEDRAL 1235 1238 1240 1242 $FC 0.0
 IMPROPER 1211 1200 1203 1205 $FC 120.0
 DIHEDRAL 1369 1372 1374 1376 $FC 0.0
 IMPROPER 1345 1334 1337 1339 $FC 120.0
 DIHEDRAL 1513 1516 1518 1520 $FC 0.0
 DIHEDRAL 1520 1523 1525 1527 $FC 0.0
 DIHEDRAL 1527 1530 1532 1534 $FC 0.0
 IMPROPER 1489 1478 1481 1483 $FC 120.0
 IMPROPER 1471 1444 1448 1452 $FC  60.0
 IMPROPER 1444 1448 1452 1460 $FC -60.0
 IMPROPER 1448 1452 1460 1467 $FC  60.0
 IMPROPER 1452 1460 1467 1471 $FC -60.0
 IMPROPER 1460 1467 1471 1444 $FC  60.0
 IMPROPER 1467 1471 1444 1448 $FC -60.0
 IMPROPER 1471 1476 1473 1477 $FC 180.0
 DIHEDRAL 1643 1646 1648 1650 $FC 0.0
 IMPROPER 1619 1608 1611 1613 $FC 120.0
 DIHEDRAL 1777 1780 1782 1784 $FC 0.0
 IMPROPER 1753 1742 1745 1747 $FC 120.0
 DIHEDRAL 1911 1914 1916 1918 $FC 0.0
 IMPROPER 1887 1876 1879 1881 $FC 120.0
 DIHEDRAL 2045 2048 2050 2052 $FC 0.0
 IMPROPER 2021 2010 2013 2015 $FC 120.0
 DIHEDRAL 2179 2182 2184 2186 $FC 0.0
 IMPROPER 2155 2144 2147 2149 $FC 120.0
 DIHEDRAL 2304 2307 2309 2311 $FC 0.0
 IMPROPER 2280 2269 2272 2274 $FC 120.0
 DIHEDRAL 2438 2441 2443 2445 $FC 0.0
 IMPROPER 2414 2403 2406 2408 $FC 120.0
 DIHEDRAL 2572 2575 2577 2579 $FC 0.0
 IMPROPER 2548 2537 2540 2542 $FC 120.0
 DIHEDRAL 2706 2709 2711 2713 $FC 0.0
 IMPROPER 2682 2671 2674 2676 $FC 120.0
 DIHEDRAL 2850 2853 2855 2857 $FC 0.0
 DIHEDRAL 2857 2860 2862 2864 $FC 0.0
 DIHEDRAL 2864 2867 2869 2871 $FC 0.0
 IMPROPER 2826 2815 2818 2820 $FC 120.0
 IMPROPER 2808 2781 2785 2789 $FC  60.0
 IMPROPER 2781 2785 2789 2797 $FC -60.0
 IMPROPER 2785 2789 2797 2804 $FC  60.0
 IMPROPER 2789 2797 2804 2808 $FC -60.0
 IMPROPER 2797 2804 2808 2781 $FC  60.0
 IMPROPER 2804 2808 2781 2785 $FC -60.0
 IMPROPER 2808 2813 2810 2814 $FC 180.0
 DIHEDRAL 2990 2993 2995 2997 $FC 0.0
 DIHEDRAL 2997 3000 3002 3004 $FC 0.0
 DIHEDRAL 3004 3007 3009 3011 $FC 0.0
 IMPROPER 2966 2955 2958 2960 $FC 120.0
 IMPROPER 2948 2921 2925 2929 $FC  60.0
 IMPROPER 2921 2925 2929 2937 $FC -60.0
 IMPROPER 2925 2929 2937 2944 $FC  60.0
 IMPROPER 2929 2937 2944 2948 $FC -60.0
 IMPROPER 2937 2944 2948 2921 $FC  60.0
 IMPROPER 2944 2948 2921 2925 $FC -60.0
 IMPROPER 2948 2953 2950 2954 $FC 180.0
 DIHEDRAL 3120 3123 3125 3127 $FC 0.0
 IMPROPER 3096 3085 3088 3090 $FC 120.0
 DIHEDRAL 3254 3257 3259 3261 $FC 0.0
 IMPROPER 3230 3219 3222 3224 $FC 120.0
 DIHEDRAL 3379 3382 3384 3386 $FC 0.0
 IMPROPER 3355 3344 3347 3349 $FC 120.0
 DIHEDRAL 3513 3516 3518 3520 $FC 0.0
 IMPROPER 3489 3478 3481 3483 $FC 120.0
 DIHEDRAL 3638 3641 3643 3645 $FC 0.0
 IMPROPER 3614 3603 3606 3608 $FC 120.0
 DIHEDRAL 3772 3775 3777 3779 $FC 0.0
 IMPROPER 3748 3737 3740 3742 $FC 120.0
 DIHEDRAL 3916 3919 3921 3923 $FC 0.0
 DIHEDRAL 3923 3926 3928 3930 $FC 0.0
 DIHEDRAL 3930 3933 3935 3937 $FC 0.0
 IMPROPER 3892 3881 3884 3886 $FC 120.0
 IMPROPER 3874 3847 3851 3855 $FC  60.0
 IMPROPER 3847 3851 3855 3863 $FC -60.0
 IMPROPER 3851 3855 3863 3870 $FC  60.0
 IMPROPER 3855 3863 3870 3874 $FC -60.0
 IMPROPER 3863 3870 3874 3847 $FC  60.0
 IMPROPER 3870 3874 3847 3851 $FC -60.0
 IMPROPER 3874 3879 3876 3880 $FC 180.0
 DIHEDRAL 4046 4049 4051 4053 $FC 0.0
 IMPROPER 4022 4011 4014 4016 $FC 120.0
 DIHEDRAL 4171 4174 4176 4178 $FC 0.0
 IMPROPER 4147 4136 4139 4141 $FC 120.0
 DIHEDRAL 4315 4318 4320 4322 $FC 0.0
 DIHEDRAL 4322 4325 4327 4329 $FC 0.0
 DIHEDRAL 4329 4332 4334 4336 $FC 0.0
 IMPROPER 4291 4280 4283 4285 $FC 120.0
 IMPROPER 4273 4246 4250 4254 $FC  60.0
 IMPROPER 4246 4250 4254 4262 $FC -60.0
 IMPROPER 4250 4254 4262 4269 $FC  60.0
 IMPROPER 4254 4262 4269 4273 $FC -60.0
 IMPROPER 4262 4269 4273 4246 $FC  60.0
 IMPROPER 4269 4273 4246 4250 $FC -60.0
 IMPROPER 4273 4278 4275 4279 $FC 180.0
 DIHEDRAL 4445 4448 4450 4452 $FC 0.0
 IMPROPER 4421 4410 4413 4415 $FC 120.0
 DIHEDRAL 4579 4582 4584 4586 $FC 0.0
 IMPROPER 4555 4544 4547 4549 $FC 120.0
 DIHEDRAL 4713 4716 4718 4720 $FC 0.0
 IMPROPER 4689 4678 4681 4683 $FC 120.0
 DIHEDRAL 4847 4850 4852 4854 $FC 0.0
 IMPROPER 4823 4812 4815 4817 $FC 120.0
 DIHEDRAL 4972 4975 4977 4979 $FC 0.0
 IMPROPER 4948 4937 4940 4942 $FC 120.0
 DIHEDRAL 5106 5109 5111 5113 $FC 0.0
 IMPROPER 5082 5071 5074 5076 $FC 120.0
 DIHEDRAL 5240 5243 5245 5247 $FC 0.0
 IMPROPER 5216 5205 5208 5210 $FC 120.0
 DIHEDRAL 5365 5368 5370 5372 $FC 0.0
 IMPROPER 5341 5330 5333 5335 $FC 120.0
 DIHEDRAL 5509 5512 5514 5516 $FC 0.0
 DIHEDRAL 5516 5519 5521 5523 $FC 0.0
 DIHEDRAL 5523 5526 5528 5530 $FC 0.0
 IMPROPER 5485 5474 5477 5479 $FC 120.0
 IMPROPER 5467 5440 5444 5448 $FC  60.0
 IMPROPER 5440 5444 5448 5456 $FC -60.0
 IMPROPER 5444 5448 5456 5463 $FC  60.0
 IMPROPER 5448 5456 5463 5467 $FC -60.0
 IMPROPER 5456 5463 5467 5440 $FC  60.0
 IMPROPER 5463 5467 5440 5444 $FC -60.0
 IMPROPER 5467 5472 5469 5473 $FC 180.0
 DIHEDRAL 5630 5633 5635 5637 $FC 0.0
 IMPROPER 5606 5595 5598 5600 $FC 120.0
 DIHEDRAL 5764 5767 5769 5771 $FC 0.0
 IMPROPER 5740 5729 5732 5734 $FC 120.0
 DIHEDRAL 5908 5911 5913 5915 $FC 0.0
 DIHEDRAL 5915 5918 5920 5922 $FC 0.0
 DIHEDRAL 5922 5925 5927 5929 $FC 0.0
 IMPROPER 5884 5873 5876 5878 $FC 120.0
 IMPROPER 5866 5839 5843 5847 $FC  60.0
 IMPROPER 5839 5843 5847 5855 $FC -60.0
 IMPROPER 5843 5847 5855 5862 $FC  60.0
 IMPROPER 5847 5855 5862 5866 $FC -60.0
 IMPROPER 5855 5862 5866 5839 $FC  60.0
 IMPROPER 5862 5866 5839 5843 $FC -60.0
 IMPROPER 5866 5871 5868 5872 $FC 180.0
 DIHEDRAL 6038 6041 6043 6045 $FC 0.0
 IMPROPER 6014 6003 6006 6008 $FC 120.0
 DIHEDRAL 6172 6175 6177 6179 $FC 0.0
 IMPROPER 6148 6137 6140 6142 $FC 120.0
 DIHEDRAL 6316 6319 6321 6323 $FC 0.0
 DIHEDRAL 6323 6326 6328 6330 $FC 0.0
 DIHEDRAL 6330 6333 6335 6337 $FC 0.0
 IMPROPER 6292 6281 6284 6286 $FC 120.0
 IMPROPER 6274 6247 6251 6255 $FC  60.0
 IMPROPER 6247 6251 6255 6263 $FC -60.0
 IMPROPER 6251 6255 6263 6270 $FC  60.0
 IMPROPER 6255 6263 6270 6274 $FC -60.0
 IMPROPER 6263 6270 6274 6247 $FC  60.0
 IMPROPER 6270 6274 6247 6251 $FC -60.0
 IMPROPER 6274 6279 6276 6280 $FC 180.0
 DIHEDRAL 6446 6449 6451 6453 $FC 0.0
 IMPROPER 6422 6411 6414 6416 $FC 120.0
 DIHEDRAL 6580 6583 6585 6587 $FC 0.0
 IMPROPER 6556 6545 6548 6550 $FC 120.0
 DIHEDRAL 6705 6708 6710 6712 $FC 0.0
 IMPROPER 6681 6670 6673 6675 $FC 120.0
 DIHEDRAL 6839 6842 6844 6846 $FC 0.0
 IMPROPER 6815 6804 6807 6809 $FC 120.0
 DIHEDRAL 6973 6976 6978 6980 $FC 0.0
 IMPROPER 6949 6938 6941 6943 $FC 120.0
 DIHEDRAL 7098 7101 7103 7105 $FC 0.0
 IMPROPER 7074 7063 7066 7068 $FC 120.0
 DIHEDRAL 7223 7226 7228 7230 $FC 0.0
 IMPROPER 7199 7188 7191 7193 $FC 120.0
 DIHEDRAL 7348 7351 7353 7355 $FC 0.0
 IMPROPER 7324 7313 7316 7318 $FC 120.0
 DIHEDRAL 7482 7485 7487 7489 $FC 0.0
 IMPROPER 7458 7447 7450 7452 $FC 120.0
 DIHEDRAL 7616 7619 7621 7623 $FC 0.0
 IMPROPER 7592 7581 7584 7586 $FC 120.0
 DIHEDRAL 7741 7744 7746 7748 $FC 0.0
 IMPROPER 7717 7706 7709 7711 $FC 120.0
 DIHEDRAL 7875 7878 7880 7882 $FC 0.0
 IMPROPER 7851 7840 7843 7845 $FC 120.0
 DIHEDRAL 8009 8012 8014 8016 $FC 0.0
 IMPROPER 7985 7974 7977 7979 $FC 120.0
 DIHEDRAL 8143 8146 8148 8150 $FC 0.0
 IMPROPER 8119 8108 8111 8113 $FC 120.0
 DIHEDRAL 8277 8280 8282 8284 $FC 0.0
 IMPROPER 8253 8242 8245 8247 $FC 120.0
 DIHEDRAL 8402 8405 8407 8409 $FC 0.0
 IMPROPER 8378 8367 8370 8372 $FC 120.0
 DIHEDRAL 8527 8530 8532 8534 $FC 0.0
 IMPROPER 8503 8492 8495 8497 $FC 120.0
 DIHEDRAL 8661 8664 8666 8668 $FC 0.0
 IMPROPER 8637 8626 8629 8631 $FC 120.0
 DIHEDRAL 8795 8798 8800 8802 $FC 0.0
 IMPROPER 8771 8760 8763 8765 $FC 120.0
 DIHEDRAL 8929 8932 8934 8936 $FC 0.0
 IMPROPER 8905 8894 8897 8899 $FC 120.0
 DIHEDRAL 9063 9066 9068 9070 $FC 0.0
 IMPROPER 9039 9028 9031 9033 $FC 120.0
 DIHEDRAL 9197 9200 9202 9204 $FC 0.0
 IMPROPER 9173 9162 9165 9167 $FC 120.0
 DIHEDRAL 9322 9325 9327 9329 $FC 0.0
 IMPROPER 9298 9287 9290 9292 $FC 120.0
 DIHEDRAL 9456 9459 9461 9463 $FC 0.0
 IMPROPER 9432 9421 9424 9426 $FC 120.0
 DIHEDRAL 9590 9593 9595 9597 $FC 0.0
 IMPROPER 9566 9555 9558 9560 $FC 120.0
 DIHEDRAL 9715 9718 9720 9722 $FC 0.0
 IMPROPER 9691 9680 9683 9685 $FC 120.0
 DIHEDRAL 9840 9843 9845 9847 $FC 0.0
 IMPROPER 9816 9805 9808 9810 $FC 120.0
 DIHEDRAL 9965 9968 9970 9972 $FC 0.0
 IMPROPER 9941 9930 9933 9935 $FC 120.0
 DIHEDRAL 10099 10102 10104 10106 $FC 0.0
 IMPROPER 10075 10064 10067 10069 $FC 120.0
 DIHEDRAL 10224 10227 10229 10231 $FC 0.0
 IMPROPER 10200 10189 10192 10194 $FC 120.0
 DIHEDRAL 10358 10361 10363 10365 $FC 0.0
 IMPROPER 10334 10323 10326 10328 $FC 120.0
 DIHEDRAL 10483 10486 10488 10490 $FC 0.0
 IMPROPER 10459 10448 10451 10453 $FC 120.0
 DIHEDRAL 10617 10620 10622 10624 $FC 0.0
 IMPROPER 10593 10582 10585 10587 $FC 120.0
 DIHEDRAL 10761 10764 10766 10768 $FC 0.0
 DIHEDRAL 10768 10771 10773 10775 $FC 0.0
 DIHEDRAL 10775 10778 10780 10782 $FC 0.0
 IMPROPER 10737 10726 10729 10731 $FC 120.0
 IMPROPER 10719 10692 10696 10700 $FC  60.0
 IMPROPER 10692 10696 10700 10708 $FC -60.0
 IMPROPER 10696 10700 10708 10715 $FC  60.0
 IMPROPER 10700 10708 10715 10719 $FC -60.0
 IMPROPER 10708 10715 10719 10692 $FC  60.0
 IMPROPER 10715 10719 10692 10696 $FC -60.0
 IMPROPER 10719 10724 10721 10725 $FC 180.0
 DIHEDRAL 10891 10894 10896 10898 $FC 0.0
 IMPROPER 10867 10856 10859 10861 $FC 120.0
 DIHEDRAL 11025 11028 11030 11032 $FC 0.0
 IMPROPER 11001 10990 10993 10995 $FC 120.0
 DIHEDRAL 11150 11153 11155 11157 $FC 0.0
 IMPROPER 11126 11115 11118 11120 $FC 120.0
 DIHEDRAL 11275 11278 11280 11282 $FC 0.0
 IMPROPER 11251 11240 11243 11245 $FC 120.0
 DIHEDRAL 11400 11403 11405 11407 $FC 0.0
 IMPROPER 11376 11365 11368 11370 $FC 120.0
 DIHEDRAL 11534 11537 11539 11541 $FC 0.0
 IMPROPER 11510 11499 11502 11504 $FC 120.0
 DIHEDRAL 11668 11671 11673 11675 $FC 0.0
 IMPROPER 11644 11633 11636 11638 $FC 120.0
 DIHEDRAL 11802 11805 11807 11809 $FC 0.0
 IMPROPER 11778 11767 11770 11772 $FC 120.0
 DIHEDRAL 11936 11939 11941 11943 $FC 0.0
 IMPROPER 11912 11901 11904 11906 $FC 120.0
 DIHEDRAL 12080 12083 12085 12087 $FC 0.0
 DIHEDRAL 12087 12090 12092 12094 $FC 0.0
 DIHEDRAL 12094 12097 12099 12101 $FC 0.0
 IMPROPER 12056 12045 12048 12050 $FC 120.0
 IMPROPER 12038 12011 12015 12019 $FC  60.0
 IMPROPER 12011 12015 12019 12027 $FC -60.0
 IMPROPER 12015 12019 12027 12034 $FC  60.0
 IMPROPER 12019 12027 12034 12038 $FC -60.0
 IMPROPER 12027 12034 12038 12011 $FC  60.0
 IMPROPER 12034 12038 12011 12015 $FC -60.0
 IMPROPER 12038 12043 12040 12044 $FC 180.0
 DIHEDRAL 12210 12213 12215 12217 $FC 0.0
 IMPROPER 12186 12175 12178 12180 $FC 120.0
 DIHEDRAL 12335 12338 12340 12342 $FC 0.0
 IMPROPER 12311 12300 12303 12305 $FC 120.0
 DIHEDRAL 12469 12472 12474 12476 $FC 0.0
 IMPROPER 12445 12434 12437 12439 $FC 120.0
 DIHEDRAL 12594 12597 12599 12601 $FC 0.0
 IMPROPER 12570 12559 12562 12564 $FC 120.0
 DIHEDRAL 12719 12722 12724 12726 $FC 0.0
 IMPROPER 12695 12684 12687 12689 $FC 120.0
 DIHEDRAL 12844 12847 12849 12851 $FC 0.0
 IMPROPER 12820 12809 12812 12814 $FC 120.0
 DIHEDRAL 12988 12991 12993 12995 $FC 0.0
 DIHEDRAL 12995 12998 13000 13002 $FC 0.0
 DIHEDRAL 13002 13005 13007 13009 $FC 0.0
 IMPROPER 12964 12953 12956 12958 $FC 120.0
 IMPROPER 12946 12919 12923 12927 $FC  60.0
 IMPROPER 12919 12923 12927 12935 $FC -60.0
 IMPROPER 12923 12927 12935 12942 $FC  60.0
 IMPROPER 12927 12935 12942 12946 $FC -60.0
 IMPROPER 12935 12942 12946 12919 $FC  60.0
 IMPROPER 12942 12946 12919 12923 $FC -60.0
 IMPROPER 12946 12951 12948 12952 $FC 180.0
 DIHEDRAL 13118 13121 13123 13125 $FC 0.0
 IMPROPER 13094 13083 13086 13088 $FC 120.0
 DIHEDRAL 13252 13255 13257 13259 $FC 0.0
 IMPROPER 13228 13217 13220 13222 $FC 120.0
 DIHEDRAL 13386 13389 13391 13393 $FC 0.0
 IMPROPER 13362 13351 13354 13356 $FC 120.0
 DIHEDRAL 13511 13514 13516 13518 $FC 0.0
 IMPROPER 13487 13476 13479 13481 $FC 120.0
 DIHEDRAL 13655 13658 13660 13662 $FC 0.0
 DIHEDRAL 13662 13665 13667 13669 $FC 0.0
 DIHEDRAL 13669 13672 13674 13676 $FC 0.0
 IMPROPER 13631 13620 13623 13625 $FC 120.0
 IMPROPER 13613 13586 13590 13594 $FC  60.0
 IMPROPER 13586 13590 13594 13602 $FC -60.0
 IMPROPER 13590 13594 13602 13609 $FC  60.0
 IMPROPER 13594 13602 13609 13613 $FC -60.0
 IMPROPER 13602 13609 13613 13586 $FC  60.0
 IMPROPER 13609 13613 13586 13590 $FC -60.0
 IMPROPER 13613 13618 13615 13619 $FC 180.0
 DIHEDRAL 13776 13779 13781 13783 $FC 0.0
 IMPROPER 13752 13741 13744 13746 $FC 120.0
 DIHEDRAL 13910 13913 13915 13917 $FC 0.0
 IMPROPER 13886 13875 13878 13880 $FC 120.0
 DIHEDRAL 14044 14047 14049 14051 $FC 0.0
 IMPROPER 14020 14009 14012 14014 $FC 120.0
 DIHEDRAL 14178 14181 14183 14185 $FC 0.0
 IMPROPER 14154 14143 14146 14148 $FC 120.0
 DIHEDRAL 14312 14315 14317 14319 $FC 0.0
 IMPROPER 14288 14277 14280 14282 $FC 120.0
 DIHEDRAL 14446 14449 14451 14453 $FC 0.0
 IMPROPER 14422 14411 14414 14416 $FC 120.0
 DIHEDRAL 14590 14593 14595 14597 $FC 0.0
 DIHEDRAL 14597 14600 14602 14604 $FC 0.0
 DIHEDRAL 14604 14607 14609 14611 $FC 0.0
 IMPROPER 14566 14555 14558 14560 $FC 120.0
 IMPROPER 14548 14521 14525 14529 $FC  60.0
 IMPROPER 14521 14525 14529 14537 $FC -60.0
 IMPROPER 14525 14529 14537 14544 $FC  60.0
 IMPROPER 14529 14537 14544 14548 $FC -60.0
 IMPROPER 14537 14544 14548 14521 $FC  60.0
 IMPROPER 14544 14548 14521 14525 $FC -60.0
 IMPROPER 14548 14553 14550 14554 $FC 180.0
 DIHEDRAL 14711 14714 14716 14718 $FC 0.0
 IMPROPER 14687 14676 14679 14681 $FC 120.0
 DIHEDRAL 14845 14848 14850 14852 $FC 0.0
 IMPROPER 14821 14810 14813 14815 $FC 120.0
 DIHEDRAL 14979 14982 14984 14986 $FC 0.0
 IMPROPER 14955 14944 14947 14949 $FC 120.0
 DIHEDRAL 15113 15116 15118 15120 $FC 0.0
 IMPROPER 15089 15078 15081 15083 $FC 120.0
 DIHEDRAL 15238 15241 15243 15245 $FC 0.0
 IMPROPER 15214 15203 15206 15208 $FC 120.0
 DIHEDRAL 15372 15375 15377 15379 $FC 0.0
 IMPROPER 15348 15337 15340 15342 $FC 120.0
 DIHEDRAL 15506 15509 15511 15513 $FC 0.0
 IMPROPER 15482 15471 15474 15476 $FC 120.0
 DIHEDRAL 15640 15643 15645 15647 $FC 0.0
 IMPROPER 15616 15605 15608 15610 $FC 120.0
 DIHEDRAL 15774 15777 15779 15781 $FC 0.0
 IMPROPER 15750 15739 15742 15744 $FC 120.0
 DIHEDRAL 15908 15911 15913 15915 $FC 0.0
 IMPROPER 15884 15873 15876 15878 $FC 120.0
 DIHEDRAL 16042 16045 16047 16049 $FC 0.0
 IMPROPER 16018 16007 16010 16012 $FC 120.0
 DIHEDRAL 16186 16189 16191 16193 $FC 0.0
 DIHEDRAL 16193 16196 16198 16200 $FC 0.0
 DIHEDRAL 16200 16203 16205 16207 $FC 0.0
 IMPROPER 16162 16151 16154 16156 $FC 120.0
 IMPROPER 16144 16117 16121 16125 $FC  60.0
 IMPROPER 16117 16121 16125 16133 $FC -60.0
 IMPROPER 16121 16125 16133 16140 $FC  60.0
 IMPROPER 16125 16133 16140 16144 $FC -60.0
 IMPROPER 16133 16140 16144 16117 $FC  60.0
 IMPROPER 16140 16144 16117 16121 $FC -60.0
 IMPROPER 16144 16149 16146 16150 $FC 180.0
 DIHEDRAL 16316 16319 16321 16323 $FC 0.0
 IMPROPER 16292 16281 16284 16286 $FC 120.0
 DIHEDRAL 16450 16453 16455 16457 $FC 0.0
 IMPROPER 16426 16415 16418 16420 $FC 120.0
 DIHEDRAL 16584 16587 16589 16591 $FC 0.0
 IMPROPER 16560 16549 16552 16554 $FC 120.0
 DIHEDRAL 16718 16721 16723 16725 $FC 0.0
 IMPROPER 16694 16683 16686 16688 $FC 120.0
 DIHEDRAL 16852 16855 16857 16859 $FC 0.0
 IMPROPER 16828 16817 16820 16822 $FC 120.0
 DIHEDRAL 16977 16980 16982 16984 $FC 0.0
 IMPROPER 16953 16942 16945 16947 $FC 120.0
 DIHEDRAL 17121 17124 17126 17128 $FC 0.0
 DIHEDRAL 17128 17131 17133 17135 $FC 0.0
 DIHEDRAL 17135 17138 17140 17142 $FC 0.0
 IMPROPER 17097 17086 17089 17091 $FC 120.0
 IMPROPER 17079 17052 17056 17060 $FC  60.0
 IMPROPER 17052 17056 17060 17068 $FC -60.0
 IMPROPER 17056 17060 17068 17075 $FC  60.0
 IMPROPER 17060 17068 17075 17079 $FC -60.0
 IMPROPER 17068 17075 17079 17052 $FC  60.0
 IMPROPER 17075 17079 17052 17056 $FC -60.0
 IMPROPER 17079 17084 17081 17085 $FC 180.0
 DIHEDRAL 17242 17245 17247 17249 $FC 0.0
 IMPROPER 17218 17207 17210 17212 $FC 120.0
 DIHEDRAL 17376 17379 17381 17383 $FC 0.0
 IMPROPER 17352 17341 17344 17346 $FC 120.0
 DIHEDRAL 17510 17513 17515 17517 $FC 0.0
 IMPROPER 17486 17475 17478 17480 $FC 120.0
 DIHEDRAL 17635 17638 17640 17642 $FC 0.0
 IMPROPER 17611 17600 17603 17605 $FC 120.0
 DIHEDRAL 17769 17772 17774 17776 $FC 0.0
 IMPROPER 17745 17734 17737 17739 $FC 120.0
 DIHEDRAL 17894 17897 17899 17901 $FC 0.0
 IMPROPER 17870 17859 17862 17864 $FC 120.0
 DIHEDRAL 18028 18031 18033 18035 $FC 0.0
 IMPROPER 18004 17993 17996 17998 $FC 120.0
 DIHEDRAL 18153 18156 18158 18160 $FC 0.0
 IMPROPER 18129 18118 18121 18123 $FC 120.0
 DIHEDRAL 18287 18290 18292 18294 $FC 0.0
 IMPROPER 18263 18252 18255 18257 $FC 120.0
 DIHEDRAL 18421 18424 18426 18428 $FC 0.0
 IMPROPER 18397 18386 18389 18391 $FC 120.0
 DIHEDRAL 18555 18558 18560 18562 $FC 0.0
 IMPROPER 18531 18520 18523 18525 $FC 120.0
 DIHEDRAL 18689 18692 18694 18696 $FC 0.0
 IMPROPER 18665 18654 18657 18659 $FC 120.0
 DIHEDRAL 18823 18826 18828 18830 $FC 0.0
 IMPROPER 18799 18788 18791 18793 $FC 120.0
 DIHEDRAL 18957 18960 18962 18964 $FC 0.0
 IMPROPER 18933 18922 18925 18927 $FC 120.0
 DIHEDRAL 19091 19094 19096 19098 $FC 0.0
 IMPROPER 19067 19056 19059 19061 $FC 120.0
 DIHEDRAL 19216 19219 19221 19223 $FC 0.0
 IMPROPER 19192 19181 19184 19186 $FC 120.0
 DIHEDRAL 19350 19353 19355 19357 $FC 0.0
 IMPROPER 19326 19315 19318 19320 $FC 120.0
 DIHEDRAL 19484 19487 19489 19491 $FC 0.0
 IMPROPER 19460 19449 19452 19454 $FC 120.0
 DIHEDRAL 19609 19612 19614 19616 $FC 0.0
 IMPROPER 19585 19574 19577 19579 $FC 120.0
 DIHEDRAL 19753 19756 19758 19760 $FC 0.0
 DIHEDRAL 19760 19763 19765 19767 $FC 0.0
 DIHEDRAL 19767 19770 19772 19774 $FC 0.0
 IMPROPER 19729 19718 19721 19723 $FC 120.0
 IMPROPER 19711 19684 19688 19692 $FC  60.0
 IMPROPER 19684 19688 19692 19700 $FC -60.0
 IMPROPER 19688 19692 19700 19707 $FC  60.0
 IMPROPER 19692 19700 19707 19711 $FC -60.0
 IMPROPER 19700 19707 19711 19684 $FC  60.0
 IMPROPER 19707 19711 19684 19688 $FC -60.0
 IMPROPER 19711 19716 19713 19717 $FC 180.0
 DIHEDRAL 19883 19886 19888 19890 $FC 0.0
 IMPROPER 19859 19848 19851 19853 $FC 120.0
 DIHEDRAL 20017 20020 20022 20024 $FC 0.0
 IMPROPER 19993 19982 19985 19987 $FC 120.0
 DIHEDRAL 20142 20145 20147 20149 $FC 0.0
 IMPROPER 20118 20107 20110 20112 $FC 120.0
 DIHEDRAL 20276 20279 20281 20283 $FC 0.0
 IMPROPER 20252 20241 20244 20246 $FC 120.0
 DIHEDRAL 20410 20413 20415 20417 $FC 0.0
 IMPROPER 20386 20375 20378 20380 $FC 120.0
 DIHEDRAL 20544 20547 20549 20551 $FC 0.0
 IMPROPER 20520 20509 20512 20514 $FC 120.0
 DIHEDRAL 20678 20681 20683 20685 $FC 0.0
 IMPROPER 20654 20643 20646 20648 $FC 120.0
 DIHEDRAL 20803 20806 20808 20810 $FC 0.0
 IMPROPER 20779 20768 20771 20773 $FC 120.0
 DIHEDRAL 20937 20940 20942 20944 $FC 0.0
 IMPROPER 20913 20902 20905 20907 $FC 120.0
 DIHEDRAL 21062 21065 21067 21069 $FC 0.0
 IMPROPER 21038 21027 21030 21032 $FC 120.0
 DIHEDRAL 21187 21190 21192 21194 $FC 0.0
 IMPROPER 21163 21152 21155 21157 $FC 120.0
 DIHEDRAL 21312 21315 21317 21319 $FC 0.0
 IMPROPER 21288 21277 21280 21282 $FC 120.0
 DIHEDRAL 21446 21449 21451 21453 $FC 0.0
 IMPROPER 21422 21411 21414 21416 $FC 120.0
 DIHEDRAL 21580 21583 21585 21587 $FC 0.0
 IMPROPER 21556 21545 21548 21550 $FC 120.0
 DIHEDRAL 21705 21708 21710 21712 $FC 0.0
 IMPROPER 21681 21670 21673 21675 $FC 120.0
 DIHEDRAL 21839 21842 21844 21846 $FC 0.0
 IMPROPER 21815 21804 21807 21809 $FC 120.0
 DIHEDRAL 21983 21986 21988 21990 $FC 0.0
 DIHEDRAL 21990 21993 21995 21997 $FC 0.0
 DIHEDRAL 21997 22000 22002 22004 $FC 0.0
 IMPROPER 21959 21948 21951 21953 $FC 120.0
 IMPROPER 21941 21914 21918 21922 $FC  60.0
 IMPROPER 21914 21918 21922 21930 $FC -60.0
 IMPROPER 21918 21922 21930 21937 $FC  60.0
 IMPROPER 21922 21930 21937 21941 $FC -60.0
 IMPROPER 21930 21937 21941 21914 $FC  60.0
 IMPROPER 21937 21941 21914 21918 $FC -60.0
 IMPROPER 21941 21946 21943 21947 $FC 180.0
 DIHEDRAL 22104 22107 22109 22111 $FC 0.0
 IMPROPER 22080 22069 22072 22074 $FC 120.0
 DIHEDRAL 22229 22232 22234 22236 $FC 0.0
 IMPROPER 22205 22194 22197 22199 $FC 120.0
 DIHEDRAL 22363 22366 22368 22370 $FC 0.0
 IMPROPER 22339 22328 22331 22333 $FC 120.0
 DIHEDRAL 22497 22500 22502 22504 $FC 0.0
 IMPROPER 22473 22462 22465 22467 $FC 120.0
 DIHEDRAL 22631 22634 22636 22638 $FC 0.0
 IMPROPER 22607 22596 22599 22601 $FC 120.0
 DIHEDRAL 22765 22768 22770 22772 $FC 0.0
 IMPROPER 22741 22730 22733 22735 $FC 120.0
 DIHEDRAL 22890 22893 22895 22897 $FC 0.0
 IMPROPER 22866 22855 22858 22860 $FC 120.0
 DIHEDRAL 23024 23027 23029 23031 $FC 0.0
 IMPROPER 23000 22989 22992 22994 $FC 120.0
 DIHEDRAL 23158 23161 23163 23165 $FC 0.0
 IMPROPER 23134 23123 23126 23128 $FC 120.0
 DIHEDRAL 23292 23295 23297 23299 $FC 0.0
 IMPROPER 23268 23257 23260 23262 $FC 120.0
 DIHEDRAL 23426 23429 23431 23433 $FC 0.0
 IMPROPER 23402 23391 23394 23396 $FC 120.0
 DIHEDRAL 23560 23563 23565 23567 $FC 0.0
 IMPROPER 23536 23525 23528 23530 $FC 120.0
 DIHEDRAL 23685 23688 23690 23692 $FC 0.0
 IMPROPER 23661 23650 23653 23655 $FC 120.0
 DIHEDRAL 23810 23813 23815 23817 $FC 0.0
 IMPROPER 23786 23775 23778 23780 $FC 120.0
 DIHEDRAL 23944 23947 23949 23951 $FC 0.0
 IMPROPER 23920 23909 23912 23914 $FC 120.0
 DIHEDRAL 24078 24081 24083 24085 $FC 0.0
 IMPROPER 24054 24043 24046 24048 $FC 120.0
 DIHEDRAL 24203 24206 24208 24210 $FC 0.0
 IMPROPER 24179 24168 24171 24173 $FC 120.0
 DIHEDRAL 24337 24340 24342 24344 $FC 0.0
 IMPROPER 24313 24302 24305 24307 $FC 120.0
 DIHEDRAL 24471 24474 24476 24478 $FC 0.0
 IMPROPER 24447 24436 24439 24441 $FC 120.0
 DIHEDRAL 24605 24608 24610 24612 $FC 0.0
 IMPROPER 24581 24570 24573 24575 $FC 120.0
 DIHEDRAL 24739 24742 24744 24746 $FC 0.0
 IMPROPER 24715 24704 24707 24709 $FC 120.0
 DIHEDRAL 24873 24876 24878 24880 $FC 0.0
 IMPROPER 24849 24838 24841 24843 $FC 120.0
 DIHEDRAL 25007 25010 25012 25014 $FC 0.0
 IMPROPER 24983 24972 24975 24977 $FC 120.0
 DIHEDRAL 25132 25135 25137 25139 $FC 0.0
 IMPROPER 25108 25097 25100 25102 $FC 120.0
 DIHEDRAL 25266 25269 25271 25273 $FC 0.0
 IMPROPER 25242 25231 25234 25236 $FC 120.0
 DIHEDRAL 25400 25403 25405 25407 $FC 0.0
 IMPROPER 25376 25365 25368 25370 $FC 120.0
 DIHEDRAL 25544 25547 25549 25551 $FC 0.0
 DIHEDRAL 25551 25554 25556 25558 $FC 0.0
 DIHEDRAL 25558 25561 25563 25565 $FC 0.0
 IMPROPER 25520 25509 25512 25514 $FC 120.0
 IMPROPER 25502 25475 25479 25483 $FC  60.0
 IMPROPER 25475 25479 25483 25491 $FC -60.0
 IMPROPER 25479 25483 25491 25498 $FC  60.0
 IMPROPER 25483 25491 25498 25502 $FC -60.0
 IMPROPER 25491 25498 25502 25475 $FC  60.0
 IMPROPER 25498 25502 25475 25479 $FC -60.0
 IMPROPER 25502 25507 25504 25508 $FC 180.0
 DIHEDRAL 25665 25668 25670 25672 $FC 0.0
 IMPROPER 25641 25630 25633 25635 $FC 120.0
 DIHEDRAL 25799 25802 25804 25806 $FC 0.0
 IMPROPER 25775 25764 25767 25769 $FC 120.0
 DIHEDRAL 25943 25946 25948 25950 $FC 0.0
 DIHEDRAL 25950 25953 25955 25957 $FC 0.0
 DIHEDRAL 25957 25960 25962 25964 $FC 0.0
 IMPROPER 25919 25908 25911 25913 $FC 120.0
 IMPROPER 25901 25874 25878 25882 $FC  60.0
 IMPROPER 25874 25878 25882 25890 $FC -60.0
 IMPROPER 25878 25882 25890 25897 $FC  60.0
 IMPROPER 25882 25890 25897 25901 $FC -60.0
 IMPROPER 25890 25897 25901 25874 $FC  60.0
 IMPROPER 25897 25901 25874 25878 $FC -60.0
 IMPROPER 25901 25906 25903 25907 $FC 180.0
 DIHEDRAL 26064 26067 26069 26071 $FC 0.0
 IMPROPER 26040 26029 26032 26034 $FC 120.0
 DIHEDRAL 26198 26201 26203 26205 $FC 0.0
 IMPROPER 26174 26163 26166 26168 $FC 120.0
 DIHEDRAL 26332 26335 26337 26339 $FC 0.0
 IMPROPER 26308 26297 26300 26302 $FC 120.0
 DIHEDRAL 26466 26469 26471 26473 $FC 0.0
 IMPROPER 26442 26431 26434 26436 $FC 120.0
 DIHEDRAL 26600 26603 26605 26607 $FC 0.0
 IMPROPER 26576 26565 26568 26570 $FC 120.0
 DIHEDRAL 26725 26728 26730 26732 $FC 0.0
 IMPROPER 26701 26690 26693 26695 $FC 120.0
 DIHEDRAL 26850 26853 26855 26857 $FC 0.0
 IMPROPER 26826 26815 26818 26820 $FC 120.0
 DIHEDRAL 26984 26987 26989 26991 $FC 0.0
 IMPROPER 26960 26949 26952 26954 $FC 120.0
 DIHEDRAL 27109 27112 27114 27116 $FC 0.0
 IMPROPER 27085 27074 27077 27079 $FC 120.0
 DIHEDRAL 27234 27237 27239 27241 $FC 0.0
 IMPROPER 27210 27199 27202 27204 $FC 120.0
 DIHEDRAL 27368 27371 27373 27375 $FC 0.0
 IMPROPER 27344 27333 27336 27338 $FC 120.0
 DIHEDRAL 27493 27496 27498 27500 $FC 0.0
 IMPROPER 27469 27458 27461 27463 $FC 120.0
 DIHEDRAL 27618 27621 27623 27625 $FC 0.0
 IMPROPER 27594 27583 27586 27588 $FC 120.0
 DIHEDRAL 27762 27765 27767 27769 $FC 0.0
 DIHEDRAL 27769 27772 27774 27776 $FC 0.0
 DIHEDRAL 27776 27779 27781 27783 $FC 0.0
 IMPROPER 27738 27727 27730 27732 $FC 120.0
 IMPROPER 27720 27693 27697 27701 $FC  60.0
 IMPROPER 27693 27697 27701 27709 $FC -60.0
 IMPROPER 27697 27701 27709 27716 $FC  60.0
 IMPROPER 27701 27709 27716 27720 $FC -60.0
 IMPROPER 27709 27716 27720 27693 $FC  60.0
 IMPROPER 27716 27720 27693 27697 $FC -60.0
 IMPROPER 27720 27725 27722 27726 $FC 180.0
 DIHEDRAL 27892 27895 27897 27899 $FC 0.0
 IMPROPER 27868 27857 27860 27862 $FC 120.0
 DIHEDRAL 28026 28029 28031 28033 $FC 0.0
 IMPROPER 28002 27991 27994 27996 $FC 120.0
 DIHEDRAL 28170 28173 28175 28177 $FC 0.0
 DIHEDRAL 28177 28180 28182 28184 $FC 0.0
 DIHEDRAL 28184 28187 28189 28191 $FC 0.0
 IMPROPER 28146 28135 28138 28140 $FC 120.0
 IMPROPER 28128 28101 28105 28109 $FC  60.0
 IMPROPER 28101 28105 28109 28117 $FC -60.0
 IMPROPER 28105 28109 28117 28124 $FC  60.0
 IMPROPER 28109 28117 28124 28128 $FC -60.0
 IMPROPER 28117 28124 28128 28101 $FC  60.0
 IMPROPER 28124 28128 28101 28105 $FC -60.0
 IMPROPER 28128 28133 28130 28134 $FC 180.0
 DIHEDRAL 28300 28303 28305 28307 $FC 0.0
 IMPROPER 28276 28265 28268 28270 $FC 120.0
 DIHEDRAL 28425 28428 28430 28432 $FC 0.0
 IMPROPER 28401 28390 28393 28395 $FC 120.0
 DIHEDRAL 28559 28562 28564 28566 $FC 0.0
 IMPROPER 28535 28524 28527 28529 $FC 120.0
 DIHEDRAL 28703 28706 28708 28710 $FC 0.0
 DIHEDRAL 28710 28713 28715 28717 $FC 0.0
 DIHEDRAL 28717 28720 28722 28724 $FC 0.0
 IMPROPER 28679 28668 28671 28673 $FC 120.0
 IMPROPER 28661 28634 28638 28642 $FC  60.0
 IMPROPER 28634 28638 28642 28650 $FC -60.0
 IMPROPER 28638 28642 28650 28657 $FC  60.0
 IMPROPER 28642 28650 28657 28661 $FC -60.0
 IMPROPER 28650 28657 28661 28634 $FC  60.0
 IMPROPER 28657 28661 28634 28638 $FC -60.0
 IMPROPER 28661 28666 28663 28667 $FC 180.0
 DIHEDRAL 28824 28827 28829 28831 $FC 0.0
 IMPROPER 28800 28789 28792 28794 $FC 120.0
 DIHEDRAL 28949 28952 28954 28956 $FC 0.0
 IMPROPER 28925 28914 28917 28919 $FC 120.0
 DIHEDRAL 29083 29086 29088 29090 $FC 0.0
 IMPROPER 29059 29048 29051 29053 $FC 120.0
 DIHEDRAL 29217 29220 29222 29224 $FC 0.0
 IMPROPER 29193 29182 29185 29187 $FC 120.0
 DIHEDRAL 29351 29354 29356 29358 $FC 0.0
 IMPROPER 29327 29316 29319 29321 $FC 120.0
 DIHEDRAL 29485 29488 29490 29492 $FC 0.0
 IMPROPER 29461 29450 29453 29455 $FC 120.0
 DIHEDRAL 29629 29632 29634 29636 $FC 0.0
 DIHEDRAL 29636 29639 29641 29643 $FC 0.0
 DIHEDRAL 29643 29646 29648 29650 $FC 0.0
 IMPROPER 29605 29594 29597 29599 $FC 120.0
 IMPROPER 29587 29560 29564 29568 $FC  60.0
 IMPROPER 29560 29564 29568 29576 $FC -60.0
 IMPROPER 29564 29568 29576 29583 $FC  60.0
 IMPROPER 29568 29576 29583 29587 $FC -60.0
 IMPROPER 29576 29583 29587 29560 $FC  60.0
 IMPROPER 29583 29587 29560 29564 $FC -60.0
 IMPROPER 29587 29592 29589 29593 $FC 180.0
 DIHEDRAL 29750 29753 29755 29757 $FC 0.0
 IMPROPER 29726 29715 29718 29720 $FC 120.0
 DIHEDRAL 29894 29897 29899 29901 $FC 0.0
 DIHEDRAL 29901 29904 29906 29908 $FC 0.0
 DIHEDRAL 29908 29911 29913 29915 $FC 0.0
 IMPROPER 29870 29859 29862 29864 $FC 120.0
 IMPROPER 29852 29825 29829 29833 $FC  60.0
 IMPROPER 29825 29829 29833 29841 $FC -60.0
 IMPROPER 29829 29833 29841 29848 $FC  60.0
 IMPROPER 29833 29841 29848 29852 $FC -60.0
 IMPROPER 29841 29848 29852 29825 $FC  60.0
 IMPROPER 29848 29852 29825 29829 $FC -60.0
 IMPROPER 29852 29857 29854 29858 $FC 180.0
 DIHEDRAL 30024 30027 30029 30031 $FC 0.0
 IMPROPER 30000 29989 29992 29994 $FC 120.0
 DIHEDRAL 30158 30161 30163 30165 $FC 0.0
 IMPROPER 30134 30123 30126 30128 $FC 120.0
 DIHEDRAL 30283 30286 30288 30290 $FC 0.0
 IMPROPER 30259 30248 30251 30253 $FC 120.0
 DIHEDRAL 30417 30420 30422 30424 $FC 0.0
 IMPROPER 30393 30382 30385 30387 $FC 120.0
 DIHEDRAL 30551 30554 30556 30558 $FC 0.0
 IMPROPER 30527 30516 30519 30521 $FC 120.0
 DIHEDRAL 30676 30679 30681 30683 $FC 0.0
 IMPROPER 30652 30641 30644 30646 $FC 120.0
 DIHEDRAL 30810 30813 30815 30817 $FC 0.0
 IMPROPER 30786 30775 30778 30780 $FC 120.0
 DIHEDRAL 30944 30947 30949 30951 $FC 0.0
 IMPROPER 30920 30909 30912 30914 $FC 120.0
 DIHEDRAL 31088 31091 31093 31095 $FC 0.0
 DIHEDRAL 31095 31098 31100 31102 $FC 0.0
 DIHEDRAL 31102 31105 31107 31109 $FC 0.0
 IMPROPER 31064 31053 31056 31058 $FC 120.0
 IMPROPER 31046 31019 31023 31027 $FC  60.0
 IMPROPER 31019 31023 31027 31035 $FC -60.0
 IMPROPER 31023 31027 31035 31042 $FC  60.0
 IMPROPER 31027 31035 31042 31046 $FC -60.0
 IMPROPER 31035 31042 31046 31019 $FC  60.0
 IMPROPER 31042 31046 31019 31023 $FC -60.0
 IMPROPER 31046 31051 31048 31052 $FC 180.0
 DIHEDRAL 31218 31221 31223 31225 $FC 0.0
 IMPROPER 31194 31183 31186 31188 $FC 120.0
 DIHEDRAL 31352 31355 31357 31359 $FC 0.0
 IMPROPER 31328 31317 31320 31322 $FC 120.0
 DIHEDRAL 31486 31489 31491 31493 $FC 0.0
 IMPROPER 31462 31451 31454 31456 $FC 120.0
 DIHEDRAL 31620 31623 31625 31627 $FC 0.0
 IMPROPER 31596 31585 31588 31590 $FC 120.0
 DIHEDRAL 31764 31767 31769 31771 $FC 0.0
 DIHEDRAL 31771 31774 31776 31778 $FC 0.0
 DIHEDRAL 31778 31781 31783 31785 $FC 0.0
 IMPROPER 31740 31729 31732 31734 $FC 120.0
 IMPROPER 31722 31695 31699 31703 $FC  60.0
 IMPROPER 31695 31699 31703 31711 $FC -60.0
 IMPROPER 31699 31703 31711 31718 $FC  60.0
 IMPROPER 31703 31711 31718 31722 $FC -60.0
 IMPROPER 31711 31718 31722 31695 $FC  60.0
 IMPROPER 31718 31722 31695 31699 $FC -60.0
 IMPROPER 31722 31727 31724 31728 $FC 180.0
 DIHEDRAL 31894 31897 31899 31901 $FC 0.0
 IMPROPER 31870 31859 31862 31864 $FC 120.0
 DIHEDRAL 32019 32022 32024 32026 $FC 0.0
 IMPROPER 31995 31984 31987 31989 $FC 120.0
 DIHEDRAL 32153 32156 32158 32160 $FC 0.0
 IMPROPER 32129 32118 32121 32123 $FC 120.0
 DIHEDRAL 32297 32300 32302 32304 $FC 0.0
 DIHEDRAL 32304 32307 32309 32311 $FC 0.0
 DIHEDRAL 32311 32314 32316 32318 $FC 0.0
 IMPROPER 32273 32262 32265 32267 $FC 120.0
 IMPROPER 32255 32228 32232 32236 $FC  60.0
 IMPROPER 32228 32232 32236 32244 $FC -60.0
 IMPROPER 32232 32236 32244 32251 $FC  60.0
 IMPROPER 32236 32244 32251 32255 $FC -60.0
 IMPROPER 32244 32251 32255 32228 $FC  60.0
 IMPROPER 32251 32255 32228 32232 $FC -60.0
 IMPROPER 32255 32260 32257 32261 $FC 180.0
 DIHEDRAL 32427 32430 32432 32434 $FC 0.0
 IMPROPER 32403 32392 32395 32397 $FC 120.0
 DIHEDRAL 32561 32564 32566 32568 $FC 0.0
 IMPROPER 32537 32526 32529 32531 $FC 120.0
 DIHEDRAL 32695 32698 32700 32702 $FC 0.0
 IMPROPER 32671 32660 32663 32665 $FC 120.0
 DIHEDRAL 32829 32832 32834 32836 $FC 0.0
 IMPROPER 32805 32794 32797 32799 $FC 120.0
 DIHEDRAL 32954 32957 32959 32961 $FC 0.0
 IMPROPER 32930 32919 32922 32924 $FC 120.0
 DIHEDRAL 33098 33101 33103 33105 $FC 0.0
 DIHEDRAL 33105 33108 33110 33112 $FC 0.0
 DIHEDRAL 33112 33115 33117 33119 $FC 0.0
 IMPROPER 33074 33063 33066 33068 $FC 120.0
 IMPROPER 33056 33029 33033 33037 $FC  60.0
 IMPROPER 33029 33033 33037 33045 $FC -60.0
 IMPROPER 33033 33037 33045 33052 $FC  60.0
 IMPROPER 33037 33045 33052 33056 $FC -60.0
 IMPROPER 33045 33052 33056 33029 $FC  60.0
 IMPROPER 33052 33056 33029 33033 $FC -60.0
 IMPROPER 33056 33061 33058 33062 $FC 180.0
 DIHEDRAL 33219 33222 33224 33226 $FC 0.0
 IMPROPER 33195 33184 33187 33189 $FC 120.0
 DIHEDRAL 33353 33356 33358 33360 $FC 0.0
 IMPROPER 33329 33318 33321 33323 $FC 120.0
 DIHEDRAL 33487 33490 33492 33494 $FC 0.0
 IMPROPER 33463 33452 33455 33457 $FC 120.0
 DIHEDRAL 33612 33615 33617 33619 $FC 0.0
 IMPROPER 33588 33577 33580 33582 $FC 120.0
 DIHEDRAL 33746 33749 33751 33753 $FC 0.0
 IMPROPER 33722 33711 33714 33716 $FC 120.0
 DIHEDRAL 33871 33874 33876 33878 $FC 0.0
 IMPROPER 33847 33836 33839 33841 $FC 120.0
 DIHEDRAL 33996 33999 34001 34003 $FC 0.0
 IMPROPER 33972 33961 33964 33966 $FC 120.0
 DIHEDRAL 34130 34133 34135 34137 $FC 0.0
 IMPROPER 34106 34095 34098 34100 $FC 120.0
 DIHEDRAL 34264 34267 34269 34271 $FC 0.0
 IMPROPER 34240 34229 34232 34234 $FC 120.0
 DIHEDRAL 34389 34392 34394 34396 $FC 0.0
 IMPROPER 34365 34354 34357 34359 $FC 120.0
 DIHEDRAL 34514 34517 34519 34521 $FC 0.0
 IMPROPER 34490 34479 34482 34484 $FC 120.0
 DIHEDRAL 34648 34651 34653 34655 $FC 0.0
 IMPROPER 34624 34613 34616 34618 $FC 120.0
 DIHEDRAL 34782 34785 34787 34789 $FC 0.0
 IMPROPER 34758 34747 34750 34752 $FC 120.0
 DIHEDRAL 34916 34919 34921 34923 $FC 0.0
 IMPROPER 34892 34881 34884 34886 $FC 120.0
 DIHEDRAL 35050 35053 35055 35057 $FC 0.0
 IMPROPER 35026 35015 35018 35020 $FC 120.0
 DIHEDRAL 35175 35178 35180 35182 $FC 0.0
 IMPROPER 35151 35140 35143 35145 $FC 120.0
 DIHEDRAL 35309 35312 35314 35316 $FC 0.0
 IMPROPER 35285 35274 35277 35279 $FC 120.0
 DIHEDRAL 35434 35437 35439 35441 $FC 0.0
 IMPROPER 35410 35399 35402 35404 $FC 120.0
 DIHEDRAL 35568 35571 35573 35575 $FC 0.0
 IMPROPER 35544 35533 35536 35538 $FC 120.0
 DIHEDRAL 35702 35705 35707 35709 $FC 0.0
 IMPROPER 35678 35667 35670 35672 $FC 120.0
 DIHEDRAL 35836 35839 35841 35843 $FC 0.0
 IMPROPER 35812 35801 35804 35806 $FC 120.0
 DIHEDRAL 35961 35964 35966 35968 $FC 0.0
 IMPROPER 35937 35926 35929 35931 $FC 120.0
 DIHEDRAL 36086 36089 36091 36093 $FC 0.0
 IMPROPER 36062 36051 36054 36056 $FC 120.0
 DIHEDRAL 36220 36223 36225 36227 $FC 0.0
 IMPROPER 36196 36185 36188 36190 $FC 120.0
 DIHEDRAL 36354 36357 36359 36361 $FC 0.0
 IMPROPER 36330 36319 36322 36324 $FC 120.0
 DIHEDRAL 36488 36491 36493 36495 $FC 0.0
 IMPROPER 36464 36453 36456 36458 $FC 120.0
 DIHEDRAL 36632 36635 36637 36639 $FC 0.0
 DIHEDRAL 36639 36642 36644 36646 $FC 0.0
 DIHEDRAL 36646 36649 36651 36653 $FC 0.0
 IMPROPER 36608 36597 36600 36602 $FC 120.0
 IMPROPER 36590 36563 36567 36571 $FC  60.0
 IMPROPER 36563 36567 36571 36579 $FC -60.0
 IMPROPER 36567 36571 36579 36586 $FC  60.0
 IMPROPER 36571 36579 36586 36590 $FC -60.0
 IMPROPER 36579 36586 36590 36563 $FC  60.0
 IMPROPER 36586 36590 36563 36567 $FC -60.0
 IMPROPER 36590 36595 36592 36596 $FC 180.0
 DIHEDRAL 36762 36765 36767 36769 $FC 0.0
 IMPROPER 36738 36727 36730 36732 $FC 120.0
 DIHEDRAL 36896 36899 36901 36903 $FC 0.0
 IMPROPER 36872 36861 36864 36866 $FC 120.0
 DIHEDRAL 37030 37033 37035 37037 $FC 0.0
 IMPROPER 37006 36995 36998 37000 $FC 120.0
 DIHEDRAL 37174 37177 37179 37181 $FC 0.0
 DIHEDRAL 37181 37184 37186 37188 $FC 0.0
 DIHEDRAL 37188 37191 37193 37195 $FC 0.0
 IMPROPER 37150 37139 37142 37144 $FC 120.0
 IMPROPER 37132 37105 37109 37113 $FC  60.0
 IMPROPER 37105 37109 37113 37121 $FC -60.0
 IMPROPER 37109 37113 37121 37128 $FC  60.0
 IMPROPER 37113 37121 37128 37132 $FC -60.0
 IMPROPER 37121 37128 37132 37105 $FC  60.0
 IMPROPER 37128 37132 37105 37109 $FC -60.0
 IMPROPER 37132 37137 37134 37138 $FC 180.0
 DIHEDRAL 37295 37298 37300 37302 $FC 0.0
 IMPROPER 37271 37260 37263 37265 $FC 120.0
 DIHEDRAL 37429 37432 37434 37436 $FC 0.0
 IMPROPER 37405 37394 37397 37399 $FC 120.0
 DIHEDRAL 37563 37566 37568 37570 $FC 0.0
 IMPROPER 37539 37528 37531 37533 $FC 120.0
 DIHEDRAL 37688 37691 37693 37695 $FC 0.0
 IMPROPER 37664 37653 37656 37658 $FC 120.0
 DIHEDRAL 37813 37816 37818 37820 $FC 0.0
 IMPROPER 37789 37778 37781 37783 $FC 120.0
 DIHEDRAL 37947 37950 37952 37954 $FC 0.0
 IMPROPER 37923 37912 37915 37917 $FC 120.0
 DIHEDRAL 38072 38075 38077 38079 $FC 0.0
 IMPROPER 38048 38037 38040 38042 $FC 120.0
 DIHEDRAL 38206 38209 38211 38213 $FC 0.0
 IMPROPER 38182 38171 38174 38176 $FC 120.0
 DIHEDRAL 38340 38343 38345 38347 $FC 0.0
 IMPROPER 38316 38305 38308 38310 $FC 120.0
 DIHEDRAL 38474 38477 38479 38481 $FC 0.0
 IMPROPER 38450 38439 38442 38444 $FC 120.0
 DIHEDRAL 38608 38611 38613 38615 $FC 0.0
 IMPROPER 38584 38573 38576 38578 $FC 120.0
 DIHEDRAL 38733 38736 38738 38740 $FC 0.0
 IMPROPER 38709 38698 38701 38703 $FC 120.0
 DIHEDRAL 38858 38861 38863 38865 $FC 0.0
 IMPROPER 38834 38823 38826 38828 $FC 120.0
 DIHEDRAL 38992 38995 38997 38999 $FC 0.0
 IMPROPER 38968 38957 38960 38962 $FC 120.0
 DIHEDRAL 39126 39129 39131 39133 $FC 0.0
 IMPROPER 39102 39091 39094 39096 $FC 120.0
 DIHEDRAL 39270 39273 39275 39277 $FC 0.0
 DIHEDRAL 39277 39280 39282 39284 $FC 0.0
 DIHEDRAL 39284 39287 39289 39291 $FC 0.0
 IMPROPER 39246 39235 39238 39240 $FC 120.0
 IMPROPER 39228 39201 39205 39209 $FC  60.0
 IMPROPER 39201 39205 39209 39217 $FC -60.0
 IMPROPER 39205 39209 39217 39224 $FC  60.0
 IMPROPER 39209 39217 39224 39228 $FC -60.0
 IMPROPER 39217 39224 39228 39201 $FC  60.0
 IMPROPER 39224 39228 39201 39205 $FC -60.0
 IMPROPER 39228 39233 39230 39234 $FC 180.0
 DIHEDRAL 39400 39403 39405 39407 $FC 0.0
 IMPROPER 39376 39365 39368 39370 $FC 120.0
 DIHEDRAL 39534 39537 39539 39541 $FC 0.0
 IMPROPER 39510 39499 39502 39504 $FC 120.0
 DIHEDRAL 39668 39671 39673 39675 $FC 0.0
 IMPROPER 39644 39633 39636 39638 $FC 120.0
 DIHEDRAL 39793 39796 39798 39800 $FC 0.0
 IMPROPER 39769 39758 39761 39763 $FC 120.0
 DIHEDRAL 39927 39930 39932 39934 $FC 0.0
 IMPROPER 39903 39892 39895 39897 $FC 120.0
 DIHEDRAL 40061 40064 40066 40068 $FC 0.0
 IMPROPER 40037 40026 40029 40031 $FC 120.0
 DIHEDRAL 40186 40189 40191 40193 $FC 0.0
 IMPROPER 40162 40151 40154 40156 $FC 120.0
 DIHEDRAL 40311 40314 40316 40318 $FC 0.0
 IMPROPER 40287 40276 40279 40281 $FC 120.0
 DIHEDRAL 40436 40439 40441 40443 $FC 0.0
 IMPROPER 40412 40401 40404 40406 $FC 120.0
 DIHEDRAL 40561 40564 40566 40568 $FC 0.0
 IMPROPER 40537 40526 40529 40531 $FC 120.0
 DIHEDRAL 40695 40698 40700 40702 $FC 0.0
 IMPROPER 40671 40660 40663 40665 $FC 120.0
 DIHEDRAL 40829 40832 40834 40836 $FC 0.0
 IMPROPER 40805 40794 40797 40799 $FC 120.0
 DIHEDRAL 40963 40966 40968 40970 $FC 0.0
 IMPROPER 40939 40928 40931 40933 $FC 120.0
 DIHEDRAL 41088 41091 41093 41095 $FC 0.0
 IMPROPER 41064 41053 41056 41058 $FC 120.0
 DIHEDRAL 41222 41225 41227 41229 $FC 0.0
 IMPROPER 41198 41187 41190 41192 $FC 120.0
 DIHEDRAL 41347 41350 41352 41354 $FC 0.0
 IMPROPER 41323 41312 41315 41317 $FC 120.0
 DIHEDRAL 41481 41484 41486 41488 $FC 0.0
 IMPROPER 41457 41446 41449 41451 $FC 120.0
 DIHEDRAL 41615 41618 41620 41622 $FC 0.0
 IMPROPER 41591 41580 41583 41585 $FC 120.0
 DIHEDRAL 41740 41743 41745 41747 $FC 0.0
 IMPROPER 41716 41705 41708 41710 $FC 120.0
 DIHEDRAL 41865 41868 41870 41872 $FC 0.0
 IMPROPER 41841 41830 41833 41835 $FC 120.0
 DIHEDRAL 41999 42002 42004 42006 $FC 0.0
 IMPROPER 41975 41964 41967 41969 $FC 120.0
 DIHEDRAL 42133 42136 42138 42140 $FC 0.0
 IMPROPER 42109 42098 42101 42103 $FC 120.0
 DIHEDRAL 42267 42270 42272 42274 $FC 0.0
 IMPROPER 42243 42232 42235 42237 $FC 120.0
 DIHEDRAL 42392 42395 42397 42399 $FC 0.0
 IMPROPER 42368 42357 42360 42362 $FC 120.0
 DIHEDRAL 42517 42520 42522 42524 $FC 0.0
 IMPROPER 42493 42482 42485 42487 $FC 120.0
 DIHEDRAL 42642 42645 42647 42649 $FC 0.0
 IMPROPER 42618 42607 42610 42612 $FC 120.0
 DIHEDRAL 42776 42779 42781 42783 $FC 0.0
 IMPROPER 42752 42741 42744 42746 $FC 120.0
 DIHEDRAL 42901 42904 42906 42908 $FC 0.0
 IMPROPER 42877 42866 42869 42871 $FC 120.0
 DIHEDRAL 43045 43048 43050 43052 $FC 0.0
 DIHEDRAL 43052 43055 43057 43059 $FC 0.0
 DIHEDRAL 43059 43062 43064 43066 $FC 0.0
 IMPROPER 43021 43010 43013 43015 $FC 120.0
 IMPROPER 43003 42976 42980 42984 $FC  60.0
 IMPROPER 42976 42980 42984 42992 $FC -60.0
 IMPROPER 42980 42984 42992 42999 $FC  60.0
 IMPROPER 42984 42992 42999 43003 $FC -60.0
 IMPROPER 42992 42999 43003 42976 $FC  60.0
 IMPROPER 42999 43003 42976 42980 $FC -60.0
 IMPROPER 43003 43008 43005 43009 $FC 180.0
 DIHEDRAL 43185 43188 43190 43192 $FC 0.0
 DIHEDRAL 43192 43195 43197 43199 $FC 0.0
 DIHEDRAL 43199 43202 43204 43206 $FC 0.0
 IMPROPER 43161 43150 43153 43155 $FC 120.0
 IMPROPER 43143 43116 43120 43124 $FC  60.0
 IMPROPER 43116 43120 43124 43132 $FC -60.0
 IMPROPER 43120 43124 43132 43139 $FC  60.0
 IMPROPER 43124 43132 43139 43143 $FC -60.0
 IMPROPER 43132 43139 43143 43116 $FC  60.0
 IMPROPER 43139 43143 43116 43120 $FC -60.0
 IMPROPER 43143 43148 43145 43149 $FC 180.0
 DIHEDRAL 43306 43309 43311 43313 $FC 0.0
 IMPROPER 43282 43271 43274 43276 $FC 120.0
 DIHEDRAL 43431 43434 43436 43438 $FC 0.0
 IMPROPER 43407 43396 43399 43401 $FC 120.0
 DIHEDRAL 43556 43559 43561 43563 $FC 0.0
 IMPROPER 43532 43521 43524 43526 $FC 120.0
 DIHEDRAL 43690 43693 43695 43697 $FC 0.0
 IMPROPER 43666 43655 43658 43660 $FC 120.0
 DIHEDRAL 43824 43827 43829 43831 $FC 0.0
 IMPROPER 43800 43789 43792 43794 $FC 120.0
 DIHEDRAL 43949 43952 43954 43956 $FC 0.0
 IMPROPER 43925 43914 43917 43919 $FC 120.0
 DIHEDRAL 44074 44077 44079 44081 $FC 0.0
 IMPROPER 44050 44039 44042 44044 $FC 120.0
 DIHEDRAL 44208 44211 44213 44215 $FC 0.0
 IMPROPER 44184 44173 44176 44178 $FC 120.0
 DIHEDRAL 44342 44345 44347 44349 $FC 0.0
 IMPROPER 44318 44307 44310 44312 $FC 120.0
 DIHEDRAL 44476 44479 44481 44483 $FC 0.0
 IMPROPER 44452 44441 44444 44446 $FC 120.0
 DIHEDRAL 44610 44613 44615 44617 $FC 0.0
 IMPROPER 44586 44575 44578 44580 $FC 120.0
 DIHEDRAL 44744 44747 44749 44751 $FC 0.0
 IMPROPER 44720 44709 44712 44714 $FC 120.0
 DIHEDRAL 44869 44872 44874 44876 $FC 0.0
 IMPROPER 44845 44834 44837 44839 $FC 120.0
 DIHEDRAL 44994 44997 44999 45001 $FC 0.0
 IMPROPER 44970 44959 44962 44964 $FC 120.0
 DIHEDRAL 45138 45141 45143 45145 $FC 0.0
 DIHEDRAL 45145 45148 45150 45152 $FC 0.0
 DIHEDRAL 45152 45155 45157 45159 $FC 0.0
 IMPROPER 45114 45103 45106 45108 $FC 120.0
 IMPROPER 45096 45069 45073 45077 $FC  60.0
 IMPROPER 45069 45073 45077 45085 $FC -60.0
 IMPROPER 45073 45077 45085 45092 $FC  60.0
 IMPROPER 45077 45085 45092 45096 $FC -60.0
 IMPROPER 45085 45092 45096 45069 $FC  60.0
 IMPROPER 45092 45096 45069 45073 $FC -60.0
 IMPROPER 45096 45101 45098 45102 $FC 180.0
 DIHEDRAL 45268 45271 45273 45275 $FC 0.0
 IMPROPER 45244 45233 45236 45238 $FC 120.0
 DIHEDRAL 45402 45405 45407 45409 $FC 0.0
 IMPROPER 45378 45367 45370 45372 $FC 120.0
 DIHEDRAL 45536 45539 45541 45543 $FC 0.0
 IMPROPER 45512 45501 45504 45506 $FC 120.0
 DIHEDRAL 45661 45664 45666 45668 $FC 0.0
 IMPROPER 45637 45626 45629 45631 $FC 120.0
 DIHEDRAL 45795 45798 45800 45802 $FC 0.0
 IMPROPER 45771 45760 45763 45765 $FC 120.0
 DIHEDRAL 45929 45932 45934 45936 $FC 0.0
 IMPROPER 45905 45894 45897 45899 $FC 120.0
 DIHEDRAL 46063 46066 46068 46070 $FC 0.0
 IMPROPER 46039 46028 46031 46033 $FC 120.0
 DIHEDRAL 46197 46200 46202 46204 $FC 0.0
 IMPROPER 46173 46162 46165 46167 $FC 120.0
 DIHEDRAL 46331 46334 46336 46338 $FC 0.0
 IMPROPER 46307 46296 46299 46301 $FC 120.0
 DIHEDRAL 46475 46478 46480 46482 $FC 0.0
 DIHEDRAL 46482 46485 46487 46489 $FC 0.0
 DIHEDRAL 46489 46492 46494 46496 $FC 0.0
 IMPROPER 46451 46440 46443 46445 $FC 120.0
 IMPROPER 46433 46406 46410 46414 $FC  60.0
 IMPROPER 46406 46410 46414 46422 $FC -60.0
 IMPROPER 46410 46414 46422 46429 $FC  60.0
 IMPROPER 46414 46422 46429 46433 $FC -60.0
 IMPROPER 46422 46429 46433 46406 $FC  60.0
 IMPROPER 46429 46433 46406 46410 $FC -60.0
 IMPROPER 46433 46438 46435 46439 $FC 180.0
 DIHEDRAL 46605 46608 46610 46612 $FC 0.0
 IMPROPER 46581 46570 46573 46575 $FC 120.0
 DIHEDRAL 46739 46742 46744 46746 $FC 0.0
 IMPROPER 46715 46704 46707 46709 $FC 120.0
 DIHEDRAL 46864 46867 46869 46871 $FC 0.0
 IMPROPER 46840 46829 46832 46834 $FC 120.0
 DIHEDRAL 46998 47001 47003 47005 $FC 0.0
 IMPROPER 46974 46963 46966 46968 $FC 120.0
 DIHEDRAL 47123 47126 47128 47130 $FC 0.0
 IMPROPER 47099 47088 47091 47093 $FC 120.0
 DIHEDRAL 47257 47260 47262 47264 $FC 0.0
 IMPROPER 47233 47222 47225 47227 $FC 120.0
 DIHEDRAL 47382 47385 47387 47389 $FC 0.0
 IMPROPER 47358 47347 47350 47352 $FC 120.0
 DIHEDRAL 47507 47510 47512 47514 $FC 0.0
 IMPROPER 47483 47472 47475 47477 $FC 120.0
 DIHEDRAL 47641 47644 47646 47648 $FC 0.0
 IMPROPER 47617 47606 47609 47611 $FC 120.0
 DIHEDRAL 47775 47778 47780 47782 $FC 0.0
 IMPROPER 47751 47740 47743 47745 $FC 120.0
 DIHEDRAL 47909 47912 47914 47916 $FC 0.0
 IMPROPER 47885 47874 47877 47879 $FC 120.0
 DIHEDRAL 48043 48046 48048 48050 $FC 0.0
 IMPROPER 48019 48008 48011 48013 $FC 120.0
 DIHEDRAL 48168 48171 48173 48175 $FC 0.0
 IMPROPER 48144 48133 48136 48138 $FC 120.0
 DIHEDRAL 48312 48315 48317 48319 $FC 0.0
 DIHEDRAL 48319 48322 48324 48326 $FC 0.0
 DIHEDRAL 48326 48329 48331 48333 $FC 0.0
 IMPROPER 48288 48277 48280 48282 $FC 120.0
 IMPROPER 48270 48243 48247 48251 $FC  60.0
 IMPROPER 48243 48247 48251 48259 $FC -60.0
 IMPROPER 48247 48251 48259 48266 $FC  60.0
 IMPROPER 48251 48259 48266 48270 $FC -60.0
 IMPROPER 48259 48266 48270 48243 $FC  60.0
 IMPROPER 48266 48270 48243 48247 $FC -60.0
 IMPROPER 48270 48275 48272 48276 $FC 180.0
 DIHEDRAL 48442 48445 48447 48449 $FC 0.0
 IMPROPER 48418 48407 48410 48412 $FC 120.0
 DIHEDRAL 48567 48570 48572 48574 $FC 0.0
 IMPROPER 48543 48532 48535 48537 $FC 120.0
 DIHEDRAL 48701 48704 48706 48708 $FC 0.0
 IMPROPER 48677 48666 48669 48671 $FC 120.0
 DIHEDRAL 48835 48838 48840 48842 $FC 0.0
 IMPROPER 48811 48800 48803 48805 $FC 120.0
 DIHEDRAL 48969 48972 48974 48976 $FC 0.0
 IMPROPER 48945 48934 48937 48939 $FC 120.0
 DIHEDRAL 49094 49097 49099 49101 $FC 0.0
 IMPROPER 49070 49059 49062 49064 $FC 120.0
 DIHEDRAL 49219 49222 49224 49226 $FC 0.0
 IMPROPER 49195 49184 49187 49189 $FC 120.0
 DIHEDRAL 49344 49347 49349 49351 $FC 0.0
 IMPROPER 49320 49309 49312 49314 $FC 120.0
 DIHEDRAL 49469 49472 49474 49476 $FC 0.0
 IMPROPER 49445 49434 49437 49439 $FC 120.0
 DIHEDRAL 49594 49597 49599 49601 $FC 0.0
 IMPROPER 49570 49559 49562 49564 $FC 120.0
 DIHEDRAL 49728 49731 49733 49735 $FC 0.0
 IMPROPER 49704 49693 49696 49698 $FC 120.0
 DIHEDRAL 49862 49865 49867 49869 $FC 0.0
 IMPROPER 49838 49827 49830 49832 $FC 120.0
 DIHEDRAL 49996 49999 50001 50003 $FC 0.0
 IMPROPER 49972 49961 49964 49966 $FC 120.0
 DIHEDRAL 50130 50133 50135 50137 $FC 0.0
 IMPROPER 50106 50095 50098 50100 $FC 120.0
 DIHEDRAL 50274 50277 50279 50281 $FC 0.0
 DIHEDRAL 50281 50284 50286 50288 $FC 0.0
 DIHEDRAL 50288 50291 50293 50295 $FC 0.0
 IMPROPER 50250 50239 50242 50244 $FC 120.0
 IMPROPER 50232 50205 50209 50213 $FC  60.0
 IMPROPER 50205 50209 50213 50221 $FC -60.0
 IMPROPER 50209 50213 50221 50228 $FC  60.0
 IMPROPER 50213 50221 50228 50232 $FC -60.0
 IMPROPER 50221 50228 50232 50205 $FC  60.0
 IMPROPER 50228 50232 50205 50209 $FC -60.0
 IMPROPER 50232 50237 50234 50238 $FC 180.0
 DIHEDRAL 50404 50407 50409 50411 $FC 0.0
 IMPROPER 50380 50369 50372 50374 $FC 120.0
 DIHEDRAL 50538 50541 50543 50545 $FC 0.0
 IMPROPER 50514 50503 50506 50508 $FC 120.0
 DIHEDRAL 50672 50675 50677 50679 $FC 0.0
 IMPROPER 50648 50637 50640 50642 $FC 120.0
 DIHEDRAL 50806 50809 50811 50813 $FC 0.0
 IMPROPER 50782 50771 50774 50776 $FC 120.0
 DIHEDRAL 50931 50934 50936 50938 $FC 0.0
 IMPROPER 50907 50896 50899 50901 $FC 120.0
 DIHEDRAL 51056 51059 51061 51063 $FC 0.0
 IMPROPER 51032 51021 51024 51026 $FC 120.0
 DIHEDRAL 51190 51193 51195 51197 $FC 0.0
 IMPROPER 51166 51155 51158 51160 $FC 120.0
 DIHEDRAL 51324 51327 51329 51331 $FC 0.0
 IMPROPER 51300 51289 51292 51294 $FC 120.0
 DIHEDRAL 51458 51461 51463 51465 $FC 0.0
 IMPROPER 51434 51423 51426 51428 $FC 120.0
 DIHEDRAL 51602 51605 51607 51609 $FC 0.0
 DIHEDRAL 51609 51612 51614 51616 $FC 0.0
 DIHEDRAL 51616 51619 51621 51623 $FC 0.0
 IMPROPER 51578 51567 51570 51572 $FC 120.0
 IMPROPER 51560 51533 51537 51541 $FC  60.0
 IMPROPER 51533 51537 51541 51549 $FC -60.0
 IMPROPER 51537 51541 51549 51556 $FC  60.0
 IMPROPER 51541 51549 51556 51560 $FC -60.0
 IMPROPER 51549 51556 51560 51533 $FC  60.0
 IMPROPER 51556 51560 51533 51537 $FC -60.0
 IMPROPER 51560 51565 51562 51566 $FC 180.0
 DIHEDRAL 51723 51726 51728 51730 $FC 0.0
 IMPROPER 51699 51688 51691 51693 $FC 120.0
 DIHEDRAL 51848 51851 51853 51855 $FC 0.0
 IMPROPER 51824 51813 51816 51818 $FC 120.0
 DIHEDRAL 51973 51976 51978 51980 $FC 0.0
 IMPROPER 51949 51938 51941 51943 $FC 120.0
 DIHEDRAL 52107 52110 52112 52114 $FC 0.0
 IMPROPER 52083 52072 52075 52077 $FC 120.0
 DIHEDRAL 52241 52244 52246 52248 $FC 0.0
 IMPROPER 52217 52206 52209 52211 $FC 120.0
 DIHEDRAL 52366 52369 52371 52373 $FC 0.0
 IMPROPER 52342 52331 52334 52336 $FC 120.0
 DIHEDRAL 52491 52494 52496 52498 $FC 0.0
 IMPROPER 52467 52456 52459 52461 $FC 120.0
 DIHEDRAL 52635 52638 52640 52642 $FC 0.0
 DIHEDRAL 52642 52645 52647 52649 $FC 0.0
 DIHEDRAL 52649 52652 52654 52656 $FC 0.0
 IMPROPER 52611 52600 52603 52605 $FC 120.0
 IMPROPER 52593 52566 52570 52574 $FC  60.0
 IMPROPER 52566 52570 52574 52582 $FC -60.0
 IMPROPER 52570 52574 52582 52589 $FC  60.0
 IMPROPER 52574 52582 52589 52593 $FC -60.0
 IMPROPER 52582 52589 52593 52566 $FC  60.0
 IMPROPER 52589 52593 52566 52570 $FC -60.0
 IMPROPER 52593 52598 52595 52599 $FC 180.0
 DIHEDRAL 52765 52768 52770 52772 $FC 0.0
 IMPROPER 52741 52730 52733 52735 $FC 120.0
 DIHEDRAL 52899 52902 52904 52906 $FC 0.0
 IMPROPER 52875 52864 52867 52869 $FC 120.0
 DIHEDRAL 53033 53036 53038 53040 $FC 0.0
 IMPROPER 53009 52998 53001 53003 $FC 120.0
 DIHEDRAL 53167 53170 53172 53174 $FC 0.0
 IMPROPER 53143 53132 53135 53137 $FC 120.0
 DIHEDRAL 53301 53304 53306 53308 $FC 0.0
 IMPROPER 53277 53266 53269 53271 $FC 120.0
 DIHEDRAL 53435 53438 53440 53442 $FC 0.0
 IMPROPER 53411 53400 53403 53405 $FC 120.0
 DIHEDRAL 53569 53572 53574 53576 $FC 0.0
 IMPROPER 53545 53534 53537 53539 $FC 120.0
 DIHEDRAL 53713 53716 53718 53720 $FC 0.0
 DIHEDRAL 53720 53723 53725 53727 $FC 0.0
 DIHEDRAL 53727 53730 53732 53734 $FC 0.0
 IMPROPER 53689 53678 53681 53683 $FC 120.0
 IMPROPER 53671 53644 53648 53652 $FC  60.0
 IMPROPER 53644 53648 53652 53660 $FC -60.0
 IMPROPER 53648 53652 53660 53667 $FC  60.0
 IMPROPER 53652 53660 53667 53671 $FC -60.0
 IMPROPER 53660 53667 53671 53644 $FC  60.0
 IMPROPER 53667 53671 53644 53648 $FC -60.0
 IMPROPER 53671 53676 53673 53677 $FC 180.0
 DIHEDRAL 53834 53837 53839 53841 $FC 0.0
 IMPROPER 53810 53799 53802 53804 $FC 120.0
 DIHEDRAL 53959 53962 53964 53966 $FC 0.0
 IMPROPER 53935 53924 53927 53929 $FC 120.0
 DIHEDRAL 54084 54087 54089 54091 $FC 0.0
 IMPROPER 54060 54049 54052 54054 $FC 120.0
 DIHEDRAL 54228 54231 54233 54235 $FC 0.0
 DIHEDRAL 54235 54238 54240 54242 $FC 0.0
 DIHEDRAL 54242 54245 54247 54249 $FC 0.0
 IMPROPER 54204 54193 54196 54198 $FC 120.0
 IMPROPER 54186 54159 54163 54167 $FC  60.0
 IMPROPER 54159 54163 54167 54175 $FC -60.0
 IMPROPER 54163 54167 54175 54182 $FC  60.0
 IMPROPER 54167 54175 54182 54186 $FC -60.0
 IMPROPER 54175 54182 54186 54159 $FC  60.0
 IMPROPER 54182 54186 54159 54163 $FC -60.0
 IMPROPER 54186 54191 54188 54192 $FC 180.0
 DIHEDRAL 54349 54352 54354 54356 $FC 0.0
 IMPROPER 54325 54314 54317 54319 $FC 120.0
 DIHEDRAL 54483 54486 54488 54490 $FC 0.0
 IMPROPER 54459 54448 54451 54453 $FC 120.0
 DIHEDRAL 54617 54620 54622 54624 $FC 0.0
 IMPROPER 54593 54582 54585 54587 $FC 120.0
 DIHEDRAL 54751 54754 54756 54758 $FC 0.0
 IMPROPER 54727 54716 54719 54721 $FC 120.0
 DIHEDRAL 54885 54888 54890 54892 $FC 0.0
 IMPROPER 54861 54850 54853 54855 $FC 120.0
 DIHEDRAL 55010 55013 55015 55017 $FC 0.0
 IMPROPER 54986 54975 54978 54980 $FC 120.0
 DIHEDRAL 55135 55138 55140 55142 $FC 0.0
 IMPROPER 55111 55100 55103 55105 $FC 120.0
 DIHEDRAL 55260 55263 55265 55267 $FC 0.0
 IMPROPER 55236 55225 55228 55230 $FC 120.0
 DIHEDRAL 55394 55397 55399 55401 $FC 0.0
 IMPROPER 55370 55359 55362 55364 $FC 120.0
 DIHEDRAL 55538 55541 55543 55545 $FC 0.0
 DIHEDRAL 55545 55548 55550 55552 $FC 0.0
 DIHEDRAL 55552 55555 55557 55559 $FC 0.0
 IMPROPER 55514 55503 55506 55508 $FC 120.0
 IMPROPER 55496 55469 55473 55477 $FC  60.0
 IMPROPER 55469 55473 55477 55485 $FC -60.0
 IMPROPER 55473 55477 55485 55492 $FC  60.0
 IMPROPER 55477 55485 55492 55496 $FC -60.0
 IMPROPER 55485 55492 55496 55469 $FC  60.0
 IMPROPER 55492 55496 55469 55473 $FC -60.0
 IMPROPER 55496 55501 55498 55502 $FC 180.0
 DIHEDRAL 55668 55671 55673 55675 $FC 0.0
 IMPROPER 55644 55633 55636 55638 $FC 120.0
 DIHEDRAL 55793 55796 55798 55800 $FC 0.0
 IMPROPER 55769 55758 55761 55763 $FC 120.0
 DIHEDRAL 55937 55940 55942 55944 $FC 0.0
 DIHEDRAL 55944 55947 55949 55951 $FC 0.0
 DIHEDRAL 55951 55954 55956 55958 $FC 0.0
 IMPROPER 55913 55902 55905 55907 $FC 120.0
 IMPROPER 55895 55868 55872 55876 $FC  60.0
 IMPROPER 55868 55872 55876 55884 $FC -60.0
 IMPROPER 55872 55876 55884 55891 $FC  60.0
 IMPROPER 55876 55884 55891 55895 $FC -60.0
 IMPROPER 55884 55891 55895 55868 $FC  60.0
 IMPROPER 55891 55895 55868 55872 $FC -60.0
 IMPROPER 55895 55900 55897 55901 $FC 180.0
 DIHEDRAL 56067 56070 56072 56074 $FC 0.0
 IMPROPER 56043 56032 56035 56037 $FC 120.0
 DIHEDRAL 56201 56204 56206 56208 $FC 0.0
 IMPROPER 56177 56166 56169 56171 $FC 120.0
 DIHEDRAL 56335 56338 56340 56342 $FC 0.0
 IMPROPER 56311 56300 56303 56305 $FC 120.0
 DIHEDRAL 56460 56463 56465 56467 $FC 0.0
 IMPROPER 56436 56425 56428 56430 $FC 120.0
 DIHEDRAL 56594 56597 56599 56601 $FC 0.0
 IMPROPER 56570 56559 56562 56564 $FC 120.0
 DIHEDRAL 56738 56741 56743 56745 $FC 0.0
 DIHEDRAL 56745 56748 56750 56752 $FC 0.0
 DIHEDRAL 56752 56755 56757 56759 $FC 0.0
 IMPROPER 56714 56703 56706 56708 $FC 120.0
 IMPROPER 56696 56669 56673 56677 $FC  60.0
 IMPROPER 56669 56673 56677 56685 $FC -60.0
 IMPROPER 56673 56677 56685 56692 $FC  60.0
 IMPROPER 56677 56685 56692 56696 $FC -60.0
 IMPROPER 56685 56692 56696 56669 $FC  60.0
 IMPROPER 56692 56696 56669 56673 $FC -60.0
 IMPROPER 56696 56701 56698 56702 $FC 180.0
 DIHEDRAL 56859 56862 56864 56866 $FC 0.0
 IMPROPER 56835 56824 56827 56829 $FC 120.0
 DIHEDRAL 56984 56987 56989 56991 $FC 0.0
 IMPROPER 56960 56949 56952 56954 $FC 120.0
 DIHEDRAL 57118 57121 57123 57125 $FC 0.0
 IMPROPER 57094 57083 57086 57088 $FC 120.0
 DIHEDRAL 57243 57246 57248 57250 $FC 0.0
 IMPROPER 57219 57208 57211 57213 $FC 120.0
 DIHEDRAL 57387 57390 57392 57394 $FC 0.0
 DIHEDRAL 57394 57397 57399 57401 $FC 0.0
 DIHEDRAL 57401 57404 57406 57408 $FC 0.0
 IMPROPER 57363 57352 57355 57357 $FC 120.0
 IMPROPER 57345 57318 57322 57326 $FC  60.0
 IMPROPER 57318 57322 57326 57334 $FC -60.0
 IMPROPER 57322 57326 57334 57341 $FC  60.0
 IMPROPER 57326 57334 57341 57345 $FC -60.0
 IMPROPER 57334 57341 57345 57318 $FC  60.0
 IMPROPER 57341 57345 57318 57322 $FC -60.0
 IMPROPER 57345 57350 57347 57351 $FC 180.0
 DIHEDRAL 57517 57520 57522 57524 $FC 0.0
 IMPROPER 57493 57482 57485 57487 $FC 120.0
 DIHEDRAL 57651 57654 57656 57658 $FC 0.0
 IMPROPER 57627 57616 57619 57621 $FC 120.0
 DIHEDRAL 57785 57788 57790 57792 $FC 0.0
 IMPROPER 57761 57750 57753 57755 $FC 120.0
 DIHEDRAL 57919 57922 57924 57926 $FC 0.0
 IMPROPER 57895 57884 57887 57889 $FC 120.0
 DIHEDRAL 58063 58066 58068 58070 $FC 0.0
 DIHEDRAL 58070 58073 58075 58077 $FC 0.0
 DIHEDRAL 58077 58080 58082 58084 $FC 0.0
 IMPROPER 58039 58028 58031 58033 $FC 120.0
 IMPROPER 58021 57994 57998 58002 $FC  60.0
 IMPROPER 57994 57998 58002 58010 $FC -60.0
 IMPROPER 57998 58002 58010 58017 $FC  60.0
 IMPROPER 58002 58010 58017 58021 $FC -60.0
 IMPROPER 58010 58017 58021 57994 $FC  60.0
 IMPROPER 58017 58021 57994 57998 $FC -60.0
 IMPROPER 58021 58026 58023 58027 $FC 180.0
 DIHEDRAL 58193 58196 58198 58200 $FC 0.0
 IMPROPER 58169 58158 58161 58163 $FC 120.0
 DIHEDRAL 58327 58330 58332 58334 $FC 0.0
 IMPROPER 58303 58292 58295 58297 $FC 120.0
 DIHEDRAL 58461 58464 58466 58468 $FC 0.0
 IMPROPER 58437 58426 58429 58431 $FC 120.0
 DIHEDRAL 58595 58598 58600 58602 $FC 0.0
 IMPROPER 58571 58560 58563 58565 $FC 120.0
 DIHEDRAL 58729 58732 58734 58736 $FC 0.0
 IMPROPER 58705 58694 58697 58699 $FC 120.0
 DIHEDRAL 58854 58857 58859 58861 $FC 0.0
 IMPROPER 58830 58819 58822 58824 $FC 120.0
 DIHEDRAL 58988 58991 58993 58995 $FC 0.0
 IMPROPER 58964 58953 58956 58958 $FC 120.0
 DIHEDRAL 59113 59116 59118 59120 $FC 0.0
 IMPROPER 59089 59078 59081 59083 $FC 120.0
 DIHEDRAL 59247 59250 59252 59254 $FC 0.0
 IMPROPER 59223 59212 59215 59217 $FC 120.0
 DIHEDRAL 59372 59375 59377 59379 $FC 0.0
 IMPROPER 59348 59337 59340 59342 $FC 120.0
 DIHEDRAL 59506 59509 59511 59513 $FC 0.0
 IMPROPER 59482 59471 59474 59476 $FC 120.0
 DIHEDRAL 59640 59643 59645 59647 $FC 0.0
 IMPROPER 59616 59605 59608 59610 $FC 120.0
 DIHEDRAL 59765 59768 59770 59772 $FC 0.0
 IMPROPER 59741 59730 59733 59735 $FC 120.0
 DIHEDRAL 59899 59902 59904 59906 $FC 0.0
 IMPROPER 59875 59864 59867 59869 $FC 120.0
 DIHEDRAL 60033 60036 60038 60040 $FC 0.0
 IMPROPER 60009 59998 60001 60003 $FC 120.0
 DIHEDRAL 60158 60161 60163 60165 $FC 0.0
 IMPROPER 60134 60123 60126 60128 $FC 120.0
 DIHEDRAL 60292 60295 60297 60299 $FC 0.0
 IMPROPER 60268 60257 60260 60262 $FC 120.0
 DIHEDRAL 60426 60429 60431 60433 $FC 0.0
 IMPROPER 60402 60391 60394 60396 $FC 120.0
 DIHEDRAL 60560 60563 60565 60567 $FC 0.0
 IMPROPER 60536 60525 60528 60530 $FC 120.0
 DIHEDRAL 60685 60688 60690 60692 $FC 0.0
 IMPROPER 60661 60650 60653 60655 $FC 120.0
 DIHEDRAL 60819 60822 60824 60826 $FC 0.0
 IMPROPER 60795 60784 60787 60789 $FC 120.0
 DIHEDRAL 60953 60956 60958 60960 $FC 0.0
 IMPROPER 60929 60918 60921 60923 $FC 120.0
 DIHEDRAL 61087 61090 61092 61094 $FC 0.0
 IMPROPER 61063 61052 61055 61057 $FC 120.0
 DIHEDRAL 61231 61234 61236 61238 $FC 0.0
 DIHEDRAL 61238 61241 61243 61245 $FC 0.0
 DIHEDRAL 61245 61248 61250 61252 $FC 0.0
 IMPROPER 61207 61196 61199 61201 $FC 120.0
 IMPROPER 61189 61162 61166 61170 $FC  60.0
 IMPROPER 61162 61166 61170 61178 $FC -60.0
 IMPROPER 61166 61170 61178 61185 $FC  60.0
 IMPROPER 61170 61178 61185 61189 $FC -60.0
 IMPROPER 61178 61185 61189 61162 $FC  60.0
 IMPROPER 61185 61189 61162 61166 $FC -60.0
 IMPROPER 61189 61194 61191 61195 $FC 180.0
 DIHEDRAL 61352 61355 61357 61359 $FC 0.0
 IMPROPER 61328 61317 61320 61322 $FC 120.0
 DIHEDRAL 61486 61489 61491 61493 $FC 0.0
 IMPROPER 61462 61451 61454 61456 $FC 120.0
 DIHEDRAL 61611 61614 61616 61618 $FC 0.0
 IMPROPER 61587 61576 61579 61581 $FC 120.0
 DIHEDRAL 61745 61748 61750 61752 $FC 0.0
 IMPROPER 61721 61710 61713 61715 $FC 120.0
 DIHEDRAL 61879 61882 61884 61886 $FC 0.0
 IMPROPER 61855 61844 61847 61849 $FC 120.0
 DIHEDRAL 62013 62016 62018 62020 $FC 0.0
 IMPROPER 61989 61978 61981 61983 $FC 120.0
 DIHEDRAL 62147 62150 62152 62154 $FC 0.0
 IMPROPER 62123 62112 62115 62117 $FC 120.0
 DIHEDRAL 62281 62284 62286 62288 $FC 0.0
 IMPROPER 62257 62246 62249 62251 $FC 120.0
 DIHEDRAL 62415 62418 62420 62422 $FC 0.0
 IMPROPER 62391 62380 62383 62385 $FC 120.0
 DIHEDRAL 62540 62543 62545 62547 $FC 0.0
 IMPROPER 62516 62505 62508 62510 $FC 120.0
 DIHEDRAL 62665 62668 62670 62672 $FC 0.0
 IMPROPER 62641 62630 62633 62635 $FC 120.0
 DIHEDRAL 62790 62793 62795 62797 $FC 0.0
 IMPROPER 62766 62755 62758 62760 $FC 120.0
 DIHEDRAL 62924 62927 62929 62931 $FC 0.0
 IMPROPER 62900 62889 62892 62894 $FC 120.0
 DIHEDRAL 63058 63061 63063 63065 $FC 0.0
 IMPROPER 63034 63023 63026 63028 $FC 120.0
 DIHEDRAL 63183 63186 63188 63190 $FC 0.0
 IMPROPER 63159 63148 63151 63153 $FC 120.0
 DIHEDRAL 63317 63320 63322 63324 $FC 0.0
 IMPROPER 63293 63282 63285 63287 $FC 120.0
 DIHEDRAL 63442 63445 63447 63449 $FC 0.0
 IMPROPER 63418 63407 63410 63412 $FC 120.0
 DIHEDRAL 63567 63570 63572 63574 $FC 0.0
 IMPROPER 63543 63532 63535 63537 $FC 120.0
 DIHEDRAL 63711 63714 63716 63718 $FC 0.0
 DIHEDRAL 63718 63721 63723 63725 $FC 0.0
 DIHEDRAL 63725 63728 63730 63732 $FC 0.0
 IMPROPER 63687 63676 63679 63681 $FC 120.0
 IMPROPER 63669 63642 63646 63650 $FC  60.0
 IMPROPER 63642 63646 63650 63658 $FC -60.0
 IMPROPER 63646 63650 63658 63665 $FC  60.0
 IMPROPER 63650 63658 63665 63669 $FC -60.0
 IMPROPER 63658 63665 63669 63642 $FC  60.0
 IMPROPER 63665 63669 63642 63646 $FC -60.0
 IMPROPER 63669 63674 63671 63675 $FC 180.0
 DIHEDRAL 63841 63844 63846 63848 $FC 0.0
 IMPROPER 63817 63806 63809 63811 $FC 120.0
 DIHEDRAL 63966 63969 63971 63973 $FC 0.0
 IMPROPER 63942 63931 63934 63936 $FC 120.0
 DIHEDRAL 64100 64103 64105 64107 $FC 0.0
 IMPROPER 64076 64065 64068 64070 $FC 120.0
 DIHEDRAL 64225 64228 64230 64232 $FC 0.0
 IMPROPER 64201 64190 64193 64195 $FC 120.0
 DIHEDRAL 64359 64362 64364 64366 $FC 0.0
 IMPROPER 64335 64324 64327 64329 $FC 120.0
 DIHEDRAL 64503 64506 64508 64510 $FC 0.0
 DIHEDRAL 64510 64513 64515 64517 $FC 0.0
 DIHEDRAL 64517 64520 64522 64524 $FC 0.0
 IMPROPER 64479 64468 64471 64473 $FC 120.0
 IMPROPER 64461 64434 64438 64442 $FC  60.0
 IMPROPER 64434 64438 64442 64450 $FC -60.0
 IMPROPER 64438 64442 64450 64457 $FC  60.0
 IMPROPER 64442 64450 64457 64461 $FC -60.0
 IMPROPER 64450 64457 64461 64434 $FC  60.0
 IMPROPER 64457 64461 64434 64438 $FC -60.0
 IMPROPER 64461 64466 64463 64467 $FC 180.0
 DIHEDRAL 64624 64627 64629 64631 $FC 0.0
 IMPROPER 64600 64589 64592 64594 $FC 120.0
 DIHEDRAL 64749 64752 64754 64756 $FC 0.0
 IMPROPER 64725 64714 64717 64719 $FC 120.0
 DIHEDRAL 64883 64886 64888 64890 $FC 0.0
 IMPROPER 64859 64848 64851 64853 $FC 120.0
 DIHEDRAL 65017 65020 65022 65024 $FC 0.0
 IMPROPER 64993 64982 64985 64987 $FC 120.0
 DIHEDRAL 65151 65154 65156 65158 $FC 0.0
 IMPROPER 65127 65116 65119 65121 $FC 120.0
 DIHEDRAL 65285 65288 65290 65292 $FC 0.0
 IMPROPER 65261 65250 65253 65255 $FC 120.0
 DIHEDRAL 65419 65422 65424 65426 $FC 0.0
 IMPROPER 65395 65384 65387 65389 $FC 120.0
 DIHEDRAL 65553 65556 65558 65560 $FC 0.0
 IMPROPER 65529 65518 65521 65523 $FC 120.0
 DIHEDRAL 65687 65690 65692 65694 $FC 0.0
 IMPROPER 65663 65652 65655 65657 $FC 120.0
 DIHEDRAL 65812 65815 65817 65819 $FC 0.0
 IMPROPER 65788 65777 65780 65782 $FC 120.0
 DIHEDRAL 65937 65940 65942 65944 $FC 0.0
 IMPROPER 65913 65902 65905 65907 $FC 120.0
 DIHEDRAL 66071 66074 66076 66078 $FC 0.0
 IMPROPER 66047 66036 66039 66041 $FC 120.0
 DIHEDRAL 66205 66208 66210 66212 $FC 0.0
 IMPROPER 66181 66170 66173 66175 $FC 120.0
 DIHEDRAL 66330 66333 66335 66337 $FC 0.0
 IMPROPER 66306 66295 66298 66300 $FC 120.0
 DIHEDRAL 66464 66467 66469 66471 $FC 0.0
 IMPROPER 66440 66429 66432 66434 $FC 120.0
 DIHEDRAL 66598 66601 66603 66605 $FC 0.0
 IMPROPER 66574 66563 66566 66568 $FC 120.0
 DIHEDRAL 66723 66726 66728 66730 $FC 0.0
 IMPROPER 66699 66688 66691 66693 $FC 120.0
 DIHEDRAL 66857 66860 66862 66864 $FC 0.0
 IMPROPER 66833 66822 66825 66827 $FC 120.0
 DIHEDRAL 66991 66994 66996 66998 $FC 0.0
 IMPROPER 66967 66956 66959 66961 $FC 120.0
 DIHEDRAL 67125 67128 67130 67132 $FC 0.0
 IMPROPER 67101 67090 67093 67095 $FC 120.0
 DIHEDRAL 67259 67262 67264 67266 $FC 0.0
 IMPROPER 67235 67224 67227 67229 $FC 120.0
 DIHEDRAL 67393 67396 67398 67400 $FC 0.0
 IMPROPER 67369 67358 67361 67363 $FC 120.0
 DIHEDRAL 67527 67530 67532 67534 $FC 0.0
 IMPROPER 67503 67492 67495 67497 $FC 120.0
 DIHEDRAL 67661 67664 67666 67668 $FC 0.0
 IMPROPER 67637 67626 67629 67631 $FC 120.0
 DIHEDRAL 67795 67798 67800 67802 $FC 0.0
 IMPROPER 67771 67760 67763 67765 $FC 120.0
 DIHEDRAL 67929 67932 67934 67936 $FC 0.0
 IMPROPER 67905 67894 67897 67899 $FC 120.0
 DIHEDRAL 68063 68066 68068 68070 $FC 0.0
 IMPROPER 68039 68028 68031 68033 $FC 120.0
 DIHEDRAL 68197 68200 68202 68204 $FC 0.0
 IMPROPER 68173 68162 68165 68167 $FC 120.0
 DIHEDRAL 68331 68334 68336 68338 $FC 0.0
 IMPROPER 68307 68296 68299 68301 $FC 120.0
 DIHEDRAL 68465 68468 68470 68472 $FC 0.0
 IMPROPER 68441 68430 68433 68435 $FC 120.0
 DIHEDRAL 68599 68602 68604 68606 $FC 0.0
 IMPROPER 68575 68564 68567 68569 $FC 120.0
 DIHEDRAL 68733 68736 68738 68740 $FC 0.0
 IMPROPER 68709 68698 68701 68703 $FC 120.0
 DIHEDRAL 68867 68870 68872 68874 $FC 0.0
 IMPROPER 68843 68832 68835 68837 $FC 120.0
 DIHEDRAL 69001 69004 69006 69008 $FC 0.0
 IMPROPER 68977 68966 68969 68971 $FC 120.0
 DIHEDRAL 69145 69148 69150 69152 $FC 0.0
 DIHEDRAL 69152 69155 69157 69159 $FC 0.0
 DIHEDRAL 69159 69162 69164 69166 $FC 0.0
 IMPROPER 69121 69110 69113 69115 $FC 120.0
 IMPROPER 69103 69076 69080 69084 $FC  60.0
 IMPROPER 69076 69080 69084 69092 $FC -60.0
 IMPROPER 69080 69084 69092 69099 $FC  60.0
 IMPROPER 69084 69092 69099 69103 $FC -60.0
 IMPROPER 69092 69099 69103 69076 $FC  60.0
 IMPROPER 69099 69103 69076 69080 $FC -60.0
 IMPROPER 69103 69108 69105 69109 $FC 180.0
 DIHEDRAL 69266 69269 69271 69273 $FC 0.0
 IMPROPER 69242 69231 69234 69236 $FC 120.0
 DIHEDRAL 69400 69403 69405 69407 $FC 0.0
 IMPROPER 69376 69365 69368 69370 $FC 120.0
 DIHEDRAL 69525 69528 69530 69532 $FC 0.0
 IMPROPER 69501 69490 69493 69495 $FC 120.0
 DIHEDRAL 69659 69662 69664 69666 $FC 0.0
 IMPROPER 69635 69624 69627 69629 $FC 120.0
 DIHEDRAL 69793 69796 69798 69800 $FC 0.0
 IMPROPER 69769 69758 69761 69763 $FC 120.0
 DIHEDRAL 69927 69930 69932 69934 $FC 0.0
 IMPROPER 69903 69892 69895 69897 $FC 120.0
 DIHEDRAL 70061 70064 70066 70068 $FC 0.0
 IMPROPER 70037 70026 70029 70031 $FC 120.0
 DIHEDRAL 70195 70198 70200 70202 $FC 0.0
 IMPROPER 70171 70160 70163 70165 $FC 120.0
 DIHEDRAL 70329 70332 70334 70336 $FC 0.0
 IMPROPER 70305 70294 70297 70299 $FC 120.0
 DIHEDRAL 70454 70457 70459 70461 $FC 0.0
 IMPROPER 70430 70419 70422 70424 $FC 120.0
 DIHEDRAL 70579 70582 70584 70586 $FC 0.0
 IMPROPER 70555 70544 70547 70549 $FC 120.0
 DIHEDRAL 70713 70716 70718 70720 $FC 0.0
 IMPROPER 70689 70678 70681 70683 $FC 120.0
 DIHEDRAL 70838 70841 70843 70845 $FC 0.0
 IMPROPER 70814 70803 70806 70808 $FC 120.0
 DIHEDRAL 70982 70985 70987 70989 $FC 0.0
 DIHEDRAL 70989 70992 70994 70996 $FC 0.0
 DIHEDRAL 70996 70999 71001 71003 $FC 0.0
 IMPROPER 70958 70947 70950 70952 $FC 120.0
 IMPROPER 70940 70913 70917 70921 $FC  60.0
 IMPROPER 70913 70917 70921 70929 $FC -60.0
 IMPROPER 70917 70921 70929 70936 $FC  60.0
 IMPROPER 70921 70929 70936 70940 $FC -60.0
 IMPROPER 70929 70936 70940 70913 $FC  60.0
 IMPROPER 70936 70940 70913 70917 $FC -60.0
 IMPROPER 70940 70945 70942 70946 $FC 180.0
 DIHEDRAL 71122 71125 71127 71129 $FC 0.0
 DIHEDRAL 71129 71132 71134 71136 $FC 0.0
 DIHEDRAL 71136 71139 71141 71143 $FC 0.0
 IMPROPER 71098 71087 71090 71092 $FC 120.0
 IMPROPER 71080 71053 71057 71061 $FC  60.0
 IMPROPER 71053 71057 71061 71069 $FC -60.0
 IMPROPER 71057 71061 71069 71076 $FC  60.0
 IMPROPER 71061 71069 71076 71080 $FC -60.0
 IMPROPER 71069 71076 71080 71053 $FC  60.0
 IMPROPER 71076 71080 71053 71057 $FC -60.0
 IMPROPER 71080 71085 71082 71086 $FC 180.0
 DIHEDRAL 71252 71255 71257 71259 $FC 0.0
 IMPROPER 71228 71217 71220 71222 $FC 120.0
 DIHEDRAL 71386 71389 71391 71393 $FC 0.0
 IMPROPER 71362 71351 71354 71356 $FC 120.0
 DIHEDRAL 71530 71533 71535 71537 $FC 0.0
 DIHEDRAL 71537 71540 71542 71544 $FC 0.0
 DIHEDRAL 71544 71547 71549 71551 $FC 0.0
 IMPROPER 71506 71495 71498 71500 $FC 120.0
 IMPROPER 71488 71461 71465 71469 $FC  60.0
 IMPROPER 71461 71465 71469 71477 $FC -60.0
 IMPROPER 71465 71469 71477 71484 $FC  60.0
 IMPROPER 71469 71477 71484 71488 $FC -60.0
 IMPROPER 71477 71484 71488 71461 $FC  60.0
 IMPROPER 71484 71488 71461 71465 $FC -60.0
 IMPROPER 71488 71493 71490 71494 $FC 180.0
 DIHEDRAL 71670 71673 71675 71677 $FC 0.0
 DIHEDRAL 71677 71680 71682 71684 $FC 0.0
 DIHEDRAL 71684 71687 71689 71691 $FC 0.0
 IMPROPER 71646 71635 71638 71640 $FC 120.0
 IMPROPER 71628 71601 71605 71609 $FC  60.0
 IMPROPER 71601 71605 71609 71617 $FC -60.0
 IMPROPER 71605 71609 71617 71624 $FC  60.0
 IMPROPER 71609 71617 71624 71628 $FC -60.0
 IMPROPER 71617 71624 71628 71601 $FC  60.0
 IMPROPER 71624 71628 71601 71605 $FC -60.0
 IMPROPER 71628 71633 71630 71634 $FC 180.0
 DIHEDRAL 71800 71803 71805 71807 $FC 0.0
 IMPROPER 71776 71765 71768 71770 $FC 120.0
 DIHEDRAL 71934 71937 71939 71941 $FC 0.0
 IMPROPER 71910 71899 71902 71904 $FC 120.0
 DIHEDRAL 72068 72071 72073 72075 $FC 0.0
 IMPROPER 72044 72033 72036 72038 $FC 120.0
 DIHEDRAL 72212 72215 72217 72219 $FC 0.0
 DIHEDRAL 72219 72222 72224 72226 $FC 0.0
 DIHEDRAL 72226 72229 72231 72233 $FC 0.0
 IMPROPER 72188 72177 72180 72182 $FC 120.0
 IMPROPER 72170 72143 72147 72151 $FC  60.0
 IMPROPER 72143 72147 72151 72159 $FC -60.0
 IMPROPER 72147 72151 72159 72166 $FC  60.0
 IMPROPER 72151 72159 72166 72170 $FC -60.0
 IMPROPER 72159 72166 72170 72143 $FC  60.0
 IMPROPER 72166 72170 72143 72147 $FC -60.0
 IMPROPER 72170 72175 72172 72176 $FC 180.0
 DIHEDRAL 72333 72336 72338 72340 $FC 0.0
 IMPROPER 72309 72298 72301 72303 $FC 120.0
 DIHEDRAL 72467 72470 72472 72474 $FC 0.0
 IMPROPER 72443 72432 72435 72437 $FC 120.0
 DIHEDRAL 72601 72604 72606 72608 $FC 0.0
 IMPROPER 72577 72566 72569 72571 $FC 120.0
 DIHEDRAL 72726 72729 72731 72733 $FC 0.0
 IMPROPER 72702 72691 72694 72696 $FC 120.0
 DIHEDRAL 72870 72873 72875 72877 $FC 0.0
 DIHEDRAL 72877 72880 72882 72884 $FC 0.0
 DIHEDRAL 72884 72887 72889 72891 $FC 0.0
 IMPROPER 72846 72835 72838 72840 $FC 120.0
 IMPROPER 72828 72801 72805 72809 $FC  60.0
 IMPROPER 72801 72805 72809 72817 $FC -60.0
 IMPROPER 72805 72809 72817 72824 $FC  60.0
 IMPROPER 72809 72817 72824 72828 $FC -60.0
 IMPROPER 72817 72824 72828 72801 $FC  60.0
 IMPROPER 72824 72828 72801 72805 $FC -60.0
 IMPROPER 72828 72833 72830 72834 $FC 180.0
 DIHEDRAL 73010 73013 73015 73017 $FC 0.0
 DIHEDRAL 73017 73020 73022 73024 $FC 0.0
 DIHEDRAL 73024 73027 73029 73031 $FC 0.0
 IMPROPER 72986 72975 72978 72980 $FC 120.0
 IMPROPER 72968 72941 72945 72949 $FC  60.0
 IMPROPER 72941 72945 72949 72957 $FC -60.0
 IMPROPER 72945 72949 72957 72964 $FC  60.0
 IMPROPER 72949 72957 72964 72968 $FC -60.0
 IMPROPER 72957 72964 72968 72941 $FC  60.0
 IMPROPER 72964 72968 72941 72945 $FC -60.0
 IMPROPER 72968 72973 72970 72974 $FC 180.0
 DIHEDRAL 73140 73143 73145 73147 $FC 0.0
 IMPROPER 73116 73105 73108 73110 $FC 120.0
 DIHEDRAL 73274 73277 73279 73281 $FC 0.0
 IMPROPER 73250 73239 73242 73244 $FC 120.0
 DIHEDRAL 73408 73411 73413 73415 $FC 0.0
 IMPROPER 73384 73373 73376 73378 $FC 120.0
 DIHEDRAL 73542 73545 73547 73549 $FC 0.0
 IMPROPER 73518 73507 73510 73512 $FC 120.0
 DIHEDRAL 73676 73679 73681 73683 $FC 0.0
 IMPROPER 73652 73641 73644 73646 $FC 120.0
 DIHEDRAL 73801 73804 73806 73808 $FC 0.0
 IMPROPER 73777 73766 73769 73771 $FC 120.0
 DIHEDRAL 73935 73938 73940 73942 $FC 0.0
 IMPROPER 73911 73900 73903 73905 $FC 120.0
 DIHEDRAL 74060 74063 74065 74067 $FC 0.0
 IMPROPER 74036 74025 74028 74030 $FC 120.0
 DIHEDRAL 74185 74188 74190 74192 $FC 0.0
 IMPROPER 74161 74150 74153 74155 $FC 120.0
 DIHEDRAL 74319 74322 74324 74326 $FC 0.0
 IMPROPER 74295 74284 74287 74289 $FC 120.0
 DIHEDRAL 74453 74456 74458 74460 $FC 0.0
 IMPROPER 74429 74418 74421 74423 $FC 120.0
 DIHEDRAL 74597 74600 74602 74604 $FC 0.0
 DIHEDRAL 74604 74607 74609 74611 $FC 0.0
 DIHEDRAL 74611 74614 74616 74618 $FC 0.0
 IMPROPER 74573 74562 74565 74567 $FC 120.0
 IMPROPER 74555 74528 74532 74536 $FC  60.0
 IMPROPER 74528 74532 74536 74544 $FC -60.0
 IMPROPER 74532 74536 74544 74551 $FC  60.0
 IMPROPER 74536 74544 74551 74555 $FC -60.0
 IMPROPER 74544 74551 74555 74528 $FC  60.0
 IMPROPER 74551 74555 74528 74532 $FC -60.0
 IMPROPER 74555 74560 74557 74561 $FC 180.0
 DIHEDRAL 74727 74730 74732 74734 $FC 0.0
 IMPROPER 74703 74692 74695 74697 $FC 120.0
 DIHEDRAL 74852 74855 74857 74859 $FC 0.0
 IMPROPER 74828 74817 74820 74822 $FC 120.0
 DIHEDRAL 74986 74989 74991 74993 $FC 0.0
 IMPROPER 74962 74951 74954 74956 $FC 120.0
 DIHEDRAL 75120 75123 75125 75127 $FC 0.0
 IMPROPER 75096 75085 75088 75090 $FC 120.0
 DIHEDRAL 75245 75248 75250 75252 $FC 0.0
 IMPROPER 75221 75210 75213 75215 $FC 120.0
 DIHEDRAL 75370 75373 75375 75377 $FC 0.0
 IMPROPER 75346 75335 75338 75340 $FC 120.0
 DIHEDRAL 75514 75517 75519 75521 $FC 0.0
 DIHEDRAL 75521 75524 75526 75528 $FC 0.0
 DIHEDRAL 75528 75531 75533 75535 $FC 0.0
 IMPROPER 75490 75479 75482 75484 $FC 120.0
 IMPROPER 75472 75445 75449 75453 $FC  60.0
 IMPROPER 75445 75449 75453 75461 $FC -60.0
 IMPROPER 75449 75453 75461 75468 $FC  60.0
 IMPROPER 75453 75461 75468 75472 $FC -60.0
 IMPROPER 75461 75468 75472 75445 $FC  60.0
 IMPROPER 75468 75472 75445 75449 $FC -60.0
 IMPROPER 75472 75477 75474 75478 $FC 180.0
 DIHEDRAL 75635 75638 75640 75642 $FC 0.0
 IMPROPER 75611 75600 75603 75605 $FC 120.0
 DIHEDRAL 75769 75772 75774 75776 $FC 0.0
 IMPROPER 75745 75734 75737 75739 $FC 120.0
 DIHEDRAL 75903 75906 75908 75910 $FC 0.0
 IMPROPER 75879 75868 75871 75873 $FC 120.0
 DIHEDRAL 76037 76040 76042 76044 $FC 0.0
 IMPROPER 76013 76002 76005 76007 $FC 120.0
 DIHEDRAL 76171 76174 76176 76178 $FC 0.0
 IMPROPER 76147 76136 76139 76141 $FC 120.0
 DIHEDRAL 76305 76308 76310 76312 $FC 0.0
 IMPROPER 76281 76270 76273 76275 $FC 120.0
 DIHEDRAL 76430 76433 76435 76437 $FC 0.0
 IMPROPER 76406 76395 76398 76400 $FC 120.0
 DIHEDRAL 76564 76567 76569 76571 $FC 0.0
 IMPROPER 76540 76529 76532 76534 $FC 120.0
 DIHEDRAL 76698 76701 76703 76705 $FC 0.0
 IMPROPER 76674 76663 76666 76668 $FC 120.0
 DIHEDRAL 76832 76835 76837 76839 $FC 0.0
 IMPROPER 76808 76797 76800 76802 $FC 120.0
 DIHEDRAL 76966 76969 76971 76973 $FC 0.0
 IMPROPER 76942 76931 76934 76936 $FC 120.0
 DIHEDRAL 77091 77094 77096 77098 $FC 0.0
 IMPROPER 77067 77056 77059 77061 $FC 120.0
 DIHEDRAL 77216 77219 77221 77223 $FC 0.0
 IMPROPER 77192 77181 77184 77186 $FC 120.0
 DIHEDRAL 77350 77353 77355 77357 $FC 0.0
 IMPROPER 77326 77315 77318 77320 $FC 120.0
 DIHEDRAL 77475 77478 77480 77482 $FC 0.0
 IMPROPER 77451 77440 77443 77445 $FC 120.0
 DIHEDRAL 77609 77612 77614 77616 $FC 0.0
 IMPROPER 77585 77574 77577 77579 $FC 120.0
 DIHEDRAL 77743 77746 77748 77750 $FC 0.0
 IMPROPER 77719 77708 77711 77713 $FC 120.0
 DIHEDRAL 77877 77880 77882 77884 $FC 0.0
 IMPROPER 77853 77842 77845 77847 $FC 120.0
 DIHEDRAL 78011 78014 78016 78018 $FC 0.0
 IMPROPER 77987 77976 77979 77981 $FC 120.0
 DIHEDRAL 78145 78148 78150 78152 $FC 0.0
 IMPROPER 78121 78110 78113 78115 $FC 120.0
 DIHEDRAL 78279 78282 78284 78286 $FC 0.0
 IMPROPER 78255 78244 78247 78249 $FC 120.0
 DIHEDRAL 78413 78416 78418 78420 $FC 0.0
 IMPROPER 78389 78378 78381 78383 $FC 120.0
 DIHEDRAL 78547 78550 78552 78554 $FC 0.0
 IMPROPER 78523 78512 78515 78517 $FC 120.0
 DIHEDRAL 78672 78675 78677 78679 $FC 0.0
 IMPROPER 78648 78637 78640 78642 $FC 120.0
 DIHEDRAL 78806 78809 78811 78813 $FC 0.0
 IMPROPER 78782 78771 78774 78776 $FC 120.0
 DIHEDRAL 78931 78934 78936 78938 $FC 0.0
 IMPROPER 78907 78896 78899 78901 $FC 120.0
 DIHEDRAL 79056 79059 79061 79063 $FC 0.0
 IMPROPER 79032 79021 79024 79026 $FC 120.0
 DIHEDRAL 79190 79193 79195 79197 $FC 0.0
 IMPROPER 79166 79155 79158 79160 $FC 120.0
 DIHEDRAL 79334 79337 79339 79341 $FC 0.0
 DIHEDRAL 79341 79344 79346 79348 $FC 0.0
 DIHEDRAL 79348 79351 79353 79355 $FC 0.0
 IMPROPER 79310 79299 79302 79304 $FC 120.0
 IMPROPER 79292 79265 79269 79273 $FC  60.0
 IMPROPER 79265 79269 79273 79281 $FC -60.0
 IMPROPER 79269 79273 79281 79288 $FC  60.0
 IMPROPER 79273 79281 79288 79292 $FC -60.0
 IMPROPER 79281 79288 79292 79265 $FC  60.0
 IMPROPER 79288 79292 79265 79269 $FC -60.0
 IMPROPER 79292 79297 79294 79298 $FC 180.0
 DIHEDRAL 79464 79467 79469 79471 $FC 0.0
 IMPROPER 79440 79429 79432 79434 $FC 120.0
 DIHEDRAL 79589 79592 79594 79596 $FC 0.0
 IMPROPER 79565 79554 79557 79559 $FC 120.0
 DIHEDRAL 79723 79726 79728 79730 $FC 0.0
 IMPROPER 79699 79688 79691 79693 $FC 120.0
 DIHEDRAL 79848 79851 79853 79855 $FC 0.0
 IMPROPER 79824 79813 79816 79818 $FC 120.0
 DIHEDRAL 79982 79985 79987 79989 $FC 0.0
 IMPROPER 79958 79947 79950 79952 $FC 120.0
 DIHEDRAL 80107 80110 80112 80114 $FC 0.0
 IMPROPER 80083 80072 80075 80077 $FC 120.0
 DIHEDRAL 80241 80244 80246 80248 $FC 0.0
 IMPROPER 80217 80206 80209 80211 $FC 120.0
 DIHEDRAL 80366 80369 80371 80373 $FC 0.0
 IMPROPER 80342 80331 80334 80336 $FC 120.0
 DIHEDRAL 80500 80503 80505 80507 $FC 0.0
 IMPROPER 80476 80465 80468 80470 $FC 120.0
 DIHEDRAL 80634 80637 80639 80641 $FC 0.0
 IMPROPER 80610 80599 80602 80604 $FC 120.0
 DIHEDRAL 80759 80762 80764 80766 $FC 0.0
 IMPROPER 80735 80724 80727 80729 $FC 120.0
 DIHEDRAL 80893 80896 80898 80900 $FC 0.0
 IMPROPER 80869 80858 80861 80863 $FC 120.0
 DIHEDRAL 81027 81030 81032 81034 $FC 0.0
 IMPROPER 81003 80992 80995 80997 $FC 120.0
 DIHEDRAL 81161 81164 81166 81168 $FC 0.0
 IMPROPER 81137 81126 81129 81131 $FC 120.0
 DIHEDRAL 81295 81298 81300 81302 $FC 0.0
 IMPROPER 81271 81260 81263 81265 $FC 120.0
 DIHEDRAL 81420 81423 81425 81427 $FC 0.0
 IMPROPER 81396 81385 81388 81390 $FC 120.0
 DIHEDRAL 81545 81548 81550 81552 $FC 0.0
 IMPROPER 81521 81510 81513 81515 $FC 120.0
 DIHEDRAL 81670 81673 81675 81677 $FC 0.0
 IMPROPER 81646 81635 81638 81640 $FC 120.0
 DIHEDRAL 81804 81807 81809 81811 $FC 0.0
 IMPROPER 81780 81769 81772 81774 $FC 120.0
 DIHEDRAL 81938 81941 81943 81945 $FC 0.0
 IMPROPER 81914 81903 81906 81908 $FC 120.0
 DIHEDRAL 82072 82075 82077 82079 $FC 0.0
 IMPROPER 82048 82037 82040 82042 $FC 120.0
 DIHEDRAL 82206 82209 82211 82213 $FC 0.0
 IMPROPER 82182 82171 82174 82176 $FC 120.0
 DIHEDRAL 82340 82343 82345 82347 $FC 0.0
 IMPROPER 82316 82305 82308 82310 $FC 120.0
 DIHEDRAL 82474 82477 82479 82481 $FC 0.0
 IMPROPER 82450 82439 82442 82444 $FC 120.0
 DIHEDRAL 82608 82611 82613 82615 $FC 0.0
 IMPROPER 82584 82573 82576 82578 $FC 120.0
 DIHEDRAL 82733 82736 82738 82740 $FC 0.0
 IMPROPER 82709 82698 82701 82703 $FC 120.0
 DIHEDRAL 82867 82870 82872 82874 $FC 0.0
 IMPROPER 82843 82832 82835 82837 $FC 120.0
 DIHEDRAL 83001 83004 83006 83008 $FC 0.0
 IMPROPER 82977 82966 82969 82971 $FC 120.0
 DIHEDRAL 83145 83148 83150 83152 $FC 0.0
 DIHEDRAL 83152 83155 83157 83159 $FC 0.0
 DIHEDRAL 83159 83162 83164 83166 $FC 0.0
 IMPROPER 83121 83110 83113 83115 $FC 120.0
 IMPROPER 83103 83076 83080 83084 $FC  60.0
 IMPROPER 83076 83080 83084 83092 $FC -60.0
 IMPROPER 83080 83084 83092 83099 $FC  60.0
 IMPROPER 83084 83092 83099 83103 $FC -60.0
 IMPROPER 83092 83099 83103 83076 $FC  60.0
 IMPROPER 83099 83103 83076 83080 $FC -60.0
 IMPROPER 83103 83108 83105 83109 $FC 180.0
 DIHEDRAL 83275 83278 83280 83282 $FC 0.0
 IMPROPER 83251 83240 83243 83245 $FC 120.0
 DIHEDRAL 83409 83412 83414 83416 $FC 0.0
 IMPROPER 83385 83374 83377 83379 $FC 120.0
 DIHEDRAL 83543 83546 83548 83550 $FC 0.0
 IMPROPER 83519 83508 83511 83513 $FC 120.0
 DIHEDRAL 83677 83680 83682 83684 $FC 0.0
 IMPROPER 83653 83642 83645 83647 $FC 120.0
 DIHEDRAL 83811 83814 83816 83818 $FC 0.0
 IMPROPER 83787 83776 83779 83781 $FC 120.0
 DIHEDRAL 83945 83948 83950 83952 $FC 0.0
 IMPROPER 83921 83910 83913 83915 $FC 120.0
 DIHEDRAL 84070 84073 84075 84077 $FC 0.0
 IMPROPER 84046 84035 84038 84040 $FC 120.0
 DIHEDRAL 84195 84198 84200 84202 $FC 0.0
 IMPROPER 84171 84160 84163 84165 $FC 120.0
 DIHEDRAL 84320 84323 84325 84327 $FC 0.0
 IMPROPER 84296 84285 84288 84290 $FC 120.0
 DIHEDRAL 84454 84457 84459 84461 $FC 0.0
 IMPROPER 84430 84419 84422 84424 $FC 120.0
 DIHEDRAL 84588 84591 84593 84595 $FC 0.0
 IMPROPER 84564 84553 84556 84558 $FC 120.0
 DIHEDRAL 84732 84735 84737 84739 $FC 0.0
 DIHEDRAL 84739 84742 84744 84746 $FC 0.0
 DIHEDRAL 84746 84749 84751 84753 $FC 0.0
 IMPROPER 84708 84697 84700 84702 $FC 120.0
 IMPROPER 84690 84663 84667 84671 $FC  60.0
 IMPROPER 84663 84667 84671 84679 $FC -60.0
 IMPROPER 84667 84671 84679 84686 $FC  60.0
 IMPROPER 84671 84679 84686 84690 $FC -60.0
 IMPROPER 84679 84686 84690 84663 $FC  60.0
 IMPROPER 84686 84690 84663 84667 $FC -60.0
 IMPROPER 84690 84695 84692 84696 $FC 180.0
 DIHEDRAL 84853 84856 84858 84860 $FC 0.0
 IMPROPER 84829 84818 84821 84823 $FC 120.0
 DIHEDRAL 84978 84981 84983 84985 $FC 0.0
 IMPROPER 84954 84943 84946 84948 $FC 120.0
 DIHEDRAL 85112 85115 85117 85119 $FC 0.0
 IMPROPER 85088 85077 85080 85082 $FC 120.0
 DIHEDRAL 85237 85240 85242 85244 $FC 0.0
 IMPROPER 85213 85202 85205 85207 $FC 120.0
 DIHEDRAL 85362 85365 85367 85369 $FC 0.0
 IMPROPER 85338 85327 85330 85332 $FC 120.0
 DIHEDRAL 85487 85490 85492 85494 $FC 0.0
 IMPROPER 85463 85452 85455 85457 $FC 120.0
 DIHEDRAL 85621 85624 85626 85628 $FC 0.0
 IMPROPER 85597 85586 85589 85591 $FC 120.0
 DIHEDRAL 85755 85758 85760 85762 $FC 0.0
 IMPROPER 85731 85720 85723 85725 $FC 120.0
 DIHEDRAL 85889 85892 85894 85896 $FC 0.0
 IMPROPER 85865 85854 85857 85859 $FC 120.0
 DIHEDRAL 86023 86026 86028 86030 $FC 0.0
 IMPROPER 85999 85988 85991 85993 $FC 120.0
 DIHEDRAL 86148 86151 86153 86155 $FC 0.0
 IMPROPER 86124 86113 86116 86118 $FC 120.0
 DIHEDRAL 86282 86285 86287 86289 $FC 0.0
 IMPROPER 86258 86247 86250 86252 $FC 120.0
 DIHEDRAL 86416 86419 86421 86423 $FC 0.0
 IMPROPER 86392 86381 86384 86386 $FC 120.0
 DIHEDRAL 86550 86553 86555 86557 $FC 0.0
 IMPROPER 86526 86515 86518 86520 $FC 120.0
 DIHEDRAL 86684 86687 86689 86691 $FC 0.0
 IMPROPER 86660 86649 86652 86654 $FC 120.0
 DIHEDRAL 86809 86812 86814 86816 $FC 0.0
 IMPROPER 86785 86774 86777 86779 $FC 120.0
 DIHEDRAL 86943 86946 86948 86950 $FC 0.0
 IMPROPER 86919 86908 86911 86913 $FC 120.0
 DIHEDRAL 87077 87080 87082 87084 $FC 0.0
 IMPROPER 87053 87042 87045 87047 $FC 120.0
 DIHEDRAL 87211 87214 87216 87218 $FC 0.0
 IMPROPER 87187 87176 87179 87181 $FC 120.0
 DIHEDRAL 87345 87348 87350 87352 $FC 0.0
 IMPROPER 87321 87310 87313 87315 $FC 120.0
 DIHEDRAL 87470 87473 87475 87477 $FC 0.0
 IMPROPER 87446 87435 87438 87440 $FC 120.0
 DIHEDRAL 87614 87617 87619 87621 $FC 0.0
 DIHEDRAL 87621 87624 87626 87628 $FC 0.0
 DIHEDRAL 87628 87631 87633 87635 $FC 0.0
 IMPROPER 87590 87579 87582 87584 $FC 120.0
 IMPROPER 87572 87545 87549 87553 $FC  60.0
 IMPROPER 87545 87549 87553 87561 $FC -60.0
 IMPROPER 87549 87553 87561 87568 $FC  60.0
 IMPROPER 87553 87561 87568 87572 $FC -60.0
 IMPROPER 87561 87568 87572 87545 $FC  60.0
 IMPROPER 87568 87572 87545 87549 $FC -60.0
 IMPROPER 87572 87577 87574 87578 $FC 180.0
 DIHEDRAL 87744 87747 87749 87751 $FC 0.0
 IMPROPER 87720 87709 87712 87714 $FC 120.0
 DIHEDRAL 87869 87872 87874 87876 $FC 0.0
 IMPROPER 87845 87834 87837 87839 $FC 120.0
 DIHEDRAL 87994 87997 87999 88001 $FC 0.0
 IMPROPER 87970 87959 87962 87964 $FC 120.0
 DIHEDRAL 88128 88131 88133 88135 $FC 0.0
 IMPROPER 88104 88093 88096 88098 $FC 120.0
 DIHEDRAL 88262 88265 88267 88269 $FC 0.0
 IMPROPER 88238 88227 88230 88232 $FC 120.0
 DIHEDRAL 88396 88399 88401 88403 $FC 0.0
 IMPROPER 88372 88361 88364 88366 $FC 120.0
 DIHEDRAL 88521 88524 88526 88528 $FC 0.0
 IMPROPER 88497 88486 88489 88491 $FC 120.0
 DIHEDRAL 88646 88649 88651 88653 $FC 0.0
 IMPROPER 88622 88611 88614 88616 $FC 120.0
 DIHEDRAL 88771 88774 88776 88778 $FC 0.0
 IMPROPER 88747 88736 88739 88741 $FC 120.0
 DIHEDRAL 88896 88899 88901 88903 $FC 0.0
 IMPROPER 88872 88861 88864 88866 $FC 120.0
 DIHEDRAL 89021 89024 89026 89028 $FC 0.0
 IMPROPER 88997 88986 88989 88991 $FC 120.0
 DIHEDRAL 89146 89149 89151 89153 $FC 0.0
 IMPROPER 89122 89111 89114 89116 $FC 120.0
 DIHEDRAL 89271 89274 89276 89278 $FC 0.0
 IMPROPER 89247 89236 89239 89241 $FC 120.0
 DIHEDRAL 89415 89418 89420 89422 $FC 0.0
 DIHEDRAL 89422 89425 89427 89429 $FC 0.0
 DIHEDRAL 89429 89432 89434 89436 $FC 0.0
 IMPROPER 89391 89380 89383 89385 $FC 120.0
 IMPROPER 89373 89346 89350 89354 $FC  60.0
 IMPROPER 89346 89350 89354 89362 $FC -60.0
 IMPROPER 89350 89354 89362 89369 $FC  60.0
 IMPROPER 89354 89362 89369 89373 $FC -60.0
 IMPROPER 89362 89369 89373 89346 $FC  60.0
 IMPROPER 89369 89373 89346 89350 $FC -60.0
 IMPROPER 89373 89378 89375 89379 $FC 180.0
 DIHEDRAL 89536 89539 89541 89543 $FC 0.0
 IMPROPER 89512 89501 89504 89506 $FC 120.0
 DIHEDRAL 89680 89683 89685 89687 $FC 0.0
 DIHEDRAL 89687 89690 89692 89694 $FC 0.0
 DIHEDRAL 89694 89697 89699 89701 $FC 0.0
 IMPROPER 89656 89645 89648 89650 $FC 120.0
 IMPROPER 89638 89611 89615 89619 $FC  60.0
 IMPROPER 89611 89615 89619 89627 $FC -60.0
 IMPROPER 89615 89619 89627 89634 $FC  60.0
 IMPROPER 89619 89627 89634 89638 $FC -60.0
 IMPROPER 89627 89634 89638 89611 $FC  60.0
 IMPROPER 89634 89638 89611 89615 $FC -60.0
 IMPROPER 89638 89643 89640 89644 $FC 180.0
 DIHEDRAL 89820 89823 89825 89827 $FC 0.0
 DIHEDRAL 89827 89830 89832 89834 $FC 0.0
 DIHEDRAL 89834 89837 89839 89841 $FC 0.0
 IMPROPER 89796 89785 89788 89790 $FC 120.0
 IMPROPER 89778 89751 89755 89759 $FC  60.0
 IMPROPER 89751 89755 89759 89767 $FC -60.0
 IMPROPER 89755 89759 89767 89774 $FC  60.0
 IMPROPER 89759 89767 89774 89778 $FC -60.0
 IMPROPER 89767 89774 89778 89751 $FC  60.0
 IMPROPER 89774 89778 89751 89755 $FC -60.0
 IMPROPER 89778 89783 89780 89784 $FC 180.0
 DIHEDRAL 89941 89944 89946 89948 $FC 0.0
 IMPROPER 89917 89906 89909 89911 $FC 120.0
 DIHEDRAL 90066 90069 90071 90073 $FC 0.0
 IMPROPER 90042 90031 90034 90036 $FC 120.0
 DIHEDRAL 90191 90194 90196 90198 $FC 0.0
 IMPROPER 90167 90156 90159 90161 $FC 120.0
 DIHEDRAL 90325 90328 90330 90332 $FC 0.0
 IMPROPER 90301 90290 90293 90295 $FC 120.0
 DIHEDRAL 90459 90462 90464 90466 $FC 0.0
 IMPROPER 90435 90424 90427 90429 $FC 120.0
 DIHEDRAL 90593 90596 90598 90600 $FC 0.0
 IMPROPER 90569 90558 90561 90563 $FC 120.0
 DIHEDRAL 90718 90721 90723 90725 $FC 0.0
 IMPROPER 90694 90683 90686 90688 $FC 120.0
 DIHEDRAL 90852 90855 90857 90859 $FC 0.0
 IMPROPER 90828 90817 90820 90822 $FC 120.0
 DIHEDRAL 90977 90980 90982 90984 $FC 0.0
 IMPROPER 90953 90942 90945 90947 $FC 120.0
 DIHEDRAL 91111 91114 91116 91118 $FC 0.0
 IMPROPER 91087 91076 91079 91081 $FC 120.0
 DIHEDRAL 91245 91248 91250 91252 $FC 0.0
 IMPROPER 91221 91210 91213 91215 $FC 120.0
 DIHEDRAL 91379 91382 91384 91386 $FC 0.0
 IMPROPER 91355 91344 91347 91349 $FC 120.0
 DIHEDRAL 91513 91516 91518 91520 $FC 0.0
 IMPROPER 91489 91478 91481 91483 $FC 120.0
 DIHEDRAL 91647 91650 91652 91654 $FC 0.0
 IMPROPER 91623 91612 91615 91617 $FC 120.0
 DIHEDRAL 91781 91784 91786 91788 $FC 0.0
 IMPROPER 91757 91746 91749 91751 $FC 120.0
 DIHEDRAL 91915 91918 91920 91922 $FC 0.0
 IMPROPER 91891 91880 91883 91885 $FC 120.0
 DIHEDRAL 92049 92052 92054 92056 $FC 0.0
 IMPROPER 92025 92014 92017 92019 $FC 120.0
 DIHEDRAL 92193 92196 92198 92200 $FC 0.0
 DIHEDRAL 92200 92203 92205 92207 $FC 0.0
 DIHEDRAL 92207 92210 92212 92214 $FC 0.0
 IMPROPER 92169 92158 92161 92163 $FC 120.0
 IMPROPER 92151 92124 92128 92132 $FC  60.0
 IMPROPER 92124 92128 92132 92140 $FC -60.0
 IMPROPER 92128 92132 92140 92147 $FC  60.0
 IMPROPER 92132 92140 92147 92151 $FC -60.0
 IMPROPER 92140 92147 92151 92124 $FC  60.0
 IMPROPER 92147 92151 92124 92128 $FC -60.0
 IMPROPER 92151 92156 92153 92157 $FC 180.0
 DIHEDRAL 92323 92326 92328 92330 $FC 0.0
 IMPROPER 92299 92288 92291 92293 $FC 120.0
 DIHEDRAL 92457 92460 92462 92464 $FC 0.0
 IMPROPER 92433 92422 92425 92427 $FC 120.0
 DIHEDRAL 92591 92594 92596 92598 $FC 0.0
 IMPROPER 92567 92556 92559 92561 $FC 120.0
 DIHEDRAL 92735 92738 92740 92742 $FC 0.0
 DIHEDRAL 92742 92745 92747 92749 $FC 0.0
 DIHEDRAL 92749 92752 92754 92756 $FC 0.0
 IMPROPER 92711 92700 92703 92705 $FC 120.0
 IMPROPER 92693 92666 92670 92674 $FC  60.0
 IMPROPER 92666 92670 92674 92682 $FC -60.0
 IMPROPER 92670 92674 92682 92689 $FC  60.0
 IMPROPER 92674 92682 92689 92693 $FC -60.0
 IMPROPER 92682 92689 92693 92666 $FC  60.0
 IMPROPER 92689 92693 92666 92670 $FC -60.0
 IMPROPER 92693 92698 92695 92699 $FC 180.0
 DIHEDRAL 92865 92868 92870 92872 $FC 0.0
 IMPROPER 92841 92830 92833 92835 $FC 120.0
 DIHEDRAL 92999 93002 93004 93006 $FC 0.0
 IMPROPER 92975 92964 92967 92969 $FC 120.0
 DIHEDRAL 93133 93136 93138 93140 $FC 0.0
 IMPROPER 93109 93098 93101 93103 $FC 120.0
 DIHEDRAL 93258 93261 93263 93265 $FC 0.0
 IMPROPER 93234 93223 93226 93228 $FC 120.0
 DIHEDRAL 93392 93395 93397 93399 $FC 0.0
 IMPROPER 93368 93357 93360 93362 $FC 120.0
 DIHEDRAL 93517 93520 93522 93524 $FC 0.0
 IMPROPER 93493 93482 93485 93487 $FC 120.0
 DIHEDRAL 93642 93645 93647 93649 $FC 0.0
 IMPROPER 93618 93607 93610 93612 $FC 120.0
 DIHEDRAL 93776 93779 93781 93783 $FC 0.0
 IMPROPER 93752 93741 93744 93746 $FC 120.0
 DIHEDRAL 93901 93904 93906 93908 $FC 0.0
 IMPROPER 93877 93866 93869 93871 $FC 120.0
 DIHEDRAL 94026 94029 94031 94033 $FC 0.0
 IMPROPER 94002 93991 93994 93996 $FC 120.0
 DIHEDRAL 94160 94163 94165 94167 $FC 0.0
 IMPROPER 94136 94125 94128 94130 $FC 120.0
 DIHEDRAL 94304 94307 94309 94311 $FC 0.0
 DIHEDRAL 94311 94314 94316 94318 $FC 0.0
 DIHEDRAL 94318 94321 94323 94325 $FC 0.0
 IMPROPER 94280 94269 94272 94274 $FC 120.0
 IMPROPER 94262 94235 94239 94243 $FC  60.0
 IMPROPER 94235 94239 94243 94251 $FC -60.0
 IMPROPER 94239 94243 94251 94258 $FC  60.0
 IMPROPER 94243 94251 94258 94262 $FC -60.0
 IMPROPER 94251 94258 94262 94235 $FC  60.0
 IMPROPER 94258 94262 94235 94239 $FC -60.0
 IMPROPER 94262 94267 94264 94268 $FC 180.0
 DIHEDRAL 94444 94447 94449 94451 $FC 0.0
 DIHEDRAL 94451 94454 94456 94458 $FC 0.0
 DIHEDRAL 94458 94461 94463 94465 $FC 0.0
 IMPROPER 94420 94409 94412 94414 $FC 120.0
 IMPROPER 94402 94375 94379 94383 $FC  60.0
 IMPROPER 94375 94379 94383 94391 $FC -60.0
 IMPROPER 94379 94383 94391 94398 $FC  60.0
 IMPROPER 94383 94391 94398 94402 $FC -60.0
 IMPROPER 94391 94398 94402 94375 $FC  60.0
 IMPROPER 94398 94402 94375 94379 $FC -60.0
 IMPROPER 94402 94407 94404 94408 $FC 180.0
 DIHEDRAL 94565 94568 94570 94572 $FC 0.0
 IMPROPER 94541 94530 94533 94535 $FC 120.0
 DIHEDRAL 94699 94702 94704 94706 $FC 0.0
 IMPROPER 94675 94664 94667 94669 $FC 120.0
 DIHEDRAL 94833 94836 94838 94840 $FC 0.0
 IMPROPER 94809 94798 94801 94803 $FC 120.0
 DIHEDRAL 94967 94970 94972 94974 $FC 0.0
 IMPROPER 94943 94932 94935 94937 $FC 120.0
 DIHEDRAL 95092 95095 95097 95099 $FC 0.0
 IMPROPER 95068 95057 95060 95062 $FC 120.0
 DIHEDRAL 95217 95220 95222 95224 $FC 0.0
 IMPROPER 95193 95182 95185 95187 $FC 120.0
 DIHEDRAL 95351 95354 95356 95358 $FC 0.0
 IMPROPER 95327 95316 95319 95321 $FC 120.0
 DIHEDRAL 95485 95488 95490 95492 $FC 0.0
 IMPROPER 95461 95450 95453 95455 $FC 120.0
 DIHEDRAL 95619 95622 95624 95626 $FC 0.0
 IMPROPER 95595 95584 95587 95589 $FC 120.0
 DIHEDRAL 95744 95747 95749 95751 $FC 0.0
 IMPROPER 95720 95709 95712 95714 $FC 120.0
 DIHEDRAL 95869 95872 95874 95876 $FC 0.0
 IMPROPER 95845 95834 95837 95839 $FC 120.0
 DIHEDRAL 96003 96006 96008 96010 $FC 0.0
 IMPROPER 95979 95968 95971 95973 $FC 120.0
 DIHEDRAL 96147 96150 96152 96154 $FC 0.0
 DIHEDRAL 96154 96157 96159 96161 $FC 0.0
 DIHEDRAL 96161 96164 96166 96168 $FC 0.0
 IMPROPER 96123 96112 96115 96117 $FC 120.0
 IMPROPER 96105 96078 96082 96086 $FC  60.0
 IMPROPER 96078 96082 96086 96094 $FC -60.0
 IMPROPER 96082 96086 96094 96101 $FC  60.0
 IMPROPER 96086 96094 96101 96105 $FC -60.0
 IMPROPER 96094 96101 96105 96078 $FC  60.0
 IMPROPER 96101 96105 96078 96082 $FC -60.0
 IMPROPER 96105 96110 96107 96111 $FC 180.0
 DIHEDRAL 96277 96280 96282 96284 $FC 0.0
 IMPROPER 96253 96242 96245 96247 $FC 120.0
 DIHEDRAL 96411 96414 96416 96418 $FC 0.0
 IMPROPER 96387 96376 96379 96381 $FC 120.0
 DIHEDRAL 96545 96548 96550 96552 $FC 0.0
 IMPROPER 96521 96510 96513 96515 $FC 120.0
 DIHEDRAL 96670 96673 96675 96677 $FC 0.0
 IMPROPER 96646 96635 96638 96640 $FC 120.0
 DIHEDRAL 96804 96807 96809 96811 $FC 0.0
 IMPROPER 96780 96769 96772 96774 $FC 120.0
 DIHEDRAL 96938 96941 96943 96945 $FC 0.0
 IMPROPER 96914 96903 96906 96908 $FC 120.0
 DIHEDRAL 97063 97066 97068 97070 $FC 0.0
 IMPROPER 97039 97028 97031 97033 $FC 120.0
 DIHEDRAL 97197 97200 97202 97204 $FC 0.0
 IMPROPER 97173 97162 97165 97167 $FC 120.0
 DIHEDRAL 97322 97325 97327 97329 $FC 0.0
 IMPROPER 97298 97287 97290 97292 $FC 120.0
 DIHEDRAL 97466 97469 97471 97473 $FC 0.0
 DIHEDRAL 97473 97476 97478 97480 $FC 0.0
 DIHEDRAL 97480 97483 97485 97487 $FC 0.0
 IMPROPER 97442 97431 97434 97436 $FC 120.0
 IMPROPER 97424 97397 97401 97405 $FC  60.0
 IMPROPER 97397 97401 97405 97413 $FC -60.0
 IMPROPER 97401 97405 97413 97420 $FC  60.0
 IMPROPER 97405 97413 97420 97424 $FC -60.0
 IMPROPER 97413 97420 97424 97397 $FC  60.0
 IMPROPER 97420 97424 97397 97401 $FC -60.0
 IMPROPER 97424 97429 97426 97430 $FC 180.0
 DIHEDRAL 97606 97609 97611 97613 $FC 0.0
 DIHEDRAL 97613 97616 97618 97620 $FC 0.0
 DIHEDRAL 97620 97623 97625 97627 $FC 0.0
 IMPROPER 97582 97571 97574 97576 $FC 120.0
 IMPROPER 97564 97537 97541 97545 $FC  60.0
 IMPROPER 97537 97541 97545 97553 $FC -60.0
 IMPROPER 97541 97545 97553 97560 $FC  60.0
 IMPROPER 97545 97553 97560 97564 $FC -60.0
 IMPROPER 97553 97560 97564 97537 $FC  60.0
 IMPROPER 97560 97564 97537 97541 $FC -60.0
 IMPROPER 97564 97569 97566 97570 $FC 180.0
 DIHEDRAL 97736 97739 97741 97743 $FC 0.0
 IMPROPER 97712 97701 97704 97706 $FC 120.0
 DIHEDRAL 97870 97873 97875 97877 $FC 0.0
 IMPROPER 97846 97835 97838 97840 $FC 120.0
 DIHEDRAL 98004 98007 98009 98011 $FC 0.0
 IMPROPER 97980 97969 97972 97974 $FC 120.0
 DIHEDRAL 98129 98132 98134 98136 $FC 0.0
 IMPROPER 98105 98094 98097 98099 $FC 120.0
 DIHEDRAL 98263 98266 98268 98270 $FC 0.0
 IMPROPER 98239 98228 98231 98233 $FC 120.0
 DIHEDRAL 98407 98410 98412 98414 $FC 0.0
 DIHEDRAL 98414 98417 98419 98421 $FC 0.0
 DIHEDRAL 98421 98424 98426 98428 $FC 0.0
 IMPROPER 98383 98372 98375 98377 $FC 120.0
 IMPROPER 98365 98338 98342 98346 $FC  60.0
 IMPROPER 98338 98342 98346 98354 $FC -60.0
 IMPROPER 98342 98346 98354 98361 $FC  60.0
 IMPROPER 98346 98354 98361 98365 $FC -60.0
 IMPROPER 98354 98361 98365 98338 $FC  60.0
 IMPROPER 98361 98365 98338 98342 $FC -60.0
 IMPROPER 98365 98370 98367 98371 $FC 180.0
 DIHEDRAL 98537 98540 98542 98544 $FC 0.0
 IMPROPER 98513 98502 98505 98507 $FC 120.0
 DIHEDRAL 98662 98665 98667 98669 $FC 0.0
 IMPROPER 98638 98627 98630 98632 $FC 120.0
 DIHEDRAL 98806 98809 98811 98813 $FC 0.0
 DIHEDRAL 98813 98816 98818 98820 $FC 0.0
 DIHEDRAL 98820 98823 98825 98827 $FC 0.0
 IMPROPER 98782 98771 98774 98776 $FC 120.0
 IMPROPER 98764 98737 98741 98745 $FC  60.0
 IMPROPER 98737 98741 98745 98753 $FC -60.0
 IMPROPER 98741 98745 98753 98760 $FC  60.0
 IMPROPER 98745 98753 98760 98764 $FC -60.0
 IMPROPER 98753 98760 98764 98737 $FC  60.0
 IMPROPER 98760 98764 98737 98741 $FC -60.0
 IMPROPER 98764 98769 98766 98770 $FC 180.0
 DIHEDRAL 98927 98930 98932 98934 $FC 0.0
 IMPROPER 98903 98892 98895 98897 $FC 120.0
 DIHEDRAL 99061 99064 99066 99068 $FC 0.0
 IMPROPER 99037 99026 99029 99031 $FC 120.0
 DIHEDRAL 99186 99189 99191 99193 $FC 0.0
 IMPROPER 99162 99151 99154 99156 $FC 120.0
 DIHEDRAL 99320 99323 99325 99327 $FC 0.0
 IMPROPER 99296 99285 99288 99290 $FC 120.0
 DIHEDRAL 99454 99457 99459 99461 $FC 0.0
 IMPROPER 99430 99419 99422 99424 $FC 120.0
 DIHEDRAL 99588 99591 99593 99595 $FC 0.0
 IMPROPER 99564 99553 99556 99558 $FC 120.0
 DIHEDRAL 99722 99725 99727 99729 $FC 0.0
 IMPROPER 99698 99687 99690 99692 $FC 120.0
 DIHEDRAL 99847 99850 99852 99854 $FC 0.0
 IMPROPER 99823 99812 99815 99817 $FC 120.0
 DIHEDRAL 99972 99975 99977 99979 $FC 0.0
 IMPROPER 99948 99937 99940 99942 $FC 120.0
 DIHEDRAL 100106 100109 100111 100113 $FC 0.0
 IMPROPER 100082 100071 100074 100076 $FC 120.0
 DIHEDRAL 100240 100243 100245 100247 $FC 0.0
 IMPROPER 100216 100205 100208 100210 $FC 120.0
 DIHEDRAL 100365 100368 100370 100372 $FC 0.0
 IMPROPER 100341 100330 100333 100335 $FC 120.0
 DIHEDRAL 100499 100502 100504 100506 $FC 0.0
 IMPROPER 100475 100464 100467 100469 $FC 120.0
 DIHEDRAL 100624 100627 100629 100631 $FC 0.0
 IMPROPER 100600 100589 100592 100594 $FC 120.0
 DIHEDRAL 100758 100761 100763 100765 $FC 0.0
 IMPROPER 100734 100723 100726 100728 $FC 120.0
 DIHEDRAL 100892 100895 100897 100899 $FC 0.0
 IMPROPER 100868 100857 100860 100862 $FC 120.0
 DIHEDRAL 101026 101029 101031 101033 $FC 0.0
 IMPROPER 101002 100991 100994 100996 $FC 120.0
 DIHEDRAL 101160 101163 101165 101167 $FC 0.0
 IMPROPER 101136 101125 101128 101130 $FC 120.0
 DIHEDRAL 101285 101288 101290 101292 $FC 0.0
 IMPROPER 101261 101250 101253 101255 $FC 120.0
 DIHEDRAL 101410 101413 101415 101417 $FC 0.0
 IMPROPER 101386 101375 101378 101380 $FC 120.0
 DIHEDRAL 101535 101538 101540 101542 $FC 0.0
 IMPROPER 101511 101500 101503 101505 $FC 120.0
 DIHEDRAL 101660 101663 101665 101667 $FC 0.0
 IMPROPER 101636 101625 101628 101630 $FC 120.0
 DIHEDRAL 101794 101797 101799 101801 $FC 0.0
 IMPROPER 101770 101759 101762 101764 $FC 120.0
 DIHEDRAL 101928 101931 101933 101935 $FC 0.0
 IMPROPER 101904 101893 101896 101898 $FC 120.0
 DIHEDRAL 102072 102075 102077 102079 $FC 0.0
 DIHEDRAL 102079 102082 102084 102086 $FC 0.0
 DIHEDRAL 102086 102089 102091 102093 $FC 0.0
 IMPROPER 102048 102037 102040 102042 $FC 120.0
 IMPROPER 102030 102003 102007 102011 $FC  60.0
 IMPROPER 102003 102007 102011 102019 $FC -60.0
 IMPROPER 102007 102011 102019 102026 $FC  60.0
 IMPROPER 102011 102019 102026 102030 $FC -60.0
 IMPROPER 102019 102026 102030 102003 $FC  60.0
 IMPROPER 102026 102030 102003 102007 $FC -60.0
 IMPROPER 102030 102035 102032 102036 $FC 180.0
 DIHEDRAL 102202 102205 102207 102209 $FC 0.0
 IMPROPER 102178 102167 102170 102172 $FC 120.0
 DIHEDRAL 102336 102339 102341 102343 $FC 0.0
 IMPROPER 102312 102301 102304 102306 $FC 120.0
 DIHEDRAL 102480 102483 102485 102487 $FC 0.0
 DIHEDRAL 102487 102490 102492 102494 $FC 0.0
 DIHEDRAL 102494 102497 102499 102501 $FC 0.0
 IMPROPER 102456 102445 102448 102450 $FC 120.0
 IMPROPER 102438 102411 102415 102419 $FC  60.0
 IMPROPER 102411 102415 102419 102427 $FC -60.0
 IMPROPER 102415 102419 102427 102434 $FC  60.0
 IMPROPER 102419 102427 102434 102438 $FC -60.0
 IMPROPER 102427 102434 102438 102411 $FC  60.0
 IMPROPER 102434 102438 102411 102415 $FC -60.0
 IMPROPER 102438 102443 102440 102444 $FC 180.0
 DIHEDRAL 102610 102613 102615 102617 $FC 0.0
 IMPROPER 102586 102575 102578 102580 $FC 120.0
 DIHEDRAL 102744 102747 102749 102751 $FC 0.0
 IMPROPER 102720 102709 102712 102714 $FC 120.0
 DIHEDRAL 102878 102881 102883 102885 $FC 0.0
 IMPROPER 102854 102843 102846 102848 $FC 120.0
 DIHEDRAL 103012 103015 103017 103019 $FC 0.0
 IMPROPER 102988 102977 102980 102982 $FC 120.0
 DIHEDRAL 103137 103140 103142 103144 $FC 0.0
 IMPROPER 103113 103102 103105 103107 $FC 120.0
 DIHEDRAL 103271 103274 103276 103278 $FC 0.0
 IMPROPER 103247 103236 103239 103241 $FC 120.0
