# Supplementary material for: Examining the Effect of Charged Lipids on Mitochondrial Outer Membrane Dynamics Using Atomistic Simulations
Source: Biomolecules. 2022 Jan 22;12(2):183. doi: 10.3390/biom12020183 (PMC8961577; doi:10.3390/biom12020183)
Supplement: Supplementary file 1 [file biomolecules-12-00183-s001.zip › Supplementary Materials/simulated_systems/simulated_systems/Mito1/restraints/pnpi24_head_lower.ref]

REMARK  GENERATED BY CHARMM-GUI (HTTP://WWW.CHARMM-GUI.ORG) VERSION ON JUN, 05. 2015. 
REMARK  INPUT GENERATION                                                              
REMARK   DATE:     6/ 5/15     16:28:17      CREATED BY USER: charmm-gui              
ATOM      1  N   POPC    1      -0.556   3.021  18.478  1.00  0.00      MEMB
ATOM      2  C12 POPC    1      -0.348   1.621  17.939  1.00  0.00      MEMB
ATOM      3 H12A POPC    1       0.531   1.643  17.304  1.00  0.00      MEMB
ATOM      4 H12B POPC    1      -1.218   1.353  17.352  1.00  0.00      MEMB
ATOM      5  C13 POPC    1       0.558   3.375  19.406  1.00  0.00      MEMB
ATOM      6 H13A POPC    1       0.569   4.449  19.557  1.00  0.00      MEMB
ATOM      7 H13B POPC    1       0.413   2.907  20.367  1.00  0.00      MEMB
ATOM      8 H13C POPC    1       1.438   2.985  18.912  1.00  0.00      MEMB
ATOM      9  C14 POPC    1      -0.463   3.892  17.260  1.00  0.00      MEMB
ATOM     10 H14A POPC    1       0.389   3.567  16.672  1.00  0.00      MEMB
ATOM     11 H14B POPC    1      -1.292   3.809  16.546  1.00  0.00      MEMB
ATOM     12 H14C POPC    1      -0.356   4.922  17.545  1.00  0.00      MEMB
ATOM     13  C15 POPC    1      -1.870   3.153  19.186  1.00  0.00      MEMB
ATOM     14 H15A POPC    1      -2.699   2.660  18.673  1.00  0.00      MEMB
ATOM     15 H15B POPC    1      -2.174   4.175  19.299  1.00  0.00      MEMB
ATOM     16 H15C POPC    1      -1.799   2.660  20.156  1.00  0.00      MEMB
ATOM     17  C11 POPC    1      -0.166   0.427  18.850  1.00  0.00      MEMB
ATOM     18 H11A POPC    1       0.702   0.571  19.412  1.00  0.00      MEMB
ATOM     19 H11B POPC    1       0.080  -0.448  18.208  1.00  0.00      MEMB
ATOM     20  P   POPC    1      -2.006  -1.164  19.613  1.00  0.00      MEMB
ATOM     21  O13 POPC    1      -3.158  -1.132  20.523  1.00  0.00      MEMB
ATOM     22  O14 POPC    1      -1.007  -2.237  19.801  1.00  0.00      MEMB
ATOM     23  O12 POPC    1      -1.248   0.247  19.739  1.00  0.00      MEMB
ATOM     24  O11 POPC    1      -2.501  -1.148  18.101  1.00  0.00      MEMB
ATOM     25  C1  POPC    1      -1.895  -1.858  17.013  1.00  0.00      MEMB
ATOM     26  HA  POPC    1      -2.380  -2.848  16.860  1.00  0.00      MEMB
ATOM     27  HB  POPC    1      -0.814  -2.072  17.149  1.00  0.00      MEMB
ATOM     28  C2  POPC    1      -2.012  -1.017  15.723  1.00  0.00      MEMB
ATOM     29  HS  POPC    1      -1.253  -0.210  15.795  1.00  0.00      MEMB
ATOM     30  O21 POPC    1      -3.322  -0.536  15.543  1.00  0.00      MEMB
ATOM     31  C21 POPC    1      -3.507   0.699  15.540  1.00  0.00      MEMB
ATOM     32  O22 POPC    1      -2.690   1.588  15.780  1.00  0.00      MEMB
ATOM     33  C22 POPC    1      -4.872   0.906  15.069  1.00  0.00      MEMB
ATOM     34  H2R POPC    1      -5.486   1.248  15.937  1.00  0.00      MEMB
ATOM     35  H2S POPC    1      -5.401   0.064  14.600  1.00  0.00      MEMB
ATOM     36  C3  POPC    1      -1.713  -1.753  14.436  1.00  0.00      MEMB
ATOM     37  HX  POPC    1      -2.105  -2.819  14.474  1.00  0.00      MEMB
ATOM     38  HY  POPC    1      -0.618  -1.701  14.407  1.00  0.00      MEMB
ATOM     39  O31 POPC    1      -2.128  -0.963  13.300  1.00  0.00      MEMB
ATOM     40  C31 POPC    1      -2.076  -1.747  12.245  1.00  0.00      MEMB
ATOM     41  O32 POPC    1      -1.856  -2.951  12.314  1.00  0.00      MEMB
ATOM     42  C32 POPC    1      -2.387  -0.992  10.969  1.00  0.00      MEMB
ATOM     43  H2X POPC    1      -1.990   0.020  10.931  1.00  0.00      MEMB
ATOM     44  H2Y POPC    1      -3.492  -0.938  11.035  1.00  0.00      MEMB
ATOM     45  C23 POPC    1      -4.607   1.834  13.907  1.00  0.00      MEMB
ATOM     46  H3R POPC    1      -4.213   2.822  14.082  1.00  0.00      MEMB
ATOM     47  H3S POPC    1      -5.609   1.916  13.903  1.00  0.00      MEMB
ATOM     48  C24 POPC    1      -4.482   1.397  12.469  1.00  0.00      MEMB
ATOM     49  H4R POPC    1      -5.238   0.675  12.137  1.00  0.00      MEMB
ATOM     50  H4S POPC    1      -3.529   0.902  12.493  1.00  0.00      MEMB
ATOM     51  C25 POPC    1      -4.658   2.527  11.450  1.00  0.00      MEMB
ATOM     52  H5R POPC    1      -3.982   3.335  11.743  1.00  0.00      MEMB
ATOM     53  H5S POPC    1      -5.653   3.018  11.322  1.00  0.00      MEMB
ATOM     54  C26 POPC    1      -4.408   1.831  10.166  1.00  0.00      MEMB
ATOM     55  H6R POPC    1      -5.298   1.406   9.667  1.00  0.00      MEMB
ATOM     56  H6S POPC    1      -3.475   1.260  10.144  1.00  0.00      MEMB
ATOM     57  C27 POPC    1      -3.985   2.624   9.185  1.00  0.00      MEMB
ATOM     58  H7R POPC    1      -4.960   3.273   8.939  1.00  0.00      MEMB
ATOM     59  H7S POPC    1      -4.379   2.332   8.137  1.00  0.00      MEMB
ATOM     60  C28 POPC    1      -2.279   3.270   9.508  1.00  0.00      MEMB
ATOM     61  H8R POPC    1      -2.139   3.551  10.565  1.00  0.00      MEMB
ATOM     62  H8S POPC    1      -1.924   4.391   9.291  1.00  0.00      MEMB
ATOM     63  C29 POPC    1      -1.107   3.007   8.622  1.00  0.00      MEMB
ATOM     64  H91 POPC    1      -0.834   2.107   9.141  1.00  0.00      MEMB
ATOM     65 C210 POPC    1      -0.605   3.615   7.439  1.00  0.00      MEMB
ATOM     66 H101 POPC    1       0.215   3.089   7.010  1.00  0.00      MEMB
ATOM     67 C211 POPC    1      -1.014   4.841   6.491  1.00  0.00      MEMB
ATOM     68 H11R POPC    1      -0.733   5.813   6.885  1.00  0.00      MEMB
ATOM     69 H11S POPC    1      -1.893   5.493   6.661  1.00  0.00      MEMB
ATOM     70 C212 POPC    1      -1.498   4.699   5.037  1.00  0.00      MEMB
ATOM     71 H12R POPC    1      -0.520   4.544   4.594  1.00  0.00      MEMB
ATOM     72 H12S POPC    1      -1.960   5.670   4.704  1.00  0.00      MEMB
ATOM     73 C213 POPC    1      -2.291   3.467   4.600  1.00  0.00      MEMB
ATOM     74 H13R POPC    1      -3.327   3.427   4.767  1.00  0.00      MEMB
ATOM     75 H13S POPC    1      -1.928   2.529   5.025  1.00  0.00      MEMB
ATOM     76 C214 POPC    1      -2.525   3.417   3.141  1.00  0.00      MEMB
ATOM     77 H14R POPC    1      -3.023   4.364   2.801  1.00  0.00      MEMB
ATOM     78 H14S POPC    1      -3.170   2.558   2.840  1.00  0.00      MEMB
ATOM     79 C215 POPC    1      -1.213   3.412   2.470  1.00  0.00      MEMB
ATOM     80 H15R POPC    1      -0.657   4.355   2.579  1.00  0.00      MEMB
ATOM     81 H15S POPC    1      -1.744   3.486   1.549  1.00  0.00      MEMB
ATOM     82 C216 POPC    1      -0.423   2.117   2.466  1.00  0.00      MEMB
ATOM     83 H16R POPC    1      -1.099   1.364   2.039  1.00  0.00      MEMB
ATOM     84 H16S POPC    1      -0.302   1.804   3.490  1.00  0.00      MEMB
ATOM     85 C217 POPC    1       0.963   2.270   1.804  1.00  0.00      MEMB
ATOM     86 H17R POPC    1       1.487   3.138   2.163  1.00  0.00      MEMB
ATOM     87 H17S POPC    1       1.028   2.521   0.783  1.00  0.00      MEMB
ATOM     88 C218 POPC    1       1.794   1.117   1.506  1.00  0.00      MEMB
ATOM     89 H18R POPC    1       2.689   1.269   0.877  1.00  0.00      MEMB
ATOM     90 H18S POPC    1       1.160   0.327   1.040  1.00  0.00      MEMB
ATOM     91 H18T POPC    1       2.136   0.789   2.490  1.00  0.00      MEMB
ATOM     92  C33 POPC    1      -2.085  -1.732   9.681  1.00  0.00      MEMB
ATOM     93  H3X POPC    1      -1.632  -2.659  10.049  1.00  0.00      MEMB
ATOM     94  H3Y POPC    1      -1.237  -1.350   9.073  1.00  0.00      MEMB
ATOM     95  C34 POPC    1      -3.457  -1.657   8.971  1.00  0.00      MEMB
ATOM     96  H4X POPC    1      -3.589  -0.615   8.602  1.00  0.00      MEMB
ATOM     97  H4Y POPC    1      -4.298  -2.227   9.320  1.00  0.00      MEMB
ATOM     98  C35 POPC    1      -3.597  -2.126   7.656  1.00  0.00      MEMB
ATOM     99  H5X POPC    1      -3.337  -3.174   7.769  1.00  0.00      MEMB
ATOM    100  H5Y POPC    1      -2.887  -1.343   7.173  1.00  0.00      MEMB
ATOM    101  C36 POPC    1      -4.525  -2.687   6.528  1.00  0.00      MEMB
ATOM    102  H6X POPC    1      -4.895  -3.554   7.050  1.00  0.00      MEMB
ATOM    103  H6Y POPC    1      -4.158  -3.312   5.647  1.00  0.00      MEMB
ATOM    104  C37 POPC    1      -5.209  -1.464   6.079  1.00  0.00      MEMB
ATOM    105  H7X POPC    1      -5.472  -0.926   7.011  1.00  0.00      MEMB
ATOM    106  H7Y POPC    1      -6.115  -1.783   5.560  1.00  0.00      MEMB
ATOM    107  C38 POPC    1      -4.388  -0.485   5.232  1.00  0.00      MEMB
ATOM    108  H8X POPC    1      -3.562   0.031   5.783  1.00  0.00      MEMB
ATOM    109  H8Y POPC    1      -5.087   0.306   4.918  1.00  0.00      MEMB
ATOM    110  C39 POPC    1      -3.915  -1.064   3.929  1.00  0.00      MEMB
ATOM    111  H9X POPC    1      -4.331  -2.003   3.547  1.00  0.00      MEMB
ATOM    112  H9Y POPC    1      -2.912  -1.255   3.972  1.00  0.00      MEMB
ATOM    113 C310 POPC    1      -3.421  -0.124   2.914  1.00  0.00      MEMB
ATOM    114 H10X POPC    1      -2.536   0.503   3.194  1.00  0.00      MEMB
ATOM    115 H10Y POPC    1      -4.298   0.495   2.781  1.00  0.00      MEMB
ATOM    116 C311 POPC    1      -3.239  -0.859   1.643  1.00  0.00      MEMB
ATOM    117 H11X POPC    1      -3.219   0.066   1.068  1.00  0.00      MEMB
ATOM    118 H11Y POPC    1      -4.073  -1.519   1.385  1.00  0.00      MEMB
ATOM    119 C312 POPC    1      -2.089  -1.724   1.555  1.00  0.00      MEMB
ATOM    120 H12X POPC    1      -2.128  -2.630   2.259  1.00  0.00      MEMB
ATOM    121 H12Y POPC    1      -1.149  -1.084   1.630  1.00  0.00      MEMB
ATOM    122 C313 POPC    1      -2.041  -2.586   0.417  1.00  0.00      MEMB
ATOM    123 H13X POPC    1      -2.065  -3.580   0.424  1.00  0.00      MEMB
ATOM    124 H13Y POPC    1      -1.229  -2.830   0.756  1.00  0.00      MEMB
ATOM    125 C314 POPC    1      -1.513  -2.194  -0.819  1.00  0.00      MEMB
ATOM    126 H14X POPC    1      -1.024  -1.455  -0.219  1.00  0.00      MEMB
ATOM    127 H14Y POPC    1      -2.574  -1.871  -0.903  1.00  0.00      MEMB
ATOM    128 C315 POPC    1      -0.324  -2.456  -2.239  1.00  0.00      MEMB
ATOM    129 H15X POPC    1      -0.519  -2.208  -3.263  1.00  0.00      MEMB
ATOM    130 H15Y POPC    1      -0.053  -3.222  -2.217  1.00  0.00      MEMB
ATOM    131 C316 POPC    1       0.936  -1.695  -2.578  1.00  0.00      MEMB
ATOM    132 H16X POPC    1       0.993  -0.609  -2.318  1.00  0.00      MEMB
ATOM    133 H16Y POPC    1       1.261  -1.856  -3.619  1.00  0.00      MEMB
ATOM    134 H16Z POPC    1       1.365  -2.275  -1.794  1.00  0.00      MEMB
ATOM    135  N   POPC    2       4.745  -6.224  20.807  1.00  0.00      MEMB
ATOM    136  C12 POPC    2       4.614  -5.364  19.561  1.00  0.00      MEMB
ATOM    137 H12A POPC    2       5.181  -4.451  19.729  1.00  0.00      MEMB
ATOM    138 H12B POPC    2       3.568  -5.055  19.435  1.00  0.00      MEMB
ATOM    139  C13 POPC    2       6.156  -6.646  20.961  1.00  0.00      MEMB
ATOM    140 H13A POPC    2       6.426  -7.485  20.347  1.00  0.00      MEMB
ATOM    141 H13B POPC    2       6.757  -5.808  20.628  1.00  0.00      MEMB
ATOM    142 H13C POPC    2       6.331  -6.901  21.996  1.00  0.00      MEMB
ATOM    143  C14 POPC    2       4.449  -5.401  22.027  1.00  0.00      MEMB
ATOM    144 H14A POPC    2       4.692  -5.949  22.934  1.00  0.00      MEMB
ATOM    145 H14B POPC    2       5.077  -4.515  22.068  1.00  0.00      MEMB
ATOM    146 H14C POPC    2       3.414  -5.095  22.070  1.00  0.00      MEMB
ATOM    147  C15 POPC    2       3.842  -7.404  20.671  1.00  0.00      MEMB
ATOM    148 H15A POPC    2       2.883  -7.036  20.275  1.00  0.00      MEMB
ATOM    149 H15B POPC    2       3.698  -7.923  21.595  1.00  0.00      MEMB
ATOM    150 H15C POPC    2       4.170  -8.105  19.896  1.00  0.00      MEMB
ATOM    151  C11 POPC    2       5.027  -6.069  18.235  1.00  0.00      MEMB
ATOM    152 H11A POPC    2       6.027  -6.530  18.326  1.00  0.00      MEMB
ATOM    153 H11B POPC    2       5.122  -5.310  17.417  1.00  0.00      MEMB
ATOM    154  P   POPC    2       2.701  -6.791  17.336  1.00  0.00      MEMB
ATOM    155  O13 POPC    2       1.958  -6.326  18.537  1.00  0.00      MEMB
ATOM    156  O14 POPC    2       2.180  -7.955  16.607  1.00  0.00      MEMB
ATOM    157  O12 POPC    2       4.141  -7.144  17.894  1.00  0.00      MEMB
ATOM    158  O11 POPC    2       3.073  -5.580  16.359  1.00  0.00      MEMB
ATOM    159  C1  POPC    2       2.152  -4.531  16.095  1.00  0.00      MEMB
ATOM    160  HA  POPC    2       2.685  -3.630  15.712  1.00  0.00      MEMB
ATOM    161  HB  POPC    2       1.731  -4.180  17.060  1.00  0.00      MEMB
ATOM    162  C2  POPC    2       0.997  -5.013  15.137  1.00  0.00      MEMB
ATOM    163  HS  POPC    2       0.223  -5.395  15.842  1.00  0.00      MEMB
ATOM    164  O21 POPC    2       1.413  -6.030  14.213  1.00  0.00      MEMB
ATOM    165  C21 POPC    2       0.437  -6.699  13.613  1.00  0.00      MEMB
ATOM    166  O22 POPC    2      -0.745  -6.629  13.895  1.00  0.00      MEMB
ATOM    167  C22 POPC    2       0.994  -7.461  12.390  1.00  0.00      MEMB
ATOM    168  H2R POPC    2       0.254  -7.356  11.565  1.00  0.00      MEMB
ATOM    169  H2S POPC    2       1.090  -8.538  12.636  1.00  0.00      MEMB
ATOM    170  C3  POPC    2       0.355  -3.914  14.289  1.00  0.00      MEMB
ATOM    171  HX  POPC    2       0.174  -3.156  15.047  1.00  0.00      MEMB
ATOM    172  HY  POPC    2      -0.614  -4.272  13.864  1.00  0.00      MEMB
ATOM    173  O31 POPC    2       1.309  -3.468  13.314  1.00  0.00      MEMB
ATOM    174  C31 POPC    2       1.123  -2.881  12.162  1.00  0.00      MEMB
ATOM    175  O32 POPC    2       0.278  -2.220  11.683  1.00  0.00      MEMB
ATOM    176  C32 POPC    2       2.178  -2.739  11.220  1.00  0.00      MEMB
ATOM    177  H2X POPC    2       2.951  -3.429  11.487  1.00  0.00      MEMB
ATOM    178  H2Y POPC    2       2.416  -1.636  11.282  1.00  0.00      MEMB
ATOM    179  C23 POPC    2       2.311  -6.895  11.801  1.00  0.00      MEMB
ATOM    180  H3R POPC    2       2.296  -5.785  11.718  1.00  0.00      MEMB
ATOM    181  H3S POPC    2       2.347  -7.251  10.748  1.00  0.00      MEMB
ATOM    182  C24 POPC    2       3.585  -7.276  12.588  1.00  0.00      MEMB
ATOM    183  H4R POPC    2       3.590  -6.752  13.562  1.00  0.00      MEMB
ATOM    184  H4S POPC    2       4.461  -6.934  12.014  1.00  0.00      MEMB
ATOM    185  C25 POPC    2       3.797  -8.734  12.944  1.00  0.00      MEMB
ATOM    186  H5R POPC    2       2.889  -9.170  13.368  1.00  0.00      MEMB
ATOM    187  H5S POPC    2       4.665  -8.979  13.601  1.00  0.00      MEMB
ATOM    188  C26 POPC    2       4.097  -9.507  11.774  1.00  0.00      MEMB
ATOM    189  H6R POPC    2       3.199  -9.934  11.350  1.00  0.00      MEMB
ATOM    190  H6S POPC    2       4.526 -10.459  12.232  1.00  0.00      MEMB
ATOM    191  C27 POPC    2       4.944  -8.630  10.766  1.00  0.00      MEMB
ATOM    192  H7R POPC    2       5.933  -8.209  11.147  1.00  0.00      MEMB
ATOM    193  H7S POPC    2       4.407  -7.968  10.124  1.00  0.00      MEMB
ATOM    194  C28 POPC    2       5.584  -9.213   9.791  1.00  0.00      MEMB
ATOM    195  H8R POPC    2       5.858  -9.823  11.011  1.00  0.00      MEMB
ATOM    196  H8S POPC    2       6.397  -9.062   9.096  1.00  0.00      MEMB
ATOM    197  C29 POPC    2       5.251  -9.725   8.438  1.00  0.00      MEMB
ATOM    198  H91 POPC    2       4.866 -10.596   8.944  1.00  0.00      MEMB
ATOM    199 C210 POPC    2       5.218  -9.702   7.058  1.00  0.00      MEMB
ATOM    200 H101 POPC    2       4.759 -10.409   6.295  1.00  0.00      MEMB
ATOM    201 C211 POPC    2       5.761  -8.747   6.328  1.00  0.00      MEMB
ATOM    202 H11R POPC    2       6.548  -9.314   5.844  1.00  0.00      MEMB
ATOM    203 H11S POPC    2       6.025  -8.092   7.119  1.00  0.00      MEMB
ATOM    204 C212 POPC    2       4.930  -8.345   5.264  1.00  0.00      MEMB
ATOM    205 H12R POPC    2       4.024  -7.819   5.472  1.00  0.00      MEMB
ATOM    206 H12S POPC    2       4.719  -9.174   4.575  1.00  0.00      MEMB
ATOM    207 C213 POPC    2       5.563  -7.133   4.804  1.00  0.00      MEMB
ATOM    208 H13R POPC    2       5.735  -6.491   5.697  1.00  0.00      MEMB
ATOM    209 H13S POPC    2       4.791  -6.635   4.217  1.00  0.00      MEMB
ATOM    210 C214 POPC    2       6.764  -7.477   3.992  1.00  0.00      MEMB
ATOM    211 H14R POPC    2       7.414  -8.140   4.588  1.00  0.00      MEMB
ATOM    212 H14S POPC    2       7.273  -6.518   3.812  1.00  0.00      MEMB
ATOM    213 C215 POPC    2       6.424  -8.169   2.689  1.00  0.00      MEMB
ATOM    214 H15R POPC    2       5.482  -8.769   2.710  1.00  0.00      MEMB
ATOM    215 H15S POPC    2       7.251  -8.847   2.430  1.00  0.00      MEMB
ATOM    216 C216 POPC    2       6.277  -7.245   1.576  1.00  0.00      MEMB
ATOM    217 H16R POPC    2       7.232  -6.810   1.135  1.00  0.00      MEMB
ATOM    218 H16S POPC    2       5.703  -6.344   1.962  1.00  0.00      MEMB
ATOM    219 C217 POPC    2       5.541  -8.053   0.511  1.00  0.00      MEMB
ATOM    220 H17R POPC    2       4.424  -8.154   0.698  1.00  0.00      MEMB
ATOM    221 H17S POPC    2       5.945  -8.991   0.161  1.00  0.00      MEMB
ATOM    222 C218 POPC    2       5.942  -7.152  -0.485  1.00  0.00      MEMB
ATOM    223 H18R POPC    2       6.636  -7.099  -1.339  1.00  0.00      MEMB
ATOM    224 H18S POPC    2       5.528  -6.121   0.218  1.00  0.00      MEMB
ATOM    225 H18T POPC    2       5.447  -7.517  -1.490  1.00  0.00      MEMB
ATOM    226  C33 POPC    2       1.552  -3.072   9.836  1.00  0.00      MEMB
ATOM    227  H3X POPC    2       0.705  -2.427   9.489  1.00  0.00      MEMB
ATOM    228  H3Y POPC    2       1.166  -4.114   9.810  1.00  0.00      MEMB
ATOM    229  C34 POPC    2       2.555  -2.916   8.734  1.00  0.00      MEMB
ATOM    230  H4X POPC    2       3.406  -3.601   8.898  1.00  0.00      MEMB
ATOM    231  H4Y POPC    2       2.926  -1.872   8.743  1.00  0.00      MEMB
ATOM    232  C35 POPC    2       1.900  -3.224   7.407  1.00  0.00      MEMB
ATOM    233  H5X POPC    2       1.324  -2.327   7.078  1.00  0.00      MEMB
ATOM    234  H5Y POPC    2       1.208  -4.073   7.533  1.00  0.00      MEMB
ATOM    235  C36 POPC    2       2.925  -3.641   6.382  1.00  0.00      MEMB
ATOM    236  H6X POPC    2       3.173  -4.718   6.385  1.00  0.00      MEMB
ATOM    237  H6Y POPC    2       3.873  -3.082   6.562  1.00  0.00      MEMB
ATOM    238  C37 POPC    2       2.417  -3.449   4.991  1.00  0.00      MEMB
ATOM    239  H7X POPC    2       1.980  -2.431   4.949  1.00  0.00      MEMB
ATOM    240  H7Y POPC    2       1.638  -4.203   4.719  1.00  0.00      MEMB
ATOM    241  C38 POPC    2       3.593  -3.556   4.083  1.00  0.00      MEMB
ATOM    242  H8X POPC    2       3.933  -4.596   3.911  1.00  0.00      MEMB
ATOM    243  H8Y POPC    2       4.408  -2.939   4.525  1.00  0.00      MEMB
ATOM    244  C39 POPC    2       3.283  -2.949   2.784  1.00  0.00      MEMB
ATOM    245  H9X POPC    2       4.305  -2.711   2.358  1.00  0.00      MEMB
ATOM    246  H9Y POPC    2       2.784  -1.965   2.960  1.00  0.00      MEMB
ATOM    247 C310 POPC    2       2.412  -3.862   1.858  1.00  0.00      MEMB
ATOM    248 H10X POPC    2       1.558  -4.254   2.427  1.00  0.00      MEMB
ATOM    249 H10Y POPC    2       3.123  -4.558   1.376  1.00  0.00      MEMB
ATOM    250 C311 POPC    2       1.648  -3.199   0.748  1.00  0.00      MEMB
ATOM    251 H11X POPC    2       2.116  -3.118  -0.288  1.00  0.00      MEMB
ATOM    252 H11Y POPC    2       1.220  -2.243   1.224  1.00  0.00      MEMB
ATOM    253 C312 POPC    2       0.579  -3.549   0.322  1.00  0.00      MEMB
ATOM    254 H12X POPC    2       0.418  -2.578  -0.227  1.00  0.00      MEMB
ATOM    255 H12Y POPC    2       0.071  -3.672   1.346  1.00  0.00      MEMB
ATOM    256 C313 POPC    2       0.654  -4.630  -0.520  1.00  0.00      MEMB
ATOM    257 H13X POPC    2       0.621  -5.150   0.431  1.00  0.00      MEMB
ATOM    258 H13Y POPC    2       1.535  -4.676  -1.086  1.00  0.00      MEMB
ATOM    259 C314 POPC    2      -0.525  -4.987  -1.234  1.00  0.00      MEMB
ATOM    260 H14X POPC    2      -0.886  -4.575  -2.143  1.00  0.00      MEMB
ATOM    261 H14Y POPC    2      -1.176  -4.760  -0.464  1.00  0.00      MEMB
ATOM    262 C315 POPC    2      -0.739  -5.924  -2.293  1.00  0.00      MEMB
ATOM    263 H15X POPC    2       0.210  -5.726  -2.844  1.00  0.00      MEMB
ATOM    264 H15Y POPC    2      -1.600  -5.944  -2.987  1.00  0.00      MEMB
ATOM    265 C316 POPC    2      -1.137  -7.197  -1.806  1.00  0.00      MEMB
ATOM    266 H16X POPC    2      -1.974  -6.966  -1.274  1.00  0.00      MEMB
ATOM    267 H16Y POPC    2      -0.214  -7.609  -1.261  1.00  0.00      MEMB
ATOM    268 H16Z POPC    2      -1.520  -8.085  -2.256  1.00  0.00      MEMB
ATOM    269  C12 PNPI    3       6.961  -0.623  22.806  1.00  0.00      MEMB
ATOM    270  H2  PNPI    3       6.945  -1.508  22.121  1.00  0.00      MEMB
ATOM    271  O2  PNPI    3       5.626  -0.077  22.837  1.00  0.00      MEMB
ATOM    272  HO2 PNPI    3       5.521   0.317  23.703  1.00  0.00      MEMB
ATOM    273  C13 PNPI    3       7.423  -1.167  24.159  1.00  0.00      MEMB
ATOM    274  H3  PNPI    3       8.437  -1.593  23.991  1.00  0.00      MEMB
ATOM    275  O3  PNPI    3       6.609  -2.252  24.605  1.00  0.00      MEMB
ATOM    276  HO3 PNPI    3       5.987  -1.868  25.243  1.00  0.00      MEMB
ATOM    277  C14 PNPI    3       7.520  -0.032  25.185  1.00  0.00      MEMB
ATOM    278  H4  PNPI    3       6.534   0.496  25.204  1.00  0.00      MEMB
ATOM    279  O4  PNPI    3       7.922  -0.570  26.455  1.00  0.00      MEMB
ATOM    280  P4  PNPI    3       6.856  -0.452  27.693  1.00  0.00      MEMB
ATOM    281 OP42 PNPI    3       6.866   1.068  28.181  1.00  0.00      MEMB
ATOM    282 HP42 PNPI    3       7.729   1.497  28.097  1.00  0.00      MEMB
ATOM    283 OP43 PNPI    3       5.474  -0.676  27.069  1.00  0.00      MEMB
ATOM    284 OP44 PNPI    3       7.282  -1.359  28.830  1.00  0.00      MEMB
ATOM    285  C15 PNPI    3       8.577   0.984  24.741  1.00  0.00      MEMB
ATOM    286  H5  PNPI    3       9.556   0.461  24.656  1.00  0.00      MEMB
ATOM    287  O5  PNPI    3       8.644   2.051  25.709  1.00  0.00      MEMB
ATOM    288  P5  PNPI    3      10.080   2.448  26.488  1.00  0.00      MEMB
ATOM    289 OP52 PNPI    3      10.479   1.266  27.363  1.00  0.00      MEMB
ATOM    290 OP53 PNPI    3      11.082   2.759  25.385  1.00  0.00      MEMB
ATOM    291 OP54 PNPI    3       9.708   3.660  27.343  1.00  0.00      MEMB
ATOM    292  C16 PNPI    3       8.184   1.528  23.367  1.00  0.00      MEMB
ATOM    293  H6  PNPI    3       7.217   2.060  23.500  1.00  0.00      MEMB
ATOM    294  O6  PNPI    3       9.166   2.432  22.850  1.00  0.00      MEMB
ATOM    295  HO6 PNPI    3       8.811   2.814  22.054  1.00  0.00      MEMB
ATOM    296  C11 PNPI    3       8.016   0.393  22.362  1.00  0.00      MEMB
ATOM    297  H1  PNPI    3       8.999  -0.151  22.390  1.00  0.00      MEMB
ATOM    298  P   PNPI    3       7.913   0.229  19.639  1.00  0.00      MEMB
ATOM    299  O13 PNPI    3       6.911  -0.844  19.507  1.00  0.00      MEMB
ATOM    300  O14 PNPI    3       9.330  -0.131  19.440  1.00  0.00      MEMB
ATOM    301  O12 PNPI    3       7.729   0.973  21.080  1.00  0.00      MEMB
ATOM    302  O11 PNPI    3       7.535   1.388  18.625  1.00  0.00      MEMB
ATOM    303  C1  PNPI    3       7.262   2.718  19.027  1.00  0.00      MEMB
ATOM    304  HA  PNPI    3       8.108   3.084  19.653  1.00  0.00      MEMB
ATOM    305  HB  PNPI    3       6.277   2.751  19.546  1.00  0.00      MEMB
ATOM    306  C2  PNPI    3       7.124   3.665  17.815  1.00  0.00      MEMB
ATOM    307  HS  PNPI    3       7.111   4.718  18.188  1.00  0.00      MEMB
ATOM    308  O21 PNPI    3       5.898   3.350  17.148  1.00  0.00      MEMB
ATOM    309  C21 PNPI    3       5.611   4.068  16.077  1.00  0.00      MEMB
ATOM    310  O22 PNPI    3       6.103   5.146  15.788  1.00  0.00      MEMB
ATOM    311  C22 PNPI    3       4.241   3.545  15.646  1.00  0.00      MEMB
ATOM    312  H2R PNPI    3       3.611   3.548  16.563  1.00  0.00      MEMB
ATOM    313  H2S PNPI    3       4.341   2.473  15.388  1.00  0.00      MEMB
ATOM    314  C3  PNPI    3       8.312   3.551  16.870  1.00  0.00      MEMB
ATOM    315  HX  PNPI    3       8.302   4.379  16.134  1.00  0.00      MEMB
ATOM    316  HY  PNPI    3       9.204   3.696  17.541  1.00  0.00      MEMB
ATOM    317  O31 PNPI    3       8.190   2.292  16.158  1.00  0.00      MEMB
ATOM    318  C31 PNPI    3       9.377   1.826  15.845  1.00  0.00      MEMB
ATOM    319  O32 PNPI    3      10.391   2.396  16.212  1.00  0.00      MEMB
ATOM    320  C32 PNPI    3       9.225   0.443  15.170  1.00  0.00      MEMB
ATOM    321  H2X PNPI    3       8.469  -0.140  15.737  1.00  0.00      MEMB
ATOM    322  H2Y PNPI    3      10.191  -0.049  15.254  1.00  0.00      MEMB
ATOM    323  C23 PNPI    3       3.581   4.470  14.591  1.00  0.00      MEMB
ATOM    324  H3R PNPI    3       3.772   5.549  14.806  1.00  0.00      MEMB
ATOM    325  H3S PNPI    3       2.478   4.369  14.653  1.00  0.00      MEMB
ATOM    326  C24 PNPI    3       4.094   4.290  13.155  1.00  0.00      MEMB
ATOM    327  H4R PNPI    3       3.872   3.298  12.698  1.00  0.00      MEMB
ATOM    328  H4S PNPI    3       5.199   4.408  13.190  1.00  0.00      MEMB
ATOM    329  C25 PNPI    3       3.531   5.389  12.237  1.00  0.00      MEMB
ATOM    330  H5R PNPI    3       4.038   6.366  12.424  1.00  0.00      MEMB
ATOM    331  H5S PNPI    3       2.465   5.492  12.508  1.00  0.00      MEMB
ATOM    332  C26 PNPI    3       3.597   5.051  10.752  1.00  0.00      MEMB
ATOM    333  H6R PNPI    3       3.187   5.895  10.154  1.00  0.00      MEMB
ATOM    334  H6S PNPI    3       3.003   4.139  10.531  1.00  0.00      MEMB
ATOM    335  C27 PNPI    3       5.029   4.848  10.348  1.00  0.00      MEMB
ATOM    336  H7R PNPI    3       5.006   4.464   9.272  1.00  0.00      MEMB
ATOM    337  H7S PNPI    3       5.492   4.034  10.929  1.00  0.00      MEMB
ATOM    338  C28 PNPI    3       5.901   6.151  10.695  1.00  0.00      MEMB
ATOM    339  H8R PNPI    3       5.970   6.500  11.713  1.00  0.00      MEMB
ATOM    340  H8S PNPI    3       5.473   6.949  10.103  1.00  0.00      MEMB
ATOM    341  C29 PNPI    3       7.340   6.510  10.571  1.00  0.00      MEMB
ATOM    342  H91 PNPI    3       7.688   5.440  10.950  1.00  0.00      MEMB
ATOM    343 C210 PNPI    3       8.081   6.952   9.364  1.00  0.00      MEMB
ATOM    344 H101 PNPI    3       8.800   6.271   9.105  1.00  0.00      MEMB
ATOM    345 C211 PNPI    3       8.184   7.287   7.744  1.00  0.00      MEMB
ATOM    346 H11R PNPI    3       7.560   8.160   7.745  1.00  0.00      MEMB
ATOM    347 H11S PNPI    3       7.413   6.890   8.293  1.00  0.00      MEMB
ATOM    348 C212 PNPI    3       8.262   6.161   6.041  1.00  0.00      MEMB
ATOM    349 H121 PNPI    3       8.787   6.825   5.596  1.00  0.00      MEMB
ATOM    350 C213 PNPI    3       7.313   4.980   5.382  1.00  0.00      MEMB
ATOM    351 H131 PNPI    3       7.208   4.966   4.281  1.00  0.00      MEMB
ATOM    352 C214 PNPI    3       5.993   4.171   5.746  1.00  0.00      MEMB
ATOM    353 H14R PNPI    3       5.942   4.045   6.844  1.00  0.00      MEMB
ATOM    354 H14S PNPI    3       6.320   3.227   5.366  1.00  0.00      MEMB
ATOM    355 C215 PNPI    3       4.537   4.484   5.361  1.00  0.00      MEMB
ATOM    356 H151 PNPI    3       3.800   4.714   6.167  1.00  0.00      MEMB
ATOM    357 C216 PNPI    3       4.021   4.291   4.164  1.00  0.00      MEMB
ATOM    358 H161 PNPI    3       2.974   4.557   4.019  1.00  0.00      MEMB
ATOM    359 C217 PNPI    3       4.697   3.741   2.951  1.00  0.00      MEMB
ATOM    360 H17R PNPI    3       5.785   3.958   2.877  1.00  0.00      MEMB
ATOM    361 H17S PNPI    3       4.180   4.211   2.094  1.00  0.00      MEMB
ATOM    362 C218 PNPI    3       4.514   2.225   2.853  1.00  0.00      MEMB
ATOM    363 H18R PNPI    3       3.468   1.950   3.046  1.00  0.00      MEMB
ATOM    364 H18S PNPI    3       4.771   1.884   1.832  1.00  0.00      MEMB
ATOM    365 H18T PNPI    3       5.160   1.665   3.557  1.00  0.00      MEMB
ATOM    366  C33 PNPI    3       8.835   0.347  13.689  1.00  0.00      MEMB
ATOM    367  H3X PNPI    3       8.964  -0.730  13.402  1.00  0.00      MEMB
ATOM    368  H3Y PNPI    3       9.503   0.923  13.027  1.00  0.00      MEMB
ATOM    369  C34 PNPI    3       7.379   0.754  13.540  1.00  0.00      MEMB
ATOM    370  H4X PNPI    3       7.208   1.807  13.865  1.00  0.00      MEMB
ATOM    371  H4Y PNPI    3       6.798   0.128  14.255  1.00  0.00      MEMB
ATOM    372  C35 PNPI    3       6.866   0.438  12.142  1.00  0.00      MEMB
ATOM    373  H5X PNPI    3       5.768   0.545  12.159  1.00  0.00      MEMB
ATOM    374  H5Y PNPI    3       7.084  -0.638  11.933  1.00  0.00      MEMB
ATOM    375  C36 PNPI    3       7.350   1.397  11.044  1.00  0.00      MEMB
ATOM    376  H6X PNPI    3       8.427   1.613  11.218  1.00  0.00      MEMB
ATOM    377  H6Y PNPI    3       6.801   2.362  11.151  1.00  0.00      MEMB
ATOM    378  C37 PNPI    3       7.040   0.815   9.639  1.00  0.00      MEMB
ATOM    379  H7X PNPI    3       5.984   0.478   9.627  1.00  0.00      MEMB
ATOM    380  H7Y PNPI    3       7.660  -0.068   9.438  1.00  0.00      MEMB
ATOM    381  C38 PNPI    3       7.170   1.723   8.429  1.00  0.00      MEMB
ATOM    382  H8X PNPI    3       6.383   2.454   8.601  1.00  0.00      MEMB
ATOM    383  H8Y PNPI    3       6.756   1.429   7.478  1.00  0.00      MEMB
ATOM    384  C39 PNPI    3       8.590   2.204   8.172  1.00  0.00      MEMB
ATOM    385  H9X PNPI    3       8.819   2.576   9.145  1.00  0.00      MEMB
ATOM    386  H9Y PNPI    3       8.636   2.936   7.386  1.00  0.00      MEMB
ATOM    387 C310 PNPI    3       9.750   1.403   7.795  1.00  0.00      MEMB
ATOM    388 H10X PNPI    3       9.875   0.807   8.707  1.00  0.00      MEMB
ATOM    389 H10Y PNPI    3      10.670   2.019   7.642  1.00  0.00      MEMB
ATOM    390 C311 PNPI    3       9.431   0.621   6.551  1.00  0.00      MEMB
ATOM    391 H11X PNPI    3       8.523   0.026   6.780  1.00  0.00      MEMB
ATOM    392 H11Y PNPI    3      10.275  -0.063   6.390  1.00  0.00      MEMB
ATOM    393 C312 PNPI    3       9.175   1.449   5.287  1.00  0.00      MEMB
ATOM    394 H12X PNPI    3      10.029   2.100   5.016  1.00  0.00      MEMB
ATOM    395 H12Y PNPI    3       8.379   2.175   5.535  1.00  0.00      MEMB
ATOM    396 C313 PNPI    3       8.795   0.567   4.088  1.00  0.00      MEMB
ATOM    397 H13X PNPI    3       7.980  -0.145   4.366  1.00  0.00      MEMB
ATOM    398 H13Y PNPI    3       9.677  -0.024   3.772  1.00  0.00      MEMB
ATOM    399 C314 PNPI    3       8.471   1.429   2.875  1.00  0.00      MEMB
ATOM    400 H14X PNPI    3       9.428   1.865   2.522  1.00  0.00      MEMB
ATOM    401 H14Y PNPI    3       7.850   2.298   3.174  1.00  0.00      MEMB
ATOM    402 C315 PNPI    3       7.882   0.632   1.719  1.00  0.00      MEMB
ATOM    403 H15X PNPI    3       7.018   0.045   2.117  1.00  0.00      MEMB
ATOM    404 H15Y PNPI    3       8.663  -0.087   1.372  1.00  0.00      MEMB
ATOM    405 C316 PNPI    3       7.478   1.555   0.565  1.00  0.00      MEMB
ATOM    406 H16X PNPI    3       6.625   2.193   0.880  1.00  0.00      MEMB
ATOM    407 H16Y PNPI    3       8.305   2.236   0.269  1.00  0.00      MEMB
ATOM    408 H16Z PNPI    3       7.202   0.983  -0.343  1.00  0.00      MEMB
ATOM    409  N   POPE    4      -7.183  -7.629  20.146  1.00  0.00      MEMB
ATOM    410  HN1 POPE    4      -6.772  -6.687  20.001  1.00  0.00      MEMB
ATOM    411  HN2 POPE    4      -7.872  -7.846  19.390  1.00  0.00      MEMB
ATOM    412  HN3 POPE    4      -7.661  -7.606  21.056  1.00  0.00      MEMB
ATOM    413  C12 POPE    4      -6.063  -8.623  20.159  1.00  0.00      MEMB
ATOM    414 H12A POPE    4      -6.474  -9.644  19.987  1.00  0.00      MEMB
ATOM    415 H12B POPE    4      -5.648  -8.597  21.177  1.00  0.00      MEMB
ATOM    416  C11 POPE    4      -4.954  -8.161  19.212  1.00  0.00      MEMB
ATOM    417 H11A POPE    4      -5.378  -8.125  18.181  1.00  0.00      MEMB
ATOM    418 H11B POPE    4      -4.119  -8.867  19.290  1.00  0.00      MEMB
ATOM    419  P   POPE    4      -3.602  -6.061  18.516  1.00  0.00      MEMB
ATOM    420  O13 POPE    4      -2.901  -6.983  17.604  1.00  0.00      MEMB
ATOM    421  O14 POPE    4      -2.910  -5.010  19.254  1.00  0.00      MEMB
ATOM    422  O11 POPE    4      -4.801  -5.437  17.729  1.00  0.00      MEMB
ATOM    423  O12 POPE    4      -4.426  -6.911  19.612  1.00  0.00      MEMB
ATOM    424  C1  POPE    4      -5.350  -4.139  18.028  1.00  0.00      MEMB
ATOM    425  HA  POPE    4      -4.694  -3.479  18.611  1.00  0.00      MEMB
ATOM    426  HB  POPE    4      -6.214  -4.233  18.728  1.00  0.00      MEMB
ATOM    427  C2  POPE    4      -5.930  -3.462  16.731  1.00  0.00      MEMB
ATOM    428  HS  POPE    4      -6.711  -2.735  17.063  1.00  0.00      MEMB
ATOM    429  O21 POPE    4      -6.496  -4.366  15.802  1.00  0.00      MEMB
ATOM    430  C21 POPE    4      -7.074  -5.310  16.339  1.00  0.00      MEMB
ATOM    431  O22 POPE    4      -7.632  -5.296  17.459  1.00  0.00      MEMB
ATOM    432  C22 POPE    4      -6.930  -6.463  15.256  1.00  0.00      MEMB
ATOM    433  H2R POPE    4      -7.694  -6.867  14.774  1.00  0.00      MEMB
ATOM    434  H2S POPE    4      -6.877  -7.468  15.543  1.00  0.00      MEMB
ATOM    435  C3  POPE    4      -4.928  -2.736  15.849  1.00  0.00      MEMB
ATOM    436  HX  POPE    4      -4.123  -3.426  15.493  1.00  0.00      MEMB
ATOM    437  HY  POPE    4      -4.461  -1.985  16.489  1.00  0.00      MEMB
ATOM    438  O31 POPE    4      -5.636  -2.053  14.795  1.00  0.00      MEMB
ATOM    439  C31 POPE    4      -5.546  -2.523  13.574  1.00  0.00      MEMB
ATOM    440  O32 POPE    4      -4.792  -3.384  13.173  1.00  0.00      MEMB
ATOM    441  C32 POPE    4      -6.498  -1.802  12.640  1.00  0.00      MEMB
ATOM    442  H2X POPE    4      -6.004  -0.898  12.326  1.00  0.00      MEMB
ATOM    443  H2Y POPE    4      -7.413  -1.504  13.168  1.00  0.00      MEMB
ATOM    444  C23 POPE    4      -6.445  -6.482  13.865  1.00  0.00      MEMB
ATOM    445  H3R POPE    4      -6.498  -5.449  13.554  1.00  0.00      MEMB
ATOM    446  H3S POPE    4      -7.072  -7.112  13.143  1.00  0.00      MEMB
ATOM    447  C24 POPE    4      -5.193  -7.126  14.238  1.00  0.00      MEMB
ATOM    448  H4R POPE    4      -5.344  -8.147  14.677  1.00  0.00      MEMB
ATOM    449  H4S POPE    4      -4.808  -6.495  15.071  1.00  0.00      MEMB
ATOM    450  C25 POPE    4      -4.310  -7.103  13.054  1.00  0.00      MEMB
ATOM    451  H5R POPE    4      -3.309  -7.403  13.412  1.00  0.00      MEMB
ATOM    452  H5S POPE    4      -4.293  -6.095  12.594  1.00  0.00      MEMB
ATOM    453  C26 POPE    4      -4.815  -8.054  11.997  1.00  0.00      MEMB
ATOM    454  H6R POPE    4      -5.761  -7.690  11.563  1.00  0.00      MEMB
ATOM    455  H6S POPE    4      -5.053  -8.936  12.588  1.00  0.00      MEMB
ATOM    456  C27 POPE    4      -3.844  -8.304  10.841  1.00  0.00      MEMB
ATOM    457  H7R POPE    4      -4.038  -9.334  10.490  1.00  0.00      MEMB
ATOM    458  H7S POPE    4      -2.781  -8.247  11.161  1.00  0.00      MEMB
ATOM    459  C28 POPE    4      -4.010  -7.349   9.643  1.00  0.00      MEMB
ATOM    460  H8R POPE    4      -3.958  -6.304  10.032  1.00  0.00      MEMB
ATOM    461  H8S POPE    4      -5.003  -7.464   9.161  1.00  0.00      MEMB
ATOM    462  C29 POPE    4      -2.963  -7.653   8.597  1.00  0.00      MEMB
ATOM    463  H91 POPE    4      -3.160  -8.553   8.007  1.00  0.00      MEMB
ATOM    464 C210 POPE    4      -1.814  -7.003   8.353  1.00  0.00      MEMB
ATOM    465 H101 POPE    4      -1.196  -7.273   7.487  1.00  0.00      MEMB
ATOM    466 C211 POPE    4      -1.301  -5.805   9.069  1.00  0.00      MEMB
ATOM    467 H11R POPE    4      -0.237  -5.607   8.867  1.00  0.00      MEMB
ATOM    468 H11S POPE    4      -1.503  -5.708  10.167  1.00  0.00      MEMB
ATOM    469 C212 POPE    4      -2.069  -4.771   8.365  1.00  0.00      MEMB
ATOM    470 H12R POPE    4      -1.995  -3.967   9.032  1.00  0.00      MEMB
ATOM    471 H12S POPE    4      -3.179  -4.861   8.490  1.00  0.00      MEMB
ATOM    472 C213 POPE    4      -1.540  -4.337   6.960  1.00  0.00      MEMB
ATOM    473 H13R POPE    4      -2.131  -4.762   6.145  1.00  0.00      MEMB
ATOM    474 H13S POPE    4      -0.466  -4.249   6.893  1.00  0.00      MEMB
ATOM    475 C214 POPE    4      -1.468  -2.908   6.526  1.00  0.00      MEMB
ATOM    476 H14R POPE    4      -1.222  -2.217   7.335  1.00  0.00      MEMB
ATOM    477 H14S POPE    4      -2.423  -2.725   6.149  1.00  0.00      MEMB
ATOM    478 C215 POPE    4      -1.657  -2.368   5.200  1.00  0.00      MEMB
ATOM    479 H15R POPE    4      -1.768  -1.209   5.355  1.00  0.00      MEMB
ATOM    480 H15S POPE    4      -2.490  -2.910   4.511  1.00  0.00      MEMB
ATOM    481 C216 POPE    4      -0.401  -2.695   4.742  1.00  0.00      MEMB
ATOM    482 H16R POPE    4      -0.561  -3.768   4.555  1.00  0.00      MEMB
ATOM    483 H16S POPE    4       0.270  -2.523   5.562  1.00  0.00      MEMB
ATOM    484 C217 POPE    4       0.027  -1.963   3.596  1.00  0.00      MEMB
ATOM    485 H17R POPE    4      -0.932  -1.769   3.287  1.00  0.00      MEMB
ATOM    486 H17S POPE    4       0.562  -2.601   2.923  1.00  0.00      MEMB
ATOM    487 C218 POPE    4       0.657  -0.653   3.667  1.00  0.00      MEMB
ATOM    488 H18R POPE    4       0.916  -0.583   2.619  1.00  0.00      MEMB
ATOM    489 H18S POPE    4       1.599  -0.564   4.197  1.00  0.00      MEMB
ATOM    490 H18T POPE    4      -0.028   0.121   3.989  1.00  0.00      MEMB
ATOM    491  C33 POPE    4      -6.829  -2.667  11.403  1.00  0.00      MEMB
ATOM    492  H3X POPE    4      -7.656  -3.337  11.741  1.00  0.00      MEMB
ATOM    493  H3Y POPE    4      -5.950  -3.231  11.100  1.00  0.00      MEMB
ATOM    494  C34 POPE    4      -7.169  -1.904  10.121  1.00  0.00      MEMB
ATOM    495  H4X POPE    4      -6.602  -1.027   9.786  1.00  0.00      MEMB
ATOM    496  H4Y POPE    4      -7.906  -1.456  10.703  1.00  0.00      MEMB
ATOM    497  C35 POPE    4      -7.738  -2.631   8.894  1.00  0.00      MEMB
ATOM    498  H5X POPE    4      -8.133  -1.890   8.145  1.00  0.00      MEMB
ATOM    499  H5Y POPE    4      -8.505  -3.396   9.094  1.00  0.00      MEMB
ATOM    500  C36 POPE    4      -6.684  -3.483   8.353  1.00  0.00      MEMB
ATOM    501  H6X POPE    4      -6.209  -4.010   9.196  1.00  0.00      MEMB
ATOM    502  H6Y POPE    4      -6.077  -2.641   8.050  1.00  0.00      MEMB
ATOM    503  C37 POPE    4      -7.166  -4.456   7.259  1.00  0.00      MEMB
ATOM    504  H7X POPE    4      -7.747  -3.844   6.540  1.00  0.00      MEMB
ATOM    505  H7Y POPE    4      -7.823  -5.113   7.855  1.00  0.00      MEMB
ATOM    506  C38 POPE    4      -6.119  -5.343   6.522  1.00  0.00      MEMB
ATOM    507  H8X POPE    4      -5.491  -5.845   7.288  1.00  0.00      MEMB
ATOM    508  H8Y POPE    4      -5.541  -4.715   5.813  1.00  0.00      MEMB
ATOM    509  C39 POPE    4      -6.531  -6.396   5.516  1.00  0.00      MEMB
ATOM    510  H9X POPE    4      -7.008  -5.879   4.659  1.00  0.00      MEMB
ATOM    511  H9Y POPE    4      -7.234  -7.084   6.009  1.00  0.00      MEMB
ATOM    512 C310 POPE    4      -5.377  -7.248   4.950  1.00  0.00      MEMB
ATOM    513 H10X POPE    4      -5.869  -7.992   4.288  1.00  0.00      MEMB
ATOM    514 H10Y POPE    4      -4.901  -7.831   5.761  1.00  0.00      MEMB
ATOM    515 C311 POPE    4      -4.225  -6.510   4.254  1.00  0.00      MEMB
ATOM    516 H11X POPE    4      -3.902  -5.656   4.900  1.00  0.00      MEMB
ATOM    517 H11Y POPE    4      -4.572  -6.119   3.275  1.00  0.00      MEMB
ATOM    518 C312 POPE    4      -3.114  -7.498   3.883  1.00  0.00      MEMB
ATOM    519 H12X POPE    4      -3.614  -8.389   3.442  1.00  0.00      MEMB
ATOM    520 H12Y POPE    4      -2.535  -7.865   4.752  1.00  0.00      MEMB
ATOM    521 C313 POPE    4      -2.164  -6.970   2.840  1.00  0.00      MEMB
ATOM    522 H13X POPE    4      -1.524  -6.181   3.280  1.00  0.00      MEMB
ATOM    523 H13Y POPE    4      -2.788  -6.505   2.031  1.00  0.00      MEMB
ATOM    524 C314 POPE    4      -1.228  -8.094   2.380  1.00  0.00      MEMB
ATOM    525 H14X POPE    4      -1.846  -8.842   1.822  1.00  0.00      MEMB
ATOM    526 H14Y POPE    4      -0.672  -8.539   3.193  1.00  0.00      MEMB
ATOM    527 C315 POPE    4      -0.154  -7.578   1.546  1.00  0.00      MEMB
ATOM    528 H15X POPE    4       0.449  -8.336   0.963  1.00  0.00      MEMB
ATOM    529 H15Y POPE    4       0.437  -6.714   1.865  1.00  0.00      MEMB
ATOM    530 C316 POPE    4      -1.011  -6.956   0.717  1.00  0.00      MEMB
ATOM    531 H16X POPE    4      -1.678  -7.757   0.284  1.00  0.00      MEMB
ATOM    532 H16Y POPE    4      -0.170  -6.625   0.100  1.00  0.00      MEMB
ATOM    533 H16Z POPE    4      -1.616  -6.063   0.619  1.00  0.00      MEMB
ATOM    534  N   POPC    5       3.431   6.758  18.708  1.00  0.00      MEMB
ATOM    535  C12 POPC    5       1.967   7.104  18.568  1.00  0.00      MEMB
ATOM    536 H12A POPC    5       1.425   6.205  18.355  1.00  0.00      MEMB
ATOM    537 H12B POPC    5       1.818   7.743  17.696  1.00  0.00      MEMB
ATOM    538  C13 POPC    5       3.733   6.021  17.486  1.00  0.00      MEMB
ATOM    539 H13A POPC    5       3.200   5.086  17.539  1.00  0.00      MEMB
ATOM    540 H13B POPC    5       3.361   6.586  16.625  1.00  0.00      MEMB
ATOM    541 H13C POPC    5       4.790   5.799  17.372  1.00  0.00      MEMB
ATOM    542  C14 POPC    5       4.297   7.972  18.759  1.00  0.00      MEMB
ATOM    543 H14A POPC    5       5.326   7.681  18.796  1.00  0.00      MEMB
ATOM    544 H14B POPC    5       4.113   8.588  17.874  1.00  0.00      MEMB
ATOM    545 H14C POPC    5       4.041   8.611  19.615  1.00  0.00      MEMB
ATOM    546  C15 POPC    5       3.630   5.924  19.915  1.00  0.00      MEMB
ATOM    547 H15A POPC    5       4.658   5.679  20.048  1.00  0.00      MEMB
ATOM    548 H15B POPC    5       3.078   5.018  19.814  1.00  0.00      MEMB
ATOM    549 H15C POPC    5       3.247   6.442  20.804  1.00  0.00      MEMB
ATOM    550  C11 POPC    5       1.293   7.771  19.758  1.00  0.00      MEMB
ATOM    551 H11A POPC    5       1.305   7.106  20.646  1.00  0.00      MEMB
ATOM    552 H11B POPC    5       0.216   7.908  19.512  1.00  0.00      MEMB
ATOM    553  P   POPC    5       1.486  10.265  19.200  1.00  0.00      MEMB
ATOM    554  O13 POPC    5       2.146  11.467  19.784  1.00  0.00      MEMB
ATOM    555  O14 POPC    5       0.012  10.261  19.054  1.00  0.00      MEMB
ATOM    556  O12 POPC    5       1.939   9.003  20.045  1.00  0.00      MEMB
ATOM    557  O11 POPC    5       2.184   9.866  17.821  1.00  0.00      MEMB
ATOM    558  C1  POPC    5       3.208  10.699  17.395  1.00  0.00      MEMB
ATOM    559  HA  POPC    5       3.918  10.252  16.665  1.00  0.00      MEMB
ATOM    560  HB  POPC    5       3.831  11.219  18.169  1.00  0.00      MEMB
ATOM    561  C2  POPC    5       2.516  11.760  16.747  1.00  0.00      MEMB
ATOM    562  HS  POPC    5       2.889  12.603  17.448  1.00  0.00      MEMB
ATOM    563  O21 POPC    5       1.113  11.761  16.341  1.00  0.00      MEMB
ATOM    564  C21 POPC    5       0.201  12.697  16.125  1.00  0.00      MEMB
ATOM    565  O22 POPC    5      -0.056  13.784  16.542  1.00  0.00      MEMB
ATOM    566  C22 POPC    5      -0.854  12.284  15.339  1.00  0.00      MEMB
ATOM    567  H2R POPC    5      -1.079  13.271  14.870  1.00  0.00      MEMB
ATOM    568  H2S POPC    5      -1.480  12.020  16.220  1.00  0.00      MEMB
ATOM    569  C3  POPC    5       3.261  11.860  15.512  1.00  0.00      MEMB
ATOM    570  HX  POPC    5       4.245  12.233  15.959  1.00  0.00      MEMB
ATOM    571  HY  POPC    5       2.568  12.584  15.095  1.00  0.00      MEMB
ATOM    572  O31 POPC    5       3.394  10.944  14.440  1.00  0.00      MEMB
ATOM    573  C31 POPC    5       4.340  11.056  13.508  1.00  0.00      MEMB
ATOM    574  O32 POPC    5       5.293  11.797  13.432  1.00  0.00      MEMB
ATOM    575  C32 POPC    5       3.990   9.999  12.489  1.00  0.00      MEMB
ATOM    576  H2X POPC    5       3.061  10.230  11.992  1.00  0.00      MEMB
ATOM    577  H2Y POPC    5       4.005   9.035  13.043  1.00  0.00      MEMB
ATOM    578  C23 POPC    5      -0.553  11.357  14.235  1.00  0.00      MEMB
ATOM    579  H3R POPC    5      -0.208  10.422  14.592  1.00  0.00      MEMB
ATOM    580  H3S POPC    5       0.165  11.836  13.593  1.00  0.00      MEMB
ATOM    581  C24 POPC    5      -1.704  11.108  13.369  1.00  0.00      MEMB
ATOM    582  H4R POPC    5      -1.653  12.199  13.101  1.00  0.00      MEMB
ATOM    583  H4S POPC    5      -2.599  10.805  13.981  1.00  0.00      MEMB
ATOM    584  C25 POPC    5      -1.603  10.478  11.981  1.00  0.00      MEMB
ATOM    585  H5R POPC    5      -2.577   9.948  11.856  1.00  0.00      MEMB
ATOM    586  H5S POPC    5      -0.892   9.670  11.891  1.00  0.00      MEMB
ATOM    587  C26 POPC    5      -1.274  11.524  10.868  1.00  0.00      MEMB
ATOM    588  H6R POPC    5      -0.286  11.841  10.883  1.00  0.00      MEMB
ATOM    589  H6S POPC    5      -1.775  12.478  11.123  1.00  0.00      MEMB
ATOM    590  C27 POPC    5      -1.520  11.185   9.379  1.00  0.00      MEMB
ATOM    591  H7R POPC    5      -1.524  12.084   8.727  1.00  0.00      MEMB
ATOM    592  H7S POPC    5      -2.514  10.862   9.238  1.00  0.00      MEMB
ATOM    593  C28 POPC    5      -1.203   9.810   8.924  1.00  0.00      MEMB
ATOM    594  H8R POPC    5      -1.787   9.553   8.015  1.00  0.00      MEMB
ATOM    595  H8S POPC    5      -1.496   9.113   9.717  1.00  0.00      MEMB
ATOM    596  C29 POPC    5       0.249   9.871   8.760  1.00  0.00      MEMB
ATOM    597  H91 POPC    5       0.772   9.396   9.592  1.00  0.00      MEMB
ATOM    598 C210 POPC    5       0.933  10.507   7.801  1.00  0.00      MEMB
ATOM    599 H101 POPC    5       2.022  10.484   7.907  1.00  0.00      MEMB
ATOM    600 C211 POPC    5       0.405  11.326   6.634  1.00  0.00      MEMB
ATOM    601 H11R POPC    5       0.745  12.380   6.665  1.00  0.00      MEMB
ATOM    602 H11S POPC    5      -0.698  11.399   6.669  1.00  0.00      MEMB
ATOM    603 C212 POPC    5       0.842  10.789   5.262  1.00  0.00      MEMB
ATOM    604 H12R POPC    5       1.859  10.353   5.387  1.00  0.00      MEMB
ATOM    605 H12S POPC    5       0.929  11.599   4.495  1.00  0.00      MEMB
ATOM    606 C213 POPC    5      -0.149   9.723   4.769  1.00  0.00      MEMB
ATOM    607 H13R POPC    5      -0.449   9.078   5.622  1.00  0.00      MEMB
ATOM    608 H13S POPC    5       0.349   9.064   4.032  1.00  0.00      MEMB
ATOM    609 C214 POPC    5      -1.436  10.307   4.159  1.00  0.00      MEMB
ATOM    610 H14R POPC    5      -1.965  10.835   4.985  1.00  0.00      MEMB
ATOM    611 H14S POPC    5      -2.123   9.518   3.806  1.00  0.00      MEMB
ATOM    612 C215 POPC    5      -1.236  11.218   2.949  1.00  0.00      MEMB
ATOM    613 H15R POPC    5      -0.953  12.190   3.415  1.00  0.00      MEMB
ATOM    614 H15S POPC    5      -2.196  11.388   2.402  1.00  0.00      MEMB
ATOM    615 C216 POPC    5      -0.163  10.762   1.932  1.00  0.00      MEMB
ATOM    616 H16R POPC    5       0.756  10.475   2.481  1.00  0.00      MEMB
ATOM    617 H16S POPC    5       0.154  11.554   1.213  1.00  0.00      MEMB
ATOM    618 C217 POPC    5      -0.501   9.496   1.149  1.00  0.00      MEMB
ATOM    619 H17R POPC    5      -0.580   8.642   1.804  1.00  0.00      MEMB
ATOM    620 H17S POPC    5       0.311   9.373   0.382  1.00  0.00      MEMB
ATOM    621 C218 POPC    5      -1.812   9.365   0.509  1.00  0.00      MEMB
ATOM    622 H18R POPC    5      -2.727   9.838   0.940  1.00  0.00      MEMB
ATOM    623 H18S POPC    5      -2.018   8.617  -0.269  1.00  0.00      MEMB
ATOM    624 H18T POPC    5      -1.438   9.996  -0.246  1.00  0.00      MEMB
ATOM    625  C33 POPC    5       4.947   9.914  11.345  1.00  0.00      MEMB
ATOM    626  H3X POPC    5       5.085   8.901  10.972  1.00  0.00      MEMB
ATOM    627  H3Y POPC    5       5.672  10.067  12.048  1.00  0.00      MEMB
ATOM    628  C34 POPC    5       4.975  10.944  10.247  1.00  0.00      MEMB
ATOM    629  H4X POPC    5       4.803  11.978  10.595  1.00  0.00      MEMB
ATOM    630  H4Y POPC    5       4.260  10.472   9.562  1.00  0.00      MEMB
ATOM    631  C35 POPC    5       6.210  11.021   9.429  1.00  0.00      MEMB
ATOM    632  H5X POPC    5       6.552   9.975   9.215  1.00  0.00      MEMB
ATOM    633  H5Y POPC    5       6.956  11.664   9.983  1.00  0.00      MEMB
ATOM    634  C36 POPC    5       6.214  11.754   8.112  1.00  0.00      MEMB
ATOM    635  H6X POPC    5       7.210  11.751   7.597  1.00  0.00      MEMB
ATOM    636  H6Y POPC    5       5.920  12.773   8.384  1.00  0.00      MEMB
ATOM    637  C37 POPC    5       5.259  11.218   7.107  1.00  0.00      MEMB
ATOM    638  H7X POPC    5       5.442  11.761   6.160  1.00  0.00      MEMB
ATOM    639  H7Y POPC    5       4.232  11.191   7.467  1.00  0.00      MEMB
ATOM    640  C38 POPC    5       5.561   9.893   6.695  1.00  0.00      MEMB
ATOM    641  H8X POPC    5       5.603   9.145   7.519  1.00  0.00      MEMB
ATOM    642  H8Y POPC    5       6.647  10.037   6.362  1.00  0.00      MEMB
ATOM    643  C39 POPC    5       4.640   9.265   5.550  1.00  0.00      MEMB
ATOM    644  H9X POPC    5       3.680   9.049   5.952  1.00  0.00      MEMB
ATOM    645  H9Y POPC    5       4.776   8.192   5.184  1.00  0.00      MEMB
ATOM    646 C310 POPC    5       4.890   9.989   4.260  1.00  0.00      MEMB
ATOM    647 H10X POPC    5       5.993  10.114   4.121  1.00  0.00      MEMB
ATOM    648 H10Y POPC    5       4.491  10.984   4.423  1.00  0.00      MEMB
ATOM    649 C311 POPC    5       4.282   9.270   3.065  1.00  0.00      MEMB
ATOM    650 H11X POPC    5       3.212   9.050   3.239  1.00  0.00      MEMB
ATOM    651 H11Y POPC    5       4.810   8.294   2.955  1.00  0.00      MEMB
ATOM    652 C312 POPC    5       4.365  10.073   1.781  1.00  0.00      MEMB
ATOM    653 H12X POPC    5       5.424  10.375   1.615  1.00  0.00      MEMB
ATOM    654 H12Y POPC    5       3.768  11.005   1.834  1.00  0.00      MEMB
ATOM    655 C313 POPC    5       3.961   9.204   0.606  1.00  0.00      MEMB
ATOM    656 H13X POPC    5       2.901   9.235   0.269  1.00  0.00      MEMB
ATOM    657 H13Y POPC    5       4.376   8.195   0.773  1.00  0.00      MEMB
ATOM    658 C314 POPC    5       4.696   9.605  -0.586  1.00  0.00      MEMB
ATOM    659 H14X POPC    5       5.755   9.329  -0.557  1.00  0.00      MEMB
ATOM    660 H14Y POPC    5       4.836  10.680  -0.376  1.00  0.00      MEMB
ATOM    661 C315 POPC    5       3.924   9.271  -1.932  1.00  0.00      MEMB
ATOM    662 H15X POPC    5       4.357   9.407  -2.979  1.00  0.00      MEMB
ATOM    663 H15Y POPC    5       2.883   9.549  -2.048  1.00  0.00      MEMB
ATOM    664 C316 POPC    5       4.095   8.238  -2.291  1.00  0.00      MEMB
ATOM    665 H16X POPC    5       3.097   7.971  -1.597  1.00  0.00      MEMB
ATOM    666 H16Y POPC    5       5.072   7.967  -1.774  1.00  0.00      MEMB
ATOM    667 H16Z POPC    5       4.111   7.658  -3.282  1.00  0.00      MEMB
ATOM    668  N   POPC    6      -4.759   6.965  20.004  1.00  0.00      MEMB
ATOM    669  C12 POPC    6      -4.346   8.330  19.432  1.00  0.00      MEMB
ATOM    670 H12A POPC    6      -3.273   8.348  19.289  1.00  0.00      MEMB
ATOM    671 H12B POPC    6      -4.570   9.095  20.159  1.00  0.00      MEMB
ATOM    672  C13 POPC    6      -4.792   5.914  18.925  1.00  0.00      MEMB
ATOM    673 H13A POPC    6      -5.506   6.157  18.127  1.00  0.00      MEMB
ATOM    674 H13B POPC    6      -3.828   5.793  18.468  1.00  0.00      MEMB
ATOM    675 H13C POPC    6      -5.077   4.957  19.341  1.00  0.00      MEMB
ATOM    676  C14 POPC    6      -3.900   6.484  21.129  1.00  0.00      MEMB
ATOM    677 H14A POPC    6      -3.981   7.088  22.028  1.00  0.00      MEMB
ATOM    678 H14B POPC    6      -4.262   5.498  21.411  1.00  0.00      MEMB
ATOM    679 H14C POPC    6      -2.862   6.391  20.850  1.00  0.00      MEMB
ATOM    680  C15 POPC    6      -6.128   7.052  20.599  1.00  0.00      MEMB
ATOM    681 H15A POPC    6      -6.795   7.419  19.815  1.00  0.00      MEMB
ATOM    682 H15B POPC    6      -6.109   7.735  21.419  1.00  0.00      MEMB
ATOM    683 H15C POPC    6      -6.511   6.107  20.989  1.00  0.00      MEMB
ATOM    684  C11 POPC    6      -5.074   8.856  18.155  1.00  0.00      MEMB
ATOM    685 H11A POPC    6      -4.665   8.427  17.213  1.00  0.00      MEMB
ATOM    686 H11B POPC    6      -4.971   9.965  18.074  1.00  0.00      MEMB
ATOM    687  P   POPC    6      -7.703   9.427  18.190  1.00  0.00      MEMB
ATOM    688  O13 POPC    6      -7.640  10.279  16.996  1.00  0.00      MEMB
ATOM    689  O14 POPC    6      -7.870  10.002  19.545  1.00  0.00      MEMB
ATOM    690  O12 POPC    6      -6.424   8.495  18.238  1.00  0.00      MEMB
ATOM    691  O11 POPC    6      -8.836   8.389  17.977  1.00  0.00      MEMB
ATOM    692  C1  POPC    6      -8.316   7.339  17.247  1.00  0.00      MEMB
ATOM    693  HA  POPC    6      -7.781   6.634  17.966  1.00  0.00      MEMB
ATOM    694  HB  POPC    6      -7.724   7.566  16.307  1.00  0.00      MEMB
ATOM    695  C2  POPC    6      -9.404   6.709  16.752  1.00  0.00      MEMB
ATOM    696  HS  POPC    6     -10.239   6.510  17.524  1.00  0.00      MEMB
ATOM    697  O21 POPC    6      -8.394   5.569  16.400  1.00  0.00      MEMB
ATOM    698  C21 POPC    6      -7.999   4.361  17.293  1.00  0.00      MEMB
ATOM    699  O22 POPC    6      -8.344   4.322  18.425  1.00  0.00      MEMB
ATOM    700  C22 POPC    6      -7.516   3.168  16.587  1.00  0.00      MEMB
ATOM    701  H2R POPC    6      -8.345   2.408  16.215  1.00  0.00      MEMB
ATOM    702  H2S POPC    6      -7.026   2.292  16.977  1.00  0.00      MEMB
ATOM    703  C3  POPC    6     -10.419   7.278  15.623  1.00  0.00      MEMB
ATOM    704  HX  POPC    6     -10.879   8.177  16.028  1.00  0.00      MEMB
ATOM    705  HY  POPC    6     -11.363   6.618  15.441  1.00  0.00      MEMB
ATOM    706  O31 POPC    6      -9.546   7.532  14.529  1.00  0.00      MEMB
ATOM    707  C31 POPC    6      -9.885   7.110  13.366  1.00  0.00      MEMB
ATOM    708  O32 POPC    6     -10.892   6.518  13.073  1.00  0.00      MEMB
ATOM    709  C32 POPC    6      -8.791   7.361  12.335  1.00  0.00      MEMB
ATOM    710  H2X POPC    6      -9.259   7.090  11.367  1.00  0.00      MEMB
ATOM    711  H2Y POPC    6      -7.959   6.657  12.513  1.00  0.00      MEMB
ATOM    712  C23 POPC    6      -6.730   4.095  15.653  1.00  0.00      MEMB
ATOM    713  H3R POPC    6      -7.114   4.673  14.695  1.00  0.00      MEMB
ATOM    714  H3S POPC    6      -6.185   3.103  15.508  1.00  0.00      MEMB
ATOM    715  C24 POPC    6      -5.674   5.048  15.560  1.00  0.00      MEMB
ATOM    716  H4R POPC    6      -4.939   4.403  16.007  1.00  0.00      MEMB
ATOM    717  H4S POPC    6      -6.263   5.812  16.095  1.00  0.00      MEMB
ATOM    718  C25 POPC    6      -5.259   5.443  14.099  1.00  0.00      MEMB
ATOM    719  H5R POPC    6      -6.132   5.809  13.498  1.00  0.00      MEMB
ATOM    720  H5S POPC    6      -4.808   4.596  13.539  1.00  0.00      MEMB
ATOM    721  C26 POPC    6      -4.222   6.536  14.181  1.00  0.00      MEMB
ATOM    722  H6R POPC    6      -3.331   6.136  14.710  1.00  0.00      MEMB
ATOM    723  H6S POPC    6      -4.710   7.346  14.771  1.00  0.00      MEMB
ATOM    724  C27 POPC    6      -3.783   7.145  12.856  1.00  0.00      MEMB
ATOM    725  H7R POPC    6      -3.145   8.017  13.111  1.00  0.00      MEMB
ATOM    726  H7S POPC    6      -4.690   7.534  12.341  1.00  0.00      MEMB
ATOM    727  C28 POPC    6      -2.926   6.226  11.988  1.00  0.00      MEMB
ATOM    728  H8R POPC    6      -3.408   5.239  11.921  1.00  0.00      MEMB
ATOM    729  H8S POPC    6      -1.960   6.018  12.503  1.00  0.00      MEMB
ATOM    730  C29 POPC    6      -2.790   6.870  10.628  1.00  0.00      MEMB
ATOM    731  H91 POPC    6      -2.425   7.864  10.510  1.00  0.00      MEMB
ATOM    732 C210 POPC    6      -3.234   6.424   9.476  1.00  0.00      MEMB
ATOM    733 H101 POPC    6      -2.911   6.846   8.540  1.00  0.00      MEMB
ATOM    734 C211 POPC    6      -3.948   5.202   9.219  1.00  0.00      MEMB
ATOM    735 H11R POPC    6      -4.915   5.018   9.629  1.00  0.00      MEMB
ATOM    736 H11S POPC    6      -3.789   4.623  10.185  1.00  0.00      MEMB
ATOM    737 C212 POPC    6      -3.615   4.493   7.717  1.00  0.00      MEMB
ATOM    738 H12R POPC    6      -3.149   3.384   7.401  1.00  0.00      MEMB
ATOM    739 H12S POPC    6      -2.686   4.409   7.676  1.00  0.00      MEMB
ATOM    740 C213 POPC    6      -4.201   4.939   6.635  1.00  0.00      MEMB
ATOM    741 H13R POPC    6      -4.113   4.080   6.058  1.00  0.00      MEMB
ATOM    742 H13S POPC    6      -3.671   5.779   6.235  1.00  0.00      MEMB
ATOM    743 C214 POPC    6      -5.569   5.103   6.918  1.00  0.00      MEMB
ATOM    744 H14R POPC    6      -5.641   5.710   7.822  1.00  0.00      MEMB
ATOM    745 H14S POPC    6      -6.006   4.120   7.142  1.00  0.00      MEMB
ATOM    746 C215 POPC    6      -6.117   5.696   5.677  1.00  0.00      MEMB
ATOM    747 H15R POPC    6      -5.580   6.618   5.367  1.00  0.00      MEMB
ATOM    748 H15S POPC    6      -7.120   6.021   5.956  1.00  0.00      MEMB
ATOM    749 C216 POPC    6      -6.242   4.675   4.562  1.00  0.00      MEMB
ATOM    750 H16R POPC    6      -7.093   3.998   4.795  1.00  0.00      MEMB
ATOM    751 H16S POPC    6      -5.316   4.075   4.356  1.00  0.00      MEMB
ATOM    752 C217 POPC    6      -6.600   5.395   3.325  1.00  0.00      MEMB
ATOM    753 H17R POPC    6      -5.823   6.153   3.056  1.00  0.00      MEMB
ATOM    754 H17S POPC    6      -7.640   5.780   3.202  1.00  0.00      MEMB
ATOM    755 C218 POPC    6      -6.562   4.524   2.237  1.00  0.00      MEMB
ATOM    756 H18R POPC    6      -5.543   4.122   1.934  1.00  0.00      MEMB
ATOM    757 H18S POPC    6      -6.835   5.369   1.488  1.00  0.00      MEMB
ATOM    758 H18T POPC    6      -7.332   3.752   2.021  1.00  0.00      MEMB
ATOM    759  C33 POPC    6      -8.409   8.844  12.301  1.00  0.00      MEMB
ATOM    760  H3X POPC    6      -8.067   9.178  13.311  1.00  0.00      MEMB
ATOM    761  H3Y POPC    6      -9.352   9.369  12.012  1.00  0.00      MEMB
ATOM    762  C34 POPC    6      -7.359   9.271  11.270  1.00  0.00      MEMB
ATOM    763  H4X POPC    6      -6.341   8.952  11.587  1.00  0.00      MEMB
ATOM    764  H4Y POPC    6      -7.404  10.387  11.266  1.00  0.00      MEMB
ATOM    765  C35 POPC    6      -7.573   8.751   9.845  1.00  0.00      MEMB
ATOM    766  H5X POPC    6      -7.572   7.641   9.825  1.00  0.00      MEMB
ATOM    767  H5Y POPC    6      -6.704   9.136   9.250  1.00  0.00      MEMB
ATOM    768  C36 POPC    6      -8.883   9.217   9.211  1.00  0.00      MEMB
ATOM    769  H6X POPC    6      -8.911  10.287   9.400  1.00  0.00      MEMB
ATOM    770  H6Y POPC    6      -9.802   8.874   9.736  1.00  0.00      MEMB
ATOM    771  C37 POPC    6      -8.877   9.005   7.689  1.00  0.00      MEMB
ATOM    772  H7X POPC    6      -7.860   9.092   7.249  1.00  0.00      MEMB
ATOM    773  H7Y POPC    6      -9.444   9.826   7.207  1.00  0.00      MEMB
ATOM    774  C38 POPC    6      -9.438   7.642   7.285  1.00  0.00      MEMB
ATOM    775  H8X POPC    6     -10.473   7.566   7.685  1.00  0.00      MEMB
ATOM    776  H8Y POPC    6      -8.833   6.848   7.758  1.00  0.00      MEMB
ATOM    777  C39 POPC    6      -9.381   7.405   5.772  1.00  0.00      MEMB
ATOM    778  H9X POPC    6      -9.454   6.388   5.393  1.00  0.00      MEMB
ATOM    779  H9Y POPC    6      -8.495   7.857   5.325  1.00  0.00      MEMB
ATOM    780 C310 POPC    6     -10.590   7.886   5.120  1.00  0.00      MEMB
ATOM    781 H10X POPC    6     -10.469   8.890   5.577  1.00  0.00      MEMB
ATOM    782 H10Y POPC    6     -11.568   7.501   5.496  1.00  0.00      MEMB
ATOM    783 C311 POPC    6     -10.618   7.974   3.556  1.00  0.00      MEMB
ATOM    784 H11X POPC    6     -11.587   8.223   3.056  1.00  0.00      MEMB
ATOM    785 H11Y POPC    6     -10.496   6.974   3.192  1.00  0.00      MEMB
ATOM    786 C312 POPC    6      -9.587   8.948   3.030  1.00  0.00      MEMB
ATOM    787 H12X POPC    6      -8.692   8.665   3.566  1.00  0.00      MEMB
ATOM    788 H12Y POPC    6      -9.601  10.028   3.179  1.00  0.00      MEMB
ATOM    789 C313 POPC    6      -9.503   8.857   1.550  1.00  0.00      MEMB
ATOM    790 H13X POPC    6     -10.174   9.628   1.100  1.00  0.00      MEMB
ATOM    791 H13Y POPC    6      -9.941   7.889   1.249  1.00  0.00      MEMB
ATOM    792 C314 POPC    6      -8.047   9.052   1.149  1.00  0.00      MEMB
ATOM    793 H14X POPC    6      -7.311   8.485   1.719  1.00  0.00      MEMB
ATOM    794 H14Y POPC    6      -7.776  10.144   1.329  1.00  0.00      MEMB
ATOM    795 C315 POPC    6      -7.742   8.414  -0.233  1.00  0.00      MEMB
ATOM    796 H15X POPC    6      -8.550   8.490  -1.049  1.00  0.00      MEMB
ATOM    797 H15Y POPC    6      -8.265   7.530  -0.472  1.00  0.00      MEMB
ATOM    798 C316 POPC    6      -6.369   8.965  -0.758  1.00  0.00      MEMB
ATOM    799 H16X POPC    6      -5.643   8.344  -0.321  1.00  0.00      MEMB
ATOM    800 H16Y POPC    6      -6.190  10.052  -0.439  1.00  0.00      MEMB
ATOM    801 H16Z POPC    6      -6.284   9.061  -1.882  1.00  0.00      MEMB
ATOM    802  N   POPE    7     -12.756   1.430  20.286  1.00  0.00      MEMB
ATOM    803  HN1 POPE    7     -13.048   1.680  19.320  1.00  0.00      MEMB
ATOM    804  HN2 POPE    7     -13.545   1.474  20.950  1.00  0.00      MEMB
ATOM    805  HN3 POPE    7     -11.946   2.008  20.588  1.00  0.00      MEMB
ATOM    806  C12 POPE    7     -12.359   0.004  20.249  1.00  0.00      MEMB
ATOM    807 H12A POPE    7     -13.285  -0.523  19.952  1.00  0.00      MEMB
ATOM    808 H12B POPE    7     -12.093  -0.299  21.280  1.00  0.00      MEMB
ATOM    809  C11 POPE    7     -11.268  -0.236  19.208  1.00  0.00      MEMB
ATOM    810 H11A POPE    7     -11.631   0.216  18.256  1.00  0.00      MEMB
ATOM    811 H11B POPE    7     -11.160  -1.335  19.042  1.00  0.00      MEMB
ATOM    812  P   POPE    7      -8.972   0.741  18.482  1.00  0.00      MEMB
ATOM    813  O13 POPE    7      -8.515  -0.465  17.757  1.00  0.00      MEMB
ATOM    814  O14 POPE    7      -7.920   1.631  19.007  1.00  0.00      MEMB
ATOM    815  O11 POPE    7      -9.912   1.603  17.522  1.00  0.00      MEMB
ATOM    816  O12 POPE    7     -10.037   0.355  19.614  1.00  0.00      MEMB
ATOM    817  C1  POPE    7     -10.645   2.764  17.955  1.00  0.00      MEMB
ATOM    818  HA  POPE    7     -10.204   3.316  18.820  1.00  0.00      MEMB
ATOM    819  HB  POPE    7     -11.568   2.471  18.415  1.00  0.00      MEMB
ATOM    820  C2  POPE    7     -11.210   3.613  16.758  1.00  0.00      MEMB
ATOM    821  HS  POPE    7     -11.876   4.405  17.221  1.00  0.00      MEMB
ATOM    822  O21 POPE    7     -11.685   2.909  15.664  1.00  0.00      MEMB
ATOM    823  C21 POPE    7     -11.904   3.502  14.463  1.00  0.00      MEMB
ATOM    824  O22 POPE    7     -12.075   4.669  14.221  1.00  0.00      MEMB
ATOM    825  C22 POPE    7     -12.017   2.414  13.505  1.00  0.00      MEMB
ATOM    826  H2R POPE    7     -12.326   1.500  14.058  1.00  0.00      MEMB
ATOM    827  H2S POPE    7     -11.097   2.228  12.922  1.00  0.00      MEMB
ATOM    828  C3  POPE    7     -10.359   4.386  16.121  1.00  0.00      MEMB
ATOM    829  HX  POPE    7     -10.111   4.726  17.182  1.00  0.00      MEMB
ATOM    830  HY  POPE    7     -10.401   5.136  15.400  1.00  0.00      MEMB
ATOM    831  O31 POPE    7      -9.484   3.650  15.323  1.00  0.00      MEMB
ATOM    832  C31 POPE    7      -8.934   3.717  14.121  1.00  0.00      MEMB
ATOM    833  O32 POPE    7      -9.104   4.634  13.369  1.00  0.00      MEMB
ATOM    834  C32 POPE    7      -7.677   2.706  13.892  1.00  0.00      MEMB
ATOM    835  H2X POPE    7      -7.536   1.870  14.668  1.00  0.00      MEMB
ATOM    836  H2Y POPE    7      -6.616   3.292  13.707  1.00  0.00      MEMB
ATOM    837  C23 POPE    7     -13.010   2.924  12.513  1.00  0.00      MEMB
ATOM    838  H3R POPE    7     -12.668   3.848  12.001  1.00  0.00      MEMB
ATOM    839  H3S POPE    7     -13.924   3.270  12.997  1.00  0.00      MEMB
ATOM    840  C24 POPE    7     -13.223   1.845  11.533  1.00  0.00      MEMB
ATOM    841  H4R POPE    7     -13.555   0.849  11.954  1.00  0.00      MEMB
ATOM    842  H4S POPE    7     -12.442   1.658  10.781  1.00  0.00      MEMB
ATOM    843  C25 POPE    7     -14.285   2.199  10.658  1.00  0.00      MEMB
ATOM    844  H5R POPE    7     -15.150   2.069  11.112  1.00  0.00      MEMB
ATOM    845  H5S POPE    7     -14.225   1.254  10.156  1.00  0.00      MEMB
ATOM    846  C26 POPE    7     -14.493   3.336   9.708  1.00  0.00      MEMB
ATOM    847  H6R POPE    7     -14.660   4.126  10.397  1.00  0.00      MEMB
ATOM    848  H6S POPE    7     -15.435   3.454   9.046  1.00  0.00      MEMB
ATOM    849  C27 POPE    7     -13.332   3.220   8.790  1.00  0.00      MEMB
ATOM    850  H7R POPE    7     -13.327   2.214   8.319  1.00  0.00      MEMB
ATOM    851  H7S POPE    7     -12.484   3.464   9.436  1.00  0.00      MEMB
ATOM    852  C28 POPE    7     -13.461   4.175   7.714  1.00  0.00      MEMB
ATOM    853  H8R POPE    7     -14.237   4.692   8.250  1.00  0.00      MEMB
ATOM    854  H8S POPE    7     -14.042   3.744   6.859  1.00  0.00      MEMB
ATOM    855  C29 POPE    7     -12.390   5.170   7.411  1.00  0.00      MEMB
ATOM    856  H91 POPE    7     -12.323   6.096   8.020  1.00  0.00      MEMB
ATOM    857 C210 POPE    7     -11.565   4.969   6.404  1.00  0.00      MEMB
ATOM    858 H101 POPE    7     -10.792   5.696   6.299  1.00  0.00      MEMB
ATOM    859 C211 POPE    7     -11.558   3.797   5.460  1.00  0.00      MEMB
ATOM    860 H11R POPE    7     -12.417   3.121   5.660  1.00  0.00      MEMB
ATOM    861 H11S POPE    7     -10.621   3.204   5.581  1.00  0.00      MEMB
ATOM    862 C212 POPE    7     -11.742   4.237   3.999  1.00  0.00      MEMB
ATOM    863 H12R POPE    7     -10.982   4.986   3.711  1.00  0.00      MEMB
ATOM    864 H12S POPE    7     -12.750   4.677   3.845  1.00  0.00      MEMB
ATOM    865 C213 POPE    7     -11.649   3.120   2.975  1.00  0.00      MEMB
ATOM    866 H13R POPE    7     -12.160   3.519   2.070  1.00  0.00      MEMB
ATOM    867 H13S POPE    7     -12.292   2.282   3.315  1.00  0.00      MEMB
ATOM    868 C214 POPE    7     -10.177   2.750   2.716  1.00  0.00      MEMB
ATOM    869 H14R POPE    7      -9.731   2.356   3.663  1.00  0.00      MEMB
ATOM    870 H14S POPE    7      -9.582   3.639   2.400  1.00  0.00      MEMB
ATOM    871 C215 POPE    7     -10.034   1.700   1.622  1.00  0.00      MEMB
ATOM    872 H15R POPE    7     -10.181   2.137   0.622  1.00  0.00      MEMB
ATOM    873 H15S POPE    7     -10.850   0.977   1.814  1.00  0.00      MEMB
ATOM    874 C216 POPE    7      -8.700   0.969   1.654  1.00  0.00      MEMB
ATOM    875 H16R POPE    7      -8.353   0.992   2.700  1.00  0.00      MEMB
ATOM    876 H16S POPE    7      -7.943   1.485   1.016  1.00  0.00      MEMB
ATOM    877 C217 POPE    7      -8.828  -0.510   1.322  1.00  0.00      MEMB
ATOM    878 H17R POPE    7      -9.623  -1.046   1.824  1.00  0.00      MEMB
ATOM    879 H17S POPE    7      -7.839  -0.991   1.519  1.00  0.00      MEMB
ATOM    880 C218 POPE    7      -9.201  -0.744  -0.056  1.00  0.00      MEMB
ATOM    881 H18R POPE    7      -8.995  -1.788  -0.397  1.00  0.00      MEMB
ATOM    882 H18S POPE    7      -8.459  -0.016  -0.382  1.00  0.00      MEMB
ATOM    883 H18T POPE    7     -10.061  -0.366  -0.593  1.00  0.00      MEMB
ATOM    884  C33 POPE    7      -7.553   2.242  12.672  1.00  0.00      MEMB
ATOM    885  H3X POPE    7      -6.633   1.837  12.425  1.00  0.00      MEMB
ATOM    886  H3Y POPE    7      -7.507   3.108  12.026  1.00  0.00      MEMB
ATOM    887  C34 POPE    7      -8.204   0.984  12.852  1.00  0.00      MEMB
ATOM    888  H4X POPE    7      -9.133   1.199  13.392  1.00  0.00      MEMB
ATOM    889  H4Y POPE    7      -7.586   0.306  13.523  1.00  0.00      MEMB
ATOM    890  C35 POPE    7      -8.385   0.597  11.459  1.00  0.00      MEMB
ATOM    891  H5X POPE    7      -7.410   0.126  11.311  1.00  0.00      MEMB
ATOM    892  H5Y POPE    7      -8.287   1.392  10.699  1.00  0.00      MEMB
ATOM    893  C36 POPE    7      -9.713  -0.169  11.376  1.00  0.00      MEMB
ATOM    894  H6X POPE    7     -10.483   0.621  11.410  1.00  0.00      MEMB
ATOM    895  H6Y POPE    7      -9.752  -0.821  12.283  1.00  0.00      MEMB
ATOM    896  C37 POPE    7      -9.970  -0.989  10.101  1.00  0.00      MEMB
ATOM    897  H7X POPE    7      -9.484  -1.977  10.162  1.00  0.00      MEMB
ATOM    898  H7Y POPE    7      -9.634  -0.400   9.224  1.00  0.00      MEMB
ATOM    899  C38 POPE    7     -11.275  -1.652   9.844  1.00  0.00      MEMB
ATOM    900  H8X POPE    7     -11.876  -1.582  10.764  1.00  0.00      MEMB
ATOM    901  H8Y POPE    7     -11.106  -2.756   9.655  1.00  0.00      MEMB
ATOM    902  C39 POPE    7     -11.877  -1.034   8.594  1.00  0.00      MEMB
ATOM    903  H9X POPE    7     -11.101  -0.871   7.798  1.00  0.00      MEMB
ATOM    904  H9Y POPE    7     -12.285  -0.027   8.820  1.00  0.00      MEMB
ATOM    905 C310 POPE    7     -12.994  -1.956   8.128  1.00  0.00      MEMB
ATOM    906 H10X POPE    7     -13.940  -1.637   8.621  1.00  0.00      MEMB
ATOM    907 H10Y POPE    7     -12.771  -2.991   8.484  1.00  0.00      MEMB
ATOM    908 C311 POPE    7     -13.164  -2.026   6.613  1.00  0.00      MEMB
ATOM    909 H11X POPE    7     -13.969  -2.748   6.368  1.00  0.00      MEMB
ATOM    910 H11Y POPE    7     -12.268  -2.427   6.100  1.00  0.00      MEMB
ATOM    911 C312 POPE    7     -13.631  -0.727   5.985  1.00  0.00      MEMB
ATOM    912 H12X POPE    7     -13.011   0.171   6.135  1.00  0.00      MEMB
ATOM    913 H12Y POPE    7     -14.575  -0.465   6.459  1.00  0.00      MEMB
ATOM    914 C313 POPE    7     -13.934  -0.930   4.529  1.00  0.00      MEMB
ATOM    915 H13X POPE    7     -14.600  -0.049   4.311  1.00  0.00      MEMB
ATOM    916 H13Y POPE    7     -14.542  -1.857   4.384  1.00  0.00      MEMB
ATOM    917 C314 POPE    7     -12.632  -1.046   3.685  1.00  0.00      MEMB
ATOM    918 H14X POPE    7     -11.967  -1.802   4.094  1.00  0.00      MEMB
ATOM    919 H14Y POPE    7     -12.124  -0.062   3.622  1.00  0.00      MEMB
ATOM    920 C315 POPE    7     -12.836  -1.414   2.283  1.00  0.00      MEMB
ATOM    921 H15X POPE    7     -13.126  -2.479   2.071  1.00  0.00      MEMB
ATOM    922 H15Y POPE    7     -12.082  -1.050   1.539  1.00  0.00      MEMB
ATOM    923 C316 POPE    7     -13.944  -0.549   2.181  1.00  0.00      MEMB
ATOM    924 H16X POPE    7     -13.711   0.484   1.748  1.00  0.00      MEMB
ATOM    925 H16Y POPE    7     -14.992  -0.628   2.502  1.00  0.00      MEMB
ATOM    926 H16Z POPE    7     -14.331  -1.276   1.445  1.00  0.00      MEMB
ATOM    927  N   POPC    8      13.810  -5.568  20.642  1.00  0.00      MEMB
ATOM    928  C12 POPC    8      13.117  -6.739  19.932  1.00  0.00      MEMB
ATOM    929 H12A POPC    8      13.225  -7.651  20.499  1.00  0.00      MEMB
ATOM    930 H12B POPC    8      13.620  -6.900  18.980  1.00  0.00      MEMB
ATOM    931  C13 POPC    8      13.438  -5.420  22.082  1.00  0.00      MEMB
ATOM    932 H13A POPC    8      12.370  -5.337  22.210  1.00  0.00      MEMB
ATOM    933 H13B POPC    8      13.822  -6.247  22.675  1.00  0.00      MEMB
ATOM    934 H13C POPC    8      13.923  -4.525  22.450  1.00  0.00      MEMB
ATOM    935  C14 POPC    8      15.274  -5.700  20.622  1.00  0.00      MEMB
ATOM    936 H14A POPC    8      15.632  -6.519  21.232  1.00  0.00      MEMB
ATOM    937 H14B POPC    8      15.634  -5.819  19.599  1.00  0.00      MEMB
ATOM    938 H14C POPC    8      15.791  -4.800  20.963  1.00  0.00      MEMB
ATOM    939  C15 POPC    8      13.524  -4.312  19.870  1.00  0.00      MEMB
ATOM    940 H15A POPC    8      13.846  -3.433  20.404  1.00  0.00      MEMB
ATOM    941 H15B POPC    8      12.467  -4.216  19.590  1.00  0.00      MEMB
ATOM    942 H15C POPC    8      14.025  -4.342  18.897  1.00  0.00      MEMB
ATOM    943  C11 POPC    8      11.581  -6.594  19.653  1.00  0.00      MEMB
ATOM    944 H11A POPC    8      11.213  -6.152  20.594  1.00  0.00      MEMB
ATOM    945 H11B POPC    8      11.038  -7.557  19.491  1.00  0.00      MEMB
ATOM    946  P   POPC    8      11.771  -5.900  17.147  1.00  0.00      MEMB
ATOM    947  O13 POPC    8      13.200  -5.520  17.175  1.00  0.00      MEMB
ATOM    948  O14 POPC    8      10.874  -5.182  16.226  1.00  0.00      MEMB
ATOM    949  O12 POPC    8      11.224  -5.685  18.621  1.00  0.00      MEMB
ATOM    950  O11 POPC    8      11.695  -7.480  17.015  1.00  0.00      MEMB
ATOM    951  C1  POPC    8      10.451  -8.120  16.688  1.00  0.00      MEMB
ATOM    952  HA  POPC    8       9.578  -7.459  16.884  1.00  0.00      MEMB
ATOM    953  HB  POPC    8      10.349  -8.995  17.363  1.00  0.00      MEMB
ATOM    954  C2  POPC    8      10.369  -8.554  15.180  1.00  0.00      MEMB
ATOM    955  HS  POPC    8      11.044  -9.457  15.110  1.00  0.00      MEMB
ATOM    956  O21 POPC    8      10.815  -7.414  14.390  1.00  0.00      MEMB
ATOM    957  C21 POPC    8      11.767  -7.642  13.506  1.00  0.00      MEMB
ATOM    958  O22 POPC    8      12.082  -8.700  13.061  1.00  0.00      MEMB
ATOM    959  C22 POPC    8      12.264  -6.469  12.709  1.00  0.00      MEMB
ATOM    960  H2R POPC    8      12.962  -5.816  13.243  1.00  0.00      MEMB
ATOM    961  H2S POPC    8      11.317  -6.006  12.471  1.00  0.00      MEMB
ATOM    962  C3  POPC    8       8.939  -8.995  14.698  1.00  0.00      MEMB
ATOM    963  HX  POPC    8       8.262  -8.123  14.547  1.00  0.00      MEMB
ATOM    964  HY  POPC    8       8.407  -9.625  15.435  1.00  0.00      MEMB
ATOM    965  O31 POPC    8       9.100  -9.773  13.515  1.00  0.00      MEMB
ATOM    966  C31 POPC    8       8.167  -9.687  12.649  1.00  0.00      MEMB
ATOM    967  O32 POPC    8       7.177  -8.981  12.710  1.00  0.00      MEMB
ATOM    968  C32 POPC    8       8.579 -10.578  11.560  1.00  0.00      MEMB
ATOM    969  H2X POPC    8       7.838 -11.461  11.687  1.00  0.00      MEMB
ATOM    970  H2Y POPC    8       9.465 -11.152  11.562  1.00  0.00      MEMB
ATOM    971  C23 POPC    8      12.747  -6.895  11.301  1.00  0.00      MEMB
ATOM    972  H3R POPC    8      12.276  -7.846  10.964  1.00  0.00      MEMB
ATOM    973  H3S POPC    8      13.806  -6.913  11.290  1.00  0.00      MEMB
ATOM    974  C24 POPC    8      12.869  -5.862  10.203  1.00  0.00      MEMB
ATOM    975  H4R POPC    8      13.555  -5.021  10.452  1.00  0.00      MEMB
ATOM    976  H4S POPC    8      11.839  -5.529  10.158  1.00  0.00      MEMB
ATOM    977  C25 POPC    8      13.353  -6.408   8.858  1.00  0.00      MEMB
ATOM    978  H5R POPC    8      12.619  -7.146   8.493  1.00  0.00      MEMB
ATOM    979  H5S POPC    8      14.286  -6.938   8.976  1.00  0.00      MEMB
ATOM    980  C26 POPC    8      13.621  -5.324   7.816  1.00  0.00      MEMB
ATOM    981  H6R POPC    8      14.184  -4.479   8.270  1.00  0.00      MEMB
ATOM    982  H6S POPC    8      12.633  -4.940   7.502  1.00  0.00      MEMB
ATOM    983  C27 POPC    8      14.379  -5.785   6.564  1.00  0.00      MEMB
ATOM    984  H7R POPC    8      15.251  -6.427   6.791  1.00  0.00      MEMB
ATOM    985  H7S POPC    8      14.801  -4.861   6.100  1.00  0.00      MEMB
ATOM    986  C28 POPC    8      13.469  -6.498   5.575  1.00  0.00      MEMB
ATOM    987  H8R POPC    8      12.607  -5.864   5.343  1.00  0.00      MEMB
ATOM    988  H8S POPC    8      13.024  -7.401   5.936  1.00  0.00      MEMB
ATOM    989  C29 POPC    8      14.156  -6.654   4.291  1.00  0.00      MEMB
ATOM    990  H91 POPC    8      14.544  -5.719   3.916  1.00  0.00      MEMB
ATOM    991 C210 POPC    8      14.335  -7.713   3.560  1.00  0.00      MEMB
ATOM    992 H101 POPC    8      14.848  -7.557   2.627  1.00  0.00      MEMB
ATOM    993 C211 POPC    8      13.903  -9.085   3.818  1.00  0.00      MEMB
ATOM    994 H11R POPC    8      14.600  -9.233   4.575  1.00  0.00      MEMB
ATOM    995 H11S POPC    8      14.321 -10.047   3.405  1.00  0.00      MEMB
ATOM    996 C212 POPC    8      12.488  -9.185   3.744  1.00  0.00      MEMB
ATOM    997 H12R POPC    8      11.854  -8.501   4.262  1.00  0.00      MEMB
ATOM    998 H12S POPC    8      12.253 -10.150   4.261  1.00  0.00      MEMB
ATOM    999 C213 POPC    8      12.083  -9.171   2.163  1.00  0.00      MEMB
ATOM   1000 H13R POPC    8      12.682  -9.864   1.554  1.00  0.00      MEMB
ATOM   1001 H13S POPC    8      12.509  -8.587   1.552  1.00  0.00      MEMB
ATOM   1002 C214 POPC    8      10.579  -9.169   1.754  1.00  0.00      MEMB
ATOM   1003 H14R POPC    8       9.855  -8.634   2.127  1.00  0.00      MEMB
ATOM   1004 H14S POPC    8      10.861  -9.449   2.796  1.00  0.00      MEMB
ATOM   1005 C215 POPC    8       9.550  -9.957   0.629  1.00  0.00      MEMB
ATOM   1006 H15R POPC    8      10.213 -10.540   0.471  1.00  0.00      MEMB
ATOM   1007 H15S POPC    8       9.966  -9.702  -0.307  1.00  0.00      MEMB
ATOM   1008 C216 POPC    8       8.333 -11.146   0.441  1.00  0.00      MEMB
ATOM   1009 H16R POPC    8       7.610 -10.585   0.901  1.00  0.00      MEMB
ATOM   1010 H16S POPC    8       8.115 -12.067   1.094  1.00  0.00      MEMB
ATOM   1011 C217 POPC    8       8.057 -11.821  -0.876  1.00  0.00      MEMB
ATOM   1012 H17R POPC    8       7.418 -12.714  -0.816  1.00  0.00      MEMB
ATOM   1013 H17S POPC    8       8.717 -12.349  -1.462  1.00  0.00      MEMB
ATOM   1014 C218 POPC    8       7.900 -10.725  -1.797  1.00  0.00      MEMB
ATOM   1015 H18R POPC    8       7.388 -11.056  -2.703  1.00  0.00      MEMB
ATOM   1016 H18S POPC    8       8.901 -10.276  -2.039  1.00  0.00      MEMB
ATOM   1017 H18T POPC    8       7.339  -9.979  -1.216  1.00  0.00      MEMB
ATOM   1018  C33 POPC    8       8.833  -9.611  10.275  1.00  0.00      MEMB
ATOM   1019  H3X POPC    8       7.994  -9.115   9.786  1.00  0.00      MEMB
ATOM   1020  H3Y POPC    8       9.067  -9.935   9.298  1.00  0.00      MEMB
ATOM   1021  C34 POPC    8       9.463  -8.393  10.298  1.00  0.00      MEMB
ATOM   1022  H4X POPC    8      10.346  -8.969  10.616  1.00  0.00      MEMB
ATOM   1023  H4Y POPC    8       8.828  -7.821  10.996  1.00  0.00      MEMB
ATOM   1024  C35 POPC    8       9.500  -7.849   8.860  1.00  0.00      MEMB
ATOM   1025  H5X POPC    8      10.090  -8.527   8.213  1.00  0.00      MEMB
ATOM   1026  H5Y POPC    8      10.053  -6.945   9.053  1.00  0.00      MEMB
ATOM   1027  C36 POPC    8       8.207  -7.389   8.190  1.00  0.00      MEMB
ATOM   1028  H6X POPC    8       7.594  -6.830   8.917  1.00  0.00      MEMB
ATOM   1029  H6Y POPC    8       7.604  -8.244   7.990  1.00  0.00      MEMB
ATOM   1030  C37 POPC    8       8.402  -6.771   6.815  1.00  0.00      MEMB
ATOM   1031  H7X POPC    8       7.396  -6.594   6.427  1.00  0.00      MEMB
ATOM   1032  H7Y POPC    8       8.943  -7.483   6.152  1.00  0.00      MEMB
ATOM   1033  C38 POPC    8       9.133  -5.450   6.776  1.00  0.00      MEMB
ATOM   1034  H8X POPC    8      10.202  -5.625   7.035  1.00  0.00      MEMB
ATOM   1035  H8Y POPC    8       8.660  -4.752   7.502  1.00  0.00      MEMB
ATOM   1036  C39 POPC    8       9.147  -4.849   5.374  1.00  0.00      MEMB
ATOM   1037  H9X POPC    8       8.143  -4.810   4.897  1.00  0.00      MEMB
ATOM   1038  H9Y POPC    8       9.821  -5.466   4.743  1.00  0.00      MEMB
ATOM   1039 C310 POPC    8       9.663  -3.427   5.403  1.00  0.00      MEMB
ATOM   1040 H10X POPC    8      10.647  -3.414   5.920  1.00  0.00      MEMB
ATOM   1041 H10Y POPC    8       8.897  -2.846   5.973  1.00  0.00      MEMB
ATOM   1042 C311 POPC    8       9.895  -2.898   3.993  1.00  0.00      MEMB
ATOM   1043 H11X POPC    8      10.089  -1.816   4.059  1.00  0.00      MEMB
ATOM   1044 H11Y POPC    8       8.966  -3.062   3.406  1.00  0.00      MEMB
ATOM   1045 C312 POPC    8      11.097  -3.559   3.292  1.00  0.00      MEMB
ATOM   1046 H12X POPC    8      10.804  -4.592   3.004  1.00  0.00      MEMB
ATOM   1047 H12Y POPC    8      11.977  -3.593   3.982  1.00  0.00      MEMB
ATOM   1048 C313 POPC    8      11.469  -2.848   1.991  1.00  0.00      MEMB
ATOM   1049 H13X POPC    8      11.199  -1.776   2.115  1.00  0.00      MEMB
ATOM   1050 H13Y POPC    8      10.854  -3.272   1.163  1.00  0.00      MEMB
ATOM   1051 C314 POPC    8      12.939  -2.953   1.564  1.00  0.00      MEMB
ATOM   1052 H14X POPC    8      13.648  -2.628   2.337  1.00  0.00      MEMB
ATOM   1053 H14Y POPC    8      13.008  -2.316   0.646  1.00  0.00      MEMB
ATOM   1054 C315 POPC    8      13.428  -4.341   1.328  1.00  0.00      MEMB
ATOM   1055 H15X POPC    8      13.264  -5.052   2.169  1.00  0.00      MEMB
ATOM   1056 H15Y POPC    8      14.459  -4.433   0.924  1.00  0.00      MEMB
ATOM   1057 C316 POPC    8      12.759  -4.834   0.224  1.00  0.00      MEMB
ATOM   1058 H16X POPC    8      11.636  -4.914   0.275  1.00  0.00      MEMB
ATOM   1059 H16Y POPC    8      13.211  -5.877   0.125  1.00  0.00      MEMB
ATOM   1060 H16Z POPC    8      12.983  -4.364  -0.779  1.00  0.00      MEMB
ATOM   1061  N   POPE    9       2.001 -16.043  20.389  1.00  0.00      MEMB
ATOM   1062  HN1 POPE    9       2.348 -15.375  19.667  1.00  0.00      MEMB
ATOM   1063  HN2 POPE    9       2.503 -15.945  21.294  1.00  0.00      MEMB
ATOM   1064  HN3 POPE    9       2.085 -17.017  20.048  1.00  0.00      MEMB
ATOM   1065  C12 POPE    9       0.542 -15.733  20.542  1.00  0.00      MEMB
ATOM   1066 H12A POPE    9       0.462 -14.857  21.218  1.00  0.00      MEMB
ATOM   1067 H12B POPE    9       0.097 -16.624  21.040  1.00  0.00      MEMB
ATOM   1068  C11 POPE    9      -0.096 -15.483  19.158  1.00  0.00      MEMB
ATOM   1069 H11A POPE    9      -1.194 -15.354  19.286  1.00  0.00      MEMB
ATOM   1070 H11B POPE    9       0.066 -16.397  18.535  1.00  0.00      MEMB
ATOM   1071  P   POPE    9      -0.117 -12.915  18.471  1.00  0.00      MEMB
ATOM   1072  O13 POPE    9       0.579 -12.169  19.535  1.00  0.00      MEMB
ATOM   1073  O14 POPE    9      -1.599 -13.014  18.524  1.00  0.00      MEMB
ATOM   1074  O11 POPE    9       0.339 -12.452  17.034  1.00  0.00      MEMB
ATOM   1075  O12 POPE    9       0.483 -14.383  18.464  1.00  0.00      MEMB
ATOM   1076  C1  POPE    9       1.656 -11.929  16.837  1.00  0.00      MEMB
ATOM   1077  HA  POPE    9       2.399 -12.401  17.519  1.00  0.00      MEMB
ATOM   1078  HB  POPE    9       1.712 -10.832  17.048  1.00  0.00      MEMB
ATOM   1079  C2  POPE    9       2.161 -12.193  15.392  1.00  0.00      MEMB
ATOM   1080  HS  POPE    9       2.991 -11.461  15.251  1.00  0.00      MEMB
ATOM   1081  O21 POPE    9       1.120 -12.033  14.395  1.00  0.00      MEMB
ATOM   1082  C21 POPE    9       1.552 -12.073  13.139  1.00  0.00      MEMB
ATOM   1083  O22 POPE    9       2.713 -11.966  12.794  1.00  0.00      MEMB
ATOM   1084  C22 POPE    9       0.331 -12.169  12.204  1.00  0.00      MEMB
ATOM   1085  H2R POPE    9      -0.258 -11.262  12.422  1.00  0.00      MEMB
ATOM   1086  H2S POPE    9      -0.272 -13.061  12.419  1.00  0.00      MEMB
ATOM   1087  C3  POPE    9       2.764 -13.629  15.315  1.00  0.00      MEMB
ATOM   1088  HX  POPE    9       3.547 -13.655  16.090  1.00  0.00      MEMB
ATOM   1089  HY  POPE    9       3.304 -13.797  14.356  1.00  0.00      MEMB
ATOM   1090  O31 POPE    9       1.814 -14.647  15.676  1.00  0.00      MEMB
ATOM   1091  C31 POPE    9       1.411 -15.485  14.761  1.00  0.00      MEMB
ATOM   1092  O32 POPE    9       1.837 -15.586  13.622  1.00  0.00      MEMB
ATOM   1093  C32 POPE    9       0.273 -16.316  15.295  1.00  0.00      MEMB
ATOM   1094  H2X POPE    9       0.537 -16.858  16.216  1.00  0.00      MEMB
ATOM   1095  H2Y POPE    9       0.059 -16.992  14.459  1.00  0.00      MEMB
ATOM   1096  C23 POPE    9       0.597 -12.317  10.699  1.00  0.00      MEMB
ATOM   1097  H3R POPE    9       1.343 -11.565  10.412  1.00  0.00      MEMB
ATOM   1098  H3S POPE    9      -0.302 -12.083  10.096  1.00  0.00      MEMB
ATOM   1099  C24 POPE    9       1.011 -13.744  10.366  1.00  0.00      MEMB
ATOM   1100  H4R POPE    9       0.220 -14.480  10.584  1.00  0.00      MEMB
ATOM   1101  H4S POPE    9       1.849 -13.986  11.070  1.00  0.00      MEMB
ATOM   1102  C25 POPE    9       1.335 -13.975   8.865  1.00  0.00      MEMB
ATOM   1103  H5R POPE    9       0.445 -13.966   8.287  1.00  0.00      MEMB
ATOM   1104  H5S POPE    9       2.001 -14.877   8.848  1.00  0.00      MEMB
ATOM   1105  C26 POPE    9       2.065 -12.939   8.103  1.00  0.00      MEMB
ATOM   1106  H6R POPE    9       1.642 -12.005   8.375  1.00  0.00      MEMB
ATOM   1107  H6S POPE    9       2.222 -12.876   7.025  1.00  0.00      MEMB
ATOM   1108  C27 POPE    9       3.344 -13.206   8.282  1.00  0.00      MEMB
ATOM   1109  H7R POPE    9       4.096 -14.030   8.303  1.00  0.00      MEMB
ATOM   1110  H7S POPE    9       3.025 -13.339   9.422  1.00  0.00      MEMB
ATOM   1111  C28 POPE    9       3.779 -11.846   7.764  1.00  0.00      MEMB
ATOM   1112  H8R POPE    9       4.679 -11.999   6.969  1.00  0.00      MEMB
ATOM   1113  H8S POPE    9       5.031 -11.991   7.900  1.00  0.00      MEMB
ATOM   1114  C29 POPE    9       2.887 -10.375   8.594  1.00  0.00      MEMB
ATOM   1115  H91 POPE    9       3.304  -9.971   9.578  1.00  0.00      MEMB
ATOM   1116 C210 POPE    9       2.397  -9.246   8.162  1.00  0.00      MEMB
ATOM   1117 H101 POPE    9       2.825  -8.293   8.636  1.00  0.00      MEMB
ATOM   1118 C211 POPE    9       2.583  -9.407   6.733  1.00  0.00      MEMB
ATOM   1119 H11R POPE    9       2.997 -10.291   6.165  1.00  0.00      MEMB
ATOM   1120 H11S POPE    9       3.099  -8.561   6.618  1.00  0.00      MEMB
ATOM   1121 C212 POPE    9       1.213  -9.415   6.479  1.00  0.00      MEMB
ATOM   1122 H12R POPE    9       0.802  -8.438   6.840  1.00  0.00      MEMB
ATOM   1123 H12S POPE    9       0.841 -10.343   6.998  1.00  0.00      MEMB
ATOM   1124 C213 POPE    9       0.938  -9.509   5.027  1.00  0.00      MEMB
ATOM   1125 H13R POPE    9       1.572  -8.797   4.459  1.00  0.00      MEMB
ATOM   1126 H13S POPE    9      -0.117  -9.169   5.049  1.00  0.00      MEMB
ATOM   1127 C214 POPE    9       1.080 -10.924   4.466  1.00  0.00      MEMB
ATOM   1128 H14R POPE    9       0.288 -11.548   4.937  1.00  0.00      MEMB
ATOM   1129 H14S POPE    9       2.076 -11.358   4.709  1.00  0.00      MEMB
ATOM   1130 C215 POPE    9       0.961 -10.946   2.944  1.00  0.00      MEMB
ATOM   1131 H15R POPE    9       1.684 -10.218   2.504  1.00  0.00      MEMB
ATOM   1132 H15S POPE    9      -0.068 -10.608   2.690  1.00  0.00      MEMB
ATOM   1133 C216 POPE    9       1.178 -12.327   2.307  1.00  0.00      MEMB
ATOM   1134 H16R POPE    9       1.564 -12.162   1.270  1.00  0.00      MEMB
ATOM   1135 H16S POPE    9       0.202 -12.856   2.264  1.00  0.00      MEMB
ATOM   1136 C217 POPE    9       2.181 -13.276   2.967  1.00  0.00      MEMB
ATOM   1137 H17R POPE    9       1.926 -13.598   3.998  1.00  0.00      MEMB
ATOM   1138 H17S POPE    9       3.126 -12.705   3.060  1.00  0.00      MEMB
ATOM   1139 C218 POPE    9       2.382 -14.507   2.087  1.00  0.00      MEMB
ATOM   1140 H18R POPE    9       2.859 -14.167   1.143  1.00  0.00      MEMB
ATOM   1141 H18S POPE    9       1.425 -15.035   1.874  1.00  0.00      MEMB
ATOM   1142 H18T POPE    9       3.052 -15.232   2.564  1.00  0.00      MEMB
ATOM   1143  C33 POPE    9      -0.969 -15.484  15.497  1.00  0.00      MEMB
ATOM   1144  H3X POPE    9      -0.658 -14.585  16.056  1.00  0.00      MEMB
ATOM   1145  H3Y POPE    9      -1.704 -15.963  16.134  1.00  0.00      MEMB
ATOM   1146  C34 POPE    9      -1.631 -15.061  14.181  1.00  0.00      MEMB
ATOM   1147  H4X POPE    9      -0.897 -14.510  13.586  1.00  0.00      MEMB
ATOM   1148  H4Y POPE    9      -2.440 -14.354  14.431  1.00  0.00      MEMB
ATOM   1149  C35 POPE    9      -2.176 -16.152  13.248  1.00  0.00      MEMB
ATOM   1150  H5X POPE    9      -2.643 -16.864  13.950  1.00  0.00      MEMB
ATOM   1151  H5Y POPE    9      -1.333 -16.674  12.736  1.00  0.00      MEMB
ATOM   1152  C36 POPE    9      -3.212 -15.616  12.230  1.00  0.00      MEMB
ATOM   1153  H6X POPE    9      -3.804 -14.795  12.708  1.00  0.00      MEMB
ATOM   1154  H6Y POPE    9      -3.916 -16.419  11.910  1.00  0.00      MEMB
ATOM   1155  C37 POPE    9      -2.533 -14.974  11.015  1.00  0.00      MEMB
ATOM   1156  H7X POPE    9      -1.806 -15.633  10.510  1.00  0.00      MEMB
ATOM   1157  H7Y POPE    9      -1.986 -14.120  11.459  1.00  0.00      MEMB
ATOM   1158  C38 POPE    9      -3.484 -14.406   9.984  1.00  0.00      MEMB
ATOM   1159  H8X POPE    9      -4.129 -13.802  10.570  1.00  0.00      MEMB
ATOM   1160  H8Y POPE    9      -4.055 -15.203   9.482  1.00  0.00      MEMB
ATOM   1161  C39 POPE    9      -2.841 -13.479   8.961  1.00  0.00      MEMB
ATOM   1162  H9X POPE    9      -1.802 -13.785   8.850  1.00  0.00      MEMB
ATOM   1163  H9Y POPE    9      -3.008 -12.420   9.261  1.00  0.00      MEMB
ATOM   1164 C310 POPE    9      -3.382 -13.643   7.580  1.00  0.00      MEMB
ATOM   1165 H10X POPE    9      -4.362 -13.601   7.916  1.00  0.00      MEMB
ATOM   1166 H10Y POPE    9      -3.324 -14.652   7.166  1.00  0.00      MEMB
ATOM   1167 C311 POPE    9      -3.121 -12.549   6.523  1.00  0.00      MEMB
ATOM   1168 H11X POPE    9      -2.038 -12.534   6.533  1.00  0.00      MEMB
ATOM   1169 H11Y POPE    9      -3.583 -11.570   6.809  1.00  0.00      MEMB
ATOM   1170 C312 POPE    9      -3.394 -12.906   5.043  1.00  0.00      MEMB
ATOM   1171 H12X POPE    9      -4.343 -13.151   4.755  1.00  0.00      MEMB
ATOM   1172 H12Y POPE    9      -3.111 -13.927   4.818  1.00  0.00      MEMB
ATOM   1173 C313 POPE    9      -3.315 -11.817   4.006  1.00  0.00      MEMB
ATOM   1174 H13X POPE    9      -2.361 -11.388   4.311  1.00  0.00      MEMB
ATOM   1175 H13Y POPE    9      -4.128 -11.041   4.055  1.00  0.00      MEMB
ATOM   1176 C314 POPE    9      -3.107 -12.539   2.701  1.00  0.00      MEMB
ATOM   1177 H14X POPE    9      -3.936 -13.224   2.411  1.00  0.00      MEMB
ATOM   1178 H14Y POPE    9      -2.213 -13.173   2.837  1.00  0.00      MEMB
ATOM   1179 C315 POPE    9      -2.788 -11.684   1.554  1.00  0.00      MEMB
ATOM   1180 H15X POPE    9      -1.987 -10.934   1.522  1.00  0.00      MEMB
ATOM   1181 H15Y POPE    9      -3.726 -11.242   1.344  1.00  0.00      MEMB
ATOM   1182 C316 POPE    9      -2.403 -12.561   0.513  1.00  0.00      MEMB
ATOM   1183 H16X POPE    9      -2.374 -11.958  -0.446  1.00  0.00      MEMB
ATOM   1184 H16Y POPE    9      -3.055 -13.461   0.357  1.00  0.00      MEMB
ATOM   1185 H16Z POPE    9      -1.400 -12.981   0.738  1.00  0.00      MEMB
ATOM   1186  N   POPE   10      10.952   7.994  21.802  1.00  0.00      MEMB
ATOM   1187  HN1 POPE   10      11.878   8.166  21.366  1.00  0.00      MEMB
ATOM   1188  HN2 POPE   10      10.650   8.880  22.257  1.00  0.00      MEMB
ATOM   1189  HN3 POPE   10      10.992   7.191  22.474  1.00  0.00      MEMB
ATOM   1190  C12 POPE   10       9.992   7.748  20.671  1.00  0.00      MEMB
ATOM   1191 H12A POPE   10       9.061   7.329  21.107  1.00  0.00      MEMB
ATOM   1192 H12B POPE   10      10.436   6.995  19.991  1.00  0.00      MEMB
ATOM   1193  C11 POPE   10       9.777   9.092  19.945  1.00  0.00      MEMB
ATOM   1194 H11A POPE   10       9.400   9.780  20.736  1.00  0.00      MEMB
ATOM   1195 H11B POPE   10       8.979   9.062  19.167  1.00  0.00      MEMB
ATOM   1196  P   POPE   10      11.385   9.324  17.867  1.00  0.00      MEMB
ATOM   1197  O13 POPE   10      11.414   7.859  17.703  1.00  0.00      MEMB
ATOM   1198  O14 POPE   10      12.588  10.081  17.528  1.00  0.00      MEMB
ATOM   1199  O11 POPE   10      10.152   9.942  17.088  1.00  0.00      MEMB
ATOM   1200  O12 POPE   10      11.006   9.607  19.409  1.00  0.00      MEMB
ATOM   1201  C1  POPE   10       9.910  11.350  17.164  1.00  0.00      MEMB
ATOM   1202  HA  POPE   10      10.814  11.904  17.492  1.00  0.00      MEMB
ATOM   1203  HB  POPE   10       9.097  11.512  17.898  1.00  0.00      MEMB
ATOM   1204  C2  POPE   10       9.505  12.010  15.809  1.00  0.00      MEMB
ATOM   1205  HS  POPE   10       9.099  13.013  16.036  1.00  0.00      MEMB
ATOM   1206  O21 POPE   10       8.481  11.210  15.228  1.00  0.00      MEMB
ATOM   1207  C21 POPE   10       8.015  11.539  14.059  1.00  0.00      MEMB
ATOM   1208  O22 POPE   10       7.912  12.668  13.597  1.00  0.00      MEMB
ATOM   1209  C22 POPE   10       7.609  10.216  13.439  1.00  0.00      MEMB
ATOM   1210  H2R POPE   10       6.592  10.045  13.874  1.00  0.00      MEMB
ATOM   1211  H2S POPE   10       8.206   9.387  13.798  1.00  0.00      MEMB
ATOM   1212  C3  POPE   10      10.726  12.161  14.855  1.00  0.00      MEMB
ATOM   1213  HX  POPE   10      11.559  12.589  15.446  1.00  0.00      MEMB
ATOM   1214  HY  POPE   10      10.555  12.877  14.021  1.00  0.00      MEMB
ATOM   1215  O31 POPE   10      11.095  10.860  14.384  1.00  0.00      MEMB
ATOM   1216  C31 POPE   10      12.207  10.779  13.715  1.00  0.00      MEMB
ATOM   1217  O32 POPE   10      12.871  11.707  13.297  1.00  0.00      MEMB
ATOM   1218  C32 POPE   10      12.538   9.312  13.544  1.00  0.00      MEMB
ATOM   1219  H2X POPE   10      11.633   8.767  13.207  1.00  0.00      MEMB
ATOM   1220  H2Y POPE   10      12.837   8.972  14.562  1.00  0.00      MEMB
ATOM   1221  C23 POPE   10       7.718  10.233  11.897  1.00  0.00      MEMB
ATOM   1222  H3R POPE   10       7.165  11.190  11.693  1.00  0.00      MEMB
ATOM   1223  H3S POPE   10       7.209   9.288  11.510  1.00  0.00      MEMB
ATOM   1224  C24 POPE   10       8.966  10.101  11.158  1.00  0.00      MEMB
ATOM   1225  H4R POPE   10       9.317   9.116  11.496  1.00  0.00      MEMB
ATOM   1226  H4S POPE   10       9.515  10.964  11.536  1.00  0.00      MEMB
ATOM   1227  C25 POPE   10       8.886   9.998   9.641  1.00  0.00      MEMB
ATOM   1228  H5R POPE   10       8.310  10.756   9.192  1.00  0.00      MEMB
ATOM   1229  H5S POPE   10       8.446   9.088   9.296  1.00  0.00      MEMB
ATOM   1230  C26 POPE   10      10.053  10.497   8.863  1.00  0.00      MEMB
ATOM   1231  H6R POPE   10      10.144  11.591   9.084  1.00  0.00      MEMB
ATOM   1232  H6S POPE   10       9.836  10.388   7.772  1.00  0.00      MEMB
ATOM   1233  C27 POPE   10      11.245   9.695   9.292  1.00  0.00      MEMB
ATOM   1234  H7R POPE   10      10.980   8.622   9.307  1.00  0.00      MEMB
ATOM   1235  H7S POPE   10      11.481   9.931  10.356  1.00  0.00      MEMB
ATOM   1236  C28 POPE   10      12.479   9.909   8.411  1.00  0.00      MEMB
ATOM   1237  H8R POPE   10      13.295   9.498   9.062  1.00  0.00      MEMB
ATOM   1238  H8S POPE   10      12.623  11.009   8.316  1.00  0.00      MEMB
ATOM   1239  C29 POPE   10      12.538   9.288   7.020  1.00  0.00      MEMB
ATOM   1240  H91 POPE   10      12.795   8.222   6.937  1.00  0.00      MEMB
ATOM   1241 C210 POPE   10      12.271   9.848   5.831  1.00  0.00      MEMB
ATOM   1242 H101 POPE   10      12.496   9.275   4.925  1.00  0.00      MEMB
ATOM   1243 C211 POPE   10      11.828  11.224   5.466  1.00  0.00      MEMB
ATOM   1244 H11R POPE   10      12.628  11.663   4.831  1.00  0.00      MEMB
ATOM   1245 H11S POPE   10      11.769  11.887   6.346  1.00  0.00      MEMB
ATOM   1246 C212 POPE   10      10.354  11.241   4.883  1.00  0.00      MEMB
ATOM   1247 H12R POPE   10       9.669  11.638   5.646  1.00  0.00      MEMB
ATOM   1248 H12S POPE   10      10.085  10.203   4.614  1.00  0.00      MEMB
ATOM   1249 C213 POPE   10       9.878  12.070   3.665  1.00  0.00      MEMB
ATOM   1250 H13R POPE   10       9.899  13.078   3.567  1.00  0.00      MEMB
ATOM   1251 H13S POPE   10       8.941  12.093   3.240  1.00  0.00      MEMB
ATOM   1252 C214 POPE   10      10.708  11.902   2.574  1.00  0.00      MEMB
ATOM   1253 H14R POPE   10      10.539  10.801   2.628  1.00  0.00      MEMB
ATOM   1254 H14S POPE   10      11.693  11.958   2.877  1.00  0.00      MEMB
ATOM   1255 C215 POPE   10      10.604  12.411   1.160  1.00  0.00      MEMB
ATOM   1256 H15R POPE   10      11.211  13.334   1.024  1.00  0.00      MEMB
ATOM   1257 H15S POPE   10       9.599  12.449   0.782  1.00  0.00      MEMB
ATOM   1258 C216 POPE   10      10.893  11.247   0.208  1.00  0.00      MEMB
ATOM   1259 H16R POPE   10      11.810  11.561   0.189  1.00  0.00      MEMB
ATOM   1260 H16S POPE   10      10.926  11.664  -0.863  1.00  0.00      MEMB
ATOM   1261 C217 POPE   10      10.575   9.255   0.750  1.00  0.00      MEMB
ATOM   1262 H17R POPE   10      11.611   8.751   0.555  1.00  0.00      MEMB
ATOM   1263 H17S POPE   10      11.362   9.086  -0.088  1.00  0.00      MEMB
ATOM   1264 C218 POPE   10       8.576   8.570   0.405  1.00  0.00      MEMB
ATOM   1265 H18R POPE   10       8.429   7.667  -0.106  1.00  0.00      MEMB
ATOM   1266 H18S POPE   10       7.830   9.617  -0.001  1.00  0.00      MEMB
ATOM   1267 H18T POPE   10       8.148   9.530   0.111  1.00  0.00      MEMB
ATOM   1268  C33 POPE   10      13.686   9.018  12.559  1.00  0.00      MEMB
ATOM   1269  H3X POPE   10      14.548   9.693  12.769  1.00  0.00      MEMB
ATOM   1270  H3Y POPE   10      13.365   9.236  11.516  1.00  0.00      MEMB
ATOM   1271  C34 POPE   10      14.140   7.558  12.737  1.00  0.00      MEMB
ATOM   1272  H4X POPE   10      14.570   7.473  13.760  1.00  0.00      MEMB
ATOM   1273  H4Y POPE   10      14.948   7.321  12.012  1.00  0.00      MEMB
ATOM   1274  C35 POPE   10      13.044   6.498  12.576  1.00  0.00      MEMB
ATOM   1275  H5X POPE   10      12.374   6.402  13.466  1.00  0.00      MEMB
ATOM   1276  H5Y POPE   10      13.544   5.511  12.422  1.00  0.00      MEMB
ATOM   1277  C36 POPE   10      12.173   6.797  11.379  1.00  0.00      MEMB
ATOM   1278  H6X POPE   10      12.800   7.063  10.508  1.00  0.00      MEMB
ATOM   1279  H6Y POPE   10      11.514   7.659  11.605  1.00  0.00      MEMB
ATOM   1280  C37 POPE   10      11.414   5.565  11.027  1.00  0.00      MEMB
ATOM   1281  H7X POPE   10      11.197   4.941  11.901  1.00  0.00      MEMB
ATOM   1282  H7Y POPE   10      11.881   5.047  10.170  1.00  0.00      MEMB
ATOM   1283  C38 POPE   10      10.122   5.816  10.545  1.00  0.00      MEMB
ATOM   1284  H8X POPE   10      10.329   6.635   9.759  1.00  0.00      MEMB
ATOM   1285  H8Y POPE   10       9.545   6.477  11.237  1.00  0.00      MEMB
ATOM   1286  C39 POPE   10       9.243   4.482   9.952  1.00  0.00      MEMB
ATOM   1287  H9X POPE   10       9.031   3.881  10.868  1.00  0.00      MEMB
ATOM   1288  H9Y POPE   10       9.933   4.101   9.160  1.00  0.00      MEMB
ATOM   1289 C310 POPE   10       7.623   4.468   9.033  1.00  0.00      MEMB
ATOM   1290 H10X POPE   10       6.686   5.231   8.818  1.00  0.00      MEMB
ATOM   1291 H10Y POPE   10       6.801   3.953   9.200  1.00  0.00      MEMB
ATOM   1292 C311 POPE   10       7.684   4.924   7.859  1.00  0.00      MEMB
ATOM   1293 H11X POPE   10       8.665   4.629   7.402  1.00  0.00      MEMB
ATOM   1294 H11Y POPE   10       9.075   5.464   7.733  1.00  0.00      MEMB
ATOM   1295 C312 POPE   10       6.060   6.574   6.962  1.00  0.00      MEMB
ATOM   1296 H12X POPE   10       5.749   7.283   7.889  1.00  0.00      MEMB
ATOM   1297 H12Y POPE   10       5.436   5.849   7.021  1.00  0.00      MEMB
ATOM   1298 C313 POPE   10       6.820   7.926   5.570  1.00  0.00      MEMB
ATOM   1299 H13X POPE   10       7.805   8.476   5.930  1.00  0.00      MEMB
ATOM   1300 H13Y POPE   10       6.296   7.992   6.305  1.00  0.00      MEMB
ATOM   1301 C314 POPE   10       7.055   7.239   4.190  1.00  0.00      MEMB
ATOM   1302 H14X POPE   10       6.130   6.651   4.129  1.00  0.00      MEMB
ATOM   1303 H14Y POPE   10       8.115   6.547   4.044  1.00  0.00      MEMB
ATOM   1304 C315 POPE   10       7.588   8.026   3.408  1.00  0.00      MEMB
ATOM   1305 H15X POPE   10       8.420   8.546   3.962  1.00  0.00      MEMB
ATOM   1306 H15Y POPE   10       6.639   8.520   3.392  1.00  0.00      MEMB
ATOM   1307 C316 POPE   10       7.782   6.971   2.358  1.00  0.00      MEMB
ATOM   1308 H16X POPE   10       6.902   6.669   1.871  1.00  0.00      MEMB
ATOM   1309 H16Y POPE   10       8.781   6.526   2.204  1.00  0.00      MEMB
ATOM   1310 H16Z POPE   10       8.135   7.625   2.000  1.00  0.00      MEMB
ATOM   1311  N   POPC   11     -14.492  -6.526  20.374  1.00  0.00      MEMB
ATOM   1312  C12 POPC   11     -13.052  -6.875  20.746  1.00  0.00      MEMB
ATOM   1313 H12A POPC   11     -13.021  -7.159  21.784  1.00  0.00      MEMB
ATOM   1314 H12B POPC   11     -12.478  -5.956  20.648  1.00  0.00      MEMB
ATOM   1315  C13 POPC   11     -14.452  -5.503  19.281  1.00  0.00      MEMB
ATOM   1316 H13A POPC   11     -13.635  -4.813  19.485  1.00  0.00      MEMB
ATOM   1317 H13B POPC   11     -14.175  -6.000  18.354  1.00  0.00      MEMB
ATOM   1318 H13C POPC   11     -15.365  -4.948  19.116  1.00  0.00      MEMB
ATOM   1319  C14 POPC   11     -15.335  -7.743  20.086  1.00  0.00      MEMB
ATOM   1320 H14A POPC   11     -15.059  -8.284  19.181  1.00  0.00      MEMB
ATOM   1321 H14B POPC   11     -15.193  -8.438  20.902  1.00  0.00      MEMB
ATOM   1322 H14C POPC   11     -16.405  -7.544  20.056  1.00  0.00      MEMB
ATOM   1323  C15 POPC   11     -15.083  -5.952  21.599  1.00  0.00      MEMB
ATOM   1324 H15A POPC   11     -16.109  -5.659  21.396  1.00  0.00      MEMB
ATOM   1325 H15B POPC   11     -14.542  -5.083  21.949  1.00  0.00      MEMB
ATOM   1326 H15C POPC   11     -15.071  -6.699  22.385  1.00  0.00      MEMB
ATOM   1327  C11 POPC   11     -12.250  -7.866  19.901  1.00  0.00      MEMB
ATOM   1328 H11A POPC   11     -12.709  -8.884  19.871  1.00  0.00      MEMB
ATOM   1329 H11B POPC   11     -11.233  -7.994  20.347  1.00  0.00      MEMB
ATOM   1330  P   POPC   11     -12.066  -8.157  17.351  1.00  0.00      MEMB
ATOM   1331  O13 POPC   11     -12.147  -7.280  16.164  1.00  0.00      MEMB
ATOM   1332  O14 POPC   11     -13.017  -9.278  17.447  1.00  0.00      MEMB
ATOM   1333  O12 POPC   11     -12.143  -7.248  18.628  1.00  0.00      MEMB
ATOM   1334  O11 POPC   11     -10.605  -8.619  17.567  1.00  0.00      MEMB
ATOM   1335  C1  POPC   11      -9.496  -7.849  18.019  1.00  0.00      MEMB
ATOM   1336  HA  POPC   11      -9.060  -8.264  18.907  1.00  0.00      MEMB
ATOM   1337  HB  POPC   11      -9.655  -6.757  18.133  1.00  0.00      MEMB
ATOM   1338  C2  POPC   11      -8.410  -7.934  17.084  1.00  0.00      MEMB
ATOM   1339  HS  POPC   11      -7.516  -7.386  17.258  1.00  0.00      MEMB
ATOM   1340  O21 POPC   11      -9.213  -7.596  15.843  1.00  0.00      MEMB
ATOM   1341  C21 POPC   11      -9.621  -6.398  15.382  1.00  0.00      MEMB
ATOM   1342  O22 POPC   11      -9.607  -5.381  16.014  1.00  0.00      MEMB
ATOM   1343  C22 POPC   11      -9.367  -6.178  13.756  1.00  0.00      MEMB
ATOM   1344  H2R POPC   11      -9.098  -7.113  13.243  1.00  0.00      MEMB
ATOM   1345  H2S POPC   11      -8.506  -5.463  13.507  1.00  0.00      MEMB
ATOM   1346  C3  POPC   11      -7.590  -9.252  17.100  1.00  0.00      MEMB
ATOM   1347  HX  POPC   11      -7.282  -9.791  17.960  1.00  0.00      MEMB
ATOM   1348  HY  POPC   11      -6.553  -9.336  16.599  1.00  0.00      MEMB
ATOM   1349  O31 POPC   11      -8.730  -9.850  16.780  1.00  0.00      MEMB
ATOM   1350  C31 POPC   11      -8.849  -9.734  15.176  1.00  0.00      MEMB
ATOM   1351  O32 POPC   11      -7.618  -9.709  15.069  1.00  0.00      MEMB
ATOM   1352  C32 POPC   11     -10.257 -10.815  14.274  1.00  0.00      MEMB
ATOM   1353  H2X POPC   11     -11.037 -11.127  15.053  1.00  0.00      MEMB
ATOM   1354  H2Y POPC   11      -9.943 -11.951  13.905  1.00  0.00      MEMB
ATOM   1355  C23 POPC   11     -10.550  -5.460  13.484  1.00  0.00      MEMB
ATOM   1356  H3R POPC   11     -10.607  -4.668  14.272  1.00  0.00      MEMB
ATOM   1357  H3S POPC   11     -11.244  -6.291  13.707  1.00  0.00      MEMB
ATOM   1358  C24 POPC   11     -10.602  -4.874  12.108  1.00  0.00      MEMB
ATOM   1359  H4R POPC   11      -9.652  -4.405  11.784  1.00  0.00      MEMB
ATOM   1360  H4S POPC   11     -11.325  -4.043  12.214  1.00  0.00      MEMB
ATOM   1361  C25 POPC   11     -11.007  -5.905  11.045  1.00  0.00      MEMB
ATOM   1362  H5R POPC   11     -10.424  -6.845  11.166  1.00  0.00      MEMB
ATOM   1363  H5S POPC   11     -10.792  -5.488  10.040  1.00  0.00      MEMB
ATOM   1364  C26 POPC   11     -12.476  -6.319  11.147  1.00  0.00      MEMB
ATOM   1365  H6R POPC   11     -13.067  -5.439  11.467  1.00  0.00      MEMB
ATOM   1366  H6S POPC   11     -12.527  -7.050  11.983  1.00  0.00      MEMB
ATOM   1367  C27 POPC   11     -13.088  -6.963   9.884  1.00  0.00      MEMB
ATOM   1368  H7R POPC   11     -12.461  -7.856   9.643  1.00  0.00      MEMB
ATOM   1369  H7S POPC   11     -13.018  -6.241   9.034  1.00  0.00      MEMB
ATOM   1370  C28 POPC   11     -14.548  -7.457  10.129  1.00  0.00      MEMB
ATOM   1371  H8R POPC   11     -14.505  -8.263  10.897  1.00  0.00      MEMB
ATOM   1372  H8S POPC   11     -14.979  -7.995   9.258  1.00  0.00      MEMB
ATOM   1373  C29 POPC   11     -15.544  -6.416  10.591  1.00  0.00      MEMB
ATOM   1374  H91 POPC   11     -16.041  -6.673  11.538  1.00  0.00      MEMB
ATOM   1375 C210 POPC   11     -15.909  -5.279   9.963  1.00  0.00      MEMB
ATOM   1376 H101 POPC   11     -16.659  -4.618  10.443  1.00  0.00      MEMB
ATOM   1377 C211 POPC   11     -15.378  -4.805   8.629  1.00  0.00      MEMB
ATOM   1378 H11R POPC   11     -14.269  -4.752   8.659  1.00  0.00      MEMB
ATOM   1379 H11S POPC   11     -15.733  -3.772   8.433  1.00  0.00      MEMB
ATOM   1380 C212 POPC   11     -15.721  -5.683   7.399  1.00  0.00      MEMB
ATOM   1381 H12R POPC   11     -16.824  -5.756   7.254  1.00  0.00      MEMB
ATOM   1382 H12S POPC   11     -15.256  -6.681   7.555  1.00  0.00      MEMB
ATOM   1383 C213 POPC   11     -15.163  -5.121   6.080  1.00  0.00      MEMB
ATOM   1384 H13R POPC   11     -14.057  -5.005   6.162  1.00  0.00      MEMB
ATOM   1385 H13S POPC   11     -15.626  -4.126   5.970  1.00  0.00      MEMB
ATOM   1386 C214 POPC   11     -15.520  -5.891   4.791  1.00  0.00      MEMB
ATOM   1387 H14R POPC   11     -16.587  -6.193   4.779  1.00  0.00      MEMB
ATOM   1388 H14S POPC   11     -14.937  -6.840   4.849  1.00  0.00      MEMB
ATOM   1389 C215 POPC   11     -15.249  -5.100   3.477  1.00  0.00      MEMB
ATOM   1390 H15R POPC   11     -14.329  -4.496   3.605  1.00  0.00      MEMB
ATOM   1391 H15S POPC   11     -16.060  -4.388   3.179  1.00  0.00      MEMB
ATOM   1392 C216 POPC   11     -14.956  -6.064   2.334  1.00  0.00      MEMB
ATOM   1393 H16R POPC   11     -15.772  -6.822   2.284  1.00  0.00      MEMB
ATOM   1394 H16S POPC   11     -14.012  -6.592   2.534  1.00  0.00      MEMB
ATOM   1395 C217 POPC   11     -14.757  -5.478   0.973  1.00  0.00      MEMB
ATOM   1396 H17R POPC   11     -13.795  -5.855   0.527  1.00  0.00      MEMB
ATOM   1397 H17S POPC   11     -14.674  -4.387   0.965  1.00  0.00      MEMB
ATOM   1398 C218 POPC   11     -15.963  -5.958   0.246  1.00  0.00      MEMB
ATOM   1399 H18R POPC   11     -16.919  -5.407   0.282  1.00  0.00      MEMB
ATOM   1400 H18S POPC   11     -16.034  -7.034   0.079  1.00  0.00      MEMB
ATOM   1401 H18T POPC   11     -15.651  -5.857  -0.679  1.00  0.00      MEMB
ATOM   1402  C33 POPC   11     -11.087 -10.468  13.368  1.00  0.00      MEMB
ATOM   1403  H3X POPC   11     -10.558  -9.547  13.350  1.00  0.00      MEMB
ATOM   1404  H3Y POPC   11     -12.089 -10.510  13.871  1.00  0.00      MEMB
ATOM   1405  C34 POPC   11     -10.898 -11.310  12.191  1.00  0.00      MEMB
ATOM   1406  H4X POPC   11     -11.628 -10.810  11.617  1.00  0.00      MEMB
ATOM   1407  H4Y POPC   11     -10.949 -12.389  12.355  1.00  0.00      MEMB
ATOM   1408  C35 POPC   11      -9.677 -11.534  11.647  1.00  0.00      MEMB
ATOM   1409  H5X POPC   11      -9.227 -12.331  12.313  1.00  0.00      MEMB
ATOM   1410  H5Y POPC   11      -9.392 -10.503  11.683  1.00  0.00      MEMB
ATOM   1411  C36 POPC   11      -9.469 -11.742  10.261  1.00  0.00      MEMB
ATOM   1412  H6X POPC   11      -9.838 -12.652   9.937  1.00  0.00      MEMB
ATOM   1413  H6Y POPC   11      -8.434 -11.798  10.200  1.00  0.00      MEMB
ATOM   1414  C37 POPC   11      -9.629 -10.630   9.332  1.00  0.00      MEMB
ATOM   1415  H7X POPC   11      -9.070  -9.724   9.648  1.00  0.00      MEMB
ATOM   1416  H7Y POPC   11     -10.702 -10.475   9.399  1.00  0.00      MEMB
ATOM   1417  C38 POPC   11      -9.260 -11.010   7.916  1.00  0.00      MEMB
ATOM   1418  H8X POPC   11      -9.400 -12.115   7.748  1.00  0.00      MEMB
ATOM   1419  H8Y POPC   11      -8.190 -10.762   7.836  1.00  0.00      MEMB
ATOM   1420  C39 POPC   11      -9.979 -10.092   6.923  1.00  0.00      MEMB
ATOM   1421  H9X POPC   11     -11.066 -10.255   7.020  1.00  0.00      MEMB
ATOM   1422  H9Y POPC   11      -9.633 -10.346   5.927  1.00  0.00      MEMB
ATOM   1423 C310 POPC   11      -9.720  -8.597   7.147  1.00  0.00      MEMB
ATOM   1424 H10X POPC   11      -8.685  -8.359   6.831  1.00  0.00      MEMB
ATOM   1425 H10Y POPC   11      -9.840  -8.448   8.238  1.00  0.00      MEMB
ATOM   1426 C311 POPC   11     -10.616  -7.554   6.456  1.00  0.00      MEMB
ATOM   1427 H11X POPC   11     -10.249  -6.576   6.854  1.00  0.00      MEMB
ATOM   1428 H11Y POPC   11     -11.680  -7.701   6.743  1.00  0.00      MEMB
ATOM   1429 C312 POPC   11     -10.546  -7.561   4.926  1.00  0.00      MEMB
ATOM   1430 H12X POPC   11     -11.072  -8.485   4.592  1.00  0.00      MEMB
ATOM   1431 H12Y POPC   11      -9.485  -7.531   4.583  1.00  0.00      MEMB
ATOM   1432 C313 POPC   11     -11.120  -6.303   4.257  1.00  0.00      MEMB
ATOM   1433 H13X POPC   11     -10.388  -5.511   4.528  1.00  0.00      MEMB
ATOM   1434 H13Y POPC   11     -12.092  -6.021   4.703  1.00  0.00      MEMB
ATOM   1435 C314 POPC   11     -11.192  -6.372   2.711  1.00  0.00      MEMB
ATOM   1436 H14X POPC   11     -11.637  -5.441   2.291  1.00  0.00      MEMB
ATOM   1437 H14Y POPC   11     -11.880  -7.191   2.419  1.00  0.00      MEMB
ATOM   1438 C315 POPC   11      -9.817  -6.677   2.093  1.00  0.00      MEMB
ATOM   1439 H15X POPC   11      -9.450  -7.647   2.516  1.00  0.00      MEMB
ATOM   1440 H15Y POPC   11      -9.079  -5.904   2.372  1.00  0.00      MEMB
ATOM   1441 C316 POPC   11      -9.698  -6.770   0.585  1.00  0.00      MEMB
ATOM   1442 H16X POPC   11      -9.344  -5.863   0.086  1.00  0.00      MEMB
ATOM   1443 H16Y POPC   11     -10.649  -7.063   0.091  1.00  0.00      MEMB
ATOM   1444 H16Z POPC   11      -8.892  -7.527   0.452  1.00  0.00      MEMB
ATOM   1445  C12 PNPI   12      -3.413  15.614  23.033  1.00  0.00      MEMB
ATOM   1446  H2  PNPI   12      -4.135  15.168  22.308  1.00  0.00      MEMB
ATOM   1447  O2  PNPI   12      -3.755  16.991  23.192  1.00  0.00      MEMB
ATOM   1448  HO2 PNPI   12      -4.375  17.221  22.502  1.00  0.00      MEMB
ATOM   1449  C13 PNPI   12      -3.627  14.857  24.344  1.00  0.00      MEMB
ATOM   1450  H3  PNPI   12      -3.318  13.803  24.177  1.00  0.00      MEMB
ATOM   1451  O3  PNPI   12      -5.030  14.830  24.693  1.00  0.00      MEMB
ATOM   1452  HO3 PNPI   12      -5.254  15.735  24.926  1.00  0.00      MEMB
ATOM   1453  C14 PNPI   12      -2.717  15.435  25.421  1.00  0.00      MEMB
ATOM   1454  H4  PNPI   12      -3.049  16.478  25.623  1.00  0.00      MEMB
ATOM   1455  O4  PNPI   12      -2.884  14.577  26.547  1.00  0.00      MEMB
ATOM   1456  P4  PNPI   12      -3.054  15.151  28.061  1.00  0.00      MEMB
ATOM   1457 OP42 PNPI   12      -4.675  15.177  28.107  1.00  0.00      MEMB
ATOM   1458 HP42 PNPI   12      -5.044  14.317  27.932  1.00  0.00      MEMB
ATOM   1459 OP43 PNPI   12      -2.581  14.115  29.067  1.00  0.00      MEMB
ATOM   1460 OP44 PNPI   12      -2.560  16.574  28.276  1.00  0.00      MEMB
ATOM   1461  C15 PNPI   12      -1.260  15.339  24.941  1.00  0.00      MEMB
ATOM   1462  H5  PNPI   12      -1.023  14.263  24.823  1.00  0.00      MEMB
ATOM   1463  O5  PNPI   12      -0.398  15.964  25.904  1.00  0.00      MEMB
ATOM   1464  P5  PNPI   12       0.834  15.132  26.642  1.00  0.00      MEMB
ATOM   1465 OP52 PNPI   12       1.491  16.099  27.618  1.00  0.00      MEMB
ATOM   1466 OP53 PNPI   12       0.247  13.927  27.349  1.00  0.00      MEMB
ATOM   1467 OP54 PNPI   12       1.805  14.723  25.498  1.00  0.00      MEMB
ATOM   1468  C16 PNPI   12      -1.040  16.034  23.604  1.00  0.00      MEMB
ATOM   1469  H6  PNPI   12      -1.256  17.115  23.776  1.00  0.00      MEMB
ATOM   1470  O6  PNPI   12       0.334  15.880  23.200  1.00  0.00      MEMB
ATOM   1471  HO6 PNPI   12       0.640  16.664  22.757  1.00  0.00      MEMB
ATOM   1472  C11 PNPI   12      -1.973  15.457  22.529  1.00  0.00      MEMB
ATOM   1473  H1  PNPI   12      -1.834  14.356  22.454  1.00  0.00      MEMB
ATOM   1474  P   PNPI   12      -1.632  15.145  19.855  1.00  0.00      MEMB
ATOM   1475  O13 PNPI   12      -3.024  14.724  19.616  1.00  0.00      MEMB
ATOM   1476  O14 PNPI   12      -0.600  14.106  20.052  1.00  0.00      MEMB
ATOM   1477  O12 PNPI   12      -1.677  16.075  21.245  1.00  0.00      MEMB
ATOM   1478  O11 PNPI   12      -1.197  16.209  18.763  1.00  0.00      MEMB
ATOM   1479  C1  PNPI   12      -2.083  17.295  18.473  1.00  0.00      MEMB
ATOM   1480  HA  PNPI   12      -1.455  18.125  18.078  1.00  0.00      MEMB
ATOM   1481  HB  PNPI   12      -2.615  17.685  19.374  1.00  0.00      MEMB
ATOM   1482  C2  PNPI   12      -3.189  16.910  17.446  1.00  0.00      MEMB
ATOM   1483  HS  PNPI   12      -3.985  16.454  18.085  1.00  0.00      MEMB
ATOM   1484  O21 PNPI   12      -2.694  15.937  16.509  1.00  0.00      MEMB
ATOM   1485  C21 PNPI   12      -3.611  15.096  16.083  1.00  0.00      MEMB
ATOM   1486  O22 PNPI   12      -4.750  14.995  16.505  1.00  0.00      MEMB
ATOM   1487  C22 PNPI   12      -3.096  14.280  14.932  1.00  0.00      MEMB
ATOM   1488  H2R PNPI   12      -2.863  13.324  15.434  1.00  0.00      MEMB
ATOM   1489  H2S PNPI   12      -2.195  14.730  14.455  1.00  0.00      MEMB
ATOM   1490  C3  PNPI   12      -3.675  18.179  16.679  1.00  0.00      MEMB
ATOM   1491  HX  PNPI   12      -4.595  18.014  16.067  1.00  0.00      MEMB
ATOM   1492  HY  PNPI   12      -3.952  18.943  17.420  1.00  0.00      MEMB
ATOM   1493  O31 PNPI   12      -2.583  18.776  15.963  1.00  0.00      MEMB
ATOM   1494  C31 PNPI   12      -2.520  18.421  14.712  1.00  0.00      MEMB
ATOM   1495  O32 PNPI   12      -3.360  17.807  14.087  1.00  0.00      MEMB
ATOM   1496  C32 PNPI   12      -1.265  18.919  14.138  1.00  0.00      MEMB
ATOM   1497  H2X PNPI   12      -0.484  18.435  14.691  1.00  0.00      MEMB
ATOM   1498  H2Y PNPI   12      -1.039  19.908  14.439  1.00  0.00      MEMB
ATOM   1499  C23 PNPI   12      -4.123  13.954  13.857  1.00  0.00      MEMB
ATOM   1500  H3R PNPI   12      -4.637  14.839  13.470  1.00  0.00      MEMB
ATOM   1501  H3S PNPI   12      -4.831  13.212  14.296  1.00  0.00      MEMB
ATOM   1502  C24 PNPI   12      -3.536  13.355  12.619  1.00  0.00      MEMB
ATOM   1503  H4R PNPI   12      -3.390  12.371  13.012  1.00  0.00      MEMB
ATOM   1504  H4S PNPI   12      -2.653  13.867  12.188  1.00  0.00      MEMB
ATOM   1505  C25 PNPI   12      -4.450  12.677  11.656  1.00  0.00      MEMB
ATOM   1506  H5R PNPI   12      -4.938  13.490  11.177  1.00  0.00      MEMB
ATOM   1507  H5S PNPI   12      -5.000  11.878  12.211  1.00  0.00      MEMB
ATOM   1508  C26 PNPI   12      -3.898  12.050  10.460  1.00  0.00      MEMB
ATOM   1509  H6R PNPI   12      -3.477  11.116  10.826  1.00  0.00      MEMB
ATOM   1510  H6S PNPI   12      -3.194  12.738   9.915  1.00  0.00      MEMB
ATOM   1511  C27 PNPI   12      -4.715  11.402   9.413  1.00  0.00      MEMB
ATOM   1512  H7R PNPI   12      -5.412  10.832  10.027  1.00  0.00      MEMB
ATOM   1513  H7S PNPI   12      -4.194  10.705   8.718  1.00  0.00      MEMB
ATOM   1514  C28 PNPI   12      -5.126  12.525   8.579  1.00  0.00      MEMB
ATOM   1515  H8R PNPI   12      -4.653  13.484   8.839  1.00  0.00      MEMB
ATOM   1516  H8S PNPI   12      -6.048  12.678   8.938  1.00  0.00      MEMB
ATOM   1517  C29 PNPI   12      -5.387  12.335   7.159  1.00  0.00      MEMB
ATOM   1518  H91 PNPI   12      -5.268  11.376   6.719  1.00  0.00      MEMB
ATOM   1519 C210 PNPI   12      -5.973  13.274   6.491  1.00  0.00      MEMB
ATOM   1520 H101 PNPI   12      -6.285  13.173   5.436  1.00  0.00      MEMB
ATOM   1521 C211 PNPI   12      -6.344  14.450   7.220  1.00  0.00      MEMB
ATOM   1522 H11R PNPI   12      -5.746  15.402   7.149  1.00  0.00      MEMB
ATOM   1523 H11S PNPI   12      -6.643  14.570   8.227  1.00  0.00      MEMB
ATOM   1524 C212 PNPI   12      -7.699  14.263   6.454  1.00  0.00      MEMB
ATOM   1525 H121 PNPI   12      -8.271  14.446   7.578  1.00  0.00      MEMB
ATOM   1526 C213 PNPI   12      -8.434  14.824   4.677  1.00  0.00      MEMB
ATOM   1527 H131 PNPI   12      -9.234  15.917   4.613  1.00  0.00      MEMB
ATOM   1528 C214 PNPI   12      -7.605  15.603   3.436  1.00  0.00      MEMB
ATOM   1529 H14R PNPI   12      -6.496  15.983   3.527  1.00  0.00      MEMB
ATOM   1530 H14S PNPI   12      -8.018  16.449   2.888  1.00  0.00      MEMB
ATOM   1531 C215 PNPI   12      -7.249  14.361   2.891  1.00  0.00      MEMB
ATOM   1532 H151 PNPI   12      -6.569  13.739   3.471  1.00  0.00      MEMB
ATOM   1533 C216 PNPI   12      -8.083  13.880   2.062  1.00  0.00      MEMB
ATOM   1534 H161 PNPI   12      -7.861  12.923   1.674  1.00  0.00      MEMB
ATOM   1535 C217 PNPI   12      -9.308  14.610   1.711  1.00  0.00      MEMB
ATOM   1536 H17R PNPI   12      -9.692  15.387   2.399  1.00  0.00      MEMB
ATOM   1537 H17S PNPI   12      -9.948  13.770   1.757  1.00  0.00      MEMB
ATOM   1538 C218 PNPI   12      -9.239  15.202   0.346  1.00  0.00      MEMB
ATOM   1539 H18R PNPI   12      -8.948  14.410  -0.373  1.00  0.00      MEMB
ATOM   1540 H18S PNPI   12     -10.218  15.668   0.093  1.00  0.00      MEMB
ATOM   1541 H18T PNPI   12      -8.453  15.982   0.365  1.00  0.00      MEMB
ATOM   1542  C33 PNPI   12      -1.275  18.732  12.604  1.00  0.00      MEMB
ATOM   1543  H3X PNPI   12      -0.413  19.236  12.127  1.00  0.00      MEMB
ATOM   1544  H3Y PNPI   12      -2.151  19.125  12.138  1.00  0.00      MEMB
ATOM   1545  C34 PNPI   12      -1.351  17.284  12.206  1.00  0.00      MEMB
ATOM   1546  H4X PNPI   12      -2.182  16.661  12.476  1.00  0.00      MEMB
ATOM   1547  H4Y PNPI   12      -0.822  17.004  13.020  1.00  0.00      MEMB
ATOM   1548  C35 PNPI   12      -0.633  16.794  11.026  1.00  0.00      MEMB
ATOM   1549  H5X PNPI   12       0.305  17.306  10.911  1.00  0.00      MEMB
ATOM   1550  H5Y PNPI   12      -1.082  17.184  10.143  1.00  0.00      MEMB
ATOM   1551  C36 PNPI   12      -0.657  15.278  10.993  1.00  0.00      MEMB
ATOM   1552  H6X PNPI   12      -1.609  14.857  10.793  1.00  0.00      MEMB
ATOM   1553  H6Y PNPI   12      -0.208  14.841  11.879  1.00  0.00      MEMB
ATOM   1554  C37 PNPI   12      -0.098  14.531   9.904  1.00  0.00      MEMB
ATOM   1555  H7X PNPI   12       0.192  13.518  10.063  1.00  0.00      MEMB
ATOM   1556  H7Y PNPI   12       0.956  14.792  10.446  1.00  0.00      MEMB
ATOM   1557  C38 PNPI   12      -0.542  14.806   8.243  1.00  0.00      MEMB
ATOM   1558  H8X PNPI   12      -1.553  14.601   8.416  1.00  0.00      MEMB
ATOM   1559  H8Y PNPI   12       0.052  14.241   7.430  1.00  0.00      MEMB
ATOM   1560  C39 PNPI   12      -0.620  16.266   7.450  1.00  0.00      MEMB
ATOM   1561  H9X PNPI   12       0.263  16.396   6.816  1.00  0.00      MEMB
ATOM   1562  H9Y PNPI   12      -0.506  17.085   8.199  1.00  0.00      MEMB
ATOM   1563 C310 PNPI   12      -1.834  16.958   7.013  1.00  0.00      MEMB
ATOM   1564 H10X PNPI   12      -2.435  17.163   7.919  1.00  0.00      MEMB
ATOM   1565 H10Y PNPI   12      -2.180  16.117   6.432  1.00  0.00      MEMB
ATOM   1566 C311 PNPI   12      -1.655  18.294   6.291  1.00  0.00      MEMB
ATOM   1567 H11X PNPI   12      -0.915  18.942   6.796  1.00  0.00      MEMB
ATOM   1568 H11Y PNPI   12      -2.536  18.913   6.402  1.00  0.00      MEMB
ATOM   1569 C312 PNPI   12      -1.347  18.126   4.810  1.00  0.00      MEMB
ATOM   1570 H12X PNPI   12      -0.592  17.330   4.849  1.00  0.00      MEMB
ATOM   1571 H12Y PNPI   12      -0.912  19.086   4.414  1.00  0.00      MEMB
ATOM   1572 C313 PNPI   12      -2.409  17.642   3.927  1.00  0.00      MEMB
ATOM   1573 H13X PNPI   12      -3.149  18.447   3.989  1.00  0.00      MEMB
ATOM   1574 H13Y PNPI   12      -2.862  16.707   4.312  1.00  0.00      MEMB
ATOM   1575 C314 PNPI   12      -1.919  17.464   2.515  1.00  0.00      MEMB
ATOM   1576 H14X PNPI   12      -1.073  16.746   2.458  1.00  0.00      MEMB
ATOM   1577 H14Y PNPI   12      -1.549  18.380   2.030  1.00  0.00      MEMB
ATOM   1578 C315 PNPI   12      -3.036  16.909   1.695  1.00  0.00      MEMB
ATOM   1579 H15X PNPI   12      -3.431  15.973   2.187  1.00  0.00      MEMB
ATOM   1580 H15Y PNPI   12      -2.449  16.723   0.780  1.00  0.00      MEMB
ATOM   1581 C316 PNPI   12      -4.134  17.846   1.277  1.00  0.00      MEMB
ATOM   1582 H16X PNPI   12      -3.793  18.677   0.681  1.00  0.00      MEMB
ATOM   1583 H16Y PNPI   12      -4.881  17.362   0.623  1.00  0.00      MEMB
ATOM   1584 H16Z PNPI   12      -4.584  18.261   2.188  1.00  0.00      MEMB
ATOM   1585  N   POPC   13       7.413 -12.628  19.751  1.00  0.00      MEMB
ATOM   1586  C12 POPC   13       7.991 -11.984  18.487  1.00  0.00      MEMB
ATOM   1587 H12A POPC   13       8.466 -11.044  18.757  1.00  0.00      MEMB
ATOM   1588 H12B POPC   13       7.177 -11.718  17.827  1.00  0.00      MEMB
ATOM   1589  C13 POPC   13       8.473 -12.741  20.815  1.00  0.00      MEMB
ATOM   1590 H13A POPC   13       9.212 -13.499  20.532  1.00  0.00      MEMB
ATOM   1591 H13B POPC   13       9.044 -11.834  20.958  1.00  0.00      MEMB
ATOM   1592 H13C POPC   13       8.074 -13.080  21.753  1.00  0.00      MEMB
ATOM   1593  C14 POPC   13       6.324 -11.724  20.203  1.00  0.00      MEMB
ATOM   1594 H14A POPC   13       6.758 -10.751  20.391  1.00  0.00      MEMB
ATOM   1595 H14B POPC   13       5.582 -11.680  19.404  1.00  0.00      MEMB
ATOM   1596 H14C POPC   13       5.844 -12.026  21.125  1.00  0.00      MEMB
ATOM   1597  C15 POPC   13       6.851 -13.985  19.443  1.00  0.00      MEMB
ATOM   1598 H15A POPC   13       7.640 -14.634  19.032  1.00  0.00      MEMB
ATOM   1599 H15B POPC   13       6.068 -13.908  18.696  1.00  0.00      MEMB
ATOM   1600 H15C POPC   13       6.555 -14.503  20.338  1.00  0.00      MEMB
ATOM   1601  C11 POPC   13       9.039 -12.739  17.643  1.00  0.00      MEMB
ATOM   1602 H11A POPC   13       9.479 -11.989  16.943  1.00  0.00      MEMB
ATOM   1603 H11B POPC   13       8.591 -13.542  17.012  1.00  0.00      MEMB
ATOM   1604  P   POPC   13      10.430 -14.774  18.561  1.00  0.00      MEMB
ATOM   1605  O13 POPC   13       9.166 -15.524  18.367  1.00  0.00      MEMB
ATOM   1606  O14 POPC   13      11.172 -15.011  19.822  1.00  0.00      MEMB
ATOM   1607  O12 POPC   13      10.073 -13.220  18.471  1.00  0.00      MEMB
ATOM   1608  O11 POPC   13      11.387 -15.061  17.386  1.00  0.00      MEMB
ATOM   1609  C1  POPC   13      12.420 -14.156  17.075  1.00  0.00      MEMB
ATOM   1610  HA  POPC   13      13.279 -14.812  16.907  1.00  0.00      MEMB
ATOM   1611  HB  POPC   13      12.684 -13.422  17.881  1.00  0.00      MEMB
ATOM   1612  C2  POPC   13      12.052 -13.372  15.806  1.00  0.00      MEMB
ATOM   1613  HS  POPC   13      11.419 -12.516  16.163  1.00  0.00      MEMB
ATOM   1614  O21 POPC   13      11.397 -14.232  14.909  1.00  0.00      MEMB
ATOM   1615  C21 POPC   13      10.490 -13.649  14.178  1.00  0.00      MEMB
ATOM   1616  O22 POPC   13      10.255 -12.453  14.103  1.00  0.00      MEMB
ATOM   1617  C22 POPC   13       9.781 -14.749  13.394  1.00  0.00      MEMB
ATOM   1618  H2R POPC   13       9.705 -15.618  14.089  1.00  0.00      MEMB
ATOM   1619  H2S POPC   13      10.486 -14.995  12.583  1.00  0.00      MEMB
ATOM   1620  C3  POPC   13      13.220 -12.793  15.086  1.00  0.00      MEMB
ATOM   1621  HX  POPC   13      14.092 -13.419  14.900  1.00  0.00      MEMB
ATOM   1622  HY  POPC   13      13.374 -12.096  15.952  1.00  0.00      MEMB
ATOM   1623  O31 POPC   13      12.923 -12.194  13.834  1.00  0.00      MEMB
ATOM   1624  C31 POPC   13      13.124 -12.927  12.786  1.00  0.00      MEMB
ATOM   1625  O32 POPC   13      13.618 -14.033  12.735  1.00  0.00      MEMB
ATOM   1626  C32 POPC   13      12.476 -12.224  11.651  1.00  0.00      MEMB
ATOM   1627  H2X POPC   13      12.790 -11.256  11.729  1.00  0.00      MEMB
ATOM   1628  H2Y POPC   13      11.430 -11.999  11.815  1.00  0.00      MEMB
ATOM   1629  C23 POPC   13       8.412 -14.399  12.752  1.00  0.00      MEMB
ATOM   1630  H3R POPC   13       8.522 -13.692  11.895  1.00  0.00      MEMB
ATOM   1631  H3S POPC   13       7.793 -13.915  13.540  1.00  0.00      MEMB
ATOM   1632  C24 POPC   13       7.606 -15.637  12.299  1.00  0.00      MEMB
ATOM   1633  H4R POPC   13       7.538 -16.293  13.185  1.00  0.00      MEMB
ATOM   1634  H4S POPC   13       8.102 -16.212  11.495  1.00  0.00      MEMB
ATOM   1635  C25 POPC   13       6.189 -15.309  11.875  1.00  0.00      MEMB
ATOM   1636  H5R POPC   13       5.661 -14.892  12.767  1.00  0.00      MEMB
ATOM   1637  H5S POPC   13       5.552 -16.115  11.464  1.00  0.00      MEMB
ATOM   1638  C26 POPC   13       6.204 -14.285  10.850  1.00  0.00      MEMB
ATOM   1639  H6R POPC   13       6.692 -14.455   9.857  1.00  0.00      MEMB
ATOM   1640  H6S POPC   13       6.710 -13.444  11.360  1.00  0.00      MEMB
ATOM   1641  C27 POPC   13       4.780 -13.926  10.682  1.00  0.00      MEMB
ATOM   1642  H7R POPC   13       4.161 -13.624  11.513  1.00  0.00      MEMB
ATOM   1643  H7S POPC   13       4.182 -14.678  10.109  1.00  0.00      MEMB
ATOM   1644  C28 POPC   13       4.849 -12.644  10.083  1.00  0.00      MEMB
ATOM   1645  H8R POPC   13       3.686 -11.969  10.059  1.00  0.00      MEMB
ATOM   1646  H8S POPC   13       5.492 -13.123   9.164  1.00  0.00      MEMB
ATOM   1647  C29 POPC   13       5.731 -11.836  10.413  1.00  0.00      MEMB
ATOM   1648  H91 POPC   13       4.907 -11.183  10.674  1.00  0.00      MEMB
ATOM   1649 C210 POPC   13       6.817 -11.452   9.765  1.00  0.00      MEMB
ATOM   1650 H101 POPC   13       7.047 -10.529  10.186  1.00  0.00      MEMB
ATOM   1651 C211 POPC   13       7.582 -11.607   8.587  1.00  0.00      MEMB
ATOM   1652 H11R POPC   13       7.480 -12.604   8.626  1.00  0.00      MEMB
ATOM   1653 H11S POPC   13       8.555 -11.509   8.939  1.00  0.00      MEMB
ATOM   1654 C212 POPC   13       7.488 -10.986   7.258  1.00  0.00      MEMB
ATOM   1655 H12R POPC   13       7.493  -9.893   7.363  1.00  0.00      MEMB
ATOM   1656 H12S POPC   13       6.621 -11.423   6.712  1.00  0.00      MEMB
ATOM   1657 C213 POPC   13       8.496 -11.232   6.365  1.00  0.00      MEMB
ATOM   1658 H13R POPC   13       8.345 -12.372   6.194  1.00  0.00      MEMB
ATOM   1659 H13S POPC   13       9.377 -10.614   6.758  1.00  0.00      MEMB
ATOM   1660 C214 POPC   13       8.218 -10.715   5.031  1.00  0.00      MEMB
ATOM   1661 H14R POPC   13       8.377  -9.662   4.935  1.00  0.00      MEMB
ATOM   1662 H14S POPC   13       7.380 -11.201   4.476  1.00  0.00      MEMB
ATOM   1663 C215 POPC   13       9.368 -11.097   4.455  1.00  0.00      MEMB
ATOM   1664 H15R POPC   13       9.067 -12.036   4.628  1.00  0.00      MEMB
ATOM   1665 H15S POPC   13      10.362 -10.931   4.814  1.00  0.00      MEMB
ATOM   1666 C216 POPC   13       9.418 -10.918   3.210  1.00  0.00      MEMB
ATOM   1667 H16R POPC   13       9.362  -9.851   3.474  1.00  0.00      MEMB
ATOM   1668 H16S POPC   13       8.559 -10.964   2.575  1.00  0.00      MEMB
ATOM   1669 C217 POPC   13      10.826 -11.458   2.821  1.00  0.00      MEMB
ATOM   1670 H17R POPC   13      11.220 -11.167   1.938  1.00  0.00      MEMB
ATOM   1671 H17S POPC   13      10.099 -12.311   2.800  1.00  0.00      MEMB
ATOM   1672 C218 POPC   13      12.540 -11.678   2.774  1.00  0.00      MEMB
ATOM   1673 H18R POPC   13      13.166 -11.034   2.754  1.00  0.00      MEMB
ATOM   1674 H18S POPC   13      13.065 -12.125   1.812  1.00  0.00      MEMB
ATOM   1675 H18T POPC   13      12.708 -12.294   3.533  1.00  0.00      MEMB
ATOM   1676  C33 POPC   13      12.818 -12.833  10.361  1.00  0.00      MEMB
ATOM   1677  H3X POPC   13      12.285 -13.810  10.316  1.00  0.00      MEMB
ATOM   1678  H3Y POPC   13      13.914 -12.977  10.178  1.00  0.00      MEMB
ATOM   1679  C34 POPC   13      12.311 -12.092   9.243  1.00  0.00      MEMB
ATOM   1680  H4X POPC   13      12.768 -11.149   8.959  1.00  0.00      MEMB
ATOM   1681  H4Y POPC   13      11.248 -11.799   9.162  1.00  0.00      MEMB
ATOM   1682  C35 POPC   13      12.736 -13.171   8.285  1.00  0.00      MEMB
ATOM   1683  H5X POPC   13      13.791 -13.095   8.019  1.00  0.00      MEMB
ATOM   1684  H5Y POPC   13      12.135 -12.463   7.772  1.00  0.00      MEMB
ATOM   1685  C36 POPC   13      11.920 -14.457   7.706  1.00  0.00      MEMB
ATOM   1686  H6X POPC   13      10.979 -13.913   8.069  1.00  0.00      MEMB
ATOM   1687  H6Y POPC   13      12.147 -15.086   8.419  1.00  0.00      MEMB
ATOM   1688  C37 POPC   13      12.051 -15.475   6.237  1.00  0.00      MEMB
ATOM   1689  H7X POPC   13      12.216 -15.047   5.283  1.00  0.00      MEMB
ATOM   1690  H7Y POPC   13      12.756 -15.610   5.268  1.00  0.00      MEMB
ATOM   1691  C38 POPC   13      10.733 -16.087   6.203  1.00  0.00      MEMB
ATOM   1692  H8X POPC   13      10.152 -15.583   7.000  1.00  0.00      MEMB
ATOM   1693  H8Y POPC   13      11.281 -17.003   6.451  1.00  0.00      MEMB
ATOM   1694  C39 POPC   13       9.828 -16.225   5.034  1.00  0.00      MEMB
ATOM   1695  H9X POPC   13       9.209 -15.356   4.705  1.00  0.00      MEMB
ATOM   1696  H9Y POPC   13       9.180 -17.053   5.333  1.00  0.00      MEMB
ATOM   1697 C310 POPC   13      10.564 -16.830   3.950  1.00  0.00      MEMB
ATOM   1698 H10X POPC   13      11.076 -17.693   4.212  1.00  0.00      MEMB
ATOM   1699 H10Y POPC   13      11.500 -16.313   3.708  1.00  0.00      MEMB
ATOM   1700 C311 POPC   13       9.592 -17.009   2.779  1.00  0.00      MEMB
ATOM   1701 H11X POPC   13       8.896 -16.154   2.662  1.00  0.00      MEMB
ATOM   1702 H11Y POPC   13       9.216 -17.945   2.467  1.00  0.00      MEMB
ATOM   1703 C312 POPC   13      10.218 -17.348   1.547  1.00  0.00      MEMB
ATOM   1704 H12X POPC   13      11.059 -17.187   1.173  1.00  0.00      MEMB
ATOM   1705 H12Y POPC   13      10.632 -16.365   2.126  1.00  0.00      MEMB
ATOM   1706 C313 POPC   13       9.680 -17.388  -0.045  1.00  0.00      MEMB
ATOM   1707 H13X POPC   13       8.802 -16.896  -0.132  1.00  0.00      MEMB
ATOM   1708 H13Y POPC   13      10.008 -18.098  -0.538  1.00  0.00      MEMB
ATOM   1709 C314 POPC   13      10.160 -16.814  -1.447  1.00  0.00      MEMB
ATOM   1710 H14X POPC   13      11.296 -16.625  -1.538  1.00  0.00      MEMB
ATOM   1711 H14Y POPC   13      10.826 -16.051  -1.514  1.00  0.00      MEMB
ATOM   1712 C315 POPC   13       9.050 -16.364  -2.490  1.00  0.00      MEMB
ATOM   1713 H15X POPC   13       8.999 -17.293  -2.911  1.00  0.00      MEMB
ATOM   1714 H15Y POPC   13       9.383 -15.734  -3.347  1.00  0.00      MEMB
ATOM   1715 C316 POPC   13       7.896 -15.407  -2.287  1.00  0.00      MEMB
ATOM   1716 H16X POPC   13       7.840 -15.888  -1.362  1.00  0.00      MEMB
ATOM   1717 H16Y POPC   13       7.766 -15.679  -3.252  1.00  0.00      MEMB
ATOM   1718 H16Z POPC   13       7.962 -14.309  -2.246  1.00  0.00      MEMB
ATOM   1719  N   POPC   14      17.300   2.466  21.134  1.00  0.00      MEMB
ATOM   1720  C12 POPC   14      16.904   3.422  20.030  1.00  0.00      MEMB
ATOM   1721 H12A POPC   14      17.656   4.196  19.975  1.00  0.00      MEMB
ATOM   1722 H12B POPC   14      15.969   3.899  20.310  1.00  0.00      MEMB
ATOM   1723  C13 POPC   14      16.093   1.609  21.426  1.00  0.00      MEMB
ATOM   1724 H13A POPC   14      15.782   1.102  20.508  1.00  0.00      MEMB
ATOM   1725 H13B POPC   14      16.357   0.905  22.186  1.00  0.00      MEMB
ATOM   1726 H13C POPC   14      15.190   2.144  21.755  1.00  0.00      MEMB
ATOM   1727  C14 POPC   14      18.482   1.692  20.655  1.00  0.00      MEMB
ATOM   1728 H14A POPC   14      18.119   1.279  19.711  1.00  0.00      MEMB
ATOM   1729 H14B POPC   14      19.325   2.354  20.449  1.00  0.00      MEMB
ATOM   1730 H14C POPC   14      18.790   0.933  21.367  1.00  0.00      MEMB
ATOM   1731  C15 POPC   14      17.679   3.182  22.374  1.00  0.00      MEMB
ATOM   1732 H15A POPC   14      16.754   3.515  22.798  1.00  0.00      MEMB
ATOM   1733 H15B POPC   14      18.321   4.041  22.168  1.00  0.00      MEMB
ATOM   1734 H15C POPC   14      18.133   2.564  23.145  1.00  0.00      MEMB
ATOM   1735  C11 POPC   14      16.767   2.861  18.576  1.00  0.00      MEMB
ATOM   1736 H11A POPC   14      17.772   2.535  18.204  1.00  0.00      MEMB
ATOM   1737 H11B POPC   14      16.438   3.748  17.999  1.00  0.00      MEMB
ATOM   1738  P   POPC   14      15.608   1.155  16.946  1.00  0.00      MEMB
ATOM   1739  O13 POPC   14      14.737  -0.019  17.089  1.00  0.00      MEMB
ATOM   1740  O14 POPC   14      16.960   0.944  16.400  1.00  0.00      MEMB
ATOM   1741  O12 POPC   14      15.792   1.828  18.408  1.00  0.00      MEMB
ATOM   1742  O11 POPC   14      14.859   2.222  16.044  1.00  0.00      MEMB
ATOM   1743  C1  POPC   14      13.596   2.713  16.484  1.00  0.00      MEMB
ATOM   1744  HA  POPC   14      13.638   2.969  17.556  1.00  0.00      MEMB
ATOM   1745  HB  POPC   14      12.809   1.943  16.329  1.00  0.00      MEMB
ATOM   1746  C2  POPC   14      13.225   4.022  15.752  1.00  0.00      MEMB
ATOM   1747  HS  POPC   14      12.202   4.338  16.086  1.00  0.00      MEMB
ATOM   1748  O21 POPC   14      13.259   3.866  14.341  1.00  0.00      MEMB
ATOM   1749  C21 POPC   14      12.421   3.077  13.764  1.00  0.00      MEMB
ATOM   1750  O22 POPC   14      11.342   2.701  14.100  1.00  0.00      MEMB
ATOM   1751  C22 POPC   14      12.805   2.800  12.372  1.00  0.00      MEMB
ATOM   1752  H2R POPC   14      13.841   3.082  12.240  1.00  0.00      MEMB
ATOM   1753  H2S POPC   14      12.204   3.451  11.740  1.00  0.00      MEMB
ATOM   1754  C3  POPC   14      14.240   5.147  16.034  1.00  0.00      MEMB
ATOM   1755  HX  POPC   14      14.203   5.452  17.095  1.00  0.00      MEMB
ATOM   1756  HY  POPC   14      13.932   5.967  15.347  1.00  0.00      MEMB
ATOM   1757  O31 POPC   14      15.553   4.682  15.682  1.00  0.00      MEMB
ATOM   1758  C31 POPC   14      16.585   5.414  15.997  1.00  0.00      MEMB
ATOM   1759  O32 POPC   14      16.563   6.548  16.427  1.00  0.00      MEMB
ATOM   1760  C32 POPC   14      17.850   4.603  15.729  1.00  0.00      MEMB
ATOM   1761  H2X POPC   14      17.596   3.522  15.798  1.00  0.00      MEMB
ATOM   1762  H2Y POPC   14      18.566   4.842  16.547  1.00  0.00      MEMB
ATOM   1763  C23 POPC   14      12.371   1.384  11.954  1.00  0.00      MEMB
ATOM   1764  H3R POPC   14      12.503   1.335  10.848  1.00  0.00      MEMB
ATOM   1765  H3S POPC   14      11.301   1.227  12.212  1.00  0.00      MEMB
ATOM   1766  C24 POPC   14      13.182   0.232  12.522  1.00  0.00      MEMB
ATOM   1767  H4R POPC   14      12.752  -0.721  12.117  1.00  0.00      MEMB
ATOM   1768  H4S POPC   14      13.211   0.237  13.644  1.00  0.00      MEMB
ATOM   1769  C25 POPC   14      14.579   0.259  11.943  1.00  0.00      MEMB
ATOM   1770  H5R POPC   14      15.009   1.269  12.096  1.00  0.00      MEMB
ATOM   1771  H5S POPC   14      14.445   0.134  10.846  1.00  0.00      MEMB
ATOM   1772  C26 POPC   14      15.453  -0.773  12.647  1.00  0.00      MEMB
ATOM   1773  H6R POPC   14      14.987  -1.777  12.678  1.00  0.00      MEMB
ATOM   1774  H6S POPC   14      15.523  -0.484  13.725  1.00  0.00      MEMB
ATOM   1775  C27 POPC   14      16.886  -0.831  12.141  1.00  0.00      MEMB
ATOM   1776  H7R POPC   14      17.350  -1.598  12.810  1.00  0.00      MEMB
ATOM   1777  H7S POPC   14      17.338   0.170  12.345  1.00  0.00      MEMB
ATOM   1778  C28 POPC   14      17.051  -1.166  10.662  1.00  0.00      MEMB
ATOM   1779  H8R POPC   14      16.488  -0.465  10.010  1.00  0.00      MEMB
ATOM   1780  H8S POPC   14      16.676  -2.201  10.494  1.00  0.00      MEMB
ATOM   1781  C29 POPC   14      18.520  -1.064  10.431  1.00  0.00      MEMB
ATOM   1782  H91 POPC   14      19.099  -1.834  10.974  1.00  0.00      MEMB
ATOM   1783 C210 POPC   14      19.130  -0.290   9.514  1.00  0.00      MEMB
ATOM   1784 H101 POPC   14      20.127  -0.634   9.237  1.00  0.00      MEMB
ATOM   1785 C211 POPC   14      18.518   0.633   8.508  1.00  0.00      MEMB
ATOM   1786 H11R POPC   14      19.249   1.408   8.280  1.00  0.00      MEMB
ATOM   1787 H11S POPC   14      17.500   0.861   8.808  1.00  0.00      MEMB
ATOM   1788 C212 POPC   14      18.181   0.271   7.110  1.00  0.00      MEMB
ATOM   1789 H12R POPC   14      17.229  -0.393   7.108  1.00  0.00      MEMB
ATOM   1790 H12S POPC   14      19.260  -0.147   6.893  1.00  0.00      MEMB
ATOM   1791 C213 POPC   14      18.239   1.031   5.833  1.00  0.00      MEMB
ATOM   1792 H13R POPC   14      19.152   1.608   6.017  1.00  0.00      MEMB
ATOM   1793 H13S POPC   14      17.296   1.546   5.867  1.00  0.00      MEMB
ATOM   1794 C214 POPC   14      18.485   0.355   4.476  1.00  0.00      MEMB
ATOM   1795 H14R POPC   14      17.667  -0.248   4.009  1.00  0.00      MEMB
ATOM   1796 H14S POPC   14      19.360  -0.242   4.685  1.00  0.00      MEMB
ATOM   1797 C215 POPC   14      19.176   1.192   3.436  1.00  0.00      MEMB
ATOM   1798 H15R POPC   14      19.859   0.538   2.866  1.00  0.00      MEMB
ATOM   1799 H15S POPC   14      19.739   1.997   3.939  1.00  0.00      MEMB
ATOM   1800 C216 POPC   14      18.119   1.783   2.569  1.00  0.00      MEMB
ATOM   1801 H16R POPC   14      17.530   2.359   3.330  1.00  0.00      MEMB
ATOM   1802 H16S POPC   14      17.526   0.943   2.131  1.00  0.00      MEMB
ATOM   1803 C217 POPC   14      18.571   2.746   1.467  1.00  0.00      MEMB
ATOM   1804 H17R POPC   14      18.973   3.676   1.914  1.00  0.00      MEMB
ATOM   1805 H17S POPC   14      17.602   3.003   0.983  1.00  0.00      MEMB
ATOM   1806 C218 POPC   14      19.494   2.229   0.355  1.00  0.00      MEMB
ATOM   1807 H18R POPC   14      19.390   2.787  -0.586  1.00  0.00      MEMB
ATOM   1808 H18S POPC   14      19.146   1.218   0.095  1.00  0.00      MEMB
ATOM   1809 H18T POPC   14      20.585   2.223   0.573  1.00  0.00      MEMB
ATOM   1810  C33 POPC   14      18.451   5.022  14.367  1.00  0.00      MEMB
ATOM   1811  H3X POPC   14      19.532   4.820  14.270  1.00  0.00      MEMB
ATOM   1812  H3Y POPC   14      18.388   6.114  14.287  1.00  0.00      MEMB
ATOM   1813  C34 POPC   14      17.747   4.410  13.150  1.00  0.00      MEMB
ATOM   1814  H4X POPC   14      16.720   4.829  13.155  1.00  0.00      MEMB
ATOM   1815  H4Y POPC   14      17.729   3.296  13.191  1.00  0.00      MEMB
ATOM   1816  C35 POPC   14      18.427   4.735  11.822  1.00  0.00      MEMB
ATOM   1817  H5X POPC   14      19.456   4.328  11.836  1.00  0.00      MEMB
ATOM   1818  H5Y POPC   14      18.664   5.760  11.703  1.00  0.00      MEMB
ATOM   1819  C36 POPC   14      17.667   4.306  10.561  1.00  0.00      MEMB
ATOM   1820  H6X POPC   14      17.333   3.264  10.717  1.00  0.00      MEMB
ATOM   1821  H6Y POPC   14      18.410   4.345   9.735  1.00  0.00      MEMB
ATOM   1822  C37 POPC   14      16.388   5.023  10.090  1.00  0.00      MEMB
ATOM   1823  H7X POPC   14      16.500   6.122  10.066  1.00  0.00      MEMB
ATOM   1824  H7Y POPC   14      15.587   4.829  10.839  1.00  0.00      MEMB
ATOM   1825  C38 POPC   14      15.936   4.411   8.729  1.00  0.00      MEMB
ATOM   1826  H8X POPC   14      16.736   4.290   7.963  1.00  0.00      MEMB
ATOM   1827  H8Y POPC   14      15.179   5.053   8.241  1.00  0.00      MEMB
ATOM   1828  C39 POPC   14      15.404   2.968   8.886  1.00  0.00      MEMB
ATOM   1829  H9X POPC   14      14.671   2.940   9.716  1.00  0.00      MEMB
ATOM   1830  H9Y POPC   14      16.255   2.312   9.155  1.00  0.00      MEMB
ATOM   1831 C310 POPC   14      14.781   2.384   7.605  1.00  0.00      MEMB
ATOM   1832 H10X POPC   14      15.468   2.579   6.752  1.00  0.00      MEMB
ATOM   1833 H10Y POPC   14      13.804   2.901   7.470  1.00  0.00      MEMB
ATOM   1834 C311 POPC   14      14.473   0.874   7.625  1.00  0.00      MEMB
ATOM   1835 H11X POPC   14      13.466   0.785   8.094  1.00  0.00      MEMB
ATOM   1836 H11Y POPC   14      15.237   0.331   8.228  1.00  0.00      MEMB
ATOM   1837 C312 POPC   14      14.523   0.153   6.256  1.00  0.00      MEMB
ATOM   1838 H12X POPC   14      14.243  -0.916   6.416  1.00  0.00      MEMB
ATOM   1839 H12Y POPC   14      15.581   0.081   5.936  1.00  0.00      MEMB
ATOM   1840 C313 POPC   14      13.572   0.680   5.151  1.00  0.00      MEMB
ATOM   1841 H13X POPC   14      12.630   1.063   5.593  1.00  0.00      MEMB
ATOM   1842 H13Y POPC   14      13.342  -0.195   4.495  1.00  0.00      MEMB
ATOM   1843 C314 POPC   14      14.112   1.730   4.159  1.00  0.00      MEMB
ATOM   1844 H14X POPC   14      14.993   1.251   3.694  1.00  0.00      MEMB
ATOM   1845 H14Y POPC   14      14.500   2.619   4.696  1.00  0.00      MEMB
ATOM   1846 C315 POPC   14      13.086   2.203   3.081  1.00  0.00      MEMB
ATOM   1847 H15X POPC   14      13.585   2.844   2.318  1.00  0.00      MEMB
ATOM   1848 H15Y POPC   14      12.372   2.882   3.599  1.00  0.00      MEMB
ATOM   1849 C316 POPC   14      12.280   1.112   2.353  1.00  0.00      MEMB
ATOM   1850 H16X POPC   14      11.686   1.568   1.516  1.00  0.00      MEMB
ATOM   1851 H16Y POPC   14      11.622   0.587   3.086  1.00  0.00      MEMB
ATOM   1852 H16Z POPC   14      12.970   0.353   1.928  1.00  0.00      MEMB
ATOM   1853  N   POPC   15     -17.255   8.143  20.294  1.00  0.00      MEMB
ATOM   1854  C12 POPC   15     -16.875   7.207  19.146  1.00  0.00      MEMB
ATOM   1855 H12A POPC   15     -17.754   6.957  18.559  1.00  0.00      MEMB
ATOM   1856 H12B POPC   15     -16.497   6.266  19.526  1.00  0.00      MEMB
ATOM   1857  C13 POPC   15     -16.111   8.216  21.279  1.00  0.00      MEMB
ATOM   1858 H13A POPC   15     -16.322   8.971  22.022  1.00  0.00      MEMB
ATOM   1859 H13B POPC   15     -15.957   7.275  21.793  1.00  0.00      MEMB
ATOM   1860 H13C POPC   15     -15.186   8.481  20.766  1.00  0.00      MEMB
ATOM   1861  C14 POPC   15     -17.557   9.525  19.750  1.00  0.00      MEMB
ATOM   1862 H14A POPC   15     -16.645  10.086  19.541  1.00  0.00      MEMB
ATOM   1863 H14B POPC   15     -18.140   9.515  18.832  1.00  0.00      MEMB
ATOM   1864 H14C POPC   15     -18.116  10.119  20.457  1.00  0.00      MEMB
ATOM   1865  C15 POPC   15     -18.452   7.631  21.013  1.00  0.00      MEMB
ATOM   1866 H15A POPC   15     -18.269   6.636  21.363  1.00  0.00      MEMB
ATOM   1867 H15B POPC   15     -19.334   7.693  20.391  1.00  0.00      MEMB
ATOM   1868 H15C POPC   15     -18.643   8.205  21.917  1.00  0.00      MEMB
ATOM   1869  C11 POPC   15     -15.799   7.707  18.150  1.00  0.00      MEMB
ATOM   1870 H11A POPC   15     -16.275   8.394  17.420  1.00  0.00      MEMB
ATOM   1871 H11B POPC   15     -15.515   6.827  17.534  1.00  0.00      MEMB
ATOM   1872  P   POPC   15     -13.791   9.283  17.883  1.00  0.00      MEMB
ATOM   1873  O13 POPC   15     -13.643   8.697  16.534  1.00  0.00      MEMB
ATOM   1874  O14 POPC   15     -12.620   9.836  18.570  1.00  0.00      MEMB
ATOM   1875  O12 POPC   15     -14.642   8.292  18.785  1.00  0.00      MEMB
ATOM   1876  O11 POPC   15     -14.756  10.451  17.822  1.00  0.00      MEMB
ATOM   1877  C1  POPC   15     -14.424  11.370  16.818  1.00  0.00      MEMB
ATOM   1878  HA  POPC   15     -13.527  11.441  16.200  1.00  0.00      MEMB
ATOM   1879  HB  POPC   15     -14.417  12.320  17.392  1.00  0.00      MEMB
ATOM   1880  C2  POPC   15     -15.485  11.184  15.792  1.00  0.00      MEMB
ATOM   1881  HS  POPC   15     -16.351  11.320  16.570  1.00  0.00      MEMB
ATOM   1882  O21 POPC   15     -15.978  10.057  15.130  1.00  0.00      MEMB
ATOM   1883  C21 POPC   15     -17.252   9.673  15.373  1.00  0.00      MEMB
ATOM   1884  O22 POPC   15     -17.994   9.912  16.312  1.00  0.00      MEMB
ATOM   1885  C22 POPC   15     -17.502   8.676  14.315  1.00  0.00      MEMB
ATOM   1886  H2R POPC   15     -17.286   7.731  14.826  1.00  0.00      MEMB
ATOM   1887  H2S POPC   15     -16.798   8.814  13.470  1.00  0.00      MEMB
ATOM   1888  C3  POPC   15     -15.065  12.335  14.467  1.00  0.00      MEMB
ATOM   1889  HX  POPC   15     -15.358  13.323  14.295  1.00  0.00      MEMB
ATOM   1890  HY  POPC   15     -15.904  13.018  13.906  1.00  0.00      MEMB
ATOM   1891  O31 POPC   15     -13.883  12.674  14.053  1.00  0.00      MEMB
ATOM   1892  C31 POPC   15     -14.113  12.060  12.915  1.00  0.00      MEMB
ATOM   1893  O32 POPC   15     -15.171  11.585  12.491  1.00  0.00      MEMB
ATOM   1894  C32 POPC   15     -12.713  11.991  12.575  1.00  0.00      MEMB
ATOM   1895  H2X POPC   15     -12.100  12.707  13.212  1.00  0.00      MEMB
ATOM   1896  H2Y POPC   15     -12.582  12.270  11.537  1.00  0.00      MEMB
ATOM   1897  C23 POPC   15     -18.932   8.540  13.874  1.00  0.00      MEMB
ATOM   1898  H3R POPC   15     -19.631   8.619  14.740  1.00  0.00      MEMB
ATOM   1899  H3S POPC   15     -19.044   7.646  13.256  1.00  0.00      MEMB
ATOM   1900  C24 POPC   15     -19.373   9.520  12.884  1.00  0.00      MEMB
ATOM   1901  H4R POPC   15     -19.624  10.195  13.615  1.00  0.00      MEMB
ATOM   1902  H4S POPC   15     -20.376   9.751  12.698  1.00  0.00      MEMB
ATOM   1903  C25 POPC   15     -18.460   9.967  11.802  1.00  0.00      MEMB
ATOM   1904  H5R POPC   15     -18.321   9.154  11.123  1.00  0.00      MEMB
ATOM   1905  H5S POPC   15     -17.523  10.279  12.260  1.00  0.00      MEMB
ATOM   1906  C26 POPC   15     -18.890  10.951  10.813  1.00  0.00      MEMB
ATOM   1907  H6R POPC   15     -19.832  11.577  10.995  1.00  0.00      MEMB
ATOM   1908  H6S POPC   15     -19.867  10.599  10.439  1.00  0.00      MEMB
ATOM   1909  C27 POPC   15     -17.577  11.857  10.034  1.00  0.00      MEMB
ATOM   1910  H7R POPC   15     -17.015  12.777  10.457  1.00  0.00      MEMB
ATOM   1911  H7S POPC   15     -18.022  12.515   9.344  1.00  0.00      MEMB
ATOM   1912  C28 POPC   15     -16.625  11.348   9.189  1.00  0.00      MEMB
ATOM   1913  H8R POPC   15     -17.074  10.488   8.780  1.00  0.00      MEMB
ATOM   1914  H8S POPC   15     -16.027  10.871   9.940  1.00  0.00      MEMB
ATOM   1915  C29 POPC   15     -16.300  12.501   8.200  1.00  0.00      MEMB
ATOM   1916  H91 POPC   15     -17.182  12.996   7.688  1.00  0.00      MEMB
ATOM   1917 C210 POPC   15     -15.151  12.948   8.039  1.00  0.00      MEMB
ATOM   1918 H101 POPC   15     -15.081  13.794   7.374  1.00  0.00      MEMB
ATOM   1919 C211 POPC   15     -14.030  12.350   8.791  1.00  0.00      MEMB
ATOM   1920 H11R POPC   15     -14.207  11.327   9.205  1.00  0.00      MEMB
ATOM   1921 H11S POPC   15     -13.834  13.042   9.622  1.00  0.00      MEMB
ATOM   1922 C212 POPC   15     -12.953  12.098   7.771  1.00  0.00      MEMB
ATOM   1923 H12R POPC   15     -12.000  11.810   8.269  1.00  0.00      MEMB
ATOM   1924 H12S POPC   15     -12.852  13.031   7.170  1.00  0.00      MEMB
ATOM   1925 C213 POPC   15     -13.254  10.998   6.786  1.00  0.00      MEMB
ATOM   1926 H13R POPC   15     -13.973  11.339   6.015  1.00  0.00      MEMB
ATOM   1927 H13S POPC   15     -13.634  10.082   7.282  1.00  0.00      MEMB
ATOM   1928 C214 POPC   15     -12.087  10.482   6.053  1.00  0.00      MEMB
ATOM   1929 H14R POPC   15     -11.438   9.945   6.805  1.00  0.00      MEMB
ATOM   1930 H14S POPC   15     -11.462  11.253   5.571  1.00  0.00      MEMB
ATOM   1931 C215 POPC   15     -12.739   9.603   4.974  1.00  0.00      MEMB
ATOM   1932 H15R POPC   15     -13.122   8.636   5.316  1.00  0.00      MEMB
ATOM   1933 H15S POPC   15     -11.824   9.475   4.520  1.00  0.00      MEMB
ATOM   1934 C216 POPC   15     -13.046  10.025   3.556  1.00  0.00      MEMB
ATOM   1935 H16R POPC   15     -13.931  10.634   3.710  1.00  0.00      MEMB
ATOM   1936 H16S POPC   15     -13.228   9.243   2.795  1.00  0.00      MEMB
ATOM   1937 C217 POPC   15     -11.850  10.673   2.924  1.00  0.00      MEMB
ATOM   1938 H17R POPC   15     -11.683  10.525   1.820  1.00  0.00      MEMB
ATOM   1939 H17S POPC   15     -10.995  10.922   3.574  1.00  0.00      MEMB
ATOM   1940 C218 POPC   15     -12.033  11.940   3.043  1.00  0.00      MEMB
ATOM   1941 H18R POPC   15     -11.994  12.580   3.948  1.00  0.00      MEMB
ATOM   1942 H18S POPC   15     -13.106  11.989   2.899  1.00  0.00      MEMB
ATOM   1943 H18T POPC   15     -11.536  12.285   2.081  1.00  0.00      MEMB
ATOM   1944  C33 POPC   15     -12.258  10.591  12.910  1.00  0.00      MEMB
ATOM   1945  H3X POPC   15     -12.515  10.331  13.973  1.00  0.00      MEMB
ATOM   1946  H3Y POPC   15     -11.160  10.648  12.750  1.00  0.00      MEMB
ATOM   1947  C34 POPC   15     -12.937   9.606  11.967  1.00  0.00      MEMB
ATOM   1948  H4X POPC   15     -12.842   9.951  10.926  1.00  0.00      MEMB
ATOM   1949  H4Y POPC   15     -14.001   9.530  12.263  1.00  0.00      MEMB
ATOM   1950  C35 POPC   15     -12.403   8.213  11.994  1.00  0.00      MEMB
ATOM   1951  H5X POPC   15     -12.590   7.863  13.052  1.00  0.00      MEMB
ATOM   1952  H5Y POPC   15     -11.323   8.270  11.717  1.00  0.00      MEMB
ATOM   1953  C36 POPC   15     -12.923   7.184  10.982  1.00  0.00      MEMB
ATOM   1954  H6X POPC   15     -12.518   6.154  11.146  1.00  0.00      MEMB
ATOM   1955  H6Y POPC   15     -12.520   7.479   9.993  1.00  0.00      MEMB
ATOM   1956  C37 POPC   15     -14.440   7.124  11.042  1.00  0.00      MEMB
ATOM   1957  H7X POPC   15     -14.809   8.155  11.090  1.00  0.00      MEMB
ATOM   1958  H7Y POPC   15     -14.715   6.584  11.981  1.00  0.00      MEMB
ATOM   1959  C38 POPC   15     -15.043   6.420   9.842  1.00  0.00      MEMB
ATOM   1960  H8X POPC   15     -16.030   5.948  10.032  1.00  0.00      MEMB
ATOM   1961  H8Y POPC   15     -14.254   5.681   9.749  1.00  0.00      MEMB
ATOM   1962  C39 POPC   15     -14.914   7.056   8.465  1.00  0.00      MEMB
ATOM   1963  H9X POPC   15     -13.837   7.237   8.271  1.00  0.00      MEMB
ATOM   1964  H9Y POPC   15     -15.480   7.995   8.423  1.00  0.00      MEMB
ATOM   1965 C310 POPC   15     -15.502   6.239   7.319  1.00  0.00      MEMB
ATOM   1966 H10X POPC   15     -16.428   5.736   7.624  1.00  0.00      MEMB
ATOM   1967 H10Y POPC   15     -15.008   5.409   6.869  1.00  0.00      MEMB
ATOM   1968 C311 POPC   15     -15.238   6.771   5.953  1.00  0.00      MEMB
ATOM   1969 H11X POPC   15     -14.680   6.149   5.213  1.00  0.00      MEMB
ATOM   1970 H11Y POPC   15     -14.898   7.810   6.040  1.00  0.00      MEMB
ATOM   1971 C312 POPC   15     -16.481   6.842   5.312  1.00  0.00      MEMB
ATOM   1972 H12X POPC   15     -17.011   7.264   6.216  1.00  0.00      MEMB
ATOM   1973 H12Y POPC   15     -17.034   5.909   5.013  1.00  0.00      MEMB
ATOM   1974 C313 POPC   15     -16.415   7.825   4.093  1.00  0.00      MEMB
ATOM   1975 H13X POPC   15     -16.228   7.153   3.220  1.00  0.00      MEMB
ATOM   1976 H13Y POPC   15     -15.815   8.685   4.345  1.00  0.00      MEMB
ATOM   1977 C314 POPC   15     -17.479   8.861   3.724  1.00  0.00      MEMB
ATOM   1978 H14X POPC   15     -18.174   9.357   4.496  1.00  0.00      MEMB
ATOM   1979 H14Y POPC   15     -17.975   8.026   3.377  1.00  0.00      MEMB
ATOM   1980 C315 POPC   15     -17.662   9.380   2.429  1.00  0.00      MEMB
ATOM   1981 H15X POPC   15     -17.171  10.283   2.637  1.00  0.00      MEMB
ATOM   1982 H15Y POPC   15     -18.676   9.541   2.803  1.00  0.00      MEMB
ATOM   1983 C316 POPC   15     -17.438   8.604   1.107  1.00  0.00      MEMB
ATOM   1984 H16X POPC   15     -17.642   9.250   0.264  1.00  0.00      MEMB
ATOM   1985 H16Y POPC   15     -18.121   7.830   0.676  1.00  0.00      MEMB
ATOM   1986 H16Z POPC   15     -16.584   7.940   1.249  1.00  0.00      MEMB
ATOM   1987  N   POPC   16      -6.487 -14.719  20.051  1.00  0.00      MEMB
ATOM   1988  C12 POPC   16      -7.829 -15.148  20.599  1.00  0.00      MEMB
ATOM   1989 H12A POPC   16      -8.448 -14.324  20.924  1.00  0.00      MEMB
ATOM   1990 H12B POPC   16      -7.603 -15.723  21.493  1.00  0.00      MEMB
ATOM   1991  C13 POPC   16      -5.611 -14.200  21.144  1.00  0.00      MEMB
ATOM   1992 H13A POPC   16      -6.055 -13.378  21.695  1.00  0.00      MEMB
ATOM   1993 H13B POPC   16      -5.376 -14.983  21.835  1.00  0.00      MEMB
ATOM   1994 H13C POPC   16      -4.680 -13.805  20.733  1.00  0.00      MEMB
ATOM   1995  C14 POPC   16      -5.839 -15.922  19.384  1.00  0.00      MEMB
ATOM   1996 H14A POPC   16      -6.537 -16.381  18.671  1.00  0.00      MEMB
ATOM   1997 H14B POPC   16      -4.893 -15.660  18.928  1.00  0.00      MEMB
ATOM   1998 H14C POPC   16      -5.648 -16.737  20.061  1.00  0.00      MEMB
ATOM   1999  C15 POPC   16      -6.609 -13.572  19.092  1.00  0.00      MEMB
ATOM   2000 H15A POPC   16      -5.643 -13.260  18.719  1.00  0.00      MEMB
ATOM   2001 H15B POPC   16      -7.034 -12.717  19.595  1.00  0.00      MEMB
ATOM   2002 H15C POPC   16      -7.253 -13.824  18.255  1.00  0.00      MEMB
ATOM   2003  C11 POPC   16      -8.704 -16.037  19.685  1.00  0.00      MEMB
ATOM   2004 H11A POPC   16      -9.690 -16.200  20.191  1.00  0.00      MEMB
ATOM   2005 H11B POPC   16      -8.183 -17.012  19.582  1.00  0.00      MEMB
ATOM   2006  P   POPC   16     -10.277 -15.047  17.902  1.00  0.00      MEMB
ATOM   2007  O13 POPC   16     -10.550 -13.775  18.635  1.00  0.00      MEMB
ATOM   2008  O14 POPC   16     -11.292 -16.110  18.012  1.00  0.00      MEMB
ATOM   2009  O12 POPC   16      -8.850 -15.503  18.385  1.00  0.00      MEMB
ATOM   2010  O11 POPC   16      -9.931 -14.888  16.393  1.00  0.00      MEMB
ATOM   2011  C1  POPC   16      -9.005 -13.931  16.049  1.00  0.00      MEMB
ATOM   2012  HA  POPC   16      -8.459 -14.070  15.069  1.00  0.00      MEMB
ATOM   2013  HB  POPC   16      -8.216 -13.668  16.793  1.00  0.00      MEMB
ATOM   2014  C2  POPC   16     -10.010 -12.953  15.954  1.00  0.00      MEMB
ATOM   2015  HS  POPC   16     -10.537 -12.453  16.830  1.00  0.00      MEMB
ATOM   2016  O21 POPC   16     -10.948 -13.380  14.861  1.00  0.00      MEMB
ATOM   2017  C21 POPC   16     -12.201 -13.030  14.794  1.00  0.00      MEMB
ATOM   2018  O22 POPC   16     -12.858 -12.557  15.701  1.00  0.00      MEMB
ATOM   2019  C22 POPC   16     -12.664 -13.173  13.329  1.00  0.00      MEMB
ATOM   2020  H2R POPC   16     -12.734 -12.256  12.728  1.00  0.00      MEMB
ATOM   2021  H2S POPC   16     -13.668 -13.155  13.409  1.00  0.00      MEMB
ATOM   2022  C3  POPC   16      -8.819 -12.001  15.690  1.00  0.00      MEMB
ATOM   2023  HX  POPC   16      -7.968 -11.821  16.304  1.00  0.00      MEMB
ATOM   2024  HY  POPC   16      -9.902 -11.120  16.271  1.00  0.00      MEMB
ATOM   2025  O31 POPC   16      -8.038 -11.677  14.062  1.00  0.00      MEMB
ATOM   2026  C31 POPC   16      -7.698 -10.449  12.949  1.00  0.00      MEMB
ATOM   2027  O32 POPC   16      -8.019  -9.269  12.915  1.00  0.00      MEMB
ATOM   2028  C32 POPC   16      -6.949 -10.727  11.936  1.00  0.00      MEMB
ATOM   2029  H2X POPC   16      -6.078 -10.303  12.392  1.00  0.00      MEMB
ATOM   2030  H2Y POPC   16      -7.506 -10.045  11.208  1.00  0.00      MEMB
ATOM   2031  C23 POPC   16     -11.964 -14.388  12.643  1.00  0.00      MEMB
ATOM   2032  H3R POPC   16     -12.210 -15.161  13.381  1.00  0.00      MEMB
ATOM   2033  H3S POPC   16     -10.848 -14.328  12.589  1.00  0.00      MEMB
ATOM   2034  C24 POPC   16     -12.400 -14.742  11.223  1.00  0.00      MEMB
ATOM   2035  H4R POPC   16     -13.427 -14.535  11.215  1.00  0.00      MEMB
ATOM   2036  H4S POPC   16     -12.361 -15.823  11.035  1.00  0.00      MEMB
ATOM   2037  C25 POPC   16     -11.663 -13.938  10.167  1.00  0.00      MEMB
ATOM   2038  H5R POPC   16     -10.596 -14.220  10.247  1.00  0.00      MEMB
ATOM   2039  H5S POPC   16     -11.776 -12.863  10.448  1.00  0.00      MEMB
ATOM   2040  C26 POPC   16     -12.018 -14.013   8.677  1.00  0.00      MEMB
ATOM   2041  H6R POPC   16     -11.428 -13.215   8.151  1.00  0.00      MEMB
ATOM   2042  H6S POPC   16     -13.086 -13.730   8.633  1.00  0.00      MEMB
ATOM   2043  C27 POPC   16     -11.637 -15.339   7.984  1.00  0.00      MEMB
ATOM   2044  H7R POPC   16     -12.372 -16.146   8.180  1.00  0.00      MEMB
ATOM   2045  H7S POPC   16     -10.679 -15.670   8.456  1.00  0.00      MEMB
ATOM   2046  C28 POPC   16     -11.373 -15.234   6.451  1.00  0.00      MEMB
ATOM   2047  H8R POPC   16     -11.046 -16.250   6.112  1.00  0.00      MEMB
ATOM   2048  H8S POPC   16     -10.479 -14.578   6.320  1.00  0.00      MEMB
ATOM   2049  C29 POPC   16     -12.534 -14.753   5.590  1.00  0.00      MEMB
ATOM   2050  H91 POPC   16     -13.354 -15.462   5.409  1.00  0.00      MEMB
ATOM   2051 C210 POPC   16     -12.678 -13.582   4.945  1.00  0.00      MEMB
ATOM   2052 H101 POPC   16     -13.617 -13.435   4.387  1.00  0.00      MEMB
ATOM   2053 C211 POPC   16     -11.713 -12.424   4.912  1.00  0.00      MEMB
ATOM   2054 H11R POPC   16     -11.411 -12.247   5.959  1.00  0.00      MEMB
ATOM   2055 H11S POPC   16     -12.242 -11.498   4.582  1.00  0.00      MEMB
ATOM   2056 C212 POPC   16     -10.426 -12.664   4.084  1.00  0.00      MEMB
ATOM   2057 H12R POPC   16     -10.630 -13.341   3.234  1.00  0.00      MEMB
ATOM   2058 H12S POPC   16      -9.615 -13.139   4.675  1.00  0.00      MEMB
ATOM   2059 C213 POPC   16      -9.758 -11.453   3.451  1.00  0.00      MEMB
ATOM   2060 H13R POPC   16      -8.809 -11.857   3.038  1.00  0.00      MEMB
ATOM   2061 H13S POPC   16      -9.528 -10.683   4.187  1.00  0.00      MEMB
ATOM   2062 C214 POPC   16     -10.573 -10.794   2.362  1.00  0.00      MEMB
ATOM   2063 H14R POPC   16     -10.090  -9.832   2.096  1.00  0.00      MEMB
ATOM   2064 H14S POPC   16     -11.544 -10.492   2.801  1.00  0.00      MEMB
ATOM   2065 C215 POPC   16     -10.686 -11.652   1.096  1.00  0.00      MEMB
ATOM   2066 H15R POPC   16     -11.127 -12.661   1.268  1.00  0.00      MEMB
ATOM   2067 H15S POPC   16      -9.678 -11.897   0.731  1.00  0.00      MEMB
ATOM   2068 C216 POPC   16     -11.443 -10.868   0.024  1.00  0.00      MEMB
ATOM   2069 H16R POPC   16     -12.442 -10.660   0.463  1.00  0.00      MEMB
ATOM   2070 H16S POPC   16     -11.517 -11.425  -0.931  1.00  0.00      MEMB
ATOM   2071 C217 POPC   16     -10.899  -9.501  -0.347  1.00  0.00      MEMB
ATOM   2072 H17R POPC   16     -10.922  -8.845   0.518  1.00  0.00      MEMB
ATOM   2073 H17S POPC   16     -11.667  -9.046  -0.986  1.00  0.00      MEMB
ATOM   2074 C218 POPC   16      -9.495  -9.529  -0.956  1.00  0.00      MEMB
ATOM   2075 H18R POPC   16      -9.502  -9.971  -1.963  1.00  0.00      MEMB
ATOM   2076 H18S POPC   16      -8.924 -10.185  -0.414  1.00  0.00      MEMB
ATOM   2077 H18T POPC   16      -8.978  -8.552  -1.050  1.00  0.00      MEMB
ATOM   2078  C33 POPC   16      -6.911 -12.210  11.874  1.00  0.00      MEMB
ATOM   2079  H3X POPC   16      -7.759 -12.833  11.682  1.00  0.00      MEMB
ATOM   2080  H3Y POPC   16      -6.620 -12.766  12.766  1.00  0.00      MEMB
ATOM   2081  C34 POPC   16      -6.398 -12.554  10.531  1.00  0.00      MEMB
ATOM   2082  H4X POPC   16      -5.538 -12.978  10.889  1.00  0.00      MEMB
ATOM   2083  H4Y POPC   16      -6.255 -11.594  10.017  1.00  0.00      MEMB
ATOM   2084  C35 POPC   16      -7.194 -13.560   9.666  1.00  0.00      MEMB
ATOM   2085  H5X POPC   16      -8.071 -13.179   9.106  1.00  0.00      MEMB
ATOM   2086  H5Y POPC   16      -7.572 -14.366  10.292  1.00  0.00      MEMB
ATOM   2087  C36 POPC   16      -6.531 -13.962   8.426  1.00  0.00      MEMB
ATOM   2088  H6X POPC   16      -7.180 -14.626   7.836  1.00  0.00      MEMB
ATOM   2089  H6Y POPC   16      -5.662 -14.545   8.749  1.00  0.00      MEMB
ATOM   2090  C37 POPC   16      -6.319 -12.702   7.590  1.00  0.00      MEMB
ATOM   2091  H7X POPC   16      -5.500 -12.052   8.022  1.00  0.00      MEMB
ATOM   2092  H7Y POPC   16      -7.181 -12.134   7.380  1.00  0.00      MEMB
ATOM   2093  C38 POPC   16      -5.889 -12.972   6.198  1.00  0.00      MEMB
ATOM   2094  H8X POPC   16      -5.196 -13.854   6.260  1.00  0.00      MEMB
ATOM   2095  H8Y POPC   16      -5.391 -11.997   5.921  1.00  0.00      MEMB
ATOM   2096  C39 POPC   16      -6.696 -13.544   5.039  1.00  0.00      MEMB
ATOM   2097  H9X POPC   16      -7.506 -12.834   4.882  1.00  0.00      MEMB
ATOM   2098  H9Y POPC   16      -6.991 -14.512   5.475  1.00  0.00      MEMB
ATOM   2099 C310 POPC   16      -6.027 -13.875   3.655  1.00  0.00      MEMB
ATOM   2100 H10X POPC   16      -5.164 -14.602   3.773  1.00  0.00      MEMB
ATOM   2101 H10Y POPC   16      -5.606 -12.944   3.215  1.00  0.00      MEMB
ATOM   2102 C311 POPC   16      -6.965 -14.421   2.623  1.00  0.00      MEMB
ATOM   2103 H11X POPC   16      -7.792 -13.762   2.436  1.00  0.00      MEMB
ATOM   2104 H11Y POPC   16      -7.521 -15.204   3.102  1.00  0.00      MEMB
ATOM   2105 C312 POPC   16      -6.228 -14.944   1.383  1.00  0.00      MEMB
ATOM   2106 H12X POPC   16      -5.381 -15.632   1.566  1.00  0.00      MEMB
ATOM   2107 H12Y POPC   16      -5.770 -14.017   1.017  1.00  0.00      MEMB
ATOM   2108 C313 POPC   16      -7.133 -15.584   0.359  1.00  0.00      MEMB
ATOM   2109 H13X POPC   16      -7.526 -16.607   0.535  1.00  0.00      MEMB
ATOM   2110 H13Y POPC   16      -6.521 -15.646  -0.559  1.00  0.00      MEMB
ATOM   2111 C314 POPC   16      -8.272 -14.656   0.138  1.00  0.00      MEMB
ATOM   2112 H14X POPC   16      -7.843 -13.677  -0.167  1.00  0.00      MEMB
ATOM   2113 H14Y POPC   16      -9.012 -14.536   0.930  1.00  0.00      MEMB
ATOM   2114 C315 POPC   16      -9.060 -15.119  -0.957  1.00  0.00      MEMB
ATOM   2115 H15X POPC   16      -8.221 -15.424  -1.688  1.00  0.00      MEMB
ATOM   2116 H15Y POPC   16      -9.746 -14.248  -1.217  1.00  0.00      MEMB
ATOM   2117 C316 POPC   16      -9.910 -16.281  -1.041  1.00  0.00      MEMB
ATOM   2118 H16X POPC   16     -10.194 -16.180  -2.098  1.00  0.00      MEMB
ATOM   2119 H16Y POPC   16     -10.845 -16.311  -0.480  1.00  0.00      MEMB
ATOM   2120 H16Z POPC   16      -9.249 -17.165  -0.997  1.00  0.00      MEMB
ATOM   2121  N   POPC   17       6.382  14.318  19.219  1.00  0.00      MEMB
ATOM   2122  C12 POPC   17       6.473  15.278  20.378  1.00  0.00      MEMB
ATOM   2123 H12A POPC   17       7.505  15.562  20.497  1.00  0.00      MEMB
ATOM   2124 H12B POPC   17       6.238  14.739  21.283  1.00  0.00      MEMB
ATOM   2125  C13 POPC   17       4.998  13.804  19.138  1.00  0.00      MEMB
ATOM   2126 H13A POPC   17       4.911  12.972  18.457  1.00  0.00      MEMB
ATOM   2127 H13B POPC   17       4.627  13.433  20.089  1.00  0.00      MEMB
ATOM   2128 H13C POPC   17       4.403  14.660  18.812  1.00  0.00      MEMB
ATOM   2129  C14 POPC   17       6.725  15.041  17.952  1.00  0.00      MEMB
ATOM   2130 H14A POPC   17       7.633  15.632  18.094  1.00  0.00      MEMB
ATOM   2131 H14B POPC   17       6.872  14.339  17.150  1.00  0.00      MEMB
ATOM   2132 H14C POPC   17       5.909  15.711  17.656  1.00  0.00      MEMB
ATOM   2133  C15 POPC   17       7.337  13.195  19.333  1.00  0.00      MEMB
ATOM   2134 H15A POPC   17       8.328  13.602  19.168  1.00  0.00      MEMB
ATOM   2135 H15B POPC   17       7.194  12.472  18.531  1.00  0.00      MEMB
ATOM   2136 H15C POPC   17       7.241  12.719  20.301  1.00  0.00      MEMB
ATOM   2137  C11 POPC   17       5.581  16.562  20.359  1.00  0.00      MEMB
ATOM   2138 H11A POPC   17       5.799  17.041  21.339  1.00  0.00      MEMB
ATOM   2139 H11B POPC   17       4.498  16.288  20.332  1.00  0.00      MEMB
ATOM   2140  P   POPC   17       4.784  18.301  18.523  1.00  0.00      MEMB
ATOM   2141  O13 POPC   17       5.389  18.644  17.220  1.00  0.00      MEMB
ATOM   2142  O14 POPC   17       4.130  19.359  19.327  1.00  0.00      MEMB
ATOM   2143  O12 POPC   17       5.917  17.504  19.335  1.00  0.00      MEMB
ATOM   2144  O11 POPC   17       3.760  17.109  18.273  1.00  0.00      MEMB
ATOM   2145  C1  POPC   17       2.547  17.451  17.569  1.00  0.00      MEMB
ATOM   2146  HA  POPC   17       2.699  18.146  16.699  1.00  0.00      MEMB
ATOM   2147  HB  POPC   17       1.820  17.908  18.244  1.00  0.00      MEMB
ATOM   2148  C2  POPC   17       1.915  16.213  17.013  1.00  0.00      MEMB
ATOM   2149  HS  POPC   17       1.711  15.558  17.940  1.00  0.00      MEMB
ATOM   2150  O21 POPC   17       3.027  15.937  16.020  1.00  0.00      MEMB
ATOM   2151  C21 POPC   17       2.998  14.756  15.833  1.00  0.00      MEMB
ATOM   2152  O22 POPC   17       2.209  14.157  16.480  1.00  0.00      MEMB
ATOM   2153  C22 POPC   17       3.990  14.271  14.717  1.00  0.00      MEMB
ATOM   2154  H2R POPC   17       4.385  13.296  14.512  1.00  0.00      MEMB
ATOM   2155  H2S POPC   17       4.991  14.244  15.105  1.00  0.00      MEMB
ATOM   2156  C3  POPC   17       0.568  16.497  16.328  1.00  0.00      MEMB
ATOM   2157  HX  POPC   17      -0.139  17.055  16.938  1.00  0.00      MEMB
ATOM   2158  HY  POPC   17      -0.137  15.756  15.966  1.00  0.00      MEMB
ATOM   2159  O31 POPC   17       1.038  17.239  15.259  1.00  0.00      MEMB
ATOM   2160  C31 POPC   17       0.981  16.666  14.128  1.00  0.00      MEMB
ATOM   2161  O32 POPC   17       0.412  15.603  13.864  1.00  0.00      MEMB
ATOM   2162  C32 POPC   17       1.398  17.869  13.241  1.00  0.00      MEMB
ATOM   2163  H2X POPC   17       0.928  18.835  13.441  1.00  0.00      MEMB
ATOM   2164  H2Y POPC   17       1.146  17.845  12.251  1.00  0.00      MEMB
ATOM   2165  C23 POPC   17       3.345  14.012  13.339  1.00  0.00      MEMB
ATOM   2166  H3R POPC   17       4.221  13.856  12.697  1.00  0.00      MEMB
ATOM   2167  H3S POPC   17       2.915  15.011  13.307  1.00  0.00      MEMB
ATOM   2168  C24 POPC   17       2.256  12.958  12.969  1.00  0.00      MEMB
ATOM   2169  H4R POPC   17       1.468  12.993  13.732  1.00  0.00      MEMB
ATOM   2170  H4S POPC   17       2.375  11.895  12.756  1.00  0.00      MEMB
ATOM   2171  C25 POPC   17       1.659  13.363  11.779  1.00  0.00      MEMB
ATOM   2172  H5R POPC   17       1.566  14.450  12.083  1.00  0.00      MEMB
ATOM   2173  H5S POPC   17       0.608  13.013  11.818  1.00  0.00      MEMB
ATOM   2174  C26 POPC   17       2.487  13.258  10.355  1.00  0.00      MEMB
ATOM   2175  H6R POPC   17       2.487  12.161  10.218  1.00  0.00      MEMB
ATOM   2176  H6S POPC   17       3.367  13.834  10.666  1.00  0.00      MEMB
ATOM   2177  C27 POPC   17       2.090  14.022   8.883  1.00  0.00      MEMB
ATOM   2178  H7R POPC   17       1.244  13.249   8.515  1.00  0.00      MEMB
ATOM   2179  H7S POPC   17       2.657  14.255   8.069  1.00  0.00      MEMB
ATOM   2180  C28 POPC   17       1.808  15.836   8.900  1.00  0.00      MEMB
ATOM   2181  H8R POPC   17       1.177  16.271   9.763  1.00  0.00      MEMB
ATOM   2182  H8S POPC   17       0.887  16.237   8.826  1.00  0.00      MEMB
ATOM   2183  C29 POPC   17       2.516  16.802   9.527  1.00  0.00      MEMB
ATOM   2184  H91 POPC   17       3.020  16.374  10.350  1.00  0.00      MEMB
ATOM   2185 C210 POPC   17       2.465  17.974   9.034  1.00  0.00      MEMB
ATOM   2186 H101 POPC   17       3.364  18.461   9.258  1.00  0.00      MEMB
ATOM   2187 C211 POPC   17       1.675  18.274   7.843  1.00  0.00      MEMB
ATOM   2188 H11R POPC   17       2.001  19.210   8.180  1.00  0.00      MEMB
ATOM   2189 H11S POPC   17       0.598  18.480   7.963  1.00  0.00      MEMB
ATOM   2190 C212 POPC   17       2.085  17.924   6.427  1.00  0.00      MEMB
ATOM   2191 H12R POPC   17       1.916  16.859   6.224  1.00  0.00      MEMB
ATOM   2192 H12S POPC   17       3.134  18.103   6.275  1.00  0.00      MEMB
ATOM   2193 C213 POPC   17       1.442  18.679   5.315  1.00  0.00      MEMB
ATOM   2194 H13R POPC   17       1.733  19.724   5.225  1.00  0.00      MEMB
ATOM   2195 H13S POPC   17       0.494  18.865   5.693  1.00  0.00      MEMB
ATOM   2196 C214 POPC   17       1.511  17.905   4.014  1.00  0.00      MEMB
ATOM   2197 H14R POPC   17       0.814  17.071   3.796  1.00  0.00      MEMB
ATOM   2198 H14S POPC   17       2.463  17.361   3.975  1.00  0.00      MEMB
ATOM   2199 C215 POPC   17       1.266  18.808   2.876  1.00  0.00      MEMB
ATOM   2200 H15R POPC   17       2.044  19.598   2.836  1.00  0.00      MEMB
ATOM   2201 H15S POPC   17       0.278  19.311   2.853  1.00  0.00      MEMB
ATOM   2202 C216 POPC   17       1.425  17.929   1.723  1.00  0.00      MEMB
ATOM   2203 H16R POPC   17       0.542  17.355   1.375  1.00  0.00      MEMB
ATOM   2204 H16S POPC   17       2.273  17.213   1.730  1.00  0.00      MEMB
ATOM   2205 C217 POPC   17       1.982  18.797   0.780  1.00  0.00      MEMB
ATOM   2206 H17R POPC   17       2.246  19.838   0.856  1.00  0.00      MEMB
ATOM   2207 H17S POPC   17       1.148  19.369   0.501  1.00  0.00      MEMB
ATOM   2208 C218 POPC   17       2.627  17.827  -0.194  1.00  0.00      MEMB
ATOM   2209 H18R POPC   17       2.790  18.329  -1.253  1.00  0.00      MEMB
ATOM   2210 H18S POPC   17       1.906  17.022  -0.255  1.00  0.00      MEMB
ATOM   2211 H18T POPC   17       3.505  17.779  -0.826  1.00  0.00      MEMB
ATOM   2212  C33 POPC   17       2.835  18.063  13.234  1.00  0.00      MEMB
ATOM   2213  H3X POPC   17       3.187  17.274  12.553  1.00  0.00      MEMB
ATOM   2214  H3Y POPC   17       3.154  17.830  14.263  1.00  0.00      MEMB
ATOM   2215  C34 POPC   17       3.211  19.485  12.841  1.00  0.00      MEMB
ATOM   2216  H4X POPC   17       2.553  20.164  13.438  1.00  0.00      MEMB
ATOM   2217  H4Y POPC   17       2.981  19.698  11.776  1.00  0.00      MEMB
ATOM   2218  C35 POPC   17       4.640  19.775  13.319  1.00  0.00      MEMB
ATOM   2219  H5X POPC   17       4.742  19.236  14.295  1.00  0.00      MEMB
ATOM   2220  H5Y POPC   17       4.760  20.870  13.501  1.00  0.00      MEMB
ATOM   2221  C36 POPC   17       5.821  19.400  12.410  1.00  0.00      MEMB
ATOM   2222  H6X POPC   17       6.727  19.835  12.909  1.00  0.00      MEMB
ATOM   2223  H6Y POPC   17       5.730  19.905  11.422  1.00  0.00      MEMB
ATOM   2224  C37 POPC   17       6.071  17.896  12.168  1.00  0.00      MEMB
ATOM   2225  H7X POPC   17       5.138  17.401  11.851  1.00  0.00      MEMB
ATOM   2226  H7Y POPC   17       6.332  17.371  13.114  1.00  0.00      MEMB
ATOM   2227  C38 POPC   17       7.173  17.767  11.084  1.00  0.00      MEMB
ATOM   2228  H8X POPC   17       8.153  17.870  11.590  1.00  0.00      MEMB
ATOM   2229  H8Y POPC   17       7.034  18.620  10.379  1.00  0.00      MEMB
ATOM   2230  C39 POPC   17       7.179  16.527  10.160  1.00  0.00      MEMB
ATOM   2231  H9X POPC   17       7.456  15.672  10.803  1.00  0.00      MEMB
ATOM   2232  H9Y POPC   17       7.999  16.576   9.408  1.00  0.00      MEMB
ATOM   2233 C310 POPC   17       5.811  16.370   9.464  1.00  0.00      MEMB
ATOM   2234 H10X POPC   17       5.394  17.393   9.325  1.00  0.00      MEMB
ATOM   2235 H10Y POPC   17       5.124  15.876  10.184  1.00  0.00      MEMB
ATOM   2236 C311 POPC   17       5.719  15.757   8.050  1.00  0.00      MEMB
ATOM   2237 H11X POPC   17       4.662  15.929   7.739  1.00  0.00      MEMB
ATOM   2238 H11Y POPC   17       5.901  14.669   8.024  1.00  0.00      MEMB
ATOM   2239 C312 POPC   17       6.528  16.477   6.984  1.00  0.00      MEMB
ATOM   2240 H12X POPC   17       7.597  16.187   7.052  1.00  0.00      MEMB
ATOM   2241 H12Y POPC   17       6.400  17.573   7.096  1.00  0.00      MEMB
ATOM   2242 C313 POPC   17       5.970  16.247   5.632  1.00  0.00      MEMB
ATOM   2243 H13X POPC   17       4.918  16.464   5.475  1.00  0.00      MEMB
ATOM   2244 H13Y POPC   17       5.954  15.121   5.473  1.00  0.00      MEMB
ATOM   2245 C314 POPC   17       6.661  17.226   4.683  1.00  0.00      MEMB
ATOM   2246 H14X POPC   17       7.753  17.414   4.755  1.00  0.00      MEMB
ATOM   2247 H14Y POPC   17       6.113  18.055   4.197  1.00  0.00      MEMB
ATOM   2248 C315 POPC   17       6.687  16.441   3.644  1.00  0.00      MEMB
ATOM   2249 H15X POPC   17       5.619  16.141   3.364  1.00  0.00      MEMB
ATOM   2250 H15Y POPC   17       7.062  15.487   4.156  1.00  0.00      MEMB
ATOM   2251 C316 POPC   17       7.586  17.030   2.551  1.00  0.00      MEMB
ATOM   2252 H16X POPC   17       8.577  17.350   2.481  1.00  0.00      MEMB
ATOM   2253 H16Y POPC   17       6.875  17.620   1.873  1.00  0.00      MEMB
ATOM   2254 H16Z POPC   17       8.131  16.147   1.996  1.00  0.00      MEMB
ATOM   2255  N   POPE   18     -19.736   3.052  20.070  1.00  0.00      MEMB
ATOM   2256  HN1 POPE   18     -19.687   3.459  19.112  1.00  0.00      MEMB
ATOM   2257  HN2 POPE   18     -20.180   3.734  20.709  1.00  0.00      MEMB
ATOM   2258  HN3 POPE   18     -18.766   2.818  20.358  1.00  0.00      MEMB
ATOM   2259  C12 POPE   18     -20.666   1.865  19.917  1.00  0.00      MEMB
ATOM   2260 H12A POPE   18     -21.653   2.267  19.598  1.00  0.00      MEMB
ATOM   2261 H12B POPE   18     -20.779   1.387  20.906  1.00  0.00      MEMB
ATOM   2262  C11 POPE   18     -20.096   0.890  18.877  1.00  0.00      MEMB
ATOM   2263 H11A POPE   18     -20.037   1.417  17.898  1.00  0.00      MEMB
ATOM   2264 H11B POPE   18     -20.796   0.027  18.711  1.00  0.00      MEMB
ATOM   2265  P   POPE   18     -17.968  -0.723  18.679  1.00  0.00      MEMB
ATOM   2266  O13 POPE   18     -18.551  -1.992  19.133  1.00  0.00      MEMB
ATOM   2267  O14 POPE   18     -16.521  -0.490  18.919  1.00  0.00      MEMB
ATOM   2268  O11 POPE   18     -18.267  -0.499  17.167  1.00  0.00      MEMB
ATOM   2269  O12 POPE   18     -18.779   0.507  19.303  1.00  0.00      MEMB
ATOM   2270  C1  POPE   18     -18.182  -1.529  16.195  1.00  0.00      MEMB
ATOM   2271  HA  POPE   18     -18.929  -2.291  16.438  1.00  0.00      MEMB
ATOM   2272  HB  POPE   18     -17.183  -2.032  16.170  1.00  0.00      MEMB
ATOM   2273  C2  POPE   18     -18.527  -0.965  14.789  1.00  0.00      MEMB
ATOM   2274  HS  POPE   18     -17.891  -1.474  14.045  1.00  0.00      MEMB
ATOM   2275  O21 POPE   18     -18.380   0.448  14.716  1.00  0.00      MEMB
ATOM   2276  C21 POPE   18     -17.137   0.807  14.749  1.00  0.00      MEMB
ATOM   2277  O22 POPE   18     -16.147   0.104  14.629  1.00  0.00      MEMB
ATOM   2278  C22 POPE   18     -17.118   2.322  14.949  1.00  0.00      MEMB
ATOM   2279  H2R POPE   18     -16.796   2.384  15.990  1.00  0.00      MEMB
ATOM   2280  H2S POPE   18     -18.135   2.747  14.912  1.00  0.00      MEMB
ATOM   2281  C3  POPE   18     -19.976  -1.269  14.382  1.00  0.00      MEMB
ATOM   2282  HX  POPE   18     -20.515  -1.054  15.290  1.00  0.00      MEMB
ATOM   2283  HY  POPE   18     -20.101  -2.328  14.102  1.00  0.00      MEMB
ATOM   2284  O31 POPE   18     -20.592  -0.400  13.432  1.00  0.00      MEMB
ATOM   2285  C31 POPE   18     -20.010  -0.382  12.266  1.00  0.00      MEMB
ATOM   2286  O32 POPE   18     -19.065  -1.065  11.926  1.00  0.00      MEMB
ATOM   2287  C32 POPE   18     -20.593   0.745  11.414  1.00  0.00      MEMB
ATOM   2288  H2X POPE   18     -20.609   0.499  10.339  1.00  0.00      MEMB
ATOM   2289  H2Y POPE   18     -19.802   1.505  11.530  1.00  0.00      MEMB
ATOM   2290  C23 POPE   18     -16.155   3.068  14.016  1.00  0.00      MEMB
ATOM   2291  H3R POPE   18     -15.156   2.605  14.148  1.00  0.00      MEMB
ATOM   2292  H3S POPE   18     -16.082   4.150  14.289  1.00  0.00      MEMB
ATOM   2293  C24 POPE   18     -16.553   3.069  12.533  1.00  0.00      MEMB
ATOM   2294  H4R POPE   18     -15.667   3.527  12.038  1.00  0.00      MEMB
ATOM   2295  H4S POPE   18     -17.266   3.872  12.350  1.00  0.00      MEMB
ATOM   2296  C25 POPE   18     -17.045   1.684  11.923  1.00  0.00      MEMB
ATOM   2297  H5R POPE   18     -17.958   1.358  12.405  1.00  0.00      MEMB
ATOM   2298  H5S POPE   18     -16.245   0.904  12.118  1.00  0.00      MEMB
ATOM   2299  C26 POPE   18     -17.314   1.620  10.367  1.00  0.00      MEMB
ATOM   2300  H6R POPE   18     -17.615   2.635  10.039  1.00  0.00      MEMB
ATOM   2301  H6S POPE   18     -18.002   0.786  10.207  1.00  0.00      MEMB
ATOM   2302  C27 POPE   18     -16.311   0.895   9.439  1.00  0.00      MEMB
ATOM   2303  H7R POPE   18     -15.656   0.175   9.944  1.00  0.00      MEMB
ATOM   2304  H7S POPE   18     -15.803   1.754   9.175  1.00  0.00      MEMB
ATOM   2305  C28 POPE   18     -16.152   0.790   7.962  1.00  0.00      MEMB
ATOM   2306  H8R POPE   18     -15.102   0.863   7.604  1.00  0.00      MEMB
ATOM   2307  H8S POPE   18     -16.716   1.586   7.480  1.00  0.00      MEMB
ATOM   2308  C29 POPE   18     -16.682  -0.552   7.925  1.00  0.00      MEMB
ATOM   2309  H91 POPE   18     -16.013  -1.418   8.065  1.00  0.00      MEMB
ATOM   2310 C210 POPE   18     -17.941  -0.718   7.711  1.00  0.00      MEMB
ATOM   2311 H101 POPE   18     -18.094  -1.777   7.617  1.00  0.00      MEMB
ATOM   2312 C211 POPE   18     -19.098   0.246   7.460  1.00  0.00      MEMB
ATOM   2313 H11R POPE   18     -18.866   1.289   7.761  1.00  0.00      MEMB
ATOM   2314 H11S POPE   18     -20.033  -0.061   7.994  1.00  0.00      MEMB
ATOM   2315 C212 POPE   18     -19.557   0.412   5.998  1.00  0.00      MEMB
ATOM   2316 H12R POPE   18     -20.448   1.046   6.031  1.00  0.00      MEMB
ATOM   2317 H12S POPE   18     -19.967  -0.463   5.518  1.00  0.00      MEMB
ATOM   2318 C213 POPE   18     -18.518   0.876   5.004  1.00  0.00      MEMB
ATOM   2319 H13R POPE   18     -18.800   0.514   3.983  1.00  0.00      MEMB
ATOM   2320 H13S POPE   18     -17.524   0.437   5.253  1.00  0.00      MEMB
ATOM   2321 C214 POPE   18     -18.424   2.389   4.983  1.00  0.00      MEMB
ATOM   2322 H14R POPE   18     -18.190   2.759   6.005  1.00  0.00      MEMB
ATOM   2323 H14S POPE   18     -19.370   2.883   4.684  1.00  0.00      MEMB
ATOM   2324 C215 POPE   18     -17.266   2.778   4.079  1.00  0.00      MEMB
ATOM   2325 H15R POPE   18     -16.398   2.222   4.502  1.00  0.00      MEMB
ATOM   2326 H15S POPE   18     -17.041   3.851   4.217  1.00  0.00      MEMB
ATOM   2327 C216 POPE   18     -17.512   2.515   2.585  1.00  0.00      MEMB
ATOM   2328 H16R POPE   18     -17.732   1.443   2.372  1.00  0.00      MEMB
ATOM   2329 H16S POPE   18     -16.607   2.771   1.988  1.00  0.00      MEMB
ATOM   2330 C217 POPE   18     -18.652   3.324   1.986  1.00  0.00      MEMB
ATOM   2331 H17R POPE   18     -19.644   3.256   2.480  1.00  0.00      MEMB
ATOM   2332 H17S POPE   18     -18.780   3.105   0.940  1.00  0.00      MEMB
ATOM   2333 C218 POPE   18     -18.426   4.721   1.767  1.00  0.00      MEMB
ATOM   2334 H18R POPE   18     -17.563   5.211   1.310  1.00  0.00      MEMB
ATOM   2335 H18S POPE   18     -18.253   5.172   2.753  1.00  0.00      MEMB
ATOM   2336 H18T POPE   18     -19.375   5.077   1.261  1.00  0.00      MEMB
ATOM   2337  C33 POPE   18     -21.993   1.304  11.761  1.00  0.00      MEMB
ATOM   2338  H3X POPE   18     -21.978   1.806  12.758  1.00  0.00      MEMB
ATOM   2339  H3Y POPE   18     -22.780   0.506  11.701  1.00  0.00      MEMB
ATOM   2340  C34 POPE   18     -22.404   2.392  10.770  1.00  0.00      MEMB
ATOM   2341  H4X POPE   18     -22.260   2.050   9.734  1.00  0.00      MEMB
ATOM   2342  H4Y POPE   18     -21.739   3.273  10.859  1.00  0.00      MEMB
ATOM   2343  C35 POPE   18     -23.826   2.852  11.004  1.00  0.00      MEMB
ATOM   2344  H5X POPE   18     -23.862   3.372  11.975  1.00  0.00      MEMB
ATOM   2345  H5Y POPE   18     -24.576   2.036  10.903  1.00  0.00      MEMB
ATOM   2346  C36 POPE   18     -24.205   3.775   9.979  1.00  0.00      MEMB
ATOM   2347  H6X POPE   18     -23.619   4.734  10.032  1.00  0.00      MEMB
ATOM   2348  H6Y POPE   18     -25.285   4.059  10.149  1.00  0.00      MEMB
ATOM   2349  C37 POPE   18     -23.888   3.080   8.647  1.00  0.00      MEMB
ATOM   2350  H7X POPE   18     -24.414   2.167   8.364  1.00  0.00      MEMB
ATOM   2351  H7Y POPE   18     -22.912   3.326   8.133  1.00  0.00      MEMB
ATOM   2352  C38 POPE   18     -24.760   3.670   7.874  1.00  0.00      MEMB
ATOM   2353  H8X POPE   18     -24.124   4.720   8.301  1.00  0.00      MEMB
ATOM   2354  H8Y POPE   18     -25.671   4.143   8.426  1.00  0.00      MEMB
ATOM   2355  C39 POPE   18     -24.834   3.380   5.903  1.00  0.00      MEMB
ATOM   2356  H9X POPE   18     -25.646   4.042   5.285  1.00  0.00      MEMB
ATOM   2357  H9Y POPE   18     -25.067   2.406   5.882  1.00  0.00      MEMB
ATOM   2358 C310 POPE   18     -23.557   3.844   4.825  1.00  0.00      MEMB
ATOM   2359 H10X POPE   18     -22.519   3.885   5.390  1.00  0.00      MEMB
ATOM   2360 H10Y POPE   18     -23.670   4.948   4.399  1.00  0.00      MEMB
ATOM   2361 C311 POPE   18     -23.100   3.203   3.771  1.00  0.00      MEMB
ATOM   2362 H11X POPE   18     -22.395   3.972   3.587  1.00  0.00      MEMB
ATOM   2363 H11Y POPE   18     -23.990   3.134   3.169  1.00  0.00      MEMB
ATOM   2364 C312 POPE   18     -22.300   2.158   4.339  1.00  0.00      MEMB
ATOM   2365 H12X POPE   18     -22.977   1.641   5.046  1.00  0.00      MEMB
ATOM   2366 H12Y POPE   18     -21.398   2.527   4.843  1.00  0.00      MEMB
ATOM   2367 C313 POPE   18     -21.810   1.472   3.221  1.00  0.00      MEMB
ATOM   2368 H13X POPE   18     -21.085   0.714   3.536  1.00  0.00      MEMB
ATOM   2369 H13Y POPE   18     -21.460   2.116   2.362  1.00  0.00      MEMB
ATOM   2370 C314 POPE   18     -23.037   0.812   2.886  1.00  0.00      MEMB
ATOM   2371 H14X POPE   18     -23.498   1.572   2.214  1.00  0.00      MEMB
ATOM   2372 H14Y POPE   18     -23.805   0.308   3.452  1.00  0.00      MEMB
ATOM   2373 C315 POPE   18     -22.575  -0.540   2.439  1.00  0.00      MEMB
ATOM   2374 H15X POPE   18     -21.955  -1.140   2.814  1.00  0.00      MEMB
ATOM   2375 H15Y POPE   18     -21.743  -0.011   1.542  1.00  0.00      MEMB
ATOM   2376 C316 POPE   18     -23.862  -2.008   1.889  1.00  0.00      MEMB
ATOM   2377 H16X POPE   18     -23.894  -2.063   0.621  1.00  0.00      MEMB
ATOM   2378 H16Y POPE   18     -24.805  -2.150   1.336  1.00  0.00      MEMB
ATOM   2379 H16Z POPE   18     -23.965  -2.219   0.727  1.00  0.00      MEMB
ATOM   2380  N   POPC   19     -11.557  13.720  18.901  1.00  0.00      MEMB
ATOM   2381  C12 POPC   19     -11.054  14.523  20.065  1.00  0.00      MEMB
ATOM   2382 H12A POPC   19      -9.968  14.486  20.065  1.00  0.00      MEMB
ATOM   2383 H12B POPC   19     -11.398  14.015  20.950  1.00  0.00      MEMB
ATOM   2384  C13 POPC   19     -10.947  14.237  17.661  1.00  0.00      MEMB
ATOM   2385 H13A POPC   19     -11.305  13.636  16.843  1.00  0.00      MEMB
ATOM   2386 H13B POPC   19     -11.140  15.307  17.578  1.00  0.00      MEMB
ATOM   2387 H13C POPC   19      -9.868  14.130  17.674  1.00  0.00      MEMB
ATOM   2388  C14 POPC   19     -11.126  12.301  18.977  1.00  0.00      MEMB
ATOM   2389 H14A POPC   19     -10.078  12.220  19.209  1.00  0.00      MEMB
ATOM   2390 H14B POPC   19     -11.666  11.719  19.722  1.00  0.00      MEMB
ATOM   2391 H14C POPC   19     -11.251  11.805  18.011  1.00  0.00      MEMB
ATOM   2392  C15 POPC   19     -13.046  13.752  18.841  1.00  0.00      MEMB
ATOM   2393 H15A POPC   19     -13.463  14.727  19.075  1.00  0.00      MEMB
ATOM   2394 H15B POPC   19     -13.449  12.970  19.481  1.00  0.00      MEMB
ATOM   2395 H15C POPC   19     -13.448  13.545  17.861  1.00  0.00      MEMB
ATOM   2396  C11 POPC   19     -11.601  15.975  20.167  1.00  0.00      MEMB
ATOM   2397 H11A POPC   19     -11.292  16.426  21.132  1.00  0.00      MEMB
ATOM   2398 H11B POPC   19     -12.710  15.910  20.249  1.00  0.00      MEMB
ATOM   2399  P   POPC   19      -9.998  17.709  18.907  1.00  0.00      MEMB
ATOM   2400  O13 POPC   19      -9.074  17.053  17.960  1.00  0.00      MEMB
ATOM   2401  O14 POPC   19      -9.475  18.048  20.244  1.00  0.00      MEMB
ATOM   2402  O12 POPC   19     -11.307  16.808  19.053  1.00  0.00      MEMB
ATOM   2403  O11 POPC   19     -10.565  19.030  18.273  1.00  0.00      MEMB
ATOM   2404  C1  POPC   19     -11.477  18.935  17.189  1.00  0.00      MEMB
ATOM   2405  HA  POPC   19     -12.096  19.842  17.255  1.00  0.00      MEMB
ATOM   2406  HB  POPC   19     -12.149  18.038  17.241  1.00  0.00      MEMB
ATOM   2407  C2  POPC   19     -10.805  18.966  15.790  1.00  0.00      MEMB
ATOM   2408  HS  POPC   19     -11.572  19.299  15.058  1.00  0.00      MEMB
ATOM   2409  O21 POPC   19     -10.308  17.641  15.506  1.00  0.00      MEMB
ATOM   2410  C21 POPC   19     -10.783  17.018  14.440  1.00  0.00      MEMB
ATOM   2411  O22 POPC   19     -11.685  17.398  13.721  1.00  0.00      MEMB
ATOM   2412  C22 POPC   19      -9.957  15.763  14.180  1.00  0.00      MEMB
ATOM   2413  H2R POPC   19     -10.609  14.931  13.857  1.00  0.00      MEMB
ATOM   2414  H2S POPC   19      -9.484  15.460  15.129  1.00  0.00      MEMB
ATOM   2415  C3  POPC   19      -9.653  20.004  15.647  1.00  0.00      MEMB
ATOM   2416  HX  POPC   19      -8.965  19.847  16.503  1.00  0.00      MEMB
ATOM   2417  HY  POPC   19      -9.963  21.064  15.768  1.00  0.00      MEMB
ATOM   2418  O31 POPC   19      -8.980  19.759  14.395  1.00  0.00      MEMB
ATOM   2419  C31 POPC   19      -9.372  20.432  13.328  1.00  0.00      MEMB
ATOM   2420  O32 POPC   19     -10.047  21.445  13.315  1.00  0.00      MEMB
ATOM   2421  C32 POPC   19      -8.756  19.781  12.086  1.00  0.00      MEMB
ATOM   2422  H2X POPC   19      -9.186  18.769  11.932  1.00  0.00      MEMB
ATOM   2423  H2Y POPC   19      -7.686  19.679  12.345  1.00  0.00      MEMB
ATOM   2424  C23 POPC   19      -8.872  15.994  13.122  1.00  0.00      MEMB
ATOM   2425  H3R POPC   19      -8.223  16.847  13.450  1.00  0.00      MEMB
ATOM   2426  H3S POPC   19      -9.328  16.215  12.130  1.00  0.00      MEMB
ATOM   2427  C24 POPC   19      -8.010  14.756  12.946  1.00  0.00      MEMB
ATOM   2428  H4R POPC   19      -8.629  13.839  12.803  1.00  0.00      MEMB
ATOM   2429  H4S POPC   19      -7.410  14.606  13.874  1.00  0.00      MEMB
ATOM   2430  C25 POPC   19      -7.107  14.931  11.742  1.00  0.00      MEMB
ATOM   2431  H5R POPC   19      -6.282  14.262  11.960  1.00  0.00      MEMB
ATOM   2432  H5S POPC   19      -6.717  15.964  11.593  1.00  0.00      MEMB
ATOM   2433  C26 POPC   19      -7.795  14.570  10.439  1.00  0.00      MEMB
ATOM   2434  H6R POPC   19      -7.245  15.152   9.717  1.00  0.00      MEMB
ATOM   2435  H6S POPC   19      -8.789  15.001  10.361  1.00  0.00      MEMB
ATOM   2436  C27 POPC   19      -7.784  13.074  10.197  1.00  0.00      MEMB
ATOM   2437  H7R POPC   19      -8.312  12.518  10.947  1.00  0.00      MEMB
ATOM   2438  H7S POPC   19      -6.747  12.848  10.525  1.00  0.00      MEMB
ATOM   2439  C28 POPC   19      -8.263  12.520   8.824  1.00  0.00      MEMB
ATOM   2440  H8R POPC   19      -7.927  11.518   8.578  1.00  0.00      MEMB
ATOM   2441  H8S POPC   19      -7.679  12.733   8.015  1.00  0.00      MEMB
ATOM   2442  C29 POPC   19      -9.667  12.716   8.457  1.00  0.00      MEMB
ATOM   2443  H91 POPC   19     -10.272  12.302   9.225  1.00  0.00      MEMB
ATOM   2444 C210 POPC   19     -10.301  13.368   7.491  1.00  0.00      MEMB
ATOM   2445 H101 POPC   19     -11.288  13.524   7.478  1.00  0.00      MEMB
ATOM   2446 C211 POPC   19     -10.080  14.194   6.351  1.00  0.00      MEMB
ATOM   2447 H11R POPC   19     -10.461  13.970   5.327  1.00  0.00      MEMB
ATOM   2448 H11S POPC   19      -9.348  13.226   5.861  1.00  0.00      MEMB
ATOM   2449 C212 POPC   19      -9.183  16.065   6.684  1.00  0.00      MEMB
ATOM   2450 H12R POPC   19      -8.738  16.249   7.709  1.00  0.00      MEMB
ATOM   2451 H12S POPC   19      -9.894  16.650   6.253  1.00  0.00      MEMB
ATOM   2452 C213 POPC   19      -7.230  16.483   5.873  1.00  0.00      MEMB
ATOM   2453 H13R POPC   19      -6.586  15.433   5.227  1.00  0.00      MEMB
ATOM   2454 H13S POPC   19      -6.378  15.699   5.432  1.00  0.00      MEMB
ATOM   2455 C214 POPC   19      -6.939  17.591   5.296  1.00  0.00      MEMB
ATOM   2456 H14R POPC   19      -5.988  17.339   4.783  1.00  0.00      MEMB
ATOM   2457 H14S POPC   19      -6.788  17.766   6.369  1.00  0.00      MEMB
ATOM   2458 C215 POPC   19      -8.067  18.193   4.517  1.00  0.00      MEMB
ATOM   2459 H15R POPC   19      -8.874  18.373   5.212  1.00  0.00      MEMB
ATOM   2460 H15S POPC   19      -8.767  17.752   3.793  1.00  0.00      MEMB
ATOM   2461 C216 POPC   19      -7.400  19.151   3.592  1.00  0.00      MEMB
ATOM   2462 H16R POPC   19      -6.718  18.622   2.873  1.00  0.00      MEMB
ATOM   2463 H16S POPC   19      -6.752  19.731   4.269  1.00  0.00      MEMB
ATOM   2464 C217 POPC   19      -8.462  19.875   2.803  1.00  0.00      MEMB
ATOM   2465 H17R POPC   19      -7.990  20.724   2.274  1.00  0.00      MEMB
ATOM   2466 H17S POPC   19      -9.247  20.268   3.501  1.00  0.00      MEMB
ATOM   2467 C218 POPC   19      -9.070  18.994   1.714  1.00  0.00      MEMB
ATOM   2468 H18R POPC   19      -9.914  18.351   2.110  1.00  0.00      MEMB
ATOM   2469 H18S POPC   19      -8.360  18.397   1.154  1.00  0.00      MEMB
ATOM   2470 H18T POPC   19      -9.478  19.730   0.991  1.00  0.00      MEMB
ATOM   2471  C33 POPC   19      -8.910  20.660  10.822  1.00  0.00      MEMB
ATOM   2472  H3X POPC   19      -8.272  21.559  10.948  1.00  0.00      MEMB
ATOM   2473  H3Y POPC   19      -9.955  21.015  10.747  1.00  0.00      MEMB
ATOM   2474  C34 POPC   19      -8.462  19.960   9.528  1.00  0.00      MEMB
ATOM   2475  H4X POPC   19      -8.742  18.886   9.565  1.00  0.00      MEMB
ATOM   2476  H4Y POPC   19      -7.355  20.054   9.521  1.00  0.00      MEMB
ATOM   2477  C35 POPC   19      -8.910  20.567   8.187  1.00  0.00      MEMB
ATOM   2478  H5X POPC   19      -8.818  19.832   7.375  1.00  0.00      MEMB
ATOM   2479  H5Y POPC   19      -8.318  21.478   7.991  1.00  0.00      MEMB
ATOM   2480  C36 POPC   19     -10.355  20.839   8.015  1.00  0.00      MEMB
ATOM   2481  H6X POPC   19     -10.582  21.770   7.428  1.00  0.00      MEMB
ATOM   2482  H6Y POPC   19     -10.523  21.036   9.043  1.00  0.00      MEMB
ATOM   2483  C37 POPC   19     -11.250  19.599   8.058  1.00  0.00      MEMB
ATOM   2484  H7X POPC   19     -12.235  19.636   8.426  1.00  0.00      MEMB
ATOM   2485  H7Y POPC   19     -10.989  18.971   8.900  1.00  0.00      MEMB
ATOM   2486  C38 POPC   19     -11.546  19.033   6.728  1.00  0.00      MEMB
ATOM   2487  H8X POPC   19     -10.663  18.541   6.410  1.00  0.00      MEMB
ATOM   2488  H8Y POPC   19     -11.356  19.871   6.071  1.00  0.00      MEMB
ATOM   2489  C39 POPC   19     -12.766  18.084   6.554  1.00  0.00      MEMB
ATOM   2490  H9X POPC   19     -13.838  18.371   6.639  1.00  0.00      MEMB
ATOM   2491  H9Y POPC   19     -12.767  17.288   7.289  1.00  0.00      MEMB
ATOM   2492 C310 POPC   19     -12.945  17.584   5.161  1.00  0.00      MEMB
ATOM   2493 H10X POPC   19     -12.838  18.464   4.474  1.00  0.00      MEMB
ATOM   2494 H10Y POPC   19     -13.965  17.105   5.194  1.00  0.00      MEMB
ATOM   2495 C311 POPC   19     -11.850  16.866   4.571  1.00  0.00      MEMB
ATOM   2496 H11X POPC   19     -11.520  16.194   5.355  1.00  0.00      MEMB
ATOM   2497 H11Y POPC   19     -11.084  17.642   4.333  1.00  0.00      MEMB
ATOM   2498 C312 POPC   19     -12.231  16.162   3.324  1.00  0.00      MEMB
ATOM   2499 H12X POPC   19     -11.316  16.126   2.711  1.00  0.00      MEMB
ATOM   2500 H12Y POPC   19     -13.016  16.630   2.712  1.00  0.00      MEMB
ATOM   2501 C313 POPC   19     -12.837  14.841   3.533  1.00  0.00      MEMB
ATOM   2502 H13X POPC   19     -13.919  14.813   3.551  1.00  0.00      MEMB
ATOM   2503 H13Y POPC   19     -12.378  14.325   4.437  1.00  0.00      MEMB
ATOM   2504 C314 POPC   19     -12.555  14.283   2.191  1.00  0.00      MEMB
ATOM   2505 H14X POPC   19     -13.327  13.486   2.184  1.00  0.00      MEMB
ATOM   2506 H14Y POPC   19     -11.539  14.023   2.303  1.00  0.00      MEMB
ATOM   2507 C315 POPC   19     -13.103  14.148   0.841  1.00  0.00      MEMB
ATOM   2508 H15X POPC   19     -12.495  14.916   0.374  1.00  0.00      MEMB
ATOM   2509 H15Y POPC   19     -14.197  14.354   0.885  1.00  0.00      MEMB
ATOM   2510 C316 POPC   19     -12.928  12.830   0.062  1.00  0.00      MEMB
ATOM   2511 H16X POPC   19     -13.489  13.026  -0.871  1.00  0.00      MEMB
ATOM   2512 H16Y POPC   19     -13.340  11.935   0.553  1.00  0.00      MEMB
ATOM   2513 H16Z POPC   19     -11.877  12.581  -0.208  1.00  0.00      MEMB
ATOM   2514  N   POPC   20      17.150 -13.824  20.919  1.00  0.00      MEMB
ATOM   2515  C12 POPC   20      16.520 -12.439  20.740  1.00  0.00      MEMB
ATOM   2516 H12A POPC   20      17.007 -11.750  21.413  1.00  0.00      MEMB
ATOM   2517 H12B POPC   20      15.502 -12.486  21.089  1.00  0.00      MEMB
ATOM   2518  C13 POPC   20      17.301 -14.190  22.344  1.00  0.00      MEMB
ATOM   2519 H13A POPC   20      17.632 -15.226  22.413  1.00  0.00      MEMB
ATOM   2520 H13B POPC   20      17.956 -13.507  22.855  1.00  0.00      MEMB
ATOM   2521 H13C POPC   20      16.347 -14.190  22.864  1.00  0.00      MEMB
ATOM   2522  C14 POPC   20      16.322 -14.899  20.292  1.00  0.00      MEMB
ATOM   2523 H14A POPC   20      16.844 -15.846  20.263  1.00  0.00      MEMB
ATOM   2524 H14B POPC   20      15.456 -15.142  20.902  1.00  0.00      MEMB
ATOM   2525 H14C POPC   20      16.020 -14.624  19.285  1.00  0.00      MEMB
ATOM   2526  C15 POPC   20      18.483 -13.792  20.248  1.00  0.00      MEMB
ATOM   2527 H15A POPC   20      18.280 -13.698  19.172  1.00  0.00      MEMB
ATOM   2528 H15B POPC   20      19.062 -14.686  20.381  1.00  0.00      MEMB
ATOM   2529 H15C POPC   20      19.043 -12.956  20.628  1.00  0.00      MEMB
ATOM   2530  C11 POPC   20      16.522 -11.806  19.315  1.00  0.00      MEMB
ATOM   2531 H11A POPC   20      17.565 -11.691  18.926  1.00  0.00      MEMB
ATOM   2532 H11B POPC   20      16.138 -10.766  19.346  1.00  0.00      MEMB
ATOM   2533  P   POPC   20      16.160 -13.095  17.079  1.00  0.00      MEMB
ATOM   2534  O13 POPC   20      15.112 -13.936  16.596  1.00  0.00      MEMB
ATOM   2535  O14 POPC   20      17.437 -13.809  17.153  1.00  0.00      MEMB
ATOM   2536  O12 POPC   20      15.675 -12.564  18.475  1.00  0.00      MEMB
ATOM   2537  O11 POPC   20      16.324 -11.756  16.280  1.00  0.00      MEMB
ATOM   2538  C1  POPC   20      15.280 -10.831  16.176  1.00  0.00      MEMB
ATOM   2539  HA  POPC   20      14.674 -10.695  17.106  1.00  0.00      MEMB
ATOM   2540  HB  POPC   20      14.757 -11.225  15.351  1.00  0.00      MEMB
ATOM   2541  C2  POPC   20      15.615  -9.516  15.479  1.00  0.00      MEMB
ATOM   2542  HS  POPC   20      14.830  -8.794  15.854  1.00  0.00      MEMB
ATOM   2543  O21 POPC   20      15.664  -9.608  14.026  1.00  0.00      MEMB
ATOM   2544  C21 POPC   20      14.484  -9.853  13.541  1.00  0.00      MEMB
ATOM   2545  O22 POPC   20      13.516  -9.977  14.279  1.00  0.00      MEMB
ATOM   2546  C22 POPC   20      14.768 -10.080  12.021  1.00  0.00      MEMB
ATOM   2547  H2R POPC   20      13.953 -10.147  11.342  1.00  0.00      MEMB
ATOM   2548  H2S POPC   20      15.483 -10.870  11.865  1.00  0.00      MEMB
ATOM   2549  C3  POPC   20      16.983  -9.097  15.983  1.00  0.00      MEMB
ATOM   2550  HX  POPC   20      16.916  -9.293  17.075  1.00  0.00      MEMB
ATOM   2551  HY  POPC   20      17.148  -8.034  15.768  1.00  0.00      MEMB
ATOM   2552  O31 POPC   20      18.045  -9.822  15.360  1.00  0.00      MEMB
ATOM   2553  C31 POPC   20      19.080 -10.126  16.084  1.00  0.00      MEMB
ATOM   2554  O32 POPC   20      19.239  -9.929  17.282  1.00  0.00      MEMB
ATOM   2555  C32 POPC   20      20.144 -10.718  15.175  1.00  0.00      MEMB
ATOM   2556  H2X POPC   20      20.681 -11.404  15.874  1.00  0.00      MEMB
ATOM   2557  H2Y POPC   20      20.810  -9.929  14.763  1.00  0.00      MEMB
ATOM   2558  C23 POPC   20      15.266  -8.869  11.300  1.00  0.00      MEMB
ATOM   2559  H3R POPC   20      16.084  -8.434  11.831  1.00  0.00      MEMB
ATOM   2560  H3S POPC   20      14.459  -8.368  11.680  1.00  0.00      MEMB
ATOM   2561  C24 POPC   20      15.409  -8.866   9.786  1.00  0.00      MEMB
ATOM   2562  H4R POPC   20      16.283  -9.525   9.755  1.00  0.00      MEMB
ATOM   2563  H4S POPC   20      15.746  -7.886   9.427  1.00  0.00      MEMB
ATOM   2564  C25 POPC   20      14.295  -9.449   8.930  1.00  0.00      MEMB
ATOM   2565  H5R POPC   20      13.300  -8.958   8.876  1.00  0.00      MEMB
ATOM   2566  H5S POPC   20      14.171 -10.341   9.532  1.00  0.00      MEMB
ATOM   2567  C26 POPC   20      14.686  -9.807   7.517  1.00  0.00      MEMB
ATOM   2568  H6R POPC   20      15.298 -10.736   7.513  1.00  0.00      MEMB
ATOM   2569  H6S POPC   20      15.257  -8.920   7.138  1.00  0.00      MEMB
ATOM   2570  C27 POPC   20      13.484  -9.844   6.621  1.00  0.00      MEMB
ATOM   2571  H7R POPC   20      13.773 -10.074   5.693  1.00  0.00      MEMB
ATOM   2572  H7S POPC   20      12.857  -9.008   6.510  1.00  0.00      MEMB
ATOM   2573  C28 POPC   20      12.583 -10.909   6.398  1.00  0.00      MEMB
ATOM   2574  H8R POPC   20      11.685 -10.738   5.876  1.00  0.00      MEMB
ATOM   2575  H8S POPC   20      11.977 -10.733   7.328  1.00  0.00      MEMB
ATOM   2576  C29 POPC   20      13.356 -12.110   5.869  1.00  0.00      MEMB
ATOM   2577  H91 POPC   20      14.274 -12.457   6.363  1.00  0.00      MEMB
ATOM   2578 C210 POPC   20      12.549 -12.989   5.684  1.00  0.00      MEMB
ATOM   2579 H101 POPC   20      13.237 -13.793   6.039  1.00  0.00      MEMB
ATOM   2580 C211 POPC   20      10.869 -12.962   5.907  1.00  0.00      MEMB
ATOM   2581 H11R POPC   20      10.139 -13.340   6.695  1.00  0.00      MEMB
ATOM   2582 H11S POPC   20      10.061 -13.792   5.896  1.00  0.00      MEMB
ATOM   2583 C212 POPC   20      10.612 -13.478   4.568  1.00  0.00      MEMB
ATOM   2584 H12R POPC   20      11.028 -12.582   4.402  1.00  0.00      MEMB
ATOM   2585 H12S POPC   20       9.600 -13.524   4.215  1.00  0.00      MEMB
ATOM   2586 C213 POPC   20      11.044 -14.152   3.294  1.00  0.00      MEMB
ATOM   2587 H13R POPC   20      10.113 -14.688   3.046  1.00  0.00      MEMB
ATOM   2588 H13S POPC   20      11.884 -14.579   3.703  1.00  0.00      MEMB
ATOM   2589 C214 POPC   20      11.463 -13.577   1.862  1.00  0.00      MEMB
ATOM   2590 H14R POPC   20      12.119 -13.615   0.945  1.00  0.00      MEMB
ATOM   2591 H14S POPC   20      12.453 -13.700   2.251  1.00  0.00      MEMB
ATOM   2592 C215 POPC   20      10.841 -12.728   0.790  1.00  0.00      MEMB
ATOM   2593 H15R POPC   20       9.959 -12.272   1.029  1.00  0.00      MEMB
ATOM   2594 H15S POPC   20       9.759 -12.810   1.141  1.00  0.00      MEMB
ATOM   2595 C216 POPC   20      11.400 -12.059  -0.262  1.00  0.00      MEMB
ATOM   2596 H16R POPC   20      10.456 -11.717  -0.735  1.00  0.00      MEMB
ATOM   2597 H16S POPC   20      11.936 -12.648  -0.903  1.00  0.00      MEMB
ATOM   2598 C217 POPC   20      12.203 -11.088  -0.335  1.00  0.00      MEMB
ATOM   2599 H17R POPC   20      13.067 -11.534   0.110  1.00  0.00      MEMB
ATOM   2600 H17S POPC   20      11.892 -10.182   0.079  1.00  0.00      MEMB
ATOM   2601 C218 POPC   20      12.130 -10.830  -1.735  1.00  0.00      MEMB
ATOM   2602 H18R POPC   20      11.434 -10.284  -2.334  1.00  0.00      MEMB
ATOM   2603 H18S POPC   20      12.781 -11.584  -2.171  1.00  0.00      MEMB
ATOM   2604 H18T POPC   20      12.461  -9.866  -1.502  1.00  0.00      MEMB
ATOM   2605  C33 POPC   20      19.602 -11.514  13.967  1.00  0.00      MEMB
ATOM   2606  H3X POPC   20      18.818 -12.221  14.295  1.00  0.00      MEMB
ATOM   2607  H3Y POPC   20      20.511 -12.088  13.672  1.00  0.00      MEMB
ATOM   2608  C34 POPC   20      19.145 -10.708  12.721  1.00  0.00      MEMB
ATOM   2609  H4X POPC   20      20.019 -10.074  12.485  1.00  0.00      MEMB
ATOM   2610  H4Y POPC   20      18.277 -10.017  12.893  1.00  0.00      MEMB
ATOM   2611  C35 POPC   20      18.765 -11.572  11.489  1.00  0.00      MEMB
ATOM   2612  H5X POPC   20      18.567 -10.953  10.587  1.00  0.00      MEMB
ATOM   2613  H5Y POPC   20      17.862 -12.135  11.770  1.00  0.00      MEMB
ATOM   2614  C36 POPC   20      19.669 -12.742  11.129  1.00  0.00      MEMB
ATOM   2615  H6X POPC   20      19.779 -13.329  12.072  1.00  0.00      MEMB
ATOM   2616  H6Y POPC   20      20.582 -12.275  10.784  1.00  0.00      MEMB
ATOM   2617  C37 POPC   20      19.149 -13.749  10.084  1.00  0.00      MEMB
ATOM   2618  H7X POPC   20      18.150 -14.073  10.393  1.00  0.00      MEMB
ATOM   2619  H7Y POPC   20      19.767 -14.655  10.069  1.00  0.00      MEMB
ATOM   2620  C38 POPC   20      19.052 -13.306   8.632  1.00  0.00      MEMB
ATOM   2621  H8X POPC   20      20.097 -13.267   8.242  1.00  0.00      MEMB
ATOM   2622  H8Y POPC   20      18.581 -12.302   8.648  1.00  0.00      MEMB
ATOM   2623  C39 POPC   20      18.272 -14.290   7.730  1.00  0.00      MEMB
ATOM   2624  H9X POPC   20      17.202 -14.363   8.006  1.00  0.00      MEMB
ATOM   2625  H9Y POPC   20      18.709 -15.307   7.887  1.00  0.00      MEMB
ATOM   2626 C310 POPC   20      18.411 -13.931   6.240  1.00  0.00      MEMB
ATOM   2627 H10X POPC   20      17.904 -14.668   5.577  1.00  0.00      MEMB
ATOM   2628 H10Y POPC   20      19.510 -14.022   6.075  1.00  0.00      MEMB
ATOM   2629 C311 POPC   20      18.032 -12.494   5.823  1.00  0.00      MEMB
ATOM   2630 H11X POPC   20      18.208 -11.787   6.666  1.00  0.00      MEMB
ATOM   2631 H11Y POPC   20      16.969 -12.428   5.505  1.00  0.00      MEMB
ATOM   2632 C312 POPC   20      18.914 -12.077   4.639  1.00  0.00      MEMB
ATOM   2633 H12X POPC   20      18.885 -12.882   3.882  1.00  0.00      MEMB
ATOM   2634 H12Y POPC   20      19.954 -12.092   5.038  1.00  0.00      MEMB
ATOM   2635 C313 POPC   20      18.569 -10.728   3.969  1.00  0.00      MEMB
ATOM   2636 H13X POPC   20      19.460 -10.407   3.391  1.00  0.00      MEMB
ATOM   2637 H13Y POPC   20      18.431  -9.990   4.789  1.00  0.00      MEMB
ATOM   2638 C314 POPC   20      17.321 -10.721   3.053  1.00  0.00      MEMB
ATOM   2639 H14X POPC   20      16.454 -11.001   3.658  1.00  0.00      MEMB
ATOM   2640 H14Y POPC   20      17.307 -11.518   2.267  1.00  0.00      MEMB
ATOM   2641 C315 POPC   20      16.985  -9.374   2.401  1.00  0.00      MEMB
ATOM   2642 H15X POPC   20      17.597  -9.063   1.637  1.00  0.00      MEMB
ATOM   2643 H15Y POPC   20      17.107  -8.436   2.940  1.00  0.00      MEMB
ATOM   2644 C316 POPC   20      15.781  -9.457   1.566  1.00  0.00      MEMB
ATOM   2645 H16X POPC   20      15.608  -8.640   0.842  1.00  0.00      MEMB
ATOM   2646 H16Y POPC   20      14.992  -9.236   2.054  1.00  0.00      MEMB
ATOM   2647 H16Z POPC   20      15.460 -10.462   1.261  1.00  0.00      MEMB
ATOM   2648  N   POPC   21      19.309  -6.477  19.836  1.00  0.00      MEMB
ATOM   2649  C12 POPC   21      19.518  -5.599  18.640  1.00  0.00      MEMB
ATOM   2650 H12A POPC   21      19.229  -4.593  18.927  1.00  0.00      MEMB
ATOM   2651 H12B POPC   21      18.848  -5.990  17.887  1.00  0.00      MEMB
ATOM   2652  C13 POPC   21      20.254  -6.128  20.920  1.00  0.00      MEMB
ATOM   2653 H13A POPC   21      20.467  -5.058  20.859  1.00  0.00      MEMB
ATOM   2654 H13B POPC   21      19.882  -6.426  21.886  1.00  0.00      MEMB
ATOM   2655 H13C POPC   21      21.217  -6.601  20.763  1.00  0.00      MEMB
ATOM   2656  C14 POPC   21      17.937  -6.278  20.281  1.00  0.00      MEMB
ATOM   2657 H14A POPC   21      17.686  -6.946  21.083  1.00  0.00      MEMB
ATOM   2658 H14B POPC   21      17.790  -5.301  20.741  1.00  0.00      MEMB
ATOM   2659 H14C POPC   21      17.209  -6.345  19.470  1.00  0.00      MEMB
ATOM   2660  C15 POPC   21      19.488  -7.875  19.441  1.00  0.00      MEMB
ATOM   2661 H15A POPC   21      18.672  -8.169  18.796  1.00  0.00      MEMB
ATOM   2662 H15B POPC   21      19.563  -8.530  20.299  1.00  0.00      MEMB
ATOM   2663 H15C POPC   21      20.384  -7.966  18.828  1.00  0.00      MEMB
ATOM   2664  C11 POPC   21      20.917  -5.399  18.019  1.00  0.00      MEMB
ATOM   2665 H11A POPC   21      20.649  -4.603  17.272  1.00  0.00      MEMB
ATOM   2666 H11B POPC   21      21.339  -6.321  17.547  1.00  0.00      MEMB
ATOM   2667  P   POPC   21      22.986  -3.885  18.403  1.00  0.00      MEMB
ATOM   2668  O13 POPC   21      24.113  -3.913  19.339  1.00  0.00      MEMB
ATOM   2669  O14 POPC   21      22.388  -2.545  18.184  1.00  0.00      MEMB
ATOM   2670  O12 POPC   21      21.849  -4.869  18.950  1.00  0.00      MEMB
ATOM   2671  O11 POPC   21      23.439  -4.512  17.010  1.00  0.00      MEMB
ATOM   2672  C1  POPC   21      24.184  -3.748  16.042  1.00  0.00      MEMB
ATOM   2673  HA  POPC   21      24.836  -4.428  15.445  1.00  0.00      MEMB
ATOM   2674  HB  POPC   21      24.835  -2.976  16.512  1.00  0.00      MEMB
ATOM   2675  C2  POPC   21      23.245  -2.997  15.072  1.00  0.00      MEMB
ATOM   2676  HS  POPC   21      22.697  -2.255  15.702  1.00  0.00      MEMB
ATOM   2677  O21 POPC   21      22.383  -3.966  14.457  1.00  0.00      MEMB
ATOM   2678  C21 POPC   21      21.118  -3.663  14.384  1.00  0.00      MEMB
ATOM   2679  O22 POPC   21      20.583  -2.632  14.734  1.00  0.00      MEMB
ATOM   2680  C22 POPC   21      20.344  -4.802  13.743  1.00  0.00      MEMB
ATOM   2681  H2R POPC   21      20.126  -4.522  12.685  1.00  0.00      MEMB
ATOM   2682  H2S POPC   21      19.386  -4.877  14.296  1.00  0.00      MEMB
ATOM   2683  C3  POPC   21      23.999  -2.178  13.992  1.00  0.00      MEMB
ATOM   2684  HX  POPC   21      24.838  -2.685  13.491  1.00  0.00      MEMB
ATOM   2685  HY  POPC   21      24.455  -1.359  14.598  1.00  0.00      MEMB
ATOM   2686  O31 POPC   21      23.066  -1.671  13.027  1.00  0.00      MEMB
ATOM   2687  C31 POPC   21      23.163  -2.088  11.775  1.00  0.00      MEMB
ATOM   2688  O32 POPC   21      24.017  -2.818  11.313  1.00  0.00      MEMB
ATOM   2689  C32 POPC   21      22.042  -1.415  11.002  1.00  0.00      MEMB
ATOM   2690  H2X POPC   21      21.801  -0.517  11.599  1.00  0.00      MEMB
ATOM   2691  H2Y POPC   21      21.070  -1.862  11.127  1.00  0.00      MEMB
ATOM   2692  C23 POPC   21      20.987  -6.193  13.903  1.00  0.00      MEMB
ATOM   2693  H3R POPC   21      21.097  -6.480  14.978  1.00  0.00      MEMB
ATOM   2694  H3S POPC   21      22.024  -6.234  13.517  1.00  0.00      MEMB
ATOM   2695  C24 POPC   21      20.061  -7.180  13.192  1.00  0.00      MEMB
ATOM   2696  H4R POPC   21      19.048  -7.007  13.624  1.00  0.00      MEMB
ATOM   2697  H4S POPC   21      20.385  -8.215  13.443  1.00  0.00      MEMB
ATOM   2698  C25 POPC   21      19.934  -6.960  11.665  1.00  0.00      MEMB
ATOM   2699  H5R POPC   21      19.513  -5.966  11.387  1.00  0.00      MEMB
ATOM   2700  H5S POPC   21      19.251  -7.753  11.273  1.00  0.00      MEMB
ATOM   2701  C26 POPC   21      21.267  -7.003  10.917  1.00  0.00      MEMB
ATOM   2702  H6R POPC   21      21.894  -7.736  11.474  1.00  0.00      MEMB
ATOM   2703  H6S POPC   21      21.747  -5.995  10.941  1.00  0.00      MEMB
ATOM   2704  C27 POPC   21      21.069  -7.509   9.476  1.00  0.00      MEMB
ATOM   2705  H7R POPC   21      20.129  -7.057   9.064  1.00  0.00      MEMB
ATOM   2706  H7S POPC   21      20.915  -8.597   9.606  1.00  0.00      MEMB
ATOM   2707  C28 POPC   21      22.277  -7.377   8.512  1.00  0.00      MEMB
ATOM   2708  H8R POPC   21      22.320  -6.295   8.268  1.00  0.00      MEMB
ATOM   2709  H8S POPC   21      22.089  -7.925   7.555  1.00  0.00      MEMB
ATOM   2710  C29 POPC   21      23.602  -7.838   9.086  1.00  0.00      MEMB
ATOM   2711  H91 POPC   21      23.713  -8.917   9.312  1.00  0.00      MEMB
ATOM   2712 C210 POPC   21      24.633  -7.034   9.414  1.00  0.00      MEMB
ATOM   2713 H101 POPC   21      25.485  -7.510   9.915  1.00  0.00      MEMB
ATOM   2714 C211 POPC   21      24.742  -5.525   9.308  1.00  0.00      MEMB
ATOM   2715 H11R POPC   21      25.302  -5.139  10.189  1.00  0.00      MEMB
ATOM   2716 H11S POPC   21      23.743  -5.047   9.430  1.00  0.00      MEMB
ATOM   2717 C212 POPC   21      25.376  -4.973   8.005  1.00  0.00      MEMB
ATOM   2718 H12R POPC   21      26.321  -5.478   7.721  1.00  0.00      MEMB
ATOM   2719 H12S POPC   21      25.659  -3.907   8.155  1.00  0.00      MEMB
ATOM   2720 C213 POPC   21      24.337  -4.901   6.886  1.00  0.00      MEMB
ATOM   2721 H13R POPC   21      23.397  -4.605   7.417  1.00  0.00      MEMB
ATOM   2722 H13S POPC   21      24.181  -5.886   6.396  1.00  0.00      MEMB
ATOM   2723 C214 POPC   21      24.635  -3.791   5.873  1.00  0.00      MEMB
ATOM   2724 H14R POPC   21      25.248  -2.965   6.304  1.00  0.00      MEMB
ATOM   2725 H14S POPC   21      23.656  -3.366   5.566  1.00  0.00      MEMB
ATOM   2726 C215 POPC   21      25.480  -4.246   4.682  1.00  0.00      MEMB
ATOM   2727 H15R POPC   21      26.478  -4.488   5.105  1.00  0.00      MEMB
ATOM   2728 H15S POPC   21      25.592  -3.390   3.987  1.00  0.00      MEMB
ATOM   2729 C216 POPC   21      24.968  -5.457   3.908  1.00  0.00      MEMB
ATOM   2730 H16R POPC   21      24.779  -6.298   4.583  1.00  0.00      MEMB
ATOM   2731 H16S POPC   21      25.634  -5.754   3.077  1.00  0.00      MEMB
ATOM   2732 C217 POPC   21      23.640  -5.304   3.306  1.00  0.00      MEMB
ATOM   2733 H17R POPC   21      23.290  -4.334   3.765  1.00  0.00      MEMB
ATOM   2734 H17S POPC   21      22.930  -6.093   3.621  1.00  0.00      MEMB
ATOM   2735 C218 POPC   21      23.713  -5.355   1.780  1.00  0.00      MEMB
ATOM   2736 H18R POPC   21      24.244  -4.401   1.455  1.00  0.00      MEMB
ATOM   2737 H18S POPC   21      22.641  -5.466   1.397  1.00  0.00      MEMB
ATOM   2738 H18T POPC   21      24.025  -6.160   1.186  1.00  0.00      MEMB
ATOM   2739  C33 POPC   21      22.438  -1.133   9.517  1.00  0.00      MEMB
ATOM   2740  H3X POPC   21      23.525  -0.883   9.421  1.00  0.00      MEMB
ATOM   2741  H3Y POPC   21      21.892  -0.207   9.207  1.00  0.00      MEMB
ATOM   2742  C34 POPC   21      22.121  -2.247   8.534  1.00  0.00      MEMB
ATOM   2743  H4X POPC   21      21.908  -3.179   9.094  1.00  0.00      MEMB
ATOM   2744  H4Y POPC   21      23.080  -2.446   8.018  1.00  0.00      MEMB
ATOM   2745  C35 POPC   21      21.074  -1.850   7.463  1.00  0.00      MEMB
ATOM   2746  H5X POPC   21      21.328  -2.189   6.456  1.00  0.00      MEMB
ATOM   2747  H5Y POPC   21      21.122  -0.732   7.374  1.00  0.00      MEMB
ATOM   2748  C36 POPC   21      19.691  -2.510   7.717  1.00  0.00      MEMB
ATOM   2749  H6X POPC   21      19.329  -2.328   8.673  1.00  0.00      MEMB
ATOM   2750  H6Y POPC   21      19.629  -3.559   7.857  1.00  0.00      MEMB
ATOM   2751  C37 POPC   21      18.526  -2.535   6.773  1.00  0.00      MEMB
ATOM   2752  H7X POPC   21      18.439  -1.636   6.594  1.00  0.00      MEMB
ATOM   2753  H7Y POPC   21      17.496  -2.409   7.154  1.00  0.00      MEMB
ATOM   2754  C38 POPC   21      18.830  -2.341   5.339  1.00  0.00      MEMB
ATOM   2755  H8X POPC   21      19.826  -1.876   5.071  1.00  0.00      MEMB
ATOM   2756  H8Y POPC   21      17.920  -1.856   4.881  1.00  0.00      MEMB
ATOM   2757  C39 POPC   21      19.085  -3.649   4.928  1.00  0.00      MEMB
ATOM   2758  H9X POPC   21      18.383  -4.289   5.481  1.00  0.00      MEMB
ATOM   2759  H9Y POPC   21      20.082  -3.839   5.387  1.00  0.00      MEMB
ATOM   2760 C310 POPC   21      18.934  -3.696   3.439  1.00  0.00      MEMB
ATOM   2761 H10X POPC   21      19.864  -3.372   3.021  1.00  0.00      MEMB
ATOM   2762 H10Y POPC   21      18.179  -2.999   3.020  1.00  0.00      MEMB
ATOM   2763 C311 POPC   21      18.707  -5.136   3.092  1.00  0.00      MEMB
ATOM   2764 H11X POPC   21      18.090  -5.534   3.938  1.00  0.00      MEMB
ATOM   2765 H11Y POPC   21      19.711  -5.613   3.103  1.00  0.00      MEMB
ATOM   2766 C312 POPC   21      18.093  -5.479   1.732  1.00  0.00      MEMB
ATOM   2767 H12X POPC   21      17.074  -5.065   1.618  1.00  0.00      MEMB
ATOM   2768 H12Y POPC   21      17.960  -6.577   1.806  1.00  0.00      MEMB
ATOM   2769 C313 POPC   21      18.952  -5.125   0.499  1.00  0.00      MEMB
ATOM   2770 H13X POPC   21      20.034  -5.247   0.694  1.00  0.00      MEMB
ATOM   2771 H13Y POPC   21      18.778  -4.053   0.260  1.00  0.00      MEMB
ATOM   2772 C314 POPC   21      18.749  -6.033  -0.719  1.00  0.00      MEMB
ATOM   2773 H14X POPC   21      17.932  -6.736  -0.610  1.00  0.00      MEMB
ATOM   2774 H14Y POPC   21      19.660  -6.533  -1.070  1.00  0.00      MEMB
ATOM   2775 C315 POPC   21      18.418  -5.335  -1.936  1.00  0.00      MEMB
ATOM   2776 H15X POPC   21      17.342  -5.114  -1.630  1.00  0.00      MEMB
ATOM   2777 H15Y POPC   21      18.077  -5.850  -2.839  1.00  0.00      MEMB
ATOM   2778 C316 POPC   21      19.511  -4.283  -2.342  1.00  0.00      MEMB
ATOM   2779 H16X POPC   21      19.295  -3.467  -1.578  1.00  0.00      MEMB
ATOM   2780 H16Y POPC   21      19.227  -3.813  -3.331  1.00  0.00      MEMB
ATOM   2781 H16Z POPC   21      20.508  -4.026  -2.094  1.00  0.00      MEMB
ATOM   2782  C12 PNPI   22      18.585  10.648  23.255  1.00  0.00      MEMB
ATOM   2783  H2  PNPI   22      17.760  11.257  22.812  1.00  0.00      MEMB
ATOM   2784  O2  PNPI   22      19.741  11.467  23.332  1.00  0.00      MEMB
ATOM   2785  HO2 PNPI   22      19.399  12.343  23.426  1.00  0.00      MEMB
ATOM   2786  C13 PNPI   22      18.176  10.283  24.665  1.00  0.00      MEMB
ATOM   2787  H3  PNPI   22      17.243   9.676  24.593  1.00  0.00      MEMB
ATOM   2788  O3  PNPI   22      17.857  11.496  25.379  1.00  0.00      MEMB
ATOM   2789  HO3 PNPI   22      17.451  11.262  26.223  1.00  0.00      MEMB
ATOM   2790  C14 PNPI   22      19.293   9.423  25.289  1.00  0.00      MEMB
ATOM   2791  H4  PNPI   22      20.292   9.907  25.192  1.00  0.00      MEMB
ATOM   2792  O4  PNPI   22      18.988   9.111  26.659  1.00  0.00      MEMB
ATOM   2793  P4  PNPI   22      19.976   9.695  27.852  1.00  0.00      MEMB
ATOM   2794 OP42 PNPI   22      21.434   9.100  27.536  1.00  0.00      MEMB
ATOM   2795 HP42 PNPI   22      21.707   9.132  26.613  1.00  0.00      MEMB
ATOM   2796 OP43 PNPI   22      19.920  11.209  27.714  1.00  0.00      MEMB
ATOM   2797 OP44 PNPI   22      19.515   9.116  29.187  1.00  0.00      MEMB
ATOM   2798  C15 PNPI   22      19.484   8.156  24.434  1.00  0.00      MEMB
ATOM   2799  H5  PNPI   22      18.521   7.607  24.467  1.00  0.00      MEMB
ATOM   2800  O5  PNPI   22      20.540   7.388  25.018  1.00  0.00      MEMB
ATOM   2801  P5  PNPI   22      20.296   5.799  25.390  1.00  0.00      MEMB
ATOM   2802 OP52 PNPI   22      19.311   5.710  26.554  1.00  0.00      MEMB
ATOM   2803 OP53 PNPI   22      19.737   5.189  24.097  1.00  0.00      MEMB
ATOM   2804 OP54 PNPI   22      21.682   5.271  25.718  1.00  0.00      MEMB
ATOM   2805  C16 PNPI   22      19.878   8.549  22.988  1.00  0.00      MEMB
ATOM   2806  H6  PNPI   22      20.836   9.122  23.019  1.00  0.00      MEMB
ATOM   2807  O6  PNPI   22      20.094   7.397  22.156  1.00  0.00      MEMB
ATOM   2808  HO6 PNPI   22      19.542   6.707  22.550  1.00  0.00      MEMB
ATOM   2809  C11 PNPI   22      18.800   9.443  22.365  1.00  0.00      MEMB
ATOM   2810  H1  PNPI   22      17.843   8.862  22.311  1.00  0.00      MEMB
ATOM   2811  P   PNPI   22      18.224  10.046  19.754  1.00  0.00      MEMB
ATOM   2812  O13 PNPI   22      17.353  11.236  19.969  1.00  0.00      MEMB
ATOM   2813  O14 PNPI   22      17.613   8.721  19.520  1.00  0.00      MEMB
ATOM   2814  O12 PNPI   22      19.229   9.890  21.055  1.00  0.00      MEMB
ATOM   2815  O11 PNPI   22      19.310  10.390  18.629  1.00  0.00      MEMB
ATOM   2816  C1  PNPI   22      20.525   9.621  18.608  1.00  0.00      MEMB
ATOM   2817  HA  PNPI   22      20.366   8.556  18.905  1.00  0.00      MEMB
ATOM   2818  HB  PNPI   22      21.226  10.028  19.372  1.00  0.00      MEMB
ATOM   2819  C2  PNPI   22      21.230   9.632  17.221  1.00  0.00      MEMB
ATOM   2820  HS  PNPI   22      21.458  10.681  16.918  1.00  0.00      MEMB
ATOM   2821  O21 PNPI   22      20.473   8.985  16.182  1.00  0.00      MEMB
ATOM   2822  C21 PNPI   22      19.426   9.617  15.699  1.00  0.00      MEMB
ATOM   2823  O22 PNPI   22      19.078  10.754  15.941  1.00  0.00      MEMB
ATOM   2824  C22 PNPI   22      18.745   8.689  14.676  1.00  0.00      MEMB
ATOM   2825  H2R PNPI   22      17.667   8.921  14.599  1.00  0.00      MEMB
ATOM   2826  H2S PNPI   22      18.823   7.686  15.118  1.00  0.00      MEMB
ATOM   2827  C3  PNPI   22      22.578   8.915  17.362  1.00  0.00      MEMB
ATOM   2828  HX  PNPI   22      23.215   9.473  18.078  1.00  0.00      MEMB
ATOM   2829  HY  PNPI   22      22.447   7.860  17.686  1.00  0.00      MEMB
ATOM   2830  O31 PNPI   22      23.231   8.991  16.146  1.00  0.00      MEMB
ATOM   2831  C31 PNPI   22      23.013   8.112  15.313  1.00  0.00      MEMB
ATOM   2832  O32 PNPI   22      22.330   7.108  15.222  1.00  0.00      MEMB
ATOM   2833  C32 PNPI   22      23.904   8.484  14.352  1.00  0.00      MEMB
ATOM   2834  H2X PNPI   22      24.366   7.474  14.698  1.00  0.00      MEMB
ATOM   2835  H2Y PNPI   22      24.785   9.118  14.500  1.00  0.00      MEMB
ATOM   2836  C23 PNPI   22      19.378   8.779  13.265  1.00  0.00      MEMB
ATOM   2837  H3R PNPI   22      20.345   8.230  13.228  1.00  0.00      MEMB
ATOM   2838  H3S PNPI   22      19.481   9.850  12.976  1.00  0.00      MEMB
ATOM   2839  C24 PNPI   22      18.496   8.281  12.135  1.00  0.00      MEMB
ATOM   2840  H4R PNPI   22      17.532   8.800  12.194  1.00  0.00      MEMB
ATOM   2841  H4S PNPI   22      18.201   7.279  12.346  1.00  0.00      MEMB
ATOM   2842  C25 PNPI   22      19.123   8.459  10.744  1.00  0.00      MEMB
ATOM   2843  H5R PNPI   22      19.937   7.717  10.576  1.00  0.00      MEMB
ATOM   2844  H5S PNPI   22      19.631   9.445  10.763  1.00  0.00      MEMB
ATOM   2845  C26 PNPI   22      18.084   8.401   9.602  1.00  0.00      MEMB
ATOM   2846  H6R PNPI   22      17.165   8.984   9.843  1.00  0.00      MEMB
ATOM   2847  H6S PNPI   22      17.778   7.348   9.502  1.00  0.00      MEMB
ATOM   2848  C27 PNPI   22      18.643   8.856   8.239  1.00  0.00      MEMB
ATOM   2849  H7R PNPI   22      19.708   8.550   8.196  1.00  0.00      MEMB
ATOM   2850  H7S PNPI   22      18.604   9.968   8.209  1.00  0.00      MEMB
ATOM   2851  C28 PNPI   22      17.922   8.270   6.998  1.00  0.00      MEMB
ATOM   2852  H8R PNPI   22      16.917   8.738   6.973  1.00  0.00      MEMB
ATOM   2853  H8S PNPI   22      17.794   7.167   7.114  1.00  0.00      MEMB
ATOM   2854  C29 PNPI   22      18.613   8.443   5.670  1.00  0.00      MEMB
ATOM   2855  H91 PNPI   22      19.238   7.579   5.410  1.00  0.00      MEMB
ATOM   2856 C210 PNPI   22      18.583   9.487   4.818  1.00  0.00      MEMB
ATOM   2857 H101 PNPI   22      19.150   9.374   3.877  1.00  0.00      MEMB
ATOM   2858 C211 PNPI   22      17.830  10.790   4.984  1.00  0.00      MEMB
ATOM   2859 H11R PNPI   22      18.271  11.540   4.267  1.00  0.00      MEMB
ATOM   2860 H11S PNPI   22      18.018  11.235   5.974  1.00  0.00      MEMB
ATOM   2861 C212 PNPI   22      16.326  10.618   5.017  1.00  0.00      MEMB
ATOM   2862 H121 PNPI   22      15.867  10.218   5.880  1.00  0.00      MEMB
ATOM   2863 C213 PNPI   22      15.479  10.969   4.122  1.00  0.00      MEMB
ATOM   2864 H131 PNPI   22      14.389  11.111   4.215  1.00  0.00      MEMB
ATOM   2865 C214 PNPI   22      16.144  11.596   3.039  1.00  0.00      MEMB
ATOM   2866 H14R PNPI   22      15.531  11.143   2.189  1.00  0.00      MEMB
ATOM   2867 H14S PNPI   22      17.103  11.389   2.653  1.00  0.00      MEMB
ATOM   2868 C215 PNPI   22      16.127  13.118   3.321  1.00  0.00      MEMB
ATOM   2869 H151 PNPI   22      15.218  12.933   3.119  1.00  0.00      MEMB
ATOM   2870 C216 PNPI   22      16.710  14.355   2.945  1.00  0.00      MEMB
ATOM   2871 H161 PNPI   22      16.078  15.163   2.396  1.00  0.00      MEMB
ATOM   2872 C217 PNPI   22      17.862  14.516   1.969  1.00  0.00      MEMB
ATOM   2873 H17R PNPI   22      17.838  15.379   1.222  1.00  0.00      MEMB
ATOM   2874 H17S PNPI   22      18.205  13.560   1.495  1.00  0.00      MEMB
ATOM   2875 C218 PNPI   22      18.802  14.669   2.901  1.00  0.00      MEMB
ATOM   2876 H18R PNPI   22      18.647  15.644   3.304  1.00  0.00      MEMB
ATOM   2877 H18S PNPI   22      18.693  13.733   3.512  1.00  0.00      MEMB
ATOM   2878 H18T PNPI   22      19.724  14.686   2.348  1.00  0.00      MEMB
ATOM   2879  C33 PNPI   22      22.934   8.745  13.071  1.00  0.00      MEMB
ATOM   2880  H3X PNPI   22      22.256   9.543  13.238  1.00  0.00      MEMB
ATOM   2881  H3Y PNPI   22      22.504   7.787  12.631  1.00  0.00      MEMB
ATOM   2882  C34 PNPI   22      23.279   9.557  11.803  1.00  0.00      MEMB
ATOM   2883  H4X PNPI   22      23.925   8.805  12.396  1.00  0.00      MEMB
ATOM   2884  H4Y PNPI   22      23.947  10.492  11.412  1.00  0.00      MEMB
ATOM   2885  C35 PNPI   22      22.646   9.316  10.463  1.00  0.00      MEMB
ATOM   2886  H5X PNPI   22      21.990  10.090  10.728  1.00  0.00      MEMB
ATOM   2887  H5Y PNPI   22      22.419   8.212  10.462  1.00  0.00      MEMB
ATOM   2888  C36 PNPI   22      23.145  10.189   9.164  1.00  0.00      MEMB
ATOM   2889  H6X PNPI   22      23.818   9.720   8.462  1.00  0.00      MEMB
ATOM   2890  H6Y PNPI   22      23.805  11.060   9.314  1.00  0.00      MEMB
ATOM   2891  C37 PNPI   22      22.442  10.229   7.944  1.00  0.00      MEMB
ATOM   2892  H7X PNPI   22      21.596  10.458   8.569  1.00  0.00      MEMB
ATOM   2893  H7Y PNPI   22      22.389   9.232   7.430  1.00  0.00      MEMB
ATOM   2894  C38 PNPI   22      23.018  11.376   7.144  1.00  0.00      MEMB
ATOM   2895  H8X PNPI   22      23.955  11.145   6.595  1.00  0.00      MEMB
ATOM   2896  H8Y PNPI   22      23.309  12.222   7.814  1.00  0.00      MEMB
ATOM   2897  C39 PNPI   22      21.868  11.686   6.221  1.00  0.00      MEMB
ATOM   2898  H9X PNPI   22      21.035  12.110   6.814  1.00  0.00      MEMB
ATOM   2899  H9Y PNPI   22      21.501  10.721   5.811  1.00  0.00      MEMB
ATOM   2900 C310 PNPI   22      22.226  12.713   5.177  1.00  0.00      MEMB
ATOM   2901 H10X PNPI   22      23.285  12.553   4.906  1.00  0.00      MEMB
ATOM   2902 H10Y PNPI   22      22.112  13.704   5.681  1.00  0.00      MEMB
ATOM   2903 C311 PNPI   22      21.458  12.789   3.849  1.00  0.00      MEMB
ATOM   2904 H11X PNPI   22      21.961  13.597   3.283  1.00  0.00      MEMB
ATOM   2905 H11Y PNPI   22      20.423  13.130   4.008  1.00  0.00      MEMB
ATOM   2906 C312 PNPI   22      21.392  11.513   2.983  1.00  0.00      MEMB
ATOM   2907 H12X PNPI   22      20.964  10.702   3.599  1.00  0.00      MEMB
ATOM   2908 H12Y PNPI   22      22.358  11.182   2.568  1.00  0.00      MEMB
ATOM   2909 C313 PNPI   22      20.501  11.643   1.742  1.00  0.00      MEMB
ATOM   2910 H13X PNPI   22      21.041  12.268   1.000  1.00  0.00      MEMB
ATOM   2911 H13Y PNPI   22      19.594  12.193   2.066  1.00  0.00      MEMB
ATOM   2912 C314 PNPI   22      20.050  10.315   1.083  1.00  0.00      MEMB
ATOM   2913 H14X PNPI   22      19.400   9.793   1.822  1.00  0.00      MEMB
ATOM   2914 H14Y PNPI   22      20.881   9.624   0.803  1.00  0.00      MEMB
ATOM   2915 C315 PNPI   22      19.305  10.612  -0.233  1.00  0.00      MEMB
ATOM   2916 H15X PNPI   22      20.007  11.089  -0.937  1.00  0.00      MEMB
ATOM   2917 H15Y PNPI   22      18.574  11.406  -0.076  1.00  0.00      MEMB
ATOM   2918 C316 PNPI   22      18.745   9.424  -0.996  1.00  0.00      MEMB
ATOM   2919 H16X PNPI   22      19.494   8.593  -1.041  1.00  0.00      MEMB
ATOM   2920 H16Y PNPI   22      17.841   9.031  -0.504  1.00  0.00      MEMB
ATOM   2921 H16Z PNPI   22      18.438   9.653  -2.045  1.00  0.00      MEMB
ATOM   2922  C12 PNPI   23      -4.866 -20.540  23.089  1.00  0.00      MEMB
ATOM   2923  H2  PNPI   23      -5.427 -19.816  22.446  1.00  0.00      MEMB
ATOM   2924  O2  PNPI   23      -3.587 -19.926  23.355  1.00  0.00      MEMB
ATOM   2925  HO2 PNPI   23      -3.225 -20.324  24.165  1.00  0.00      MEMB
ATOM   2926  C13 PNPI   23      -5.658 -20.773  24.351  1.00  0.00      MEMB
ATOM   2927  H3  PNPI   23      -6.661 -21.180  24.083  1.00  0.00      MEMB
ATOM   2928  O3  PNPI   23      -5.752 -19.508  24.990  1.00  0.00      MEMB
ATOM   2929  HO3 PNPI   23      -4.876 -19.436  25.401  1.00  0.00      MEMB
ATOM   2930  C14 PNPI   23      -4.958 -21.802  25.228  1.00  0.00      MEMB
ATOM   2931  H4  PNPI   23      -3.950 -21.441  25.383  1.00  0.00      MEMB
ATOM   2932  O4  PNPI   23      -5.608 -21.831  26.501  1.00  0.00      MEMB
ATOM   2933  P4  PNPI   23      -6.986 -22.668  26.775  1.00  0.00      MEMB
ATOM   2934 OP42 PNPI   23      -6.529 -24.005  27.546  1.00  0.00      MEMB
ATOM   2935 HP42 PNPI   23      -5.662 -23.956  27.970  1.00  0.00      MEMB
ATOM   2936 OP43 PNPI   23      -7.834 -21.889  27.766  1.00  0.00      MEMB
ATOM   2937 OP44 PNPI   23      -7.723 -23.059  25.499  1.00  0.00      MEMB
ATOM   2938  C15 PNPI   23      -4.813 -23.126  24.460  1.00  0.00      MEMB
ATOM   2939  H5  PNPI   23      -5.833 -23.426  24.181  1.00  0.00      MEMB
ATOM   2940  O5  PNPI   23      -4.264 -24.215  25.219  1.00  0.00      MEMB
ATOM   2941  P5  PNPI   23      -2.805 -24.090  25.965  1.00  0.00      MEMB
ATOM   2942 OP52 PNPI   23      -1.783 -23.831  24.848  1.00  0.00      MEMB
ATOM   2943 OP53 PNPI   23      -2.886 -22.930  26.954  1.00  0.00      MEMB
ATOM   2944 OP54 PNPI   23      -2.582 -25.414  26.673  1.00  0.00      MEMB
ATOM   2945  C16 PNPI   23      -4.059 -22.914  23.144  1.00  0.00      MEMB
ATOM   2946  H6  PNPI   23      -3.014 -22.565  23.310  1.00  0.00      MEMB
ATOM   2947  O6  PNPI   23      -4.025 -24.143  22.400  1.00  0.00      MEMB
ATOM   2948  HO6 PNPI   23      -3.103 -24.386  22.413  1.00  0.00      MEMB
ATOM   2949  C11 PNPI   23      -4.786 -21.851  22.330  1.00  0.00      MEMB
ATOM   2950  H1  PNPI   23      -5.832 -22.222  22.157  1.00  0.00      MEMB
ATOM   2951  P   PNPI   23      -4.913 -21.489  19.686  1.00  0.00      MEMB
ATOM   2952  O13 PNPI   23      -5.790 -20.290  19.660  1.00  0.00      MEMB
ATOM   2953  O14 PNPI   23      -5.529 -22.807  19.414  1.00  0.00      MEMB
ATOM   2954  O12 PNPI   23      -4.104 -21.580  21.105  1.00  0.00      MEMB
ATOM   2955  O11 PNPI   23      -3.675 -21.222  18.738  1.00  0.00      MEMB
ATOM   2956  C1  PNPI   23      -2.455 -21.971  18.775  1.00  0.00      MEMB
ATOM   2957  HA  PNPI   23      -2.497 -22.855  19.461  1.00  0.00      MEMB
ATOM   2958  HB  PNPI   23      -1.618 -21.292  19.063  1.00  0.00      MEMB
ATOM   2959  C2  PNPI   23      -2.095 -22.400  17.333  1.00  0.00      MEMB
ATOM   2960  HS  PNPI   23      -1.862 -21.414  16.857  1.00  0.00      MEMB
ATOM   2961  O21 PNPI   23      -3.217 -23.134  16.792  1.00  0.00      MEMB
ATOM   2962  C21 PNPI   23      -4.063 -22.607  15.893  1.00  0.00      MEMB
ATOM   2963  O22 PNPI   23      -3.884 -21.568  15.287  1.00  0.00      MEMB
ATOM   2964  C22 PNPI   23      -5.216 -23.613  15.564  1.00  0.00      MEMB
ATOM   2965  H2R PNPI   23      -6.092 -23.407  16.217  1.00  0.00      MEMB
ATOM   2966  H2S PNPI   23      -4.798 -24.624  15.761  1.00  0.00      MEMB
ATOM   2967  C3  PNPI   23      -0.782 -23.260  17.257  1.00  0.00      MEMB
ATOM   2968  HX  PNPI   23      -0.034 -22.686  17.847  1.00  0.00      MEMB
ATOM   2969  HY  PNPI   23      -0.920 -24.274  17.708  1.00  0.00      MEMB
ATOM   2970  O31 PNPI   23      -0.209 -23.332  15.941  1.00  0.00      MEMB
ATOM   2971  C31 PNPI   23      -0.670 -24.297  15.168  1.00  0.00      MEMB
ATOM   2972  O32 PNPI   23      -1.471 -25.148  15.479  1.00  0.00      MEMB
ATOM   2973  C32 PNPI   23       0.081 -24.278  13.890  1.00  0.00      MEMB
ATOM   2974  H2X PNPI   23      -0.073 -25.154  13.282  1.00  0.00      MEMB
ATOM   2975  H2Y PNPI   23       1.162 -24.013  13.949  1.00  0.00      MEMB
ATOM   2976  C23 PNPI   23      -5.685 -23.642  14.068  1.00  0.00      MEMB
ATOM   2977  H3R PNPI   23      -5.945 -22.618  13.725  1.00  0.00      MEMB
ATOM   2978  H3S PNPI   23      -6.613 -24.251  13.934  1.00  0.00      MEMB
ATOM   2979  C24 PNPI   23      -4.563 -24.267  13.225  1.00  0.00      MEMB
ATOM   2980  H4R PNPI   23      -4.393 -25.328  13.539  1.00  0.00      MEMB
ATOM   2981  H4S PNPI   23      -3.649 -23.692  13.490  1.00  0.00      MEMB
ATOM   2982  C25 PNPI   23      -4.798 -24.315  11.700  1.00  0.00      MEMB
ATOM   2983  H5R PNPI   23      -5.100 -23.330  11.319  1.00  0.00      MEMB
ATOM   2984  H5S PNPI   23      -5.563 -25.116  11.537  1.00  0.00      MEMB
ATOM   2985  C26 PNPI   23      -3.547 -24.765  10.956  1.00  0.00      MEMB
ATOM   2986  H6R PNPI   23      -3.667 -25.825  11.027  1.00  0.00      MEMB
ATOM   2987  H6S PNPI   23      -2.693 -24.371  11.539  1.00  0.00      MEMB
ATOM   2988  C27 PNPI   23      -3.242 -24.516   9.469  1.00  0.00      MEMB
ATOM   2989  H7R PNPI   23      -2.210 -24.887   9.245  1.00  0.00      MEMB
ATOM   2990  H7S PNPI   23      -3.181 -23.420   9.443  1.00  0.00      MEMB
ATOM   2991  C28 PNPI   23      -4.177 -24.970   8.351  1.00  0.00      MEMB
ATOM   2992  H8R PNPI   23      -5.192 -24.602   8.577  1.00  0.00      MEMB
ATOM   2993  H8S PNPI   23      -4.224 -26.059   8.301  1.00  0.00      MEMB
ATOM   2994  C29 PNPI   23      -3.666 -24.403   7.046  1.00  0.00      MEMB
ATOM   2995  H91 PNPI   23      -2.746 -24.871   6.652  1.00  0.00      MEMB
ATOM   2996 C210 PNPI   23      -4.327 -23.530   6.263  1.00  0.00      MEMB
ATOM   2997 H101 PNPI   23      -3.801 -23.091   5.403  1.00  0.00      MEMB
ATOM   2998 C211 PNPI   23      -5.696 -22.947   6.500  1.00  0.00      MEMB
ATOM   2999 H11R PNPI   23      -6.372 -23.816   6.662  1.00  0.00      MEMB
ATOM   3000 H11S PNPI   23      -6.027 -22.520   5.524  1.00  0.00      MEMB
ATOM   3001 C212 PNPI   23      -5.891 -21.975   7.649  1.00  0.00      MEMB
ATOM   3002 H121 PNPI   23      -5.774 -22.406   8.658  1.00  0.00      MEMB
ATOM   3003 C213 PNPI   23      -6.155 -20.659   7.553  1.00  0.00      MEMB
ATOM   3004 H131 PNPI   23      -6.281 -20.087   8.491  1.00  0.00      MEMB
ATOM   3005 C214 PNPI   23      -6.306 -19.886   6.261  1.00  0.00      MEMB
ATOM   3006 H14R PNPI   23      -7.395 -19.810   6.057  1.00  0.00      MEMB
ATOM   3007 H14S PNPI   23      -5.887 -20.430   5.378  1.00  0.00      MEMB
ATOM   3008 C215 PNPI   23      -5.671 -18.514   6.346  1.00  0.00      MEMB
ATOM   3009 H151 PNPI   23      -4.792 -18.374   6.974  1.00  0.00      MEMB
ATOM   3010 C216 PNPI   23      -6.076 -17.429   5.707  1.00  0.00      MEMB
ATOM   3011 H161 PNPI   23      -5.508 -16.490   5.754  1.00  0.00      MEMB
ATOM   3012 C217 PNPI   23      -7.226 -17.431   4.801  1.00  0.00      MEMB
ATOM   3013 H17R PNPI   23      -7.952 -16.604   4.867  1.00  0.00      MEMB
ATOM   3014 H17S PNPI   23      -7.715 -18.419   4.590  1.00  0.00      MEMB
ATOM   3015 C218 PNPI   23      -6.491 -17.112   3.625  1.00  0.00      MEMB
ATOM   3016 H18R PNPI   23      -7.323 -17.019   2.965  1.00  0.00      MEMB
ATOM   3017 H18S PNPI   23      -5.973 -16.306   3.257  1.00  0.00      MEMB
ATOM   3018 H18T PNPI   23      -5.713 -17.723   3.317  1.00  0.00      MEMB
ATOM   3019  C33 PNPI   23      -0.597 -23.284  13.073  1.00  0.00      MEMB
ATOM   3020  H3X PNPI   23      -0.522 -22.361  13.675  1.00  0.00      MEMB
ATOM   3021  H3Y PNPI   23      -1.656 -23.228  12.815  1.00  0.00      MEMB
ATOM   3022  C34 PNPI   23      -0.015 -23.339  11.673  1.00  0.00      MEMB
ATOM   3023  H4X PNPI   23       0.289 -24.263  11.289  1.00  0.00      MEMB
ATOM   3024  H4Y PNPI   23       1.116 -23.150  11.842  1.00  0.00      MEMB
ATOM   3025  C35 PNPI   23      -1.100 -22.407  10.734  1.00  0.00      MEMB
ATOM   3026  H5X PNPI   23      -1.689 -23.109  10.348  1.00  0.00      MEMB
ATOM   3027  H5Y PNPI   23      -0.888 -22.271   9.670  1.00  0.00      MEMB
ATOM   3028  C36 PNPI   23      -1.679 -20.835  10.975  1.00  0.00      MEMB
ATOM   3029  H6X PNPI   23      -0.982 -19.905  11.116  1.00  0.00      MEMB
ATOM   3030  H6Y PNPI   23      -2.142 -20.863  11.954  1.00  0.00      MEMB
ATOM   3031  C37 PNPI   23      -2.126 -20.039   9.756  1.00  0.00      MEMB
ATOM   3032  H7X PNPI   23      -2.552 -19.159  10.296  1.00  0.00      MEMB
ATOM   3033  H7Y PNPI   23      -2.810 -20.826   9.439  1.00  0.00      MEMB
ATOM   3034  C38 PNPI   23      -1.122 -19.478   8.666  1.00  0.00      MEMB
ATOM   3035  H8X PNPI   23      -0.281 -20.117   8.291  1.00  0.00      MEMB
ATOM   3036  H8Y PNPI   23      -0.663 -18.534   9.055  1.00  0.00      MEMB
ATOM   3037  C39 PNPI   23      -1.821 -19.153   7.391  1.00  0.00      MEMB
ATOM   3038  H9X PNPI   23      -2.623 -18.540   7.859  1.00  0.00      MEMB
ATOM   3039  H9Y PNPI   23      -2.192 -20.092   6.914  1.00  0.00      MEMB
ATOM   3040 C310 PNPI   23      -0.860 -18.468   6.415  1.00  0.00      MEMB
ATOM   3041 H10X PNPI   23      -0.050 -19.188   6.148  1.00  0.00      MEMB
ATOM   3042 H10Y PNPI   23      -0.356 -17.609   6.910  1.00  0.00      MEMB
ATOM   3043 C311 PNPI   23      -1.506 -18.015   5.112  1.00  0.00      MEMB
ATOM   3044 H11X PNPI   23      -1.177 -16.975   4.885  1.00  0.00      MEMB
ATOM   3045 H11Y PNPI   23      -2.615 -18.014   5.180  1.00  0.00      MEMB
ATOM   3046 C312 PNPI   23      -1.180 -18.914   3.925  1.00  0.00      MEMB
ATOM   3047 H12X PNPI   23      -0.087 -19.005   3.748  1.00  0.00      MEMB
ATOM   3048 H12Y PNPI   23      -1.643 -18.313   3.107  1.00  0.00      MEMB
ATOM   3049 C313 PNPI   23      -1.784 -20.338   4.043  1.00  0.00      MEMB
ATOM   3050 H13X PNPI   23      -2.856 -20.212   4.255  1.00  0.00      MEMB
ATOM   3051 H13Y PNPI   23      -1.279 -20.862   4.872  1.00  0.00      MEMB
ATOM   3052 C314 PNPI   23      -1.696 -21.243   2.823  1.00  0.00      MEMB
ATOM   3053 H14X PNPI   23      -0.614 -21.228   2.593  1.00  0.00      MEMB
ATOM   3054 H14Y PNPI   23      -2.461 -20.879   2.091  1.00  0.00      MEMB
ATOM   3055 C315 PNPI   23      -1.939 -22.725   2.825  1.00  0.00      MEMB
ATOM   3056 H15X PNPI   23      -2.909 -22.799   3.331  1.00  0.00      MEMB
ATOM   3057 H15Y PNPI   23      -1.139 -23.171   3.447  1.00  0.00      MEMB
ATOM   3058 C316 PNPI   23      -2.067 -23.378   1.426  1.00  0.00      MEMB
ATOM   3059 H16X PNPI   23      -2.474 -24.406   1.536  1.00  0.00      MEMB
ATOM   3060 H16Y PNPI   23      -2.737 -22.777   0.762  1.00  0.00      MEMB
ATOM   3061 H16Z PNPI   23      -1.106 -23.503   0.889  1.00  0.00      MEMB
ATOM   3062  N   POPC   24      14.906  18.643  20.160  1.00  0.00      MEMB
ATOM   3063  C12 POPC   24      15.794  17.460  20.491  1.00  0.00      MEMB
ATOM   3064 H12A POPC   24      15.939  17.394  21.557  1.00  0.00      MEMB
ATOM   3065 H12B POPC   24      16.756  17.750  20.080  1.00  0.00      MEMB
ATOM   3066  C13 POPC   24      15.055  18.963  18.691  1.00  0.00      MEMB
ATOM   3067 H13A POPC   24      14.658  18.123  18.098  1.00  0.00      MEMB
ATOM   3068 H13B POPC   24      14.505  19.842  18.406  1.00  0.00      MEMB
ATOM   3069 H13C POPC   24      16.100  18.999  18.382  1.00  0.00      MEMB
ATOM   3070  C14 POPC   24      13.506  18.275  20.447  1.00  0.00      MEMB
ATOM   3071 H14A POPC   24      13.308  17.271  20.051  1.00  0.00      MEMB
ATOM   3072 H14B POPC   24      13.438  18.299  21.520  1.00  0.00      MEMB
ATOM   3073 H14C POPC   24      12.788  18.944  19.998  1.00  0.00      MEMB
ATOM   3074  C15 POPC   24      15.282  19.770  21.051  1.00  0.00      MEMB
ATOM   3075 H15A POPC   24      14.802  20.701  20.779  1.00  0.00      MEMB
ATOM   3076 H15B POPC   24      16.350  19.933  20.946  1.00  0.00      MEMB
ATOM   3077 H15C POPC   24      14.979  19.526  22.069  1.00  0.00      MEMB
ATOM   3078  C11 POPC   24      15.354  16.068  19.929  1.00  0.00      MEMB
ATOM   3079 H11A POPC   24      14.430  15.702  20.427  1.00  0.00      MEMB
ATOM   3080 H11B POPC   24      16.102  15.276  20.121  1.00  0.00      MEMB
ATOM   3081  P   POPC   24      14.306  15.108  17.694  1.00  0.00      MEMB
ATOM   3082  O13 POPC   24      12.877  15.280  18.067  1.00  0.00      MEMB
ATOM   3083  O14 POPC   24      14.911  13.766  17.774  1.00  0.00      MEMB
ATOM   3084  O12 POPC   24      15.159  16.151  18.534  1.00  0.00      MEMB
ATOM   3085  O11 POPC   24      14.519  15.765  16.270  1.00  0.00      MEMB
ATOM   3086  C1  POPC   24      15.702  15.532  15.507  1.00  0.00      MEMB
ATOM   3087  HA  POPC   24      15.502  14.613  14.920  1.00  0.00      MEMB
ATOM   3088  HB  POPC   24      16.578  15.323  16.160  1.00  0.00      MEMB
ATOM   3089  C2  POPC   24      16.074  16.765  14.615  1.00  0.00      MEMB
ATOM   3090  HS  POPC   24      16.160  17.634  15.311  1.00  0.00      MEMB
ATOM   3091  O21 POPC   24      15.028  16.963  13.669  1.00  0.00      MEMB
ATOM   3092  C21 POPC   24      14.648  18.171  13.418  1.00  0.00      MEMB
ATOM   3093  O22 POPC   24      15.046  19.214  13.894  1.00  0.00      MEMB
ATOM   3094  C22 POPC   24      13.502  18.103  12.481  1.00  0.00      MEMB
ATOM   3095  H2R POPC   24      13.684  18.856  11.714  1.00  0.00      MEMB
ATOM   3096  H2S POPC   24      12.737  18.495  13.195  1.00  0.00      MEMB
ATOM   3097  C3  POPC   24      17.410  16.619  13.814  1.00  0.00      MEMB
ATOM   3098  HX  POPC   24      18.251  16.447  14.517  1.00  0.00      MEMB
ATOM   3099  HY  POPC   24      17.626  17.603  13.323  1.00  0.00      MEMB
ATOM   3100  O31 POPC   24      17.355  15.487  12.908  1.00  0.00      MEMB
ATOM   3101  C31 POPC   24      17.161  15.736  11.621  1.00  0.00      MEMB
ATOM   3102  O32 POPC   24      17.220  16.842  11.105  1.00  0.00      MEMB
ATOM   3103  C32 POPC   24      16.864  14.409  10.880  1.00  0.00      MEMB
ATOM   3104  H2X POPC   24      16.230  13.704  11.463  1.00  0.00      MEMB
ATOM   3105  H2Y POPC   24      17.834  13.941  10.623  1.00  0.00      MEMB
ATOM   3106  C23 POPC   24      13.172  16.707  11.858  1.00  0.00      MEMB
ATOM   3107  H3R POPC   24      12.613  16.100  12.609  1.00  0.00      MEMB
ATOM   3108  H3S POPC   24      14.160  16.223  11.688  1.00  0.00      MEMB
ATOM   3109  C24 POPC   24      12.353  16.656  10.538  1.00  0.00      MEMB
ATOM   3110  H4R POPC   24      12.852  17.165   9.696  1.00  0.00      MEMB
ATOM   3111  H4S POPC   24      11.383  17.158  10.653  1.00  0.00      MEMB
ATOM   3112  C25 POPC   24      12.105  15.215  10.083  1.00  0.00      MEMB
ATOM   3113  H5R POPC   24      11.924  14.624  11.004  1.00  0.00      MEMB
ATOM   3114  H5S POPC   24      13.069  14.801   9.725  1.00  0.00      MEMB
ATOM   3115  C26 POPC   24      10.915  14.981   9.106  1.00  0.00      MEMB
ATOM   3116  H6R POPC   24       9.936  15.094   9.624  1.00  0.00      MEMB
ATOM   3117  H6S POPC   24      10.914  13.896   8.858  1.00  0.00      MEMB
ATOM   3118  C27 POPC   24      10.886  15.709   7.736  1.00  0.00      MEMB
ATOM   3119  H7R POPC   24      11.923  15.811   7.336  1.00  0.00      MEMB
ATOM   3120  H7S POPC   24      10.390  16.706   7.786  1.00  0.00      MEMB
ATOM   3121  C28 POPC   24      10.012  14.874   6.779  1.00  0.00      MEMB
ATOM   3122  H8R POPC   24       9.052  14.726   7.301  1.00  0.00      MEMB
ATOM   3123  H8S POPC   24      10.470  13.868   6.723  1.00  0.00      MEMB
ATOM   3124  C29 POPC   24       9.693  15.354   5.401  1.00  0.00      MEMB
ATOM   3125  H91 POPC   24       8.794  15.953   5.275  1.00  0.00      MEMB
ATOM   3126 C210 POPC   24      10.433  15.040   4.356  1.00  0.00      MEMB
ATOM   3127 H101 POPC   24      10.101  15.248   3.318  1.00  0.00      MEMB
ATOM   3128 C211 POPC   24      11.660  14.174   4.439  1.00  0.00      MEMB
ATOM   3129 H11R POPC   24      11.645  13.141   4.271  1.00  0.00      MEMB
ATOM   3130 H11S POPC   24      12.080  13.846   5.373  1.00  0.00      MEMB
ATOM   3131 C212 POPC   24      12.381  14.429   3.234  1.00  0.00      MEMB
ATOM   3132 H12R POPC   24      12.907  15.339   3.500  1.00  0.00      MEMB
ATOM   3133 H12S POPC   24      11.932  14.430   2.243  1.00  0.00      MEMB
ATOM   3134 C213 POPC   24      13.335  13.464   2.916  1.00  0.00      MEMB
ATOM   3135 H13R POPC   24      13.353  12.407   3.010  1.00  0.00      MEMB
ATOM   3136 H13S POPC   24      13.748  13.281   3.980  1.00  0.00      MEMB
ATOM   3137 C214 POPC   24      14.219  13.968   1.636  1.00  0.00      MEMB
ATOM   3138 H14R POPC   24      14.432  14.692   2.465  1.00  0.00      MEMB
ATOM   3139 H14S POPC   24      13.842  14.561   0.857  1.00  0.00      MEMB
ATOM   3140 C215 POPC   24      15.420  13.099   0.805  1.00  0.00      MEMB
ATOM   3141 H15R POPC   24      15.239  12.161   0.608  1.00  0.00      MEMB
ATOM   3142 H15S POPC   24      16.364  12.627   1.200  1.00  0.00      MEMB
ATOM   3143 C216 POPC   24      16.458  13.571  -0.061  1.00  0.00      MEMB
ATOM   3144 H16R POPC   24      17.479  13.048  -0.105  1.00  0.00      MEMB
ATOM   3145 H16S POPC   24      16.366  14.442   0.581  1.00  0.00      MEMB
ATOM   3146 C217 POPC   24      16.131  14.621  -0.875  1.00  0.00      MEMB
ATOM   3147 H17R POPC   24      15.190  15.123  -0.510  1.00  0.00      MEMB
ATOM   3148 H17S POPC   24      15.985  13.951  -1.711  1.00  0.00      MEMB
ATOM   3149 C218 POPC   24      17.208  15.627  -1.029  1.00  0.00      MEMB
ATOM   3150 H18R POPC   24      17.259  16.506  -0.355  1.00  0.00      MEMB
ATOM   3151 H18S POPC   24      16.671  16.008  -1.894  1.00  0.00      MEMB
ATOM   3152 H18T POPC   24      18.237  15.237  -1.226  1.00  0.00      MEMB
ATOM   3153  C33 POPC   24      16.149  14.680   9.555  1.00  0.00      MEMB
ATOM   3154  H3X POPC   24      16.726  15.490   9.052  1.00  0.00      MEMB
ATOM   3155  H3Y POPC   24      15.097  14.977   9.758  1.00  0.00      MEMB
ATOM   3156  C34 POPC   24      16.147  13.509   8.581  1.00  0.00      MEMB
ATOM   3157  H4X POPC   24      16.045  12.547   9.133  1.00  0.00      MEMB
ATOM   3158  H4Y POPC   24      17.145  13.503   8.091  1.00  0.00      MEMB
ATOM   3159  C35 POPC   24      15.000  13.626   7.558  1.00  0.00      MEMB
ATOM   3160  H5X POPC   24      14.055  13.457   8.135  1.00  0.00      MEMB
ATOM   3161  H5Y POPC   24      15.127  12.829   6.794  1.00  0.00      MEMB
ATOM   3162  C36 POPC   24      14.869  14.966   6.805  1.00  0.00      MEMB
ATOM   3163  H6X POPC   24      14.682  15.787   7.532  1.00  0.00      MEMB
ATOM   3164  H6Y POPC   24      14.034  14.906   6.067  1.00  0.00      MEMB
ATOM   3165  C37 POPC   24      16.094  15.407   6.025  1.00  0.00      MEMB
ATOM   3166  H7X POPC   24      16.382  14.683   5.256  1.00  0.00      MEMB
ATOM   3167  H7Y POPC   24      16.938  15.477   6.733  1.00  0.00      MEMB
ATOM   3168  C38 POPC   24      15.900  16.775   5.380  1.00  0.00      MEMB
ATOM   3169  H8X POPC   24      15.472  17.465   6.136  1.00  0.00      MEMB
ATOM   3170  H8Y POPC   24      15.135  16.669   4.575  1.00  0.00      MEMB
ATOM   3171  C39 POPC   24      17.276  17.238   4.881  1.00  0.00      MEMB
ATOM   3172  H9X POPC   24      17.447  16.613   4.033  1.00  0.00      MEMB
ATOM   3173  H9Y POPC   24      18.088  17.022   5.607  1.00  0.00      MEMB
ATOM   3174 C310 POPC   24      17.361  18.659   4.371  1.00  0.00      MEMB
ATOM   3175 H10X POPC   24      18.263  19.167   4.786  1.00  0.00      MEMB
ATOM   3176 H10Y POPC   24      16.464  19.089   4.854  1.00  0.00      MEMB
ATOM   3177 C311 POPC   24      17.353  18.756   2.837  1.00  0.00      MEMB
ATOM   3178 H11X POPC   24      18.207  18.272   2.339  1.00  0.00      MEMB
ATOM   3179 H11Y POPC   24      17.488  19.815   2.575  1.00  0.00      MEMB
ATOM   3180 C312 POPC   24      16.082  18.226   2.177  1.00  0.00      MEMB
ATOM   3181 H12X POPC   24      15.828  17.207   2.383  1.00  0.00      MEMB
ATOM   3182 H12Y POPC   24      16.260  18.180   1.065  1.00  0.00      MEMB
ATOM   3183 C313 POPC   24      14.915  19.018   2.713  1.00  0.00      MEMB
ATOM   3184 H13X POPC   24      14.909  20.041   2.647  1.00  0.00      MEMB
ATOM   3185 H13Y POPC   24      14.664  19.044   3.736  1.00  0.00      MEMB
ATOM   3186 C314 POPC   24      13.596  18.652   2.308  1.00  0.00      MEMB
ATOM   3187 H14X POPC   24      13.753  19.268   1.526  1.00  0.00      MEMB
ATOM   3188 H14Y POPC   24      12.845  19.402   2.420  1.00  0.00      MEMB
ATOM   3189 C315 POPC   24      13.307  17.145   1.930  1.00  0.00      MEMB
ATOM   3190 H15X POPC   24      13.678  16.884   2.837  1.00  0.00      MEMB
ATOM   3191 H15Y POPC   24      14.009  16.779   1.089  1.00  0.00      MEMB
ATOM   3192 C316 POPC   24      11.800  16.573   1.660  1.00  0.00      MEMB
ATOM   3193 H16X POPC   24      11.112  17.055   0.950  1.00  0.00      MEMB
ATOM   3194 H16Y POPC   24      10.970  17.073   2.082  1.00  0.00      MEMB
ATOM   3195 H16Z POPC   24      11.799  15.800   0.861  1.00  0.00      MEMB
ATOM   3196  N   POPC   25       3.405 -22.126  20.240  1.00  0.00      MEMB
ATOM   3197  C12 POPC   25       4.040 -23.307  19.524  1.00  0.00      MEMB
ATOM   3198 H12A POPC   25       3.252 -23.891  19.090  1.00  0.00      MEMB
ATOM   3199 H12B POPC   25       4.484 -23.962  20.264  1.00  0.00      MEMB
ATOM   3200  C13 POPC   25       2.770 -21.221  19.254  1.00  0.00      MEMB
ATOM   3201 H13A POPC   25       1.992 -21.724  18.690  1.00  0.00      MEMB
ATOM   3202 H13B POPC   25       2.383 -20.336  19.724  1.00  0.00      MEMB
ATOM   3203 H13C POPC   25       3.567 -20.883  18.577  1.00  0.00      MEMB
ATOM   3204  C14 POPC   25       2.386 -22.609  21.178  1.00  0.00      MEMB
ATOM   3205 H14A POPC   25       2.756 -23.505  21.663  1.00  0.00      MEMB
ATOM   3206 H14B POPC   25       2.263 -21.842  21.929  1.00  0.00      MEMB
ATOM   3207 H14C POPC   25       1.448 -22.780  20.668  1.00  0.00      MEMB
ATOM   3208  C15 POPC   25       4.424 -21.396  21.056  1.00  0.00      MEMB
ATOM   3209 H15A POPC   25       5.072 -20.703  20.501  1.00  0.00      MEMB
ATOM   3210 H15B POPC   25       5.080 -22.143  21.466  1.00  0.00      MEMB
ATOM   3211 H15C POPC   25       3.996 -20.858  21.894  1.00  0.00      MEMB
ATOM   3212  C11 POPC   25       5.041 -22.992  18.379  1.00  0.00      MEMB
ATOM   3213 H11A POPC   25       4.455 -22.568  17.529  1.00  0.00      MEMB
ATOM   3214 H11B POPC   25       5.538 -23.920  18.025  1.00  0.00      MEMB
ATOM   3215  P   POPC   25       7.061 -21.335  17.869  1.00  0.00      MEMB
ATOM   3216  O13 POPC   25       7.429 -22.127  16.679  1.00  0.00      MEMB
ATOM   3217  O14 POPC   25       8.137 -20.808  18.741  1.00  0.00      MEMB
ATOM   3218  O12 POPC   25       6.048 -22.105  18.817  1.00  0.00      MEMB
ATOM   3219  O11 POPC   25       6.163 -20.131  17.408  1.00  0.00      MEMB
ATOM   3220  C1  POPC   25       5.960 -19.007  18.263  1.00  0.00      MEMB
ATOM   3221  HA  POPC   25       6.858 -18.353  18.332  1.00  0.00      MEMB
ATOM   3222  HB  POPC   25       5.673 -19.321  19.297  1.00  0.00      MEMB
ATOM   3223  C2  POPC   25       4.815 -18.159  17.706  1.00  0.00      MEMB
ATOM   3224  HS  POPC   25       4.615 -17.462  18.549  1.00  0.00      MEMB
ATOM   3225  O21 POPC   25       3.749 -19.103  17.415  1.00  0.00      MEMB
ATOM   3226  C21 POPC   25       2.667 -18.583  16.907  1.00  0.00      MEMB
ATOM   3227  O22 POPC   25       2.376 -17.405  17.039  1.00  0.00      MEMB
ATOM   3228  C22 POPC   25       1.804 -19.678  16.286  1.00  0.00      MEMB
ATOM   3229  H2R POPC   25       0.975 -19.984  16.949  1.00  0.00      MEMB
ATOM   3230  H2S POPC   25       2.404 -20.574  16.043  1.00  0.00      MEMB
ATOM   3231  C3  POPC   25       5.186 -17.311  16.453  1.00  0.00      MEMB
ATOM   3232  HX  POPC   25       6.111 -16.728  16.675  1.00  0.00      MEMB
ATOM   3233  HY  POPC   25       4.394 -16.576  16.200  1.00  0.00      MEMB
ATOM   3234  O31 POPC   25       5.275 -18.199  15.342  1.00  0.00      MEMB
ATOM   3235  C31 POPC   25       6.502 -18.513  14.965  1.00  0.00      MEMB
ATOM   3236  O32 POPC   25       7.501 -17.844  15.175  1.00  0.00      MEMB
ATOM   3237  C32 POPC   25       6.361 -19.788  14.124  1.00  0.00      MEMB
ATOM   3238  H2X POPC   25       5.520 -19.562  13.435  1.00  0.00      MEMB
ATOM   3239  H2Y POPC   25       6.054 -20.629  14.780  1.00  0.00      MEMB
ATOM   3240  C23 POPC   25       1.302 -19.267  14.939  1.00  0.00      MEMB
ATOM   3241  H3R POPC   25       2.101 -18.803  14.313  1.00  0.00      MEMB
ATOM   3242  H3S POPC   25       0.440 -18.622  15.012  1.00  0.00      MEMB
ATOM   3243  C24 POPC   25       0.751 -20.460  14.283  1.00  0.00      MEMB
ATOM   3244  H4R POPC   25      -0.179 -20.847  14.762  1.00  0.00      MEMB
ATOM   3245  H4S POPC   25       1.477 -21.293  14.349  1.00  0.00      MEMB
ATOM   3246  C25 POPC   25       0.356 -19.985  12.930  1.00  0.00      MEMB
ATOM   3247  H5R POPC   25       0.843 -19.215  12.375  1.00  0.00      MEMB
ATOM   3248  H5S POPC   25      -0.750 -19.790  12.998  1.00  0.00      MEMB
ATOM   3249  C26 POPC   25       0.882 -20.931  11.924  1.00  0.00      MEMB
ATOM   3250  H6R POPC   25      -0.057 -21.322  12.293  1.00  0.00      MEMB
ATOM   3251  H6S POPC   25       1.719 -21.466  12.243  1.00  0.00      MEMB
ATOM   3252  C27 POPC   25       1.049 -20.899  10.361  1.00  0.00      MEMB
ATOM   3253  H7R POPC   25       1.216 -19.880  10.134  1.00  0.00      MEMB
ATOM   3254  H7S POPC   25       0.159 -20.746   9.887  1.00  0.00      MEMB
ATOM   3255  C28 POPC   25       1.242 -22.156   9.395  1.00  0.00      MEMB
ATOM   3256  H8R POPC   25       0.888 -21.834   8.397  1.00  0.00      MEMB
ATOM   3257  H8S POPC   25       0.718 -23.169   9.440  1.00  0.00      MEMB
ATOM   3258  C29 POPC   25       2.579 -22.463   9.667  1.00  0.00      MEMB
ATOM   3259  H91 POPC   25       2.927 -21.987  10.584  1.00  0.00      MEMB
ATOM   3260 C210 POPC   25       3.197 -23.269   8.856  1.00  0.00      MEMB
ATOM   3261 H101 POPC   25       4.212 -23.495   9.108  1.00  0.00      MEMB
ATOM   3262 C211 POPC   25       2.571 -23.901   7.628  1.00  0.00      MEMB
ATOM   3263 H11R POPC   25       1.469 -23.819   7.498  1.00  0.00      MEMB
ATOM   3264 H11S POPC   25       2.629 -24.966   7.570  1.00  0.00      MEMB
ATOM   3265 C212 POPC   25       3.504 -24.002   6.494  1.00  0.00      MEMB
ATOM   3266 H12R POPC   25       3.475 -22.992   6.116  1.00  0.00      MEMB
ATOM   3267 H12S POPC   25       3.040 -24.722   5.769  1.00  0.00      MEMB
ATOM   3268 C213 POPC   25       4.935 -24.459   6.815  1.00  0.00      MEMB
ATOM   3269 H13R POPC   25       4.869 -25.540   7.051  1.00  0.00      MEMB
ATOM   3270 H13S POPC   25       5.368 -23.947   7.698  1.00  0.00      MEMB
ATOM   3271 C214 POPC   25       5.856 -24.286   5.611  1.00  0.00      MEMB
ATOM   3272 H14R POPC   25       6.338 -25.273   5.424  1.00  0.00      MEMB
ATOM   3273 H14S POPC   25       6.657 -23.559   5.862  1.00  0.00      MEMB
ATOM   3274 C215 POPC   25       5.086 -23.762   4.410  1.00  0.00      MEMB
ATOM   3275 H15R POPC   25       4.895 -22.663   4.481  1.00  0.00      MEMB
ATOM   3276 H15S POPC   25       4.144 -24.327   4.206  1.00  0.00      MEMB
ATOM   3277 C216 POPC   25       5.770 -23.961   3.147  1.00  0.00      MEMB
ATOM   3278 H16R POPC   25       5.852 -25.062   2.927  1.00  0.00      MEMB
ATOM   3279 H16S POPC   25       6.764 -23.449   3.109  1.00  0.00      MEMB
ATOM   3280 C217 POPC   25       4.884 -23.454   2.115  1.00  0.00      MEMB
ATOM   3281 H17R POPC   25       4.555 -22.385   2.082  1.00  0.00      MEMB
ATOM   3282 H17S POPC   25       3.975 -24.083   1.940  1.00  0.00      MEMB
ATOM   3283 C218 POPC   25       5.901 -23.821   1.145  1.00  0.00      MEMB
ATOM   3284 H18R POPC   25       5.676 -24.791   0.660  1.00  0.00      MEMB
ATOM   3285 H18S POPC   25       6.658 -23.156   0.705  1.00  0.00      MEMB
ATOM   3286 H18T POPC   25       5.393 -23.214   0.553  1.00  0.00      MEMB
ATOM   3287  C33 POPC   25       7.627 -20.203  13.344  1.00  0.00      MEMB
ATOM   3288  H3X POPC   25       8.448 -20.474  14.057  1.00  0.00      MEMB
ATOM   3289  H3Y POPC   25       8.015 -19.283  12.877  1.00  0.00      MEMB
ATOM   3290  C34 POPC   25       7.296 -21.120  12.135  1.00  0.00      MEMB
ATOM   3291  H4X POPC   25       6.846 -22.086  12.447  1.00  0.00      MEMB
ATOM   3292  H4Y POPC   25       8.225 -21.434  11.614  1.00  0.00      MEMB
ATOM   3293  C35 POPC   25       6.415 -20.399  11.069  1.00  0.00      MEMB
ATOM   3294  H5X POPC   25       6.797 -19.363  10.930  1.00  0.00      MEMB
ATOM   3295  H5Y POPC   25       5.362 -20.318  11.436  1.00  0.00      MEMB
ATOM   3296  C36 POPC   25       6.474 -21.148   9.724  1.00  0.00      MEMB
ATOM   3297  H6X POPC   25       5.989 -22.119   9.973  1.00  0.00      MEMB
ATOM   3298  H6Y POPC   25       7.536 -21.382   9.485  1.00  0.00      MEMB
ATOM   3299  C37 POPC   25       5.773 -20.457   8.517  1.00  0.00      MEMB
ATOM   3300  H7X POPC   25       5.361 -19.472   8.798  1.00  0.00      MEMB
ATOM   3301  H7Y POPC   25       4.913 -21.090   8.220  1.00  0.00      MEMB
ATOM   3302  C38 POPC   25       6.625 -20.278   7.248  1.00  0.00      MEMB
ATOM   3303  H8X POPC   25       6.815 -21.311   6.893  1.00  0.00      MEMB
ATOM   3304  H8Y POPC   25       7.582 -19.816   7.515  1.00  0.00      MEMB
ATOM   3305  C39 POPC   25       6.032 -19.451   6.090  1.00  0.00      MEMB
ATOM   3306  H9X POPC   25       5.763 -18.412   6.389  1.00  0.00      MEMB
ATOM   3307  H9Y POPC   25       5.113 -19.957   5.722  1.00  0.00      MEMB
ATOM   3308 C310 POPC   25       6.910 -19.500   4.830  1.00  0.00      MEMB
ATOM   3309 H10X POPC   25       7.343 -20.528   4.819  1.00  0.00      MEMB
ATOM   3310 H10Y POPC   25       7.733 -18.754   4.854  1.00  0.00      MEMB
ATOM   3311 C311 POPC   25       6.074 -19.347   3.542  1.00  0.00      MEMB
ATOM   3312 H11X POPC   25       5.442 -20.242   3.443  1.00  0.00      MEMB
ATOM   3313 H11Y POPC   25       6.737 -19.238   2.655  1.00  0.00      MEMB
ATOM   3314 C312 POPC   25       5.162 -18.135   3.575  1.00  0.00      MEMB
ATOM   3315 H12X POPC   25       5.953 -17.492   3.943  1.00  0.00      MEMB
ATOM   3316 H12Y POPC   25       4.449 -18.106   4.413  1.00  0.00      MEMB
ATOM   3317 C313 POPC   25       4.416 -17.788   2.266  1.00  0.00      MEMB
ATOM   3318 H13X POPC   25       4.975 -17.748   1.343  1.00  0.00      MEMB
ATOM   3319 H13Y POPC   25       3.914 -16.821   2.306  1.00  0.00      MEMB
ATOM   3320 C314 POPC   25       3.523 -18.877   1.770  1.00  0.00      MEMB
ATOM   3321 H14X POPC   25       4.195 -19.724   1.513  1.00  0.00      MEMB
ATOM   3322 H14Y POPC   25       3.044 -18.545   0.816  1.00  0.00      MEMB
ATOM   3323 C315 POPC   25       2.601 -19.271   2.891  1.00  0.00      MEMB
ATOM   3324 H15X POPC   25       1.967 -18.390   3.168  1.00  0.00      MEMB
ATOM   3325 H15Y POPC   25       3.134 -19.612   3.787  1.00  0.00      MEMB
ATOM   3326 C316 POPC   25       1.773 -20.460   2.585  1.00  0.00      MEMB
ATOM   3327 H16X POPC   25       1.242 -20.797   3.502  1.00  0.00      MEMB
ATOM   3328 H16Y POPC   25       2.240 -21.287   2.022  1.00  0.00      MEMB
ATOM   3329 H16Z POPC   25       1.127 -19.947   1.915  1.00  0.00      MEMB
ATOM   3330  N   POPE   26     -15.366 -17.327  19.039  1.00  0.00      MEMB
ATOM   3331  HN1 POPE   26     -14.425 -17.022  19.383  1.00  0.00      MEMB
ATOM   3332  HN2 POPE   26     -16.089 -17.207  19.782  1.00  0.00      MEMB
ATOM   3333  HN3 POPE   26     -15.344 -18.334  18.795  1.00  0.00      MEMB
ATOM   3334  C12 POPE   26     -15.842 -16.481  17.885  1.00  0.00      MEMB
ATOM   3335 H12A POPE   26     -16.602 -17.106  17.357  1.00  0.00      MEMB
ATOM   3336 H12B POPE   26     -15.007 -16.331  17.172  1.00  0.00      MEMB
ATOM   3337  C11 POPE   26     -16.372 -15.127  18.425  1.00  0.00      MEMB
ATOM   3338 H11A POPE   26     -16.674 -14.467  17.575  1.00  0.00      MEMB
ATOM   3339 H11B POPE   26     -15.604 -14.506  18.937  1.00  0.00      MEMB
ATOM   3340  P   POPE   26     -18.552 -14.210  19.420  1.00  0.00      MEMB
ATOM   3341  O13 POPE   26     -17.941 -12.962  19.917  1.00  0.00      MEMB
ATOM   3342  O14 POPE   26     -19.753 -14.721  20.106  1.00  0.00      MEMB
ATOM   3343  O11 POPE   26     -18.880 -14.045  17.885  1.00  0.00      MEMB
ATOM   3344  O12 POPE   26     -17.430 -15.364  19.361  1.00  0.00      MEMB
ATOM   3345  C1  POPE   26     -19.957 -14.816  17.348  1.00  0.00      MEMB
ATOM   3346  HA  POPE   26     -20.929 -14.541  17.839  1.00  0.00      MEMB
ATOM   3347  HB  POPE   26     -19.795 -15.906  17.551  1.00  0.00      MEMB
ATOM   3348  C2  POPE   26     -20.011 -14.657  15.792  1.00  0.00      MEMB
ATOM   3349  HS  POPE   26     -20.521 -15.571  15.402  1.00  0.00      MEMB
ATOM   3350  O21 POPE   26     -18.696 -14.440  15.210  1.00  0.00      MEMB
ATOM   3351  C21 POPE   26     -18.066 -15.555  14.898  1.00  0.00      MEMB
ATOM   3352  O22 POPE   26     -18.525 -16.674  15.049  1.00  0.00      MEMB
ATOM   3353  C22 POPE   26     -16.666 -15.256  14.302  1.00  0.00      MEMB
ATOM   3354  H2R POPE   26     -16.081 -16.191  14.173  1.00  0.00      MEMB
ATOM   3355  H2S POPE   26     -16.097 -14.562  14.963  1.00  0.00      MEMB
ATOM   3356  C3  POPE   26     -20.843 -13.445  15.311  1.00  0.00      MEMB
ATOM   3357  HX  POPE   26     -20.323 -12.565  15.761  1.00  0.00      MEMB
ATOM   3358  HY  POPE   26     -21.880 -13.481  15.712  1.00  0.00      MEMB
ATOM   3359  O31 POPE   26     -20.798 -13.340  13.858  1.00  0.00      MEMB
ATOM   3360  C31 POPE   26     -21.738 -14.019  13.221  1.00  0.00      MEMB
ATOM   3361  O32 POPE   26     -22.726 -14.472  13.785  1.00  0.00      MEMB
ATOM   3362  C32 POPE   26     -21.394 -14.107  11.690  1.00  0.00      MEMB
ATOM   3363  H2X POPE   26     -20.708 -13.304  11.415  1.00  0.00      MEMB
ATOM   3364  H2Y POPE   26     -22.317 -14.076  11.081  1.00  0.00      MEMB
ATOM   3365  C23 POPE   26     -16.823 -14.577  12.921  1.00  0.00      MEMB
ATOM   3366  H3R POPE   26     -17.425 -13.665  13.118  1.00  0.00      MEMB
ATOM   3367  H3S POPE   26     -17.400 -15.151  12.184  1.00  0.00      MEMB
ATOM   3368  C24 POPE   26     -15.510 -14.198  12.259  1.00  0.00      MEMB
ATOM   3369  H4R POPE   26     -14.744 -14.982  12.452  1.00  0.00      MEMB
ATOM   3370  H4S POPE   26     -15.261 -13.322  12.855  1.00  0.00      MEMB
ATOM   3371  C25 POPE   26     -15.529 -13.819  10.749  1.00  0.00      MEMB
ATOM   3372  H5R POPE   26     -15.518 -14.780  10.183  1.00  0.00      MEMB
ATOM   3373  H5S POPE   26     -14.572 -13.312  10.458  1.00  0.00      MEMB
ATOM   3374  C26 POPE   26     -16.711 -12.918  10.384  1.00  0.00      MEMB
ATOM   3375  H6R POPE   26     -16.642 -11.988  10.983  1.00  0.00      MEMB
ATOM   3376  H6S POPE   26     -17.627 -13.423  10.729  1.00  0.00      MEMB
ATOM   3377  C27 POPE   26     -16.846 -12.509   8.900  1.00  0.00      MEMB
ATOM   3378  H7R POPE   26     -16.622 -13.392   8.265  1.00  0.00      MEMB
ATOM   3379  H7S POPE   26     -16.099 -11.708   8.725  1.00  0.00      MEMB
ATOM   3380  C28 POPE   26     -18.228 -11.907   8.534  1.00  0.00      MEMB
ATOM   3381  H8R POPE   26     -18.488 -11.296   9.428  1.00  0.00      MEMB
ATOM   3382  H8S POPE   26     -18.910 -12.794   8.453  1.00  0.00      MEMB
ATOM   3383  C29 POPE   26     -18.285 -11.009   7.305  1.00  0.00      MEMB
ATOM   3384  H91 POPE   26     -18.166  -9.916   7.434  1.00  0.00      MEMB
ATOM   3385 C210 POPE   26     -18.523 -11.405   6.053  1.00  0.00      MEMB
ATOM   3386 H101 POPE   26     -18.542 -10.598   5.299  1.00  0.00      MEMB
ATOM   3387 C211 POPE   26     -18.784 -12.836   5.626  1.00  0.00      MEMB
ATOM   3388 H11R POPE   26     -19.665 -12.846   4.941  1.00  0.00      MEMB
ATOM   3389 H11S POPE   26     -19.088 -13.442   6.508  1.00  0.00      MEMB
ATOM   3390 C212 POPE   26     -17.570 -13.669   5.115  1.00  0.00      MEMB
ATOM   3391 H12R POPE   26     -17.909 -14.687   4.807  1.00  0.00      MEMB
ATOM   3392 H12S POPE   26     -16.876 -13.825   5.975  1.00  0.00      MEMB
ATOM   3393 C213 POPE   26     -16.798 -13.083   3.925  1.00  0.00      MEMB
ATOM   3394 H13R POPE   26     -16.109 -13.860   3.528  1.00  0.00      MEMB
ATOM   3395 H13S POPE   26     -16.110 -12.290   4.263  1.00  0.00      MEMB
ATOM   3396 C214 POPE   26     -17.733 -12.679   2.801  1.00  0.00      MEMB
ATOM   3397 H14R POPE   26     -17.252 -12.025   2.035  1.00  0.00      MEMB
ATOM   3398 H14S POPE   26     -18.665 -12.196   3.168  1.00  0.00      MEMB
ATOM   3399 C215 POPE   26     -18.183 -13.904   2.127  1.00  0.00      MEMB
ATOM   3400 H15R POPE   26     -18.934 -14.469   2.726  1.00  0.00      MEMB
ATOM   3401 H15S POPE   26     -17.330 -14.615   1.943  1.00  0.00      MEMB
ATOM   3402 C216 POPE   26     -18.862 -13.409   0.855  1.00  0.00      MEMB
ATOM   3403 H16R POPE   26     -18.181 -13.028   0.049  1.00  0.00      MEMB
ATOM   3404 H16S POPE   26     -19.659 -12.726   0.867  1.00  0.00      MEMB
ATOM   3405 C217 POPE   26     -19.782 -14.405   0.498  1.00  0.00      MEMB
ATOM   3406 H17R POPE   26     -20.365 -15.207   1.021  1.00  0.00      MEMB
ATOM   3407 H17S POPE   26     -18.570 -14.703   0.394  1.00  0.00      MEMB
ATOM   3408 C218 POPE   26     -20.723 -14.417  -0.707  1.00  0.00      MEMB
ATOM   3409 H18R POPE   26     -21.207 -13.527  -0.880  1.00  0.00      MEMB
ATOM   3410 H18S POPE   26     -21.010 -15.502  -1.032  1.00  0.00      MEMB
ATOM   3411 H18T POPE   26     -20.348 -14.142  -1.783  1.00  0.00      MEMB
ATOM   3412  C33 POPE   26     -20.522 -15.302  11.284  1.00  0.00      MEMB
ATOM   3413  H3X POPE   26     -21.119 -16.060  11.433  1.00  0.00      MEMB
ATOM   3414  H3Y POPE   26     -19.851 -15.607  12.082  1.00  0.00      MEMB
ATOM   3415  C34 POPE   26     -20.147 -15.664   9.828  1.00  0.00      MEMB
ATOM   3416  H4X POPE   26     -19.923 -16.761   9.727  1.00  0.00      MEMB
ATOM   3417  H4Y POPE   26     -19.226 -15.064   9.766  1.00  0.00      MEMB
ATOM   3418  C35 POPE   26     -21.138 -15.401   8.650  1.00  0.00      MEMB
ATOM   3419  H5X POPE   26     -20.476 -14.965   7.886  1.00  0.00      MEMB
ATOM   3420  H5Y POPE   26     -21.955 -14.713   8.945  1.00  0.00      MEMB
ATOM   3421  C36 POPE   26     -21.752 -16.642   7.947  1.00  0.00      MEMB
ATOM   3422  H6X POPE   26     -22.445 -17.025   8.619  1.00  0.00      MEMB
ATOM   3423  H6Y POPE   26     -21.038 -17.470   7.857  1.00  0.00      MEMB
ATOM   3424  C37 POPE   26     -22.805 -16.567   6.815  1.00  0.00      MEMB
ATOM   3425  H7X POPE   26     -23.787 -16.296   7.269  1.00  0.00      MEMB
ATOM   3426  H7Y POPE   26     -23.059 -17.586   6.422  1.00  0.00      MEMB
ATOM   3427  C38 POPE   26     -22.351 -15.613   5.717  1.00  0.00      MEMB
ATOM   3428  H8X POPE   26     -21.365 -15.986   5.351  1.00  0.00      MEMB
ATOM   3429  H8Y POPE   26     -22.220 -14.586   6.126  1.00  0.00      MEMB
ATOM   3430  C39 POPE   26     -23.308 -15.480   4.524  1.00  0.00      MEMB
ATOM   3431  H9X POPE   26     -24.343 -15.679   4.861  1.00  0.00      MEMB
ATOM   3432  H9Y POPE   26     -23.028 -16.269   3.807  1.00  0.00      MEMB
ATOM   3433 C310 POPE   26     -23.344 -14.084   3.875  1.00  0.00      MEMB
ATOM   3434 H10X POPE   26     -23.499 -13.342   4.695  1.00  0.00      MEMB
ATOM   3435 H10Y POPE   26     -24.213 -13.981   3.185  1.00  0.00      MEMB
ATOM   3436 C311 POPE   26     -22.069 -13.770   3.101  1.00  0.00      MEMB
ATOM   3437 H11X POPE   26     -21.975 -14.395   2.184  1.00  0.00      MEMB
ATOM   3438 H11Y POPE   26     -21.216 -14.041   3.753  1.00  0.00      MEMB
ATOM   3439 C312 POPE   26     -22.028 -12.326   2.663  1.00  0.00      MEMB
ATOM   3440 H12X POPE   26     -21.084 -12.177   2.088  1.00  0.00      MEMB
ATOM   3441 H12Y POPE   26     -21.973 -11.621   3.540  1.00  0.00      MEMB
ATOM   3442 C313 POPE   26     -23.211 -11.969   1.722  1.00  0.00      MEMB
ATOM   3443 H13X POPE   26     -24.185 -11.838   2.228  1.00  0.00      MEMB
ATOM   3444 H13Y POPE   26     -23.306 -12.710   0.939  1.00  0.00      MEMB
ATOM   3445 C314 POPE   26     -23.156 -10.701   0.950  1.00  0.00      MEMB
ATOM   3446 H14X POPE   26     -24.157 -10.306   0.722  1.00  0.00      MEMB
ATOM   3447 H14Y POPE   26     -22.515 -10.738   0.047  1.00  0.00      MEMB
ATOM   3448 C315 POPE   26     -22.713  -9.728   1.859  1.00  0.00      MEMB
ATOM   3449 H15X POPE   26     -22.657  -8.767   1.206  1.00  0.00      MEMB
ATOM   3450 H15Y POPE   26     -21.700 -10.196   2.266  1.00  0.00      MEMB
ATOM   3451 C316 POPE   26     -23.571  -9.262   2.987  1.00  0.00      MEMB
ATOM   3452 H16X POPE   26     -23.411  -8.341   3.553  1.00  0.00      MEMB
ATOM   3453 H16Y POPE   26     -23.467  -9.980   3.807  1.00  0.00      MEMB
ATOM   3454 H16Z POPE   26     -24.480  -8.869   2.565  1.00  0.00      MEMB
ATOM   3455  N   POPC   27     -23.286  -9.730  19.008  1.00  0.00      MEMB
ATOM   3456  C12 POPC   27     -22.700  -8.728  18.041  1.00  0.00      MEMB
ATOM   3457 H12A POPC   27     -22.829  -9.157  17.057  1.00  0.00      MEMB
ATOM   3458 H12B POPC   27     -21.635  -8.631  18.264  1.00  0.00      MEMB
ATOM   3459  C13 POPC   27     -23.066  -9.304  20.410  1.00  0.00      MEMB
ATOM   3460 H13A POPC   27     -23.625  -8.404  20.610  1.00  0.00      MEMB
ATOM   3461 H13B POPC   27     -23.297 -10.084  21.117  1.00  0.00      MEMB
ATOM   3462 H13C POPC   27     -22.008  -9.066  20.583  1.00  0.00      MEMB
ATOM   3463  C14 POPC   27     -24.718  -9.979  18.750  1.00  0.00      MEMB
ATOM   3464 H14A POPC   27     -24.910 -10.989  19.108  1.00  0.00      MEMB
ATOM   3465 H14B POPC   27     -25.317  -9.267  19.288  1.00  0.00      MEMB
ATOM   3466 H14C POPC   27     -24.918  -9.919  17.691  1.00  0.00      MEMB
ATOM   3467  C15 POPC   27     -22.617 -11.046  18.893  1.00  0.00      MEMB
ATOM   3468 H15A POPC   27     -22.766 -11.500  17.924  1.00  0.00      MEMB
ATOM   3469 H15B POPC   27     -23.041 -11.707  19.640  1.00  0.00      MEMB
ATOM   3470 H15C POPC   27     -21.565 -10.912  19.122  1.00  0.00      MEMB
ATOM   3471  C11 POPC   27     -23.302  -7.300  18.032  1.00  0.00      MEMB
ATOM   3472 H11A POPC   27     -24.401  -7.409  17.993  1.00  0.00      MEMB
ATOM   3473 H11B POPC   27     -23.075  -6.766  17.076  1.00  0.00      MEMB
ATOM   3474  P   POPC   27     -21.490  -5.835  19.227  1.00  0.00      MEMB
ATOM   3475  O13 POPC   27     -20.516  -6.833  19.755  1.00  0.00      MEMB
ATOM   3476  O14 POPC   27     -21.573  -4.549  19.938  1.00  0.00      MEMB
ATOM   3477  O12 POPC   27     -22.928  -6.557  19.198  1.00  0.00      MEMB
ATOM   3478  O11 POPC   27     -21.208  -5.617  17.665  1.00  0.00      MEMB
ATOM   3479  C1  POPC   27     -20.169  -4.744  17.235  1.00  0.00      MEMB
ATOM   3480  HA  POPC   27     -19.186  -5.147  17.562  1.00  0.00      MEMB
ATOM   3481  HB  POPC   27     -20.312  -3.727  17.674  1.00  0.00      MEMB
ATOM   3482  C2  POPC   27     -20.215  -4.466  15.699  1.00  0.00      MEMB
ATOM   3483  HS  POPC   27     -19.527  -3.656  15.424  1.00  0.00      MEMB
ATOM   3484  O21 POPC   27     -21.547  -4.153  15.256  1.00  0.00      MEMB
ATOM   3485  C21 POPC   27     -22.110  -3.064  15.758  1.00  0.00      MEMB
ATOM   3486  O22 POPC   27     -21.643  -2.250  16.516  1.00  0.00      MEMB
ATOM   3487  C22 POPC   27     -23.489  -2.954  15.233  1.00  0.00      MEMB
ATOM   3488  H2R POPC   27     -24.080  -2.516  16.053  1.00  0.00      MEMB
ATOM   3489  H2S POPC   27     -23.835  -3.999  15.098  1.00  0.00      MEMB
ATOM   3490  C3  POPC   27     -19.668  -5.633  14.841  1.00  0.00      MEMB
ATOM   3491  HX  POPC   27     -19.965  -6.560  15.375  1.00  0.00      MEMB
ATOM   3492  HY  POPC   27     -18.554  -5.598  14.844  1.00  0.00      MEMB
ATOM   3493  O31 POPC   27     -20.199  -5.613  13.496  1.00  0.00      MEMB
ATOM   3494  C31 POPC   27     -19.679  -4.722  12.659  1.00  0.00      MEMB
ATOM   3495  O32 POPC   27     -18.677  -4.055  12.849  1.00  0.00      MEMB
ATOM   3496  C32 POPC   27     -20.536  -4.635  11.410  1.00  0.00      MEMB
ATOM   3497  H2X POPC   27     -21.617  -4.748  11.631  1.00  0.00      MEMB
ATOM   3498  H2Y POPC   27     -20.245  -5.464  10.742  1.00  0.00      MEMB
ATOM   3499  C23 POPC   27     -23.579  -2.120  13.945  1.00  0.00      MEMB
ATOM   3500  H3R POPC   27     -22.738  -1.461  13.674  1.00  0.00      MEMB
ATOM   3501  H3S POPC   27     -24.425  -1.378  14.051  1.00  0.00      MEMB
ATOM   3502  C24 POPC   27     -23.423  -3.092  12.750  1.00  0.00      MEMB
ATOM   3503  H4R POPC   27     -22.977  -4.078  12.893  1.00  0.00      MEMB
ATOM   3504  H4S POPC   27     -23.414  -2.554  11.793  1.00  0.00      MEMB
ATOM   3505  C25 POPC   27     -24.573  -3.671  12.296  1.00  0.00      MEMB
ATOM   3506  H5R POPC   27     -25.042  -2.539  11.903  1.00  0.00      MEMB
ATOM   3507  H5S POPC   27     -24.824  -3.990  13.467  1.00  0.00      MEMB
ATOM   3508  C26 POPC   27     -25.100  -4.980  11.530  1.00  0.00      MEMB
ATOM   3509  H6R POPC   27     -24.388  -5.726  11.657  1.00  0.00      MEMB
ATOM   3510  H6S POPC   27     -25.519  -4.864  10.550  1.00  0.00      MEMB
ATOM   3511  C27 POPC   27     -26.489  -5.673  11.596  1.00  0.00      MEMB
ATOM   3512  H7R POPC   27     -27.453  -5.166  11.875  1.00  0.00      MEMB
ATOM   3513  H7S POPC   27     -26.271  -6.031  12.569  1.00  0.00      MEMB
ATOM   3514  C28 POPC   27     -26.886  -6.741  10.743  1.00  0.00      MEMB
ATOM   3515  H8R POPC   27     -27.028  -6.548   9.676  1.00  0.00      MEMB
ATOM   3516  H8S POPC   27     -27.913  -6.650  11.121  1.00  0.00      MEMB
ATOM   3517  C29 POPC   27     -26.210  -7.951  11.285  1.00  0.00      MEMB
ATOM   3518  H91 POPC   27     -26.338  -8.164  12.365  1.00  0.00      MEMB
ATOM   3519 C210 POPC   27     -25.367  -8.620  10.579  1.00  0.00      MEMB
ATOM   3520 H101 POPC   27     -25.006  -9.551  10.996  1.00  0.00      MEMB
ATOM   3521 C211 POPC   27     -25.022  -8.242   9.181  1.00  0.00      MEMB
ATOM   3522 H11R POPC   27     -25.434  -7.265   8.838  1.00  0.00      MEMB
ATOM   3523 H11S POPC   27     -25.437  -9.044   8.547  1.00  0.00      MEMB
ATOM   3524 C212 POPC   27     -23.522  -8.154   8.989  1.00  0.00      MEMB
ATOM   3525 H12R POPC   27     -23.130  -9.185   9.157  1.00  0.00      MEMB
ATOM   3526 H12S POPC   27     -23.084  -7.423   9.715  1.00  0.00      MEMB
ATOM   3527 C213 POPC   27     -23.167  -7.698   7.576  1.00  0.00      MEMB
ATOM   3528 H13R POPC   27     -23.527  -6.662   7.391  1.00  0.00      MEMB
ATOM   3529 H13S POPC   27     -23.684  -8.336   6.831  1.00  0.00      MEMB
ATOM   3530 C214 POPC   27     -21.667  -7.809   7.316  1.00  0.00      MEMB
ATOM   3531 H14R POPC   27     -21.360  -8.857   7.539  1.00  0.00      MEMB
ATOM   3532 H14S POPC   27     -21.116  -7.167   8.044  1.00  0.00      MEMB
ATOM   3533 C215 POPC   27     -21.324  -7.325   5.898  1.00  0.00      MEMB
ATOM   3534 H15R POPC   27     -20.281  -6.961   5.856  1.00  0.00      MEMB
ATOM   3535 H15S POPC   27     -22.020  -6.521   5.551  1.00  0.00      MEMB
ATOM   3536 C216 POPC   27     -21.420  -8.323   4.769  1.00  0.00      MEMB
ATOM   3537 H16R POPC   27     -22.350  -8.894   5.013  1.00  0.00      MEMB
ATOM   3538 H16S POPC   27     -20.619  -9.082   4.849  1.00  0.00      MEMB
ATOM   3539 C217 POPC   27     -21.339  -7.499   3.406  1.00  0.00      MEMB
ATOM   3540 H17R POPC   27     -20.753  -6.625   3.529  1.00  0.00      MEMB
ATOM   3541 H17S POPC   27     -22.290  -7.061   2.978  1.00  0.00      MEMB
ATOM   3542 C218 POPC   27     -20.420  -8.026   2.302  1.00  0.00      MEMB
ATOM   3543 H18R POPC   27     -21.036  -8.678   2.103  1.00  0.00      MEMB
ATOM   3544 H18S POPC   27     -19.888  -8.935   2.634  1.00  0.00      MEMB
ATOM   3545 H18T POPC   27     -20.748  -7.993   1.221  1.00  0.00      MEMB
ATOM   3546  C33 POPC   27     -20.337  -3.238  10.820  1.00  0.00      MEMB
ATOM   3547  H3X POPC   27     -19.271  -2.902  10.774  1.00  0.00      MEMB
ATOM   3548  H3Y POPC   27     -20.878  -2.581  11.544  1.00  0.00      MEMB
ATOM   3549  C34 POPC   27     -20.972  -3.090   9.454  1.00  0.00      MEMB
ATOM   3550  H4X POPC   27     -21.503  -2.112   9.388  1.00  0.00      MEMB
ATOM   3551  H4Y POPC   27     -21.732  -3.871   9.364  1.00  0.00      MEMB
ATOM   3552  C35 POPC   27     -19.976  -3.164   8.312  1.00  0.00      MEMB
ATOM   3553  H5X POPC   27     -19.213  -3.960   8.354  1.00  0.00      MEMB
ATOM   3554  H5Y POPC   27     -19.455  -2.253   8.561  1.00  0.00      MEMB
ATOM   3555  C36 POPC   27     -20.639  -3.042   6.955  1.00  0.00      MEMB
ATOM   3556  H6X POPC   27     -21.459  -2.294   7.080  1.00  0.00      MEMB
ATOM   3557  H6Y POPC   27     -21.103  -3.998   6.678  1.00  0.00      MEMB
ATOM   3558  C37 POPC   27     -19.669  -2.758   5.829  1.00  0.00      MEMB
ATOM   3559  H7X POPC   27     -18.777  -3.409   5.744  1.00  0.00      MEMB
ATOM   3560  H7Y POPC   27     -19.102  -1.902   6.091  1.00  0.00      MEMB
ATOM   3561  C38 POPC   27     -20.364  -2.591   4.487  1.00  0.00      MEMB
ATOM   3562  H8X POPC   27     -19.437  -2.507   3.936  1.00  0.00      MEMB
ATOM   3563  H8Y POPC   27     -20.943  -1.684   4.231  1.00  0.00      MEMB
ATOM   3564  C39 POPC   27     -21.091  -3.850   4.112  1.00  0.00      MEMB
ATOM   3565  H9X POPC   27     -21.839  -4.118   4.856  1.00  0.00      MEMB
ATOM   3566  H9Y POPC   27     -20.297  -4.643   4.060  1.00  0.00      MEMB
ATOM   3567 C310 POPC   27     -22.042  -3.933   2.934  1.00  0.00      MEMB
ATOM   3568 H10X POPC   27     -21.496  -4.859   2.767  1.00  0.00      MEMB
ATOM   3569 H10Y POPC   27     -22.505  -4.804   2.543  1.00  0.00      MEMB
ATOM   3570 C311 POPC   27     -21.524  -3.476   1.744  1.00  0.00      MEMB
ATOM   3571 H11X POPC   27     -20.437  -3.797   1.931  1.00  0.00      MEMB
ATOM   3572 H11Y POPC   27     -21.573  -2.418   1.606  1.00  0.00      MEMB
ATOM   3573 C312 POPC   27     -22.139  -3.732   0.327  1.00  0.00      MEMB
ATOM   3574 H12X POPC   27     -21.862  -3.029  -0.513  1.00  0.00      MEMB
ATOM   3575 H12Y POPC   27     -22.970  -3.581   0.836  1.00  0.00      MEMB
ATOM   3576 C313 POPC   27     -22.217  -5.052  -0.218  1.00  0.00      MEMB
ATOM   3577 H13X POPC   27     -21.403  -5.604   0.222  1.00  0.00      MEMB
ATOM   3578 H13Y POPC   27     -22.065  -5.186  -1.280  1.00  0.00      MEMB
ATOM   3579 C314 POPC   27     -23.510  -5.655  -0.034  1.00  0.00      MEMB
ATOM   3580 H14X POPC   27     -24.324  -5.001  -0.386  1.00  0.00      MEMB
ATOM   3581 H14Y POPC   27     -23.551  -5.746   1.056  1.00  0.00      MEMB
ATOM   3582 C315 POPC   27     -23.505  -6.962  -0.771  1.00  0.00      MEMB
ATOM   3583 H15X POPC   27     -24.293  -7.579  -0.328  1.00  0.00      MEMB
ATOM   3584 H15Y POPC   27     -22.516  -7.487  -0.776  1.00  0.00      MEMB
ATOM   3585 C316 POPC   27     -24.054  -6.861  -2.150  1.00  0.00      MEMB
ATOM   3586 H16X POPC   27     -24.195  -7.812  -2.663  1.00  0.00      MEMB
ATOM   3587 H16Y POPC   27     -23.409  -6.501  -2.805  1.00  0.00      MEMB
ATOM   3588 H16Z POPC   27     -24.733  -6.035  -2.342  1.00  0.00      MEMB
ATOM   3589  N   POPE   28       1.565  25.742  16.996  1.00  0.00      MEMB
ATOM   3590  HN1 POPE   28       0.766  25.817  17.664  1.00  0.00      MEMB
ATOM   3591  HN2 POPE   28       1.706  26.659  16.529  1.00  0.00      MEMB
ATOM   3592  HN3 POPE   28       1.409  24.982  16.304  1.00  0.00      MEMB
ATOM   3593  C12 POPE   28       2.781  25.380  17.787  1.00  0.00      MEMB
ATOM   3594 H12A POPE   28       2.946  26.175  18.481  1.00  0.00      MEMB
ATOM   3595 H12B POPE   28       3.650  25.369  17.112  1.00  0.00      MEMB
ATOM   3596  C11 POPE   28       2.549  24.119  18.625  1.00  0.00      MEMB
ATOM   3597 H11A POPE   28       3.484  23.765  19.127  1.00  0.00      MEMB
ATOM   3598 H11B POPE   28       2.262  23.344  17.893  1.00  0.00      MEMB
ATOM   3599  P   POPE   28       0.402  23.224  19.788  1.00  0.00      MEMB
ATOM   3600  O13 POPE   28      -0.297  23.395  21.061  1.00  0.00      MEMB
ATOM   3601  O14 POPE   28       0.911  21.889  19.450  1.00  0.00      MEMB
ATOM   3602  O11 POPE   28      -0.555  23.684  18.642  1.00  0.00      MEMB
ATOM   3603  O12 POPE   28       1.538  24.344  19.609  1.00  0.00      MEMB
ATOM   3604  C1  POPE   28      -1.438  22.734  18.036  1.00  0.00      MEMB
ATOM   3605  HA  POPE   28      -2.369  22.606  18.625  1.00  0.00      MEMB
ATOM   3606  HB  POPE   28      -0.999  21.730  17.881  1.00  0.00      MEMB
ATOM   3607  C2  POPE   28      -1.811  23.307  16.720  1.00  0.00      MEMB
ATOM   3608  HS  POPE   28      -2.598  22.715  16.164  1.00  0.00      MEMB
ATOM   3609  O21 POPE   28      -0.621  23.439  15.888  1.00  0.00      MEMB
ATOM   3610  C21 POPE   28       0.079  22.430  15.507  1.00  0.00      MEMB
ATOM   3611  O22 POPE   28      -0.189  21.274  15.675  1.00  0.00      MEMB
ATOM   3612  C22 POPE   28       1.392  22.887  14.883  1.00  0.00      MEMB
ATOM   3613  H2R POPE   28       1.887  22.016  14.399  1.00  0.00      MEMB
ATOM   3614  H2S POPE   28       2.061  23.214  15.702  1.00  0.00      MEMB
ATOM   3615  C3  POPE   28      -2.481  24.660  17.019  1.00  0.00      MEMB
ATOM   3616  HX  POPE   28      -1.799  25.534  17.191  1.00  0.00      MEMB
ATOM   3617  HY  POPE   28      -3.196  24.722  17.877  1.00  0.00      MEMB
ATOM   3618  O31 POPE   28      -3.218  24.648  15.825  1.00  0.00      MEMB
ATOM   3619  C31 POPE   28      -2.416  25.073  14.664  1.00  0.00      MEMB
ATOM   3620  O32 POPE   28      -1.314  25.421  14.908  1.00  0.00      MEMB
ATOM   3621  C32 POPE   28      -3.232  26.069  13.354  1.00  0.00      MEMB
ATOM   3622  H2X POPE   28      -4.410  26.620  13.472  1.00  0.00      MEMB
ATOM   3623  H2Y POPE   28      -3.406  25.093  13.349  1.00  0.00      MEMB
ATOM   3624  C23 POPE   28       1.180  23.917  13.772  1.00  0.00      MEMB
ATOM   3625  H3R POPE   28       2.088  24.543  13.722  1.00  0.00      MEMB
ATOM   3626  H3S POPE   28       0.284  24.547  13.874  1.00  0.00      MEMB
ATOM   3627  C24 POPE   28       1.044  23.251  12.414  1.00  0.00      MEMB
ATOM   3628  H4R POPE   28       0.358  23.857  11.781  1.00  0.00      MEMB
ATOM   3629  H4S POPE   28       0.569  22.265  12.589  1.00  0.00      MEMB
ATOM   3630  C25 POPE   28       2.389  23.196  11.678  1.00  0.00      MEMB
ATOM   3631  H5R POPE   28       3.193  22.829  12.363  1.00  0.00      MEMB
ATOM   3632  H5S POPE   28       2.583  24.242  11.352  1.00  0.00      MEMB
ATOM   3633  C26 POPE   28       2.369  22.274  10.454  1.00  0.00      MEMB
ATOM   3634  H6R POPE   28       1.745  21.419  10.782  1.00  0.00      MEMB
ATOM   3635  H6S POPE   28       3.384  21.868  10.247  1.00  0.00      MEMB
ATOM   3636  C27 POPE   28       1.865  22.956   9.165  1.00  0.00      MEMB
ATOM   3637  H7R POPE   28       2.464  23.863   8.953  1.00  0.00      MEMB
ATOM   3638  H7S POPE   28       0.821  23.310   9.307  1.00  0.00      MEMB
ATOM   3639  C28 POPE   28       2.161  22.211   7.853  1.00  0.00      MEMB
ATOM   3640  H8R POPE   28       3.199  21.794   7.942  1.00  0.00      MEMB
ATOM   3641  H8S POPE   28       2.235  22.937   7.016  1.00  0.00      MEMB
ATOM   3642  C29 POPE   28       1.015  21.320   7.470  1.00  0.00      MEMB
ATOM   3643  H91 POPE   28       1.046  20.306   7.444  1.00  0.00      MEMB
ATOM   3644 C210 POPE   28      -0.105  21.565   6.872  1.00  0.00      MEMB
ATOM   3645 H101 POPE   28      -0.838  20.766   6.707  1.00  0.00      MEMB
ATOM   3646 C211 POPE   28      -0.440  22.912   6.450  1.00  0.00      MEMB
ATOM   3647 H11R POPE   28       0.178  23.650   6.993  1.00  0.00      MEMB
ATOM   3648 H11S POPE   28      -1.469  23.066   6.785  1.00  0.00      MEMB
ATOM   3649 C212 POPE   28      -0.313  23.135   4.944  1.00  0.00      MEMB
ATOM   3650 H12R POPE   28      -0.751  22.271   4.398  1.00  0.00      MEMB
ATOM   3651 H12S POPE   28       0.765  23.228   4.656  1.00  0.00      MEMB
ATOM   3652 C213 POPE   28      -1.162  24.358   4.577  1.00  0.00      MEMB
ATOM   3653 H13R POPE   28      -0.808  25.213   5.188  1.00  0.00      MEMB
ATOM   3654 H13S POPE   28      -2.219  24.117   4.862  1.00  0.00      MEMB
ATOM   3655 C214 POPE   28      -1.215  24.719   3.083  1.00  0.00      MEMB
ATOM   3656 H14R POPE   28      -2.012  25.478   2.912  1.00  0.00      MEMB
ATOM   3657 H14S POPE   28      -1.559  23.791   2.586  1.00  0.00      MEMB
ATOM   3658 C215 POPE   28       0.105  25.166   2.429  1.00  0.00      MEMB
ATOM   3659 H15R POPE   28       0.882  24.393   2.633  1.00  0.00      MEMB
ATOM   3660 H15S POPE   28       0.488  26.119   2.867  1.00  0.00      MEMB
ATOM   3661 C216 POPE   28       0.034  25.215   0.894  1.00  0.00      MEMB
ATOM   3662 H16R POPE   28      -0.776  25.859   0.468  1.00  0.00      MEMB
ATOM   3663 H16S POPE   28      -0.164  24.188   0.516  1.00  0.00      MEMB
ATOM   3664 C217 POPE   28       1.424  25.453   0.276  1.00  0.00      MEMB
ATOM   3665 H17R POPE   28       1.398  25.368  -0.874  1.00  0.00      MEMB
ATOM   3666 H17S POPE   28       2.159  24.826   0.730  1.00  0.00      MEMB
ATOM   3667 C218 POPE   28       2.404  26.382   0.764  1.00  0.00      MEMB
ATOM   3668 H18R POPE   28       2.748  27.219   1.547  1.00  0.00      MEMB
ATOM   3669 H18S POPE   28       1.337  26.701   0.165  1.00  0.00      MEMB
ATOM   3670 H18T POPE   28       3.176  26.889   0.154  1.00  0.00      MEMB
ATOM   3671  C33 POPE   28      -3.099  27.043  12.244  1.00  0.00      MEMB
ATOM   3672  H3X POPE   28      -3.114  28.073  12.202  1.00  0.00      MEMB
ATOM   3673  H3Y POPE   28      -4.009  27.226  12.117  1.00  0.00      MEMB
ATOM   3674  C34 POPE   28      -1.956  27.389  11.543  1.00  0.00      MEMB
ATOM   3675  H4X POPE   28      -2.401  26.639  11.232  1.00  0.00      MEMB
ATOM   3676  H4Y POPE   28      -1.066  27.048  11.929  1.00  0.00      MEMB
ATOM   3677  C35 POPE   28      -2.159  28.271  10.528  1.00  0.00      MEMB
ATOM   3678  H5X POPE   28      -2.065  29.259  11.002  1.00  0.00      MEMB
ATOM   3679  H5Y POPE   28      -3.253  27.993  10.366  1.00  0.00      MEMB
ATOM   3680  C36 POPE   28      -1.300  27.865   9.423  1.00  0.00      MEMB
ATOM   3681  H6X POPE   28      -1.701  28.502   8.634  1.00  0.00      MEMB
ATOM   3682  H6Y POPE   28      -1.456  26.817   9.159  1.00  0.00      MEMB
ATOM   3683  C37 POPE   28       0.179  28.035   9.710  1.00  0.00      MEMB
ATOM   3684  H7X POPE   28       0.395  27.752  10.768  1.00  0.00      MEMB
ATOM   3685  H7Y POPE   28       0.368  29.122   9.618  1.00  0.00      MEMB
ATOM   3686  C38 POPE   28       1.150  27.146   8.891  1.00  0.00      MEMB
ATOM   3687  H8X POPE   28       1.014  26.068   9.143  1.00  0.00      MEMB
ATOM   3688  H8Y POPE   28       2.174  27.441   9.227  1.00  0.00      MEMB
ATOM   3689  C39 POPE   28       1.179  27.245   7.355  1.00  0.00      MEMB
ATOM   3690  H9X POPE   28       0.868  28.255   7.022  1.00  0.00      MEMB
ATOM   3691  H9Y POPE   28       0.485  26.523   6.862  1.00  0.00      MEMB
ATOM   3692 C310 POPE   28       2.621  27.093   6.829  1.00  0.00      MEMB
ATOM   3693 H10X POPE   28       3.253  26.433   7.467  1.00  0.00      MEMB
ATOM   3694 H10Y POPE   28       3.049  28.127   6.811  1.00  0.00      MEMB
ATOM   3695 C311 POPE   28       2.707  26.550   5.414  1.00  0.00      MEMB
ATOM   3696 H11X POPE   28       1.957  27.131   4.831  1.00  0.00      MEMB
ATOM   3697 H11Y POPE   28       2.460  25.459   5.375  1.00  0.00      MEMB
ATOM   3698 C312 POPE   28       4.111  26.707   4.836  1.00  0.00      MEMB
ATOM   3699 H12X POPE   28       4.843  26.257   5.530  1.00  0.00      MEMB
ATOM   3700 H12Y POPE   28       4.402  27.778   4.747  1.00  0.00      MEMB
ATOM   3701 C313 POPE   28       4.150  26.010   3.505  1.00  0.00      MEMB
ATOM   3702 H13X POPE   28       3.416  26.463   2.902  1.00  0.00      MEMB
ATOM   3703 H13Y POPE   28       3.988  24.916   3.454  1.00  0.00      MEMB
ATOM   3704 C314 POPE   28       5.315  26.278   2.710  1.00  0.00      MEMB
ATOM   3705 H14X POPE   28       6.122  25.843   3.355  1.00  0.00      MEMB
ATOM   3706 H14Y POPE   28       5.711  27.306   2.741  1.00  0.00      MEMB
ATOM   3707 C315 POPE   28       5.047  25.666   1.250  1.00  0.00      MEMB
ATOM   3708 H15X POPE   28       5.785  25.843   0.475  1.00  0.00      MEMB
ATOM   3709 H15Y POPE   28       4.833  26.397   0.481  1.00  0.00      MEMB
ATOM   3710 C316 POPE   28       5.213  24.143   1.100  1.00  0.00      MEMB
ATOM   3711 H16X POPE   28       5.809  23.738   0.228  1.00  0.00      MEMB
ATOM   3712 H16Y POPE   28       4.196  23.823   1.064  1.00  0.00      MEMB
ATOM   3713 H16Z POPE   28       5.624  23.716   2.037  1.00  0.00      MEMB
ATOM   3714  N   POPC   29      -8.855  23.315  20.851  1.00  0.00      MEMB
ATOM   3715  C12 POPC   29      -7.726  24.320  20.841  1.00  0.00      MEMB
ATOM   3716 H12A POPC   29      -7.080  24.118  21.695  1.00  0.00      MEMB
ATOM   3717 H12B POPC   29      -8.174  25.291  20.987  1.00  0.00      MEMB
ATOM   3718  C13 POPC   29      -9.686  23.406  19.627  1.00  0.00      MEMB
ATOM   3719 H13A POPC   29      -9.151  23.009  18.754  1.00  0.00      MEMB
ATOM   3720 H13B POPC   29     -10.582  22.863  19.763  1.00  0.00      MEMB
ATOM   3721 H13C POPC   29      -9.942  24.429  19.398  1.00  0.00      MEMB
ATOM   3722  C14 POPC   29      -8.316  21.929  20.924  1.00  0.00      MEMB
ATOM   3723 H14A POPC   29      -7.653  21.860  21.779  1.00  0.00      MEMB
ATOM   3724 H14B POPC   29      -9.139  21.229  21.005  1.00  0.00      MEMB
ATOM   3725 H14C POPC   29      -7.775  21.647  20.010  1.00  0.00      MEMB
ATOM   3726  C15 POPC   29      -9.664  23.621  22.060  1.00  0.00      MEMB
ATOM   3727 H15A POPC   29      -9.995  24.652  22.033  1.00  0.00      MEMB
ATOM   3728 H15B POPC   29      -9.038  23.507  22.944  1.00  0.00      MEMB
ATOM   3729 H15C POPC   29     -10.560  23.032  22.117  1.00  0.00      MEMB
ATOM   3730  C11 POPC   29      -6.852  24.418  19.572  1.00  0.00      MEMB
ATOM   3731 H11A POPC   29      -6.428  23.413  19.387  1.00  0.00      MEMB
ATOM   3732 H11B POPC   29      -6.017  25.158  19.709  1.00  0.00      MEMB
ATOM   3733  P   POPC   29      -7.132  24.598  16.966  1.00  0.00      MEMB
ATOM   3734  O13 POPC   29      -8.008  23.611  16.307  1.00  0.00      MEMB
ATOM   3735  O14 POPC   29      -5.698  24.279  16.965  1.00  0.00      MEMB
ATOM   3736  O12 POPC   29      -7.652  24.770  18.460  1.00  0.00      MEMB
ATOM   3737  O11 POPC   29      -7.363  26.050  16.378  1.00  0.00      MEMB
ATOM   3738  C1  POPC   29      -8.062  26.985  17.206  1.00  0.00      MEMB
ATOM   3739  HA  POPC   29      -7.610  27.056  18.224  1.00  0.00      MEMB
ATOM   3740  HB  POPC   29      -9.125  26.702  17.285  1.00  0.00      MEMB
ATOM   3741  C2  POPC   29      -8.114  28.397  16.611  1.00  0.00      MEMB
ATOM   3742  HS  POPC   29      -8.934  28.984  17.048  1.00  0.00      MEMB
ATOM   3743  O21 POPC   29      -8.218  28.328  15.181  1.00  0.00      MEMB
ATOM   3744  C21 POPC   29      -9.414  27.901  14.762  1.00  0.00      MEMB
ATOM   3745  O22 POPC   29     -10.415  27.802  15.457  1.00  0.00      MEMB
ATOM   3746  C22 POPC   29      -9.363  27.610  13.253  1.00  0.00      MEMB
ATOM   3747  H2R POPC   29      -9.375  28.597  12.743  1.00  0.00      MEMB
ATOM   3748  H2S POPC   29     -10.290  27.109  12.924  1.00  0.00      MEMB
ATOM   3749  C3  POPC   29      -6.891  29.140  17.066  1.00  0.00      MEMB
ATOM   3750  HX  POPC   29      -6.905  29.369  18.084  1.00  0.00      MEMB
ATOM   3751  HY  POPC   29      -6.956  30.210  16.667  1.00  0.00      MEMB
ATOM   3752  O31 POPC   29      -5.758  28.275  17.118  1.00  0.00      MEMB
ATOM   3753  C31 POPC   29      -5.148  28.656  16.253  1.00  0.00      MEMB
ATOM   3754  O32 POPC   29      -5.405  29.676  15.570  1.00  0.00      MEMB
ATOM   3755  C32 POPC   29      -4.126  27.618  16.379  1.00  0.00      MEMB
ATOM   3756  H2X POPC   29      -4.161  26.614  16.773  1.00  0.00      MEMB
ATOM   3757  H2Y POPC   29      -3.168  27.976  16.724  1.00  0.00      MEMB
ATOM   3758  C23 POPC   29      -8.151  26.728  12.832  1.00  0.00      MEMB
ATOM   3759  H3R POPC   29      -7.331  26.802  13.562  1.00  0.00      MEMB
ATOM   3760  H3S POPC   29      -7.733  27.128  11.891  1.00  0.00      MEMB
ATOM   3761  C24 POPC   29      -8.427  25.225  12.627  1.00  0.00      MEMB
ATOM   3762  H4R POPC   29      -8.621  24.741  13.602  1.00  0.00      MEMB
ATOM   3763  H4S POPC   29      -7.529  24.732  12.188  1.00  0.00      MEMB
ATOM   3764  C25 POPC   29      -9.573  24.908  11.687  1.00  0.00      MEMB
ATOM   3765  H5R POPC   29     -10.545  25.294  12.081  1.00  0.00      MEMB
ATOM   3766  H5S POPC   29      -9.705  23.799  11.641  1.00  0.00      MEMB
ATOM   3767  C26 POPC   29      -9.160  25.466  10.306  1.00  0.00      MEMB
ATOM   3768  H6R POPC   29      -8.178  25.130  10.045  1.00  0.00      MEMB
ATOM   3769  H6S POPC   29      -9.265  26.597  10.263  1.00  0.00      MEMB
ATOM   3770  C27 POPC   29      -9.624  24.689   9.103  1.00  0.00      MEMB
ATOM   3771  H7R POPC   29     -10.269  25.410   9.550  1.00  0.00      MEMB
ATOM   3772  H7S POPC   29      -9.934  23.677   9.282  1.00  0.00      MEMB
ATOM   3773  C28 POPC   29      -9.759  25.052   7.645  1.00  0.00      MEMB
ATOM   3774  H8R POPC   29     -10.236  24.307   6.994  1.00  0.00      MEMB
ATOM   3775  H8S POPC   29      -8.735  24.728   7.483  1.00  0.00      MEMB
ATOM   3776  C29 POPC   29     -10.250  26.439   7.293  1.00  0.00      MEMB
ATOM   3777  H91 POPC   29     -11.220  26.829   7.635  1.00  0.00      MEMB
ATOM   3778 C210 POPC   29      -9.523  27.341   6.722  1.00  0.00      MEMB
ATOM   3779 H101 POPC   29     -10.048  28.267   6.460  1.00  0.00      MEMB
ATOM   3780 C211 POPC   29      -8.082  27.046   6.350  1.00  0.00      MEMB
ATOM   3781 H11R POPC   29      -7.845  25.930   6.357  1.00  0.00      MEMB
ATOM   3782 H11S POPC   29      -7.398  27.527   7.011  1.00  0.00      MEMB
ATOM   3783 C212 POPC   29      -7.537  27.494   4.998  1.00  0.00      MEMB
ATOM   3784 H12R POPC   29      -8.322  26.846   4.880  1.00  0.00      MEMB
ATOM   3785 H12S POPC   29      -6.773  26.932   4.623  1.00  0.00      MEMB
ATOM   3786 C213 POPC   29      -7.725  28.902   4.303  1.00  0.00      MEMB
ATOM   3787 H13R POPC   29      -7.167  29.453   5.062  1.00  0.00      MEMB
ATOM   3788 H13S POPC   29      -8.762  29.218   4.283  1.00  0.00      MEMB
ATOM   3789 C214 POPC   29      -6.898  29.685   3.123  1.00  0.00      MEMB
ATOM   3790 H14R POPC   29      -7.644  28.893   1.820  1.00  0.00      MEMB
ATOM   3791 H14S POPC   29      -6.111  28.593   3.105  1.00  0.00      MEMB
ATOM   3792 C215 POPC   29      -7.091  30.354   2.479  1.00  0.00      MEMB
ATOM   3793 H15R POPC   29      -6.320  30.953   3.110  1.00  0.00      MEMB
ATOM   3794 H15S POPC   29      -7.980  30.722   2.407  1.00  0.00      MEMB
ATOM   3795 C216 POPC   29      -6.713  30.312   1.220  1.00  0.00      MEMB
ATOM   3796 H16R POPC   29      -5.903  29.674   1.515  1.00  0.00      MEMB
ATOM   3797 H16S POPC   29      -6.148  31.065   0.872  1.00  0.00      MEMB
ATOM   3798 C217 POPC   29      -7.526  29.910  -0.026  1.00  0.00      MEMB
ATOM   3799 H17R POPC   29      -7.423  28.789  -0.267  1.00  0.00      MEMB
ATOM   3800 H17S POPC   29      -6.972  30.592  -0.647  1.00  0.00      MEMB
ATOM   3801 C218 POPC   29      -8.631  30.295  -0.605  1.00  0.00      MEMB
ATOM   3802 H18R POPC   29      -8.450  30.023  -1.709  1.00  0.00      MEMB
ATOM   3803 H18S POPC   29      -8.637  31.319  -0.362  1.00  0.00      MEMB
ATOM   3804 H18T POPC   29      -9.065  29.487   0.044  1.00  0.00      MEMB
ATOM   3805  C33 POPC   29      -4.211  26.672  15.391  1.00  0.00      MEMB
ATOM   3806  H3X POPC   29      -3.072  26.924  15.151  1.00  0.00      MEMB
ATOM   3807  H3Y POPC   29      -3.567  27.382  14.871  1.00  0.00      MEMB
ATOM   3808  C34 POPC   29      -5.296  25.086  14.099  1.00  0.00      MEMB
ATOM   3809  H4X POPC   29      -6.128  25.619  14.300  1.00  0.00      MEMB
ATOM   3810  H4Y POPC   29      -4.687  24.318  14.513  1.00  0.00      MEMB
ATOM   3811  C35 POPC   29      -4.913  25.063  12.005  1.00  0.00      MEMB
ATOM   3812  H5X POPC   29      -5.159  26.095  11.534  1.00  0.00      MEMB
ATOM   3813  H5Y POPC   29      -5.616  24.457  11.949  1.00  0.00      MEMB
ATOM   3814  C36 POPC   29      -3.253  24.598  11.373  1.00  0.00      MEMB
ATOM   3815  H6X POPC   29      -2.795  23.895  12.060  1.00  0.00      MEMB
ATOM   3816  H6Y POPC   29      -2.210  25.031  11.917  1.00  0.00      MEMB
ATOM   3817  C37 POPC   29      -2.973  25.120  10.004  1.00  0.00      MEMB
ATOM   3818  H7X POPC   29      -1.865  25.221   9.977  1.00  0.00      MEMB
ATOM   3819  H7Y POPC   29      -3.341  26.178   9.772  1.00  0.00      MEMB
ATOM   3820  C38 POPC   29      -3.761  24.305   9.204  1.00  0.00      MEMB
ATOM   3821  H8X POPC   29      -4.830  24.354   9.514  1.00  0.00      MEMB
ATOM   3822  H8Y POPC   29      -3.338  23.322   9.470  1.00  0.00      MEMB
ATOM   3823  C39 POPC   29      -3.582  24.759   7.800  1.00  0.00      MEMB
ATOM   3824  H9X POPC   29      -2.499  24.706   7.545  1.00  0.00      MEMB
ATOM   3825  H9Y POPC   29      -3.969  25.795   7.636  1.00  0.00      MEMB
ATOM   3826 C310 POPC   29      -4.312  23.791   6.909  1.00  0.00      MEMB
ATOM   3827 H10X POPC   29      -3.973  22.769   7.166  1.00  0.00      MEMB
ATOM   3828 H10Y POPC   29      -3.992  23.994   5.873  1.00  0.00      MEMB
ATOM   3829 C311 POPC   29      -5.833  23.855   7.079  1.00  0.00      MEMB
ATOM   3830 H11X POPC   29      -6.120  24.927   7.138  1.00  0.00      MEMB
ATOM   3831 H11Y POPC   29      -6.129  23.331   8.024  1.00  0.00      MEMB
ATOM   3832 C312 POPC   29      -6.610  23.148   5.968  1.00  0.00      MEMB
ATOM   3833 H12X POPC   29      -7.647  22.935   6.322  1.00  0.00      MEMB
ATOM   3834 H12Y POPC   29      -6.116  22.179   5.757  1.00  0.00      MEMB
ATOM   3835 C313 POPC   29      -6.649  23.857   4.626  1.00  0.00      MEMB
ATOM   3836 H13X POPC   29      -5.633  24.213   4.336  1.00  0.00      MEMB
ATOM   3837 H13Y POPC   29      -7.279  24.749   4.709  1.00  0.00      MEMB
ATOM   3838 C314 POPC   29      -7.342  22.949   3.608  1.00  0.00      MEMB
ATOM   3839 H14X POPC   29      -8.329  22.611   3.955  1.00  0.00      MEMB
ATOM   3840 H14Y POPC   29      -6.775  22.015   3.433  1.00  0.00      MEMB
ATOM   3841 C315 POPC   29      -7.621  23.621   2.325  1.00  0.00      MEMB
ATOM   3842 H15X POPC   29      -7.982  24.593   2.268  1.00  0.00      MEMB
ATOM   3843 H15Y POPC   29      -8.233  23.013   1.621  1.00  0.00      MEMB
ATOM   3844 C316 POPC   29      -6.412  24.056   1.757  1.00  0.00      MEMB
ATOM   3845 H16X POPC   29      -5.480  24.483   2.168  1.00  0.00      MEMB
ATOM   3846 H16Y POPC   29      -6.780  24.581   0.938  1.00  0.00      MEMB
ATOM   3847 H16Z POPC   29      -6.131  23.122   1.591  1.00  0.00      MEMB
ATOM   3848  C12 PNPI   30     -22.374  10.053  22.560  1.00  0.00      MEMB
ATOM   3849  H2  PNPI   30     -22.566  10.608  21.631  1.00  0.00      MEMB
ATOM   3850  O2  PNPI   30     -21.077   9.444  22.498  1.00  0.00      MEMB
ATOM   3851  HO2 PNPI   30     -20.999   8.961  23.320  1.00  0.00      MEMB
ATOM   3852  C13 PNPI   30     -22.527  11.061  23.703  1.00  0.00      MEMB
ATOM   3853  H3  PNPI   30     -23.527  11.549  23.600  1.00  0.00      MEMB
ATOM   3854  O3  PNPI   30     -21.504  12.068  23.633  1.00  0.00      MEMB
ATOM   3855  HO3 PNPI   30     -21.881  12.893  23.354  1.00  0.00      MEMB
ATOM   3856  C14 PNPI   30     -22.494  10.363  25.040  1.00  0.00      MEMB
ATOM   3857  H4  PNPI   30     -21.484   9.931  25.186  1.00  0.00      MEMB
ATOM   3858  O4  PNPI   30     -22.773  11.394  26.004  1.00  0.00      MEMB
ATOM   3859  P4  PNPI   30     -22.007  11.547  27.448  1.00  0.00      MEMB
ATOM   3860 OP42 PNPI   30     -20.882  12.626  26.943  1.00  0.00      MEMB
ATOM   3861 HP42 PNPI   30     -20.575  13.230  27.619  1.00  0.00      MEMB
ATOM   3862 OP43 PNPI   30     -22.877  12.345  28.409  1.00  0.00      MEMB
ATOM   3863 OP44 PNPI   30     -21.331  10.263  27.923  1.00  0.00      MEMB
ATOM   3864  C15 PNPI   30     -23.609   9.291  24.995  1.00  0.00      MEMB
ATOM   3865  H5  PNPI   30     -24.562   9.851  24.839  1.00  0.00      MEMB
ATOM   3866  O5  PNPI   30     -23.609   8.520  26.188  1.00  0.00      MEMB
ATOM   3867  P5  PNPI   30     -24.948   8.512  27.165  1.00  0.00      MEMB
ATOM   3868 OP52 PNPI   30     -26.157   8.020  26.386  1.00  0.00      MEMB
ATOM   3869 OP53 PNPI   30     -24.659   7.626  28.382  1.00  0.00      MEMB
ATOM   3870 OP54 PNPI   30     -25.194   9.930  27.651  1.00  0.00      MEMB
ATOM   3871  C16 PNPI   30     -23.486   8.264  23.853  1.00  0.00      MEMB
ATOM   3872  H6  PNPI   30     -22.539   7.685  23.975  1.00  0.00      MEMB
ATOM   3873  O6  PNPI   30     -24.585   7.338  23.792  1.00  0.00      MEMB
ATOM   3874  HO6 PNPI   30     -24.263   6.456  23.634  1.00  0.00      MEMB
ATOM   3875  C11 PNPI   30     -23.488   9.031  22.573  1.00  0.00      MEMB
ATOM   3876  H1  PNPI   30     -24.486   9.552  22.552  1.00  0.00      MEMB
ATOM   3877  P   PNPI   30     -24.247   8.209  20.087  1.00  0.00      MEMB
ATOM   3878  O13 PNPI   30     -23.952   9.462  19.356  1.00  0.00      MEMB
ATOM   3879  O14 PNPI   30     -25.648   7.840  20.430  1.00  0.00      MEMB
ATOM   3880  O12 PNPI   30     -23.305   8.160  21.449  1.00  0.00      MEMB
ATOM   3881  O11 PNPI   30     -23.650   6.972  19.301  1.00  0.00      MEMB
ATOM   3882  C1  PNPI   30     -22.631   7.108  18.345  1.00  0.00      MEMB
ATOM   3883  HA  PNPI   30     -22.409   6.092  18.159  1.00  0.00      MEMB
ATOM   3884  HB  PNPI   30     -21.721   7.608  18.738  1.00  0.00      MEMB
ATOM   3885  C2  PNPI   30     -23.059   7.596  16.929  1.00  0.00      MEMB
ATOM   3886  HS  PNPI   30     -23.419   8.644  17.038  1.00  0.00      MEMB
ATOM   3887  O21 PNPI   30     -24.096   6.719  16.403  1.00  0.00      MEMB
ATOM   3888  C21 PNPI   30     -24.891   7.279  15.476  1.00  0.00      MEMB
ATOM   3889  O22 PNPI   30     -24.804   8.421  15.079  1.00  0.00      MEMB
ATOM   3890  C22 PNPI   30     -25.940   6.291  14.933  1.00  0.00      MEMB
ATOM   3891  H2R PNPI   30     -26.579   5.973  15.752  1.00  0.00      MEMB
ATOM   3892  H2S PNPI   30     -25.482   5.368  14.544  1.00  0.00      MEMB
ATOM   3893  C3  PNPI   30     -21.775   7.619  16.030  1.00  0.00      MEMB
ATOM   3894  HX  PNPI   30     -21.221   8.520  16.385  1.00  0.00      MEMB
ATOM   3895  HY  PNPI   30     -21.140   6.727  16.229  1.00  0.00      MEMB
ATOM   3896  O31 PNPI   30     -22.056   7.616  14.623  1.00  0.00      MEMB
ATOM   3897  C31 PNPI   30     -22.117   8.789  14.022  1.00  0.00      MEMB
ATOM   3898  O32 PNPI   30     -21.703   9.849  14.459  1.00  0.00      MEMB
ATOM   3899  C32 PNPI   30     -22.807   8.556  12.672  1.00  0.00      MEMB
ATOM   3900  H2X PNPI   30     -23.822   8.965  12.841  1.00  0.00      MEMB
ATOM   3901  H2Y PNPI   30     -22.888   7.464  12.491  1.00  0.00      MEMB
ATOM   3902  C23 PNPI   30     -26.868   6.891  13.848  1.00  0.00      MEMB
ATOM   3903  H3R PNPI   30     -27.222   7.923  14.079  1.00  0.00      MEMB
ATOM   3904  H3S PNPI   30     -27.771   6.230  13.832  1.00  0.00      MEMB
ATOM   3905  C24 PNPI   30     -26.254   6.783  12.446  1.00  0.00      MEMB
ATOM   3906  H4R PNPI   30     -26.104   5.690  12.285  1.00  0.00      MEMB
ATOM   3907  H4S PNPI   30     -25.259   7.268  12.336  1.00  0.00      MEMB
ATOM   3908  C25 PNPI   30     -27.193   7.342  11.370  1.00  0.00      MEMB
ATOM   3909  H5R PNPI   30     -27.635   8.306  11.717  1.00  0.00      MEMB
ATOM   3910  H5S PNPI   30     -28.004   6.594  11.229  1.00  0.00      MEMB
ATOM   3911  C26 PNPI   30     -26.499   7.606  10.032  1.00  0.00      MEMB
ATOM   3912  H6R PNPI   30     -25.604   8.231  10.186  1.00  0.00      MEMB
ATOM   3913  H6S PNPI   30     -27.154   8.087   9.279  1.00  0.00      MEMB
ATOM   3914  C27 PNPI   30     -26.051   6.352   9.342  1.00  0.00      MEMB
ATOM   3915  H7R PNPI   30     -26.927   5.670   9.400  1.00  0.00      MEMB
ATOM   3916  H7S PNPI   30     -25.238   5.950   9.973  1.00  0.00      MEMB
ATOM   3917  C28 PNPI   30     -25.547   6.664   7.908  1.00  0.00      MEMB
ATOM   3918  H8R PNPI   30     -24.552   7.156   8.001  1.00  0.00      MEMB
ATOM   3919  H8S PNPI   30     -26.285   7.032   7.244  1.00  0.00      MEMB
ATOM   3920  C29 PNPI   30     -25.419   5.764   6.822  1.00  0.00      MEMB
ATOM   3921  H91 PNPI   30     -26.193   4.771   6.862  1.00  0.00      MEMB
ATOM   3922 C210 PNPI   30     -24.026   5.703   6.413  1.00  0.00      MEMB
ATOM   3923 H101 PNPI   30     -23.423   4.636   6.689  1.00  0.00      MEMB
ATOM   3924 C211 PNPI   30     -22.629   5.988   6.364  1.00  0.00      MEMB
ATOM   3925 H11R PNPI   30     -23.012   6.954   6.206  1.00  0.00      MEMB
ATOM   3926 H11S PNPI   30     -22.209   5.767   5.347  1.00  0.00      MEMB
ATOM   3927 C212 PNPI   30     -21.522   5.632   7.240  1.00  0.00      MEMB
ATOM   3928 H121 PNPI   30     -21.549   4.655   7.702  1.00  0.00      MEMB
ATOM   3929 C213 PNPI   30     -20.578   6.494   7.281  1.00  0.00      MEMB
ATOM   3930 H131 PNPI   30     -19.725   6.342   7.940  1.00  0.00      MEMB
ATOM   3931 C214 PNPI   30     -20.720   7.732   6.444  1.00  0.00      MEMB
ATOM   3932 H14R PNPI   30     -20.951   8.544   7.019  1.00  0.00      MEMB
ATOM   3933 H14S PNPI   30     -21.356   7.799   5.505  1.00  0.00      MEMB
ATOM   3934 C215 PNPI   30     -19.363   7.714   6.157  1.00  0.00      MEMB
ATOM   3935 H151 PNPI   30     -18.483   8.234   6.637  1.00  0.00      MEMB
ATOM   3936 C216 PNPI   30     -19.245   7.290   4.994  1.00  0.00      MEMB
ATOM   3937 H161 PNPI   30     -18.341   7.522   5.018  1.00  0.00      MEMB
ATOM   3938 C217 PNPI   30     -19.871   6.800   3.759  1.00  0.00      MEMB
ATOM   3939 H17R PNPI   30     -20.868   7.142   3.793  1.00  0.00      MEMB
ATOM   3940 H17S PNPI   30     -19.585   5.769   3.803  1.00  0.00      MEMB
ATOM   3941 C218 PNPI   30     -19.586   7.100   2.287  1.00  0.00      MEMB
ATOM   3942 H18R PNPI   30     -18.487   6.872   2.169  1.00  0.00      MEMB
ATOM   3943 H18S PNPI   30     -20.140   6.744   1.445  1.00  0.00      MEMB
ATOM   3944 H18T PNPI   30     -19.510   8.041   1.916  1.00  0.00      MEMB
ATOM   3945  C33 PNPI   30     -22.095   9.152  11.435  1.00  0.00      MEMB
ATOM   3946  H3X PNPI   30     -21.055   8.745  11.421  1.00  0.00      MEMB
ATOM   3947  H3Y PNPI   30     -22.080  10.268  11.517  1.00  0.00      MEMB
ATOM   3948  C34 PNPI   30     -22.605   8.616  10.112  1.00  0.00      MEMB
ATOM   3949  H4X PNPI   30     -23.602   8.208  10.293  1.00  0.00      MEMB
ATOM   3950  H4Y PNPI   30     -21.970   7.782   9.794  1.00  0.00      MEMB
ATOM   3951  C35 PNPI   30     -22.528   9.517   8.914  1.00  0.00      MEMB
ATOM   3952  H5X PNPI   30     -22.652   9.056   7.926  1.00  0.00      MEMB
ATOM   3953  H5Y PNPI   30     -21.616  10.125   8.978  1.00  0.00      MEMB
ATOM   3954  C36 PNPI   30     -23.600  10.454   8.864  1.00  0.00      MEMB
ATOM   3955  H6X PNPI   30     -23.506  10.622   9.959  1.00  0.00      MEMB
ATOM   3956  H6Y PNPI   30     -24.627  10.059   8.719  1.00  0.00      MEMB
ATOM   3957  C37 PNPI   30     -23.085  11.550   7.902  1.00  0.00      MEMB
ATOM   3958  H7X PNPI   30     -22.614  12.499   8.237  1.00  0.00      MEMB
ATOM   3959  H7Y PNPI   30     -23.667  12.382   8.054  1.00  0.00      MEMB
ATOM   3960  C38 PNPI   30     -23.308  11.173   6.421  1.00  0.00      MEMB
ATOM   3961  H8X PNPI   30     -22.517  10.434   6.482  1.00  0.00      MEMB
ATOM   3962  H8Y PNPI   30     -23.092  12.058   5.795  1.00  0.00      MEMB
ATOM   3963  C39 PNPI   30     -24.513  10.404   5.750  1.00  0.00      MEMB
ATOM   3964  H9X PNPI   30     -25.297  11.149   5.477  1.00  0.00      MEMB
ATOM   3965  H9Y PNPI   30     -24.999   9.682   6.439  1.00  0.00      MEMB
ATOM   3966 C310 PNPI   30     -24.208   9.601   4.503  1.00  0.00      MEMB
ATOM   3967 H10X PNPI   30     -23.743   8.672   4.897  1.00  0.00      MEMB
ATOM   3968 H10Y PNPI   30     -23.538  10.172   3.835  1.00  0.00      MEMB
ATOM   3969 C311 PNPI   30     -25.484   9.278   3.719  1.00  0.00      MEMB
ATOM   3970 H11X PNPI   30     -25.719  10.153   3.082  1.00  0.00      MEMB
ATOM   3971 H11Y PNPI   30     -26.301   9.101   4.454  1.00  0.00      MEMB
ATOM   3972 C312 PNPI   30     -25.368   8.111   2.751  1.00  0.00      MEMB
ATOM   3973 H12X PNPI   30     -24.490   8.314   2.106  1.00  0.00      MEMB
ATOM   3974 H12Y PNPI   30     -26.267   8.070   2.092  1.00  0.00      MEMB
ATOM   3975 C313 PNPI   30     -25.172   6.812   3.510  1.00  0.00      MEMB
ATOM   3976 H13X PNPI   30     -26.040   6.674   4.185  1.00  0.00      MEMB
ATOM   3977 H13Y PNPI   30     -24.242   6.859   4.098  1.00  0.00      MEMB
ATOM   3978 C314 PNPI   30     -25.070   5.600   2.659  1.00  0.00      MEMB
ATOM   3979 H14X PNPI   30     -26.009   5.615   2.101  1.00  0.00      MEMB
ATOM   3980 H14Y PNPI   30     -25.030   4.683   3.228  1.00  0.00      MEMB
ATOM   3981 C315 PNPI   30     -23.926   5.547   1.737  1.00  0.00      MEMB
ATOM   3982 H15X PNPI   30     -24.123   6.541   1.250  1.00  0.00      MEMB
ATOM   3983 H15Y PNPI   30     -23.986   4.650   1.084  1.00  0.00      MEMB
ATOM   3984 C316 PNPI   30     -22.518   5.802   2.034  1.00  0.00      MEMB
ATOM   3985 H16X PNPI   30     -22.461   6.682   2.663  1.00  0.00      MEMB
ATOM   3986 H16Y PNPI   30     -21.945   5.073   2.479  1.00  0.00      MEMB
ATOM   3987 H16Z PNPI   30     -21.857   5.777   1.169  1.00  0.00      MEMB
ATOM   3988  N   POPC   31      25.033   2.565  21.077  1.00  0.00      MEMB
ATOM   3989  C12 POPC   31      23.740   3.198  20.574  1.00  0.00      MEMB
ATOM   3990 H12A POPC   31      23.785   4.276  20.682  1.00  0.00      MEMB
ATOM   3991 H12B POPC   31      22.895   2.933  21.200  1.00  0.00      MEMB
ATOM   3992  C13 POPC   31      26.276   3.075  20.385  1.00  0.00      MEMB
ATOM   3993 H13A POPC   31      26.296   2.785  19.327  1.00  0.00      MEMB
ATOM   3994 H13B POPC   31      26.323   4.159  20.361  1.00  0.00      MEMB
ATOM   3995 H13C POPC   31      27.194   2.714  20.832  1.00  0.00      MEMB
ATOM   3996  C14 POPC   31      25.190   2.681  22.548  1.00  0.00      MEMB
ATOM   3997 H14A POPC   31      24.340   2.315  23.124  1.00  0.00      MEMB
ATOM   3998 H14B POPC   31      26.040   2.059  22.807  1.00  0.00      MEMB
ATOM   3999 H14C POPC   31      25.343   3.703  22.873  1.00  0.00      MEMB
ATOM   4000  C15 POPC   31      24.959   1.119  20.767  1.00  0.00      MEMB
ATOM   4001 H15A POPC   31      23.990   0.718  21.021  1.00  0.00      MEMB
ATOM   4002 H15B POPC   31      25.712   0.582  21.328  1.00  0.00      MEMB
ATOM   4003 H15C POPC   31      25.096   0.897  19.707  1.00  0.00      MEMB
ATOM   4004  C11 POPC   31      23.380   2.859  19.117  1.00  0.00      MEMB
ATOM   4005 H11A POPC   31      22.417   3.296  18.826  1.00  0.00      MEMB
ATOM   4006 H11B POPC   31      23.200   1.769  18.972  1.00  0.00      MEMB
ATOM   4007  P   POPC   31      24.649   2.754  16.865  1.00  0.00      MEMB
ATOM   4008  O13 POPC   31      23.354   2.369  16.293  1.00  0.00      MEMB
ATOM   4009  O14 POPC   31      25.689   1.718  17.039  1.00  0.00      MEMB
ATOM   4010  O12 POPC   31      24.391   3.389  18.278  1.00  0.00      MEMB
ATOM   4011  O11 POPC   31      25.284   4.006  16.133  1.00  0.00      MEMB
ATOM   4012  C1  POPC   31      26.323   4.715  16.839  1.00  0.00      MEMB
ATOM   4013  HA  POPC   31      26.739   4.105  17.680  1.00  0.00      MEMB
ATOM   4014  HB  POPC   31      25.928   5.648  17.286  1.00  0.00      MEMB
ATOM   4015  C2  POPC   31      27.449   5.123  15.867  1.00  0.00      MEMB
ATOM   4016  HS  POPC   31      28.301   5.660  16.364  1.00  0.00      MEMB
ATOM   4017  O21 POPC   31      26.976   5.847  14.755  1.00  0.00      MEMB
ATOM   4018  C21 POPC   31      26.630   7.064  14.926  1.00  0.00      MEMB
ATOM   4019  O22 POPC   31      26.538   7.691  15.970  1.00  0.00      MEMB
ATOM   4020  C22 POPC   31      26.307   7.571  13.490  1.00  0.00      MEMB
ATOM   4021  H2R POPC   31      27.131   7.316  12.831  1.00  0.00      MEMB
ATOM   4022  H2S POPC   31      26.357   8.691  13.590  1.00  0.00      MEMB
ATOM   4023  C3  POPC   31      28.084   3.866  15.330  1.00  0.00      MEMB
ATOM   4024  HX  POPC   31      28.511   3.477  16.266  1.00  0.00      MEMB
ATOM   4025  HY  POPC   31      28.876   4.029  14.678  1.00  0.00      MEMB
ATOM   4026  O31 POPC   31      27.268   2.893  14.717  1.00  0.00      MEMB
ATOM   4027  C31 POPC   31      27.363   2.628  13.447  1.00  0.00      MEMB
ATOM   4028  O32 POPC   31      28.078   3.136  12.602  1.00  0.00      MEMB
ATOM   4029  C32 POPC   31      26.449   1.472  13.179  1.00  0.00      MEMB
ATOM   4030  H2X POPC   31      26.320   0.768  14.025  1.00  0.00      MEMB
ATOM   4031  H2Y POPC   31      26.894   0.893  12.351  1.00  0.00      MEMB
ATOM   4032  C23 POPC   31      25.137   6.763  12.759  1.00  0.00      MEMB
ATOM   4033  H3R POPC   31      24.063   6.691  13.101  1.00  0.00      MEMB
ATOM   4034  H3S POPC   31      25.194   5.747  13.067  1.00  0.00      MEMB
ATOM   4035  C24 POPC   31      24.922   7.285  11.382  1.00  0.00      MEMB
ATOM   4036  H4R POPC   31      23.780   6.936  11.182  1.00  0.00      MEMB
ATOM   4037  H4S POPC   31      25.482   6.729  10.698  1.00  0.00      MEMB
ATOM   4038  C25 POPC   31      25.603   8.890  11.301  1.00  0.00      MEMB
ATOM   4039  H5R POPC   31      26.522   9.224  11.469  1.00  0.00      MEMB
ATOM   4040  H5S POPC   31      25.313   9.816  12.269  1.00  0.00      MEMB
ATOM   4041  C26 POPC   31      25.198   8.931   9.869  1.00  0.00      MEMB
ATOM   4042  H6R POPC   31      25.251  10.086   9.878  1.00  0.00      MEMB
ATOM   4043  H6S POPC   31      24.238   8.252   9.495  1.00  0.00      MEMB
ATOM   4044  C27 POPC   31      25.935   8.565   8.673  1.00  0.00      MEMB
ATOM   4045  H7R POPC   31      26.171   7.615   9.163  1.00  0.00      MEMB
ATOM   4046  H7S POPC   31      26.627   9.419   8.717  1.00  0.00      MEMB
ATOM   4047  C28 POPC   31      25.144   8.387   7.334  1.00  0.00      MEMB
ATOM   4048  H8R POPC   31      24.695   9.323   6.965  1.00  0.00      MEMB
ATOM   4049  H8S POPC   31      24.334   7.621   7.411  1.00  0.00      MEMB
ATOM   4050  C29 POPC   31      26.120   8.152   6.294  1.00  0.00      MEMB
ATOM   4051  H91 POPC   31      26.955   7.595   6.705  1.00  0.00      MEMB
ATOM   4052 C210 POPC   31      26.099   8.685   5.068  1.00  0.00      MEMB
ATOM   4053 H101 POPC   31      26.942   8.423   4.443  1.00  0.00      MEMB
ATOM   4054 C211 POPC   31      25.066   9.630   4.484  1.00  0.00      MEMB
ATOM   4055 H11R POPC   31      25.531  10.632   4.357  1.00  0.00      MEMB
ATOM   4056 H11S POPC   31      24.221   9.809   5.174  1.00  0.00      MEMB
ATOM   4057 C212 POPC   31      24.443   9.130   3.164  1.00  0.00      MEMB
ATOM   4058 H12R POPC   31      25.185   9.315   2.358  1.00  0.00      MEMB
ATOM   4059 H12S POPC   31      23.567   9.758   2.914  1.00  0.00      MEMB
ATOM   4060 C213 POPC   31      24.045   7.634   3.153  1.00  0.00      MEMB
ATOM   4061 H13R POPC   31      23.318   7.360   3.936  1.00  0.00      MEMB
ATOM   4062 H13S POPC   31      24.965   7.028   3.337  1.00  0.00      MEMB
ATOM   4063 C214 POPC   31      23.382   7.233   1.847  1.00  0.00      MEMB
ATOM   4064 H14R POPC   31      22.517   7.886   1.641  1.00  0.00      MEMB
ATOM   4065 H14S POPC   31      22.961   6.192   1.927  1.00  0.00      MEMB
ATOM   4066 C215 POPC   31      24.436   7.421   0.761  1.00  0.00      MEMB
ATOM   4067 H15R POPC   31      25.422   7.148   1.197  1.00  0.00      MEMB
ATOM   4068 H15S POPC   31      24.567   8.388   0.292  1.00  0.00      MEMB
ATOM   4069 C216 POPC   31      24.240   6.549  -0.371  1.00  0.00      MEMB
ATOM   4070 H16R POPC   31      23.400   6.375  -1.023  1.00  0.00      MEMB
ATOM   4071 H16S POPC   31      23.879   5.749   0.366  1.00  0.00      MEMB
ATOM   4072 C217 POPC   31      25.542   6.329  -1.291  1.00  0.00      MEMB
ATOM   4073 H17R POPC   31      25.542   5.447  -2.050  1.00  0.00      MEMB
ATOM   4074 H17S POPC   31      26.348   5.997  -0.608  1.00  0.00      MEMB
ATOM   4075 C218 POPC   31      25.788   7.365  -2.182  1.00  0.00      MEMB
ATOM   4076 H18R POPC   31      25.434   8.250  -1.704  1.00  0.00      MEMB
ATOM   4077 H18S POPC   31      25.496   7.052  -3.157  1.00  0.00      MEMB
ATOM   4078 H18T POPC   31      26.763   7.564  -2.439  1.00  0.00      MEMB
ATOM   4079  C33 POPC   31      25.138   2.014  12.655  1.00  0.00      MEMB
ATOM   4080  H3X POPC   31      25.315   2.858  11.944  1.00  0.00      MEMB
ATOM   4081  H3Y POPC   31      24.431   2.332  13.460  1.00  0.00      MEMB
ATOM   4082  C34 POPC   31      24.495   0.909  11.887  1.00  0.00      MEMB
ATOM   4083  H4X POPC   31      24.463   0.031  12.561  1.00  0.00      MEMB
ATOM   4084  H4Y POPC   31      25.110   0.616  11.004  1.00  0.00      MEMB
ATOM   4085  C35 POPC   31      23.119   1.367  11.489  1.00  0.00      MEMB
ATOM   4086  H5X POPC   31      22.348   1.266  12.303  1.00  0.00      MEMB
ATOM   4087  H5Y POPC   31      22.876   0.678  10.718  1.00  0.00      MEMB
ATOM   4088  C36 POPC   31      23.022   2.550  10.540  1.00  0.00      MEMB
ATOM   4089  H6X POPC   31      23.449   3.429  11.037  1.00  0.00      MEMB
ATOM   4090  H6Y POPC   31      21.934   2.712  10.411  1.00  0.00      MEMB
ATOM   4091  C37 POPC   31      23.774   2.401   9.187  1.00  0.00      MEMB
ATOM   4092  H7X POPC   31      23.348   1.603   8.546  1.00  0.00      MEMB
ATOM   4093  H7Y POPC   31      24.824   2.087   9.412  1.00  0.00      MEMB
ATOM   4094  C38 POPC   31      23.858   3.730   8.396  1.00  0.00      MEMB
ATOM   4095  H8X POPC   31      24.493   4.372   9.043  1.00  0.00      MEMB
ATOM   4096  H8Y POPC   31      22.895   4.290   8.290  1.00  0.00      MEMB
ATOM   4097  C39 POPC   31      24.474   3.602   6.976  1.00  0.00      MEMB
ATOM   4098  H9X POPC   31      24.250   4.545   6.431  1.00  0.00      MEMB
ATOM   4099  H9Y POPC   31      23.978   2.803   6.378  1.00  0.00      MEMB
ATOM   4100 C310 POPC   31      26.000   3.365   6.888  1.00  0.00      MEMB
ATOM   4101 H10X POPC   31      26.341   2.641   7.655  1.00  0.00      MEMB
ATOM   4102 H10Y POPC   31      26.578   4.307   7.024  1.00  0.00      MEMB
ATOM   4103 C311 POPC   31      26.419   2.822   5.521  1.00  0.00      MEMB
ATOM   4104 H11X POPC   31      26.082   1.769   5.412  1.00  0.00      MEMB
ATOM   4105 H11Y POPC   31      27.538   2.799   5.500  1.00  0.00      MEMB
ATOM   4106 C312 POPC   31      25.797   3.642   4.381  1.00  0.00      MEMB
ATOM   4107 H12X POPC   31      25.877   4.733   4.599  1.00  0.00      MEMB
ATOM   4108 H12Y POPC   31      24.699   3.486   4.288  1.00  0.00      MEMB
ATOM   4109 C313 POPC   31      26.483   3.351   3.048  1.00  0.00      MEMB
ATOM   4110 H13X POPC   31      27.558   3.598   3.153  1.00  0.00      MEMB
ATOM   4111 H13Y POPC   31      26.073   4.088   2.342  1.00  0.00      MEMB
ATOM   4112 C314 POPC   31      26.275   1.940   2.445  1.00  0.00      MEMB
ATOM   4113 H14X POPC   31      25.195   1.680   2.390  1.00  0.00      MEMB
ATOM   4114 H14Y POPC   31      26.775   1.145   3.021  1.00  0.00      MEMB
ATOM   4115 C315 POPC   31      26.696   1.849   0.988  1.00  0.00      MEMB
ATOM   4116 H15X POPC   31      26.502   2.746   0.603  1.00  0.00      MEMB
ATOM   4117 H15Y POPC   31      26.347   1.069   0.353  1.00  0.00      MEMB
ATOM   4118 C316 POPC   31      28.028   1.866   0.590  1.00  0.00      MEMB
ATOM   4119 H16X POPC   31      28.537   0.977   1.035  1.00  0.00      MEMB
ATOM   4120 H16Y POPC   31      28.298   2.856   1.011  1.00  0.00      MEMB
ATOM   4121 H16Z POPC   31      28.500   2.194  -0.302  1.00  0.00      MEMB
ATOM   4122  N   POPE   32     -22.637  15.071  18.382  1.00  0.00      MEMB
ATOM   4123  HN1 POPE   32     -23.536  15.456  18.017  1.00  0.00      MEMB
ATOM   4124  HN2 POPE   32     -22.778  14.084  18.667  1.00  0.00      MEMB
ATOM   4125  HN3 POPE   32     -22.322  15.589  19.223  1.00  0.00      MEMB
ATOM   4126  C12 POPE   32     -21.609  15.091  17.289  1.00  0.00      MEMB
ATOM   4127 H12A POPE   32     -21.630  16.108  16.828  1.00  0.00      MEMB
ATOM   4128 H12B POPE   32     -21.904  14.288  16.574  1.00  0.00      MEMB
ATOM   4129  C11 POPE   32     -20.243  14.807  17.899  1.00  0.00      MEMB
ATOM   4130 H11A POPE   32     -19.480  14.746  17.117  1.00  0.00      MEMB
ATOM   4131 H11B POPE   32     -20.274  13.821  18.418  1.00  0.00      MEMB
ATOM   4132  P   POPE   32     -18.714  15.840  19.794  1.00  0.00      MEMB
ATOM   4133  O13 POPE   32     -18.695  14.543  20.515  1.00  0.00      MEMB
ATOM   4134  O14 POPE   32     -18.895  17.074  20.598  1.00  0.00      MEMB
ATOM   4135  O11 POPE   32     -17.461  15.928  18.812  1.00  0.00      MEMB
ATOM   4136  O12 POPE   32     -19.934  15.866  18.775  1.00  0.00      MEMB
ATOM   4137  C1  POPE   32     -16.766  17.143  18.518  1.00  0.00      MEMB
ATOM   4138  HA  POPE   32     -15.934  17.280  19.242  1.00  0.00      MEMB
ATOM   4139  HB  POPE   32     -17.411  18.052  18.477  1.00  0.00      MEMB
ATOM   4140  C2  POPE   32     -16.143  17.181  17.119  1.00  0.00      MEMB
ATOM   4141  HS  POPE   32     -15.668  18.164  17.006  1.00  0.00      MEMB
ATOM   4142  O21 POPE   32     -17.159  16.880  16.133  1.00  0.00      MEMB
ATOM   4143  C21 POPE   32     -17.159  17.490  14.989  1.00  0.00      MEMB
ATOM   4144  O22 POPE   32     -16.328  18.265  14.570  1.00  0.00      MEMB
ATOM   4145  C22 POPE   32     -18.432  17.090  14.265  1.00  0.00      MEMB
ATOM   4146  H2R POPE   32     -19.263  17.508  14.868  1.00  0.00      MEMB
ATOM   4147  H2S POPE   32     -18.517  15.994  14.188  1.00  0.00      MEMB
ATOM   4148  C3  POPE   32     -14.987  16.212  17.059  1.00  0.00      MEMB
ATOM   4149  HX  POPE   32     -14.370  16.097  17.930  1.00  0.00      MEMB
ATOM   4150  HY  POPE   32     -14.295  16.564  16.254  1.00  0.00      MEMB
ATOM   4151  O31 POPE   32     -15.532  14.952  17.020  1.00  0.00      MEMB
ATOM   4152  C31 POPE   32     -15.686  14.686  15.849  1.00  0.00      MEMB
ATOM   4153  O32 POPE   32     -15.055  15.199  14.900  1.00  0.00      MEMB
ATOM   4154  C32 POPE   32     -16.663  13.429  16.009  1.00  0.00      MEMB
ATOM   4155  H2X POPE   32     -16.042  13.040  16.835  1.00  0.00      MEMB
ATOM   4156  H2Y POPE   32     -16.924  12.580  15.216  1.00  0.00      MEMB
ATOM   4157  C23 POPE   32     -18.483  17.669  12.859  1.00  0.00      MEMB
ATOM   4158  H3R POPE   32     -17.606  17.364  12.253  1.00  0.00      MEMB
ATOM   4159  H3S POPE   32     -18.430  18.745  12.953  1.00  0.00      MEMB
ATOM   4160  C24 POPE   32     -19.695  17.210  12.057  1.00  0.00      MEMB
ATOM   4161  H4R POPE   32     -19.534  16.145  11.849  1.00  0.00      MEMB
ATOM   4162  H4S POPE   32     -19.690  17.791  11.109  1.00  0.00      MEMB
ATOM   4163  C25 POPE   32     -21.066  17.293  12.692  1.00  0.00      MEMB
ATOM   4164  H5R POPE   32     -21.210  16.938  13.720  1.00  0.00      MEMB
ATOM   4165  H5S POPE   32     -21.889  16.981  12.000  1.00  0.00      MEMB
ATOM   4166  C26 POPE   32     -21.387  18.660  12.845  1.00  0.00      MEMB
ATOM   4167  H6R POPE   32     -20.665  19.233  13.483  1.00  0.00      MEMB
ATOM   4168  H6S POPE   32     -22.227  18.761  13.573  1.00  0.00      MEMB
ATOM   4169  C27 POPE   32     -21.688  19.142  11.372  1.00  0.00      MEMB
ATOM   4170  H7R POPE   32     -22.820  19.601  11.593  1.00  0.00      MEMB
ATOM   4171  H7S POPE   32     -22.266  18.725  10.616  1.00  0.00      MEMB
ATOM   4172  C28 POPE   32     -20.381  20.052  10.652  1.00  0.00      MEMB
ATOM   4173  H8R POPE   32     -19.393  19.833  10.984  1.00  0.00      MEMB
ATOM   4174  H8S POPE   32     -20.102  21.165  10.970  1.00  0.00      MEMB
ATOM   4175  C29 POPE   32     -20.592  20.098   9.225  1.00  0.00      MEMB
ATOM   4176  H91 POPE   32     -21.137  20.795   8.836  1.00  0.00      MEMB
ATOM   4177 C210 POPE   32     -20.139  19.691   8.205  1.00  0.00      MEMB
ATOM   4178 H101 POPE   32     -20.596  20.014   7.260  1.00  0.00      MEMB
ATOM   4179 C211 POPE   32     -19.030  18.886   8.425  1.00  0.00      MEMB
ATOM   4180 H11R POPE   32     -18.734  18.801   9.491  1.00  0.00      MEMB
ATOM   4181 H11S POPE   32     -18.238  19.345   7.860  1.00  0.00      MEMB
ATOM   4182 C212 POPE   32     -19.690  17.696   7.811  1.00  0.00      MEMB
ATOM   4183 H12R POPE   32     -20.621  17.353   8.332  1.00  0.00      MEMB
ATOM   4184 H12S POPE   32     -18.926  16.922   7.904  1.00  0.00      MEMB
ATOM   4185 C213 POPE   32     -20.043  17.929   6.341  1.00  0.00      MEMB
ATOM   4186 H13R POPE   32     -19.327  18.684   5.920  1.00  0.00      MEMB
ATOM   4187 H13S POPE   32     -21.098  18.315   6.299  1.00  0.00      MEMB
ATOM   4188 C214 POPE   32     -19.946  16.707   5.497  1.00  0.00      MEMB
ATOM   4189 H14R POPE   32     -20.497  15.850   5.949  1.00  0.00      MEMB
ATOM   4190 H14S POPE   32     -18.869  16.433   5.448  1.00  0.00      MEMB
ATOM   4191 C215 POPE   32     -20.542  17.107   4.150  1.00  0.00      MEMB
ATOM   4192 H15R POPE   32     -21.610  17.250   4.148  1.00  0.00      MEMB
ATOM   4193 H15S POPE   32     -20.812  16.278   3.576  1.00  0.00      MEMB
ATOM   4194 C216 POPE   32     -19.630  17.941   3.236  1.00  0.00      MEMB
ATOM   4195 H16R POPE   32     -18.548  17.711   3.382  1.00  0.00      MEMB
ATOM   4196 H16S POPE   32     -19.667  18.939   3.647  1.00  0.00      MEMB
ATOM   4197 C217 POPE   32     -19.992  17.906   1.737  1.00  0.00      MEMB
ATOM   4198 H17R POPE   32     -19.777  16.942   1.264  1.00  0.00      MEMB
ATOM   4199 H17S POPE   32     -19.260  18.630   1.340  1.00  0.00      MEMB
ATOM   4200 C218 POPE   32     -21.466  18.114   1.369  1.00  0.00      MEMB
ATOM   4201 H18R POPE   32     -22.193  17.632   2.012  1.00  0.00      MEMB
ATOM   4202 H18S POPE   32     -21.788  17.813   0.385  1.00  0.00      MEMB
ATOM   4203 H18T POPE   32     -21.793  19.050   0.978  1.00  0.00      MEMB
ATOM   4204  C33 POPE   32     -18.012  13.166  16.070  1.00  0.00      MEMB
ATOM   4205  H3X POPE   32     -17.924  13.971  16.736  1.00  0.00      MEMB
ATOM   4206  H3Y POPE   32     -18.222  12.143  16.480  1.00  0.00      MEMB
ATOM   4207  C34 POPE   32     -18.611  13.302  14.734  1.00  0.00      MEMB
ATOM   4208  H4X POPE   32     -18.175  14.035  14.053  1.00  0.00      MEMB
ATOM   4209  H4Y POPE   32     -19.633  13.473  14.993  1.00  0.00      MEMB
ATOM   4210  C35 POPE   32     -18.639  12.033  14.049  1.00  0.00      MEMB
ATOM   4211  H5X POPE   32     -19.070  11.341  14.797  1.00  0.00      MEMB
ATOM   4212  H5Y POPE   32     -17.708  11.504  13.684  1.00  0.00      MEMB
ATOM   4213  C36 POPE   32     -19.435  12.452  12.931  1.00  0.00      MEMB
ATOM   4214  H6X POPE   32     -20.259  13.049  12.779  1.00  0.00      MEMB
ATOM   4215  H6Y POPE   32     -20.147  11.652  12.689  1.00  0.00      MEMB
ATOM   4216  C37 POPE   32     -18.561  13.158  11.927  1.00  0.00      MEMB
ATOM   4217  H7X POPE   32     -17.696  12.297  12.058  1.00  0.00      MEMB
ATOM   4218  H7Y POPE   32     -17.705  13.739  12.141  1.00  0.00      MEMB
ATOM   4219  C38 POPE   32     -19.378  13.607  10.389  1.00  0.00      MEMB
ATOM   4220  H8X POPE   32     -18.584  14.187   9.782  1.00  0.00      MEMB
ATOM   4221  H8Y POPE   32     -20.195  14.208  10.569  1.00  0.00      MEMB
ATOM   4222  C39 POPE   32     -20.068  12.492   9.064  1.00  0.00      MEMB
ATOM   4223  H9X POPE   32     -20.391  13.107   8.285  1.00  0.00      MEMB
ATOM   4224  H9Y POPE   32     -20.900  11.893   9.455  1.00  0.00      MEMB
ATOM   4225 C310 POPE   32     -19.291  11.167   8.289  1.00  0.00      MEMB
ATOM   4226 H10X POPE   32     -18.906  10.211   8.863  1.00  0.00      MEMB
ATOM   4227 H10Y POPE   32     -18.386  11.524   7.769  1.00  0.00      MEMB
ATOM   4228 C311 POPE   32     -19.703  10.515   7.181  1.00  0.00      MEMB
ATOM   4229 H11X POPE   32     -20.588  10.126   7.562  1.00  0.00      MEMB
ATOM   4230 H11Y POPE   32     -18.898   9.792   7.090  1.00  0.00      MEMB
ATOM   4231 C312 POPE   32     -19.765  11.435   6.064  1.00  0.00      MEMB
ATOM   4232 H12X POPE   32     -18.740  11.517   5.644  1.00  0.00      MEMB
ATOM   4233 H12Y POPE   32     -20.141  12.391   6.463  1.00  0.00      MEMB
ATOM   4234 C313 POPE   32     -20.607  10.904   4.958  1.00  0.00      MEMB
ATOM   4235 H13X POPE   32     -21.641  10.997   5.067  1.00  0.00      MEMB
ATOM   4236 H13Y POPE   32     -20.524   9.818   4.935  1.00  0.00      MEMB
ATOM   4237 C314 POPE   32     -20.492  11.720   3.693  1.00  0.00      MEMB
ATOM   4238 H14X POPE   32     -19.448  12.049   3.594  1.00  0.00      MEMB
ATOM   4239 H14Y POPE   32     -21.115  12.641   3.849  1.00  0.00      MEMB
ATOM   4240 C315 POPE   32     -21.090  11.072   2.434  1.00  0.00      MEMB
ATOM   4241 H15X POPE   32     -21.313  11.812   1.674  1.00  0.00      MEMB
ATOM   4242 H15Y POPE   32     -21.935  10.409   2.716  1.00  0.00      MEMB
ATOM   4243 C316 POPE   32     -20.280  10.209   1.587  1.00  0.00      MEMB
ATOM   4244 H16X POPE   32     -19.242  10.624   1.466  1.00  0.00      MEMB
ATOM   4245 H16Y POPE   32     -20.543   9.740   0.652  1.00  0.00      MEMB
ATOM   4246 H16Z POPE   32     -20.424   9.378   2.334  1.00  0.00      MEMB
ATOM   4247  C12 PNPI   33      13.132 -22.729  22.835  1.00  0.00      MEMB
ATOM   4248  H2  PNPI   33      13.308 -23.526  22.063  1.00  0.00      MEMB
ATOM   4249  O2  PNPI   33      11.740 -22.421  22.859  1.00  0.00      MEMB
ATOM   4250  HO2 PNPI   33      11.568 -21.982  23.685  1.00  0.00      MEMB
ATOM   4251  C13 PNPI   33      13.602 -23.178  24.187  1.00  0.00      MEMB
ATOM   4252  H3  PNPI   33      14.697 -23.390  24.127  1.00  0.00      MEMB
ATOM   4253  O3  PNPI   33      12.918 -24.395  24.535  1.00  0.00      MEMB
ATOM   4254  HO3 PNPI   33      12.369 -24.658  23.804  1.00  0.00      MEMB
ATOM   4255  C14 PNPI   33      13.443 -22.017  25.179  1.00  0.00      MEMB
ATOM   4256  H4  PNPI   33      12.396 -21.639  25.220  1.00  0.00      MEMB
ATOM   4257  O4  PNPI   33      13.891 -22.522  26.414  1.00  0.00      MEMB
ATOM   4258  P4  PNPI   33      12.940 -22.307  27.710  1.00  0.00      MEMB
ATOM   4259 OP42 PNPI   33      11.718 -23.323  27.342  1.00  0.00      MEMB
ATOM   4260 HP42 PNPI   33      12.066 -24.216  27.315  1.00  0.00      MEMB
ATOM   4261 OP43 PNPI   33      13.639 -22.820  28.950  1.00  0.00      MEMB
ATOM   4262 OP44 PNPI   33      12.202 -20.974  27.767  1.00  0.00      MEMB
ATOM   4263  C15 PNPI   33      14.314 -20.840  24.779  1.00  0.00      MEMB
ATOM   4264  H5  PNPI   33      15.376 -21.170  24.669  1.00  0.00      MEMB
ATOM   4265  O5  PNPI   33      14.202 -19.749  25.710  1.00  0.00      MEMB
ATOM   4266  P5  PNPI   33      15.595 -19.200  26.466  1.00  0.00      MEMB
ATOM   4267 OP52 PNPI   33      16.163 -20.328  27.323  1.00  0.00      MEMB
ATOM   4268 OP53 PNPI   33      16.530 -18.789  25.324  1.00  0.00      MEMB
ATOM   4269 OP54 PNPI   33      15.139 -18.010  27.307  1.00  0.00      MEMB
ATOM   4270  C16 PNPI   33      13.851 -20.411  23.420  1.00  0.00      MEMB
ATOM   4271  H6  PNPI   33      12.820 -20.004  23.474  1.00  0.00      MEMB
ATOM   4272  O6  PNPI   33      14.668 -19.392  22.934  1.00  0.00      MEMB
ATOM   4273  HO6 PNPI   33      14.313 -19.082  22.114  1.00  0.00      MEMB
ATOM   4274  C11 PNPI   33      13.952 -21.554  22.452  1.00  0.00      MEMB
ATOM   4275  H1  PNPI   33      15.001 -21.947  22.492  1.00  0.00      MEMB
ATOM   4276  P   PNPI   33      14.676 -21.274  19.929  1.00  0.00      MEMB
ATOM   4277  O13 PNPI   33      15.148 -22.677  19.775  1.00  0.00      MEMB
ATOM   4278  O14 PNPI   33      15.637 -20.169  20.137  1.00  0.00      MEMB
ATOM   4279  O12 PNPI   33      13.549 -21.181  21.137  1.00  0.00      MEMB
ATOM   4280  O11 PNPI   33      13.652 -20.909  18.805  1.00  0.00      MEMB
ATOM   4281  C1  PNPI   33      12.431 -21.632  18.604  1.00  0.00      MEMB
ATOM   4282  HA  PNPI   33      11.591 -20.994  18.958  1.00  0.00      MEMB
ATOM   4283  HB  PNPI   33      12.420 -22.612  19.150  1.00  0.00      MEMB
ATOM   4284  C2  PNPI   33      12.197 -21.828  17.082  1.00  0.00      MEMB
ATOM   4285  HS  PNPI   33      11.285 -22.433  16.854  1.00  0.00      MEMB
ATOM   4286  O21 PNPI   33      13.366 -22.414  16.495  1.00  0.00      MEMB
ATOM   4287  C21 PNPI   33      13.555 -23.668  16.768  1.00  0.00      MEMB
ATOM   4288  O22 PNPI   33      12.735 -24.469  17.199  1.00  0.00      MEMB
ATOM   4289  C22 PNPI   33      14.992 -24.005  16.389  1.00  0.00      MEMB
ATOM   4290  H2R PNPI   33      15.519 -24.057  17.362  1.00  0.00      MEMB
ATOM   4291  H2S PNPI   33      15.398 -23.183  15.757  1.00  0.00      MEMB
ATOM   4292  C3  PNPI   33      11.983 -20.463  16.395  1.00  0.00      MEMB
ATOM   4293  HX  PNPI   33      11.130 -19.897  16.839  1.00  0.00      MEMB
ATOM   4294  HY  PNPI   33      12.963 -19.946  16.572  1.00  0.00      MEMB
ATOM   4295  O31 PNPI   33      11.713 -20.713  15.011  1.00  0.00      MEMB
ATOM   4296  C31 PNPI   33      12.104 -19.797  14.164  1.00  0.00      MEMB
ATOM   4297  O32 PNPI   33      12.565 -18.709  14.449  1.00  0.00      MEMB
ATOM   4298  C32 PNPI   33      11.999 -20.397  12.753  1.00  0.00      MEMB
ATOM   4299  H2X PNPI   33      10.990 -20.817  12.563  1.00  0.00      MEMB
ATOM   4300  H2Y PNPI   33      12.742 -21.228  12.753  1.00  0.00      MEMB
ATOM   4301  C23 PNPI   33      15.160 -25.311  15.590  1.00  0.00      MEMB
ATOM   4302  H3R PNPI   33      15.021 -26.174  16.275  1.00  0.00      MEMB
ATOM   4303  H3S PNPI   33      16.215 -25.393  15.225  1.00  0.00      MEMB
ATOM   4304  C24 PNPI   33      14.213 -25.324  14.383  1.00  0.00      MEMB
ATOM   4305  H4R PNPI   33      13.168 -25.063  14.672  1.00  0.00      MEMB
ATOM   4306  H4S PNPI   33      14.194 -26.338  13.947  1.00  0.00      MEMB
ATOM   4307  C25 PNPI   33      14.680 -24.397  13.250  1.00  0.00      MEMB
ATOM   4308  H5R PNPI   33      15.768 -24.488  13.149  1.00  0.00      MEMB
ATOM   4309  H5S PNPI   33      14.412 -23.348  13.471  1.00  0.00      MEMB
ATOM   4310  C26 PNPI   33      14.156 -24.783  11.905  1.00  0.00      MEMB
ATOM   4311  H6R PNPI   33      14.439 -25.838  11.691  1.00  0.00      MEMB
ATOM   4312  H6S PNPI   33      14.457 -24.128  11.045  1.00  0.00      MEMB
ATOM   4313  C27 PNPI   33      12.714 -24.751  11.996  1.00  0.00      MEMB
ATOM   4314  H7R PNPI   33      12.300 -23.765  12.340  1.00  0.00      MEMB
ATOM   4315  H7S PNPI   33      12.313 -25.624  12.543  1.00  0.00      MEMB
ATOM   4316  C28 PNPI   33      12.366 -24.927  10.632  1.00  0.00      MEMB
ATOM   4317  H8R PNPI   33      12.666 -24.220   9.868  1.00  0.00      MEMB
ATOM   4318  H8S PNPI   33      11.418 -24.149  10.843  1.00  0.00      MEMB
ATOM   4319  C29 PNPI   33      12.363 -26.484  10.078  1.00  0.00      MEMB
ATOM   4320  H91 PNPI   33      11.520 -27.268  10.172  1.00  0.00      MEMB
ATOM   4321 C210 PNPI   33      13.081 -26.920   9.095  1.00  0.00      MEMB
ATOM   4322 H101 PNPI   33      12.703 -27.627   8.427  1.00  0.00      MEMB
ATOM   4323 C211 PNPI   33      14.012 -26.167   8.361  1.00  0.00      MEMB
ATOM   4324 H11R PNPI   33      14.603 -26.984   7.971  1.00  0.00      MEMB
ATOM   4325 H11S PNPI   33      14.543 -25.747   9.216  1.00  0.00      MEMB
ATOM   4326 C212 PNPI   33      13.589 -25.163   7.330  1.00  0.00      MEMB
ATOM   4327 H121 PNPI   33      13.319 -24.175   7.709  1.00  0.00      MEMB
ATOM   4328 C213 PNPI   33      13.530 -25.311   6.007  1.00  0.00      MEMB
ATOM   4329 H131 PNPI   33      13.158 -24.459   5.434  1.00  0.00      MEMB
ATOM   4330 C214 PNPI   33      13.860 -26.511   5.186  1.00  0.00      MEMB
ATOM   4331 H14R PNPI   33      13.839 -27.395   5.795  1.00  0.00      MEMB
ATOM   4332 H14S PNPI   33      14.900 -26.595   4.937  1.00  0.00      MEMB
ATOM   4333 C215 PNPI   33      13.059 -26.643   3.943  1.00  0.00      MEMB
ATOM   4334 H151 PNPI   33      12.476 -27.547   3.992  1.00  0.00      MEMB
ATOM   4335 C216 PNPI   33      13.122 -25.943   2.803  1.00  0.00      MEMB
ATOM   4336 H161 PNPI   33      12.369 -26.068   2.014  1.00  0.00      MEMB
ATOM   4337 C217 PNPI   33      14.070 -24.825   2.550  1.00  0.00      MEMB
ATOM   4338 H17R PNPI   33      14.269 -24.252   3.479  1.00  0.00      MEMB
ATOM   4339 H17S PNPI   33      13.657 -24.149   1.782  1.00  0.00      MEMB
ATOM   4340 C218 PNPI   33      15.356 -25.423   2.027  1.00  0.00      MEMB
ATOM   4341 H18R PNPI   33      15.636 -26.196   2.756  1.00  0.00      MEMB
ATOM   4342 H18S PNPI   33      15.211 -25.911   1.039  1.00  0.00      MEMB
ATOM   4343 H18T PNPI   33      16.199 -24.696   2.007  1.00  0.00      MEMB
ATOM   4344  C33 PNPI   33      12.403 -19.404  11.638  1.00  0.00      MEMB
ATOM   4345  H3X PNPI   33      13.419 -19.062  11.952  1.00  0.00      MEMB
ATOM   4346  H3Y PNPI   33      11.779 -18.482  11.622  1.00  0.00      MEMB
ATOM   4347  C34 PNPI   33      12.430 -20.084  10.246  1.00  0.00      MEMB
ATOM   4348  H4X PNPI   33      12.955 -21.064  10.335  1.00  0.00      MEMB
ATOM   4349  H4Y PNPI   33      12.999 -19.479   9.509  1.00  0.00      MEMB
ATOM   4350  C35 PNPI   33      11.035 -20.369   9.650  1.00  0.00      MEMB
ATOM   4351  H5X PNPI   33      10.408 -19.453   9.661  1.00  0.00      MEMB
ATOM   4352  H5Y PNPI   33      10.565 -21.097  10.344  1.00  0.00      MEMB
ATOM   4353  C36 PNPI   33      11.073 -21.036   8.256  1.00  0.00      MEMB
ATOM   4354  H6X PNPI   33      11.802 -21.871   8.360  1.00  0.00      MEMB
ATOM   4355  H6Y PNPI   33      11.397 -20.338   7.451  1.00  0.00      MEMB
ATOM   4356  C37 PNPI   33       9.727 -21.615   7.817  1.00  0.00      MEMB
ATOM   4357  H7X PNPI   33       9.035 -20.804   7.660  1.00  0.00      MEMB
ATOM   4358  H7Y PNPI   33       9.363 -22.324   8.589  1.00  0.00      MEMB
ATOM   4359  C38 PNPI   33       9.655 -22.322   6.471  1.00  0.00      MEMB
ATOM   4360  H8X PNPI   33       8.592 -22.447   6.141  1.00  0.00      MEMB
ATOM   4361  H8Y PNPI   33      10.117 -23.299   6.653  1.00  0.00      MEMB
ATOM   4362  C39 PNPI   33      10.424 -21.686   5.337  1.00  0.00      MEMB
ATOM   4363  H9X PNPI   33      11.518 -21.708   5.543  1.00  0.00      MEMB
ATOM   4364  H9Y PNPI   33      10.056 -20.638   5.227  1.00  0.00      MEMB
ATOM   4365 C310 PNPI   33      10.253 -22.477   4.053  1.00  0.00      MEMB
ATOM   4366 H10X PNPI   33       9.189 -22.717   3.829  1.00  0.00      MEMB
ATOM   4367 H10Y PNPI   33      10.858 -23.409   4.022  1.00  0.00      MEMB
ATOM   4368 C311 PNPI   33      10.746 -21.688   2.900  1.00  0.00      MEMB
ATOM   4369 H11X PNPI   33      10.304 -20.664   2.962  1.00  0.00      MEMB
ATOM   4370 H11Y PNPI   33      10.260 -22.226   2.043  1.00  0.00      MEMB
ATOM   4371 C312 PNPI   33      12.304 -21.531   2.882  1.00  0.00      MEMB
ATOM   4372 H12X PNPI   33      12.902 -22.413   2.971  1.00  0.00      MEMB
ATOM   4373 H12Y PNPI   33      12.543 -20.770   3.623  1.00  0.00      MEMB
ATOM   4374 C313 PNPI   33      13.086 -21.443   1.554  1.00  0.00      MEMB
ATOM   4375 H13X PNPI   33      12.255 -21.980   1.149  1.00  0.00      MEMB
ATOM   4376 H13Y PNPI   33      12.731 -21.828   0.604  1.00  0.00      MEMB
ATOM   4377 C314 PNPI   33      14.244 -20.506   1.023  1.00  0.00      MEMB
ATOM   4378 H14X PNPI   33      14.838 -21.363   0.991  1.00  0.00      MEMB
ATOM   4379 H14Y PNPI   33      14.582 -19.821   1.862  1.00  0.00      MEMB
ATOM   4380 C315 PNPI   33      14.391 -19.634  -0.379  1.00  0.00      MEMB
ATOM   4381 H15X PNPI   33      13.753 -18.754  -0.757  1.00  0.00      MEMB
ATOM   4382 H15Y PNPI   33      14.134 -20.073  -1.276  1.00  0.00      MEMB
ATOM   4383 C316 PNPI   33      15.632 -18.802  -0.183  1.00  0.00      MEMB
ATOM   4384 H16X PNPI   33      16.358 -19.568   0.058  1.00  0.00      MEMB
ATOM   4385 H16Y PNPI   33      15.946 -18.334  -1.079  1.00  0.00      MEMB
ATOM   4386 H16Z PNPI   33      15.576 -17.895   0.430  1.00  0.00      MEMB
ATOM   4387  N   POPC   34     -13.182 -23.070  20.813  1.00  0.00      MEMB
ATOM   4388  C12 POPC   34     -13.081 -23.644  19.425  1.00  0.00      MEMB
ATOM   4389 H12A POPC   34     -13.774 -23.107  18.800  1.00  0.00      MEMB
ATOM   4390 H12B POPC   34     -13.461 -24.657  19.456  1.00  0.00      MEMB
ATOM   4391  C13 POPC   34     -14.622 -23.220  21.126  1.00  0.00      MEMB
ATOM   4392 H13A POPC   34     -15.205 -22.689  20.379  1.00  0.00      MEMB
ATOM   4393 H13B POPC   34     -14.811 -24.287  21.088  1.00  0.00      MEMB
ATOM   4394 H13C POPC   34     -14.896 -22.835  22.094  1.00  0.00      MEMB
ATOM   4395  C14 POPC   34     -12.348 -23.896  21.748  1.00  0.00      MEMB
ATOM   4396 H14A POPC   34     -12.201 -23.424  22.719  1.00  0.00      MEMB
ATOM   4397 H14B POPC   34     -12.769 -24.878  21.879  1.00  0.00      MEMB
ATOM   4398 H14C POPC   34     -11.376 -24.095  21.310  1.00  0.00      MEMB
ATOM   4399  C15 POPC   34     -12.783 -21.621  20.881  1.00  0.00      MEMB
ATOM   4400 H15A POPC   34     -13.283 -21.030  20.118  1.00  0.00      MEMB
ATOM   4401 H15B POPC   34     -11.716 -21.489  20.702  1.00  0.00      MEMB
ATOM   4402 H15C POPC   34     -13.015 -21.229  21.862  1.00  0.00      MEMB
ATOM   4403  C11 POPC   34     -11.718 -23.641  18.735  1.00  0.00      MEMB
ATOM   4404 H11A POPC   34     -11.740 -24.216  17.777  1.00  0.00      MEMB
ATOM   4405 H11B POPC   34     -11.030 -24.155  19.431  1.00  0.00      MEMB
ATOM   4406  P   POPC   34     -11.441 -21.527  17.205  1.00  0.00      MEMB
ATOM   4407  O13 POPC   34     -10.704 -22.162  16.102  1.00  0.00      MEMB
ATOM   4408  O14 POPC   34     -11.245 -20.098  17.504  1.00  0.00      MEMB
ATOM   4409  O12 POPC   34     -11.247 -22.323  18.547  1.00  0.00      MEMB
ATOM   4410  O11 POPC   34     -12.978 -21.801  16.966  1.00  0.00      MEMB
ATOM   4411  C1  POPC   34     -13.998 -20.919  17.375  1.00  0.00      MEMB
ATOM   4412  HA  POPC   34     -13.626 -20.020  17.923  1.00  0.00      MEMB
ATOM   4413  HB  POPC   34     -14.647 -21.501  18.051  1.00  0.00      MEMB
ATOM   4414  C2  POPC   34     -14.761 -20.377  16.151  1.00  0.00      MEMB
ATOM   4415  HS  POPC   34     -15.503 -19.663  16.550  1.00  0.00      MEMB
ATOM   4416  O21 POPC   34     -15.426 -21.445  15.497  1.00  0.00      MEMB
ATOM   4417  C21 POPC   34     -16.498 -21.091  14.823  1.00  0.00      MEMB
ATOM   4418  O22 POPC   34     -17.208 -20.126  14.936  1.00  0.00      MEMB
ATOM   4419  C22 POPC   34     -16.785 -22.034  13.866  1.00  0.00      MEMB
ATOM   4420  H2R POPC   34     -16.028 -22.120  13.027  1.00  0.00      MEMB
ATOM   4421  H2S POPC   34     -17.886 -22.244  13.850  1.00  0.00      MEMB
ATOM   4422  C3  POPC   34     -13.793 -19.644  15.171  1.00  0.00      MEMB
ATOM   4423  HX  POPC   34     -12.927 -20.334  15.021  1.00  0.00      MEMB
ATOM   4424  HY  POPC   34     -13.395 -18.736  15.668  1.00  0.00      MEMB
ATOM   4425  O31 POPC   34     -14.433 -19.303  13.919  1.00  0.00      MEMB
ATOM   4426  C31 POPC   34     -13.577 -19.306  12.906  1.00  0.00      MEMB
ATOM   4427  O32 POPC   34     -12.364 -19.340  13.007  1.00  0.00      MEMB
ATOM   4428  C32 POPC   34     -14.321 -19.270  11.585  1.00  0.00      MEMB
ATOM   4429  H2X POPC   34     -14.858 -18.304  11.489  1.00  0.00      MEMB
ATOM   4430  H2Y POPC   34     -15.096 -20.061  11.562  1.00  0.00      MEMB
ATOM   4431  C23 POPC   34     -16.838 -23.320  14.333  1.00  0.00      MEMB
ATOM   4432  H3R POPC   34     -17.578 -23.655  15.134  1.00  0.00      MEMB
ATOM   4433  H3S POPC   34     -15.866 -23.521  14.843  1.00  0.00      MEMB
ATOM   4434  C24 POPC   34     -17.065 -23.728  12.781  1.00  0.00      MEMB
ATOM   4435  H4R POPC   34     -18.289 -23.788  12.624  1.00  0.00      MEMB
ATOM   4436  H4S POPC   34     -17.035 -24.566  12.540  1.00  0.00      MEMB
ATOM   4437  C25 POPC   34     -15.603 -24.672  12.391  1.00  0.00      MEMB
ATOM   4438  H5R POPC   34     -15.430 -23.913  11.697  1.00  0.00      MEMB
ATOM   4439  H5S POPC   34     -15.610 -25.719  11.878  1.00  0.00      MEMB
ATOM   4440  C26 POPC   34     -14.300 -25.301  13.088  1.00  0.00      MEMB
ATOM   4441  H6R POPC   34     -14.264 -26.400  13.438  1.00  0.00      MEMB
ATOM   4442  H6S POPC   34     -14.013 -24.775  13.997  1.00  0.00      MEMB
ATOM   4443  C27 POPC   34     -13.201 -25.513  12.035  1.00  0.00      MEMB
ATOM   4444  H7R POPC   34     -13.589 -26.111  11.174  1.00  0.00      MEMB
ATOM   4445  H7S POPC   34     -12.415 -26.118  12.532  1.00  0.00      MEMB
ATOM   4446  C28 POPC   34     -12.746 -24.189  11.422  1.00  0.00      MEMB
ATOM   4447  H8R POPC   34     -12.777 -23.422  12.225  1.00  0.00      MEMB
ATOM   4448  H8S POPC   34     -13.594 -23.957  10.728  1.00  0.00      MEMB
ATOM   4449  C29 POPC   34     -11.363 -24.178  10.786  1.00  0.00      MEMB
ATOM   4450  H91 POPC   34     -10.514 -24.343  11.472  1.00  0.00      MEMB
ATOM   4451 C210 POPC   34     -11.051 -23.743   9.552  1.00  0.00      MEMB
ATOM   4452 H101 POPC   34      -9.996 -23.725   9.216  1.00  0.00      MEMB
ATOM   4453 C211 POPC   34     -12.015 -23.174   8.552  1.00  0.00      MEMB
ATOM   4454 H11R POPC   34     -11.684 -22.141   8.346  1.00  0.00      MEMB
ATOM   4455 H11S POPC   34     -13.059 -23.035   8.924  1.00  0.00      MEMB
ATOM   4456 C212 POPC   34     -11.989 -23.962   7.240  1.00  0.00      MEMB
ATOM   4457 H12R POPC   34     -12.212 -25.024   7.474  1.00  0.00      MEMB
ATOM   4458 H12S POPC   34     -10.972 -23.957   6.777  1.00  0.00      MEMB
ATOM   4459 C213 POPC   34     -13.022 -23.388   6.263  1.00  0.00      MEMB
ATOM   4460 H13R POPC   34     -12.684 -22.367   5.959  1.00  0.00      MEMB
ATOM   4461 H13S POPC   34     -14.022 -23.296   6.740  1.00  0.00      MEMB
ATOM   4462 C214 POPC   34     -13.252 -24.248   5.021  1.00  0.00      MEMB
ATOM   4463 H14R POPC   34     -13.413 -25.312   5.236  1.00  0.00      MEMB
ATOM   4464 H14S POPC   34     -12.304 -24.233   4.469  1.00  0.00      MEMB
ATOM   4465 C215 POPC   34     -14.488 -23.808   4.219  1.00  0.00      MEMB
ATOM   4466 H15R POPC   34     -14.462 -22.710   4.058  1.00  0.00      MEMB
ATOM   4467 H15S POPC   34     -15.360 -23.998   4.885  1.00  0.00      MEMB
ATOM   4468 C216 POPC   34     -14.689 -24.604   2.909  1.00  0.00      MEMB
ATOM   4469 H16R POPC   34     -14.888 -25.656   3.158  1.00  0.00      MEMB
ATOM   4470 H16S POPC   34     -13.784 -24.628   2.277  1.00  0.00      MEMB
ATOM   4471 C217 POPC   34     -15.866 -24.178   2.042  1.00  0.00      MEMB
ATOM   4472 H17R POPC   34     -16.749 -24.217   2.695  1.00  0.00      MEMB
ATOM   4473 H17S POPC   34     -16.052 -24.938   1.251  1.00  0.00      MEMB
ATOM   4474 C218 POPC   34     -15.707 -22.831   1.349  1.00  0.00      MEMB
ATOM   4475 H18R POPC   34     -14.794 -22.826   0.713  1.00  0.00      MEMB
ATOM   4476 H18S POPC   34     -15.690 -21.985   2.078  1.00  0.00      MEMB
ATOM   4477 H18T POPC   34     -16.562 -22.740   0.650  1.00  0.00      MEMB
ATOM   4478  C33 POPC   34     -13.299 -19.545  10.461  1.00  0.00      MEMB
ATOM   4479  H3X POPC   34     -12.595 -20.362  10.749  1.00  0.00      MEMB
ATOM   4480  H3Y POPC   34     -12.687 -18.638  10.250  1.00  0.00      MEMB
ATOM   4481  C34 POPC   34     -13.945 -20.111   9.196  1.00  0.00      MEMB
ATOM   4482  H4X POPC   34     -14.496 -21.040   9.477  1.00  0.00      MEMB
ATOM   4483  H4Y POPC   34     -13.120 -20.317   8.466  1.00  0.00      MEMB
ATOM   4484  C35 POPC   34     -14.862 -19.071   8.563  1.00  0.00      MEMB
ATOM   4485  H5X POPC   34     -14.136 -18.301   8.230  1.00  0.00      MEMB
ATOM   4486  H5Y POPC   34     -15.556 -18.642   9.320  1.00  0.00      MEMB
ATOM   4487  C36 POPC   34     -15.800 -19.469   7.410  1.00  0.00      MEMB
ATOM   4488  H6X POPC   34     -16.673 -18.779   7.499  1.00  0.00      MEMB
ATOM   4489  H6Y POPC   34     -16.282 -20.438   7.621  1.00  0.00      MEMB
ATOM   4490  C37 POPC   34     -15.210 -19.280   5.990  1.00  0.00      MEMB
ATOM   4491  H7X POPC   34     -14.322 -19.922   5.778  1.00  0.00      MEMB
ATOM   4492  H7Y POPC   34     -14.885 -18.217   5.900  1.00  0.00      MEMB
ATOM   4493  C38 POPC   34     -16.175 -19.593   4.833  1.00  0.00      MEMB
ATOM   4494  H8X POPC   34     -17.229 -19.431   5.141  1.00  0.00      MEMB
ATOM   4495  H8Y POPC   34     -16.006 -20.670   4.615  1.00  0.00      MEMB
ATOM   4496  C39 POPC   34     -15.821 -18.886   3.511  1.00  0.00      MEMB
ATOM   4497  H9X POPC   34     -15.930 -17.800   3.667  1.00  0.00      MEMB
ATOM   4498  H9Y POPC   34     -16.562 -19.150   2.719  1.00  0.00      MEMB
ATOM   4499 C310 POPC   34     -14.395 -19.303   3.078  1.00  0.00      MEMB
ATOM   4500 H10X POPC   34     -14.494 -20.379   2.816  1.00  0.00      MEMB
ATOM   4501 H10Y POPC   34     -13.684 -19.252   3.932  1.00  0.00      MEMB
ATOM   4502 C311 POPC   34     -13.762 -18.576   1.875  1.00  0.00      MEMB
ATOM   4503 H11X POPC   34     -13.513 -17.512   2.123  1.00  0.00      MEMB
ATOM   4504 H11Y POPC   34     -14.504 -18.564   1.058  1.00  0.00      MEMB
ATOM   4505 C312 POPC   34     -12.506 -19.287   1.317  1.00  0.00      MEMB
ATOM   4506 H12X POPC   34     -11.870 -19.605   2.169  1.00  0.00      MEMB
ATOM   4507 H12Y POPC   34     -11.933 -18.532   0.734  1.00  0.00      MEMB
ATOM   4508 C313 POPC   34     -12.737 -20.477   0.359  1.00  0.00      MEMB
ATOM   4509 H13X POPC   34     -13.105 -20.182  -0.637  1.00  0.00      MEMB
ATOM   4510 H13Y POPC   34     -13.328 -21.308   0.798  1.00  0.00      MEMB
ATOM   4511 C314 POPC   34     -11.483 -21.146   0.047  1.00  0.00      MEMB
ATOM   4512 H14X POPC   34     -10.679 -20.456  -0.287  1.00  0.00      MEMB
ATOM   4513 H14Y POPC   34     -11.591 -21.951  -0.751  1.00  0.00      MEMB
ATOM   4514 C315 POPC   34     -10.991 -21.698   1.343  1.00  0.00      MEMB
ATOM   4515 H15X POPC   34     -11.455 -22.657   1.693  1.00  0.00      MEMB
ATOM   4516 H15Y POPC   34     -10.439 -21.069   2.065  1.00  0.00      MEMB
ATOM   4517 C316 POPC   34      -9.801 -22.089   1.063  1.00  0.00      MEMB
ATOM   4518 H16X POPC   34      -9.971 -22.338  -0.025  1.00  0.00      MEMB
ATOM   4519 H16Y POPC   34      -9.608 -23.058   1.688  1.00  0.00      MEMB
ATOM   4520 H16Z POPC   34      -8.913 -21.513   0.731  1.00  0.00      MEMB
ATOM   4521  N   POPC   35      10.834  25.970  19.800  1.00  0.00      MEMB
ATOM   4522  C12 POPC   35      11.203  25.277  18.505  1.00  0.00      MEMB
ATOM   4523 H12A POPC   35      12.162  24.779  18.626  1.00  0.00      MEMB
ATOM   4524 H12B POPC   35      11.422  26.098  17.826  1.00  0.00      MEMB
ATOM   4525  C13 POPC   35      10.585  25.034  20.949  1.00  0.00      MEMB
ATOM   4526 H13A POPC   35       9.862  24.255  20.707  1.00  0.00      MEMB
ATOM   4527 H13B POPC   35      11.488  24.472  21.155  1.00  0.00      MEMB
ATOM   4528 H13C POPC   35      10.241  25.566  21.828  1.00  0.00      MEMB
ATOM   4529  C14 POPC   35      12.029  26.769  20.154  1.00  0.00      MEMB
ATOM   4530 H14A POPC   35      11.850  27.294  21.075  1.00  0.00      MEMB
ATOM   4531 H14B POPC   35      12.881  26.108  20.300  1.00  0.00      MEMB
ATOM   4532 H14C POPC   35      12.265  27.525  19.408  1.00  0.00      MEMB
ATOM   4533  C15 POPC   35       9.665  26.875  19.608  1.00  0.00      MEMB
ATOM   4534 H15A POPC   35       9.815  27.561  18.785  1.00  0.00      MEMB
ATOM   4535 H15B POPC   35       9.535  27.486  20.492  1.00  0.00      MEMB
ATOM   4536 H15C POPC   35       8.782  26.282  19.365  1.00  0.00      MEMB
ATOM   4537  C11 POPC   35      10.127  24.353  17.865  1.00  0.00      MEMB
ATOM   4538 H11A POPC   35      10.486  23.815  16.960  1.00  0.00      MEMB
ATOM   4539 H11B POPC   35       9.336  25.049  17.488  1.00  0.00      MEMB
ATOM   4540  P   POPC   35       8.397  22.459  18.429  1.00  0.00      MEMB
ATOM   4541  O13 POPC   35       7.247  23.320  18.077  1.00  0.00      MEMB
ATOM   4542  O14 POPC   35       8.211  21.545  19.580  1.00  0.00      MEMB
ATOM   4543  O12 POPC   35       9.620  23.405  18.811  1.00  0.00      MEMB
ATOM   4544  O11 POPC   35       8.957  21.653  17.191  1.00  0.00      MEMB
ATOM   4545  C1  POPC   35      10.185  20.920  17.341  1.00  0.00      MEMB
ATOM   4546  HA  POPC   35      10.089  19.991  17.954  1.00  0.00      MEMB
ATOM   4547  HB  POPC   35      10.965  21.545  17.826  1.00  0.00      MEMB
ATOM   4548  C2  POPC   35      10.649  20.501  15.946  1.00  0.00      MEMB
ATOM   4549  HS  POPC   35      11.573  19.888  16.014  1.00  0.00      MEMB
ATOM   4550  O21 POPC   35      10.836  21.715  15.225  1.00  0.00      MEMB
ATOM   4551  C21 POPC   35      12.011  22.081  14.837  1.00  0.00      MEMB
ATOM   4552  O22 POPC   35      13.059  21.473  14.975  1.00  0.00      MEMB
ATOM   4553  C22 POPC   35      11.812  23.416  14.162  1.00  0.00      MEMB
ATOM   4554  H2R POPC   35      10.996  23.984  14.654  1.00  0.00      MEMB
ATOM   4555  H2S POPC   35      11.437  23.215  13.139  1.00  0.00      MEMB
ATOM   4556  C3  POPC   35       9.548  19.614  15.278  1.00  0.00      MEMB
ATOM   4557  HX  POPC   35       8.623  20.199  15.077  1.00  0.00      MEMB
ATOM   4558  HY  POPC   35       9.296  18.824  16.027  1.00  0.00      MEMB
ATOM   4559  O31 POPC   35      10.029  18.972  14.082  1.00  0.00      MEMB
ATOM   4560  C31 POPC   35       9.937  19.722  12.984  1.00  0.00      MEMB
ATOM   4561  O32 POPC   35       9.334  20.763  12.865  1.00  0.00      MEMB
ATOM   4562  C32 POPC   35      10.659  19.139  11.806  1.00  0.00      MEMB
ATOM   4563  H2X POPC   35      10.028  18.440  11.281  1.00  0.00      MEMB
ATOM   4564  H2Y POPC   35      11.375  18.459  12.104  1.00  0.00      MEMB
ATOM   4565  C23 POPC   35      13.067  24.275  14.184  1.00  0.00      MEMB
ATOM   4566  H3R POPC   35      13.963  23.760  13.792  1.00  0.00      MEMB
ATOM   4567  H3S POPC   35      13.288  24.620  15.220  1.00  0.00      MEMB
ATOM   4568  C24 POPC   35      12.754  25.473  13.349  1.00  0.00      MEMB
ATOM   4569  H4R POPC   35      13.494  26.184  13.628  1.00  0.00      MEMB
ATOM   4570  H4S POPC   35      11.829  25.929  13.709  1.00  0.00      MEMB
ATOM   4571  C25 POPC   35      12.660  25.143  11.874  1.00  0.00      MEMB
ATOM   4572  H5R POPC   35      13.112  24.180  11.630  1.00  0.00      MEMB
ATOM   4573  H5S POPC   35      13.414  25.682  11.432  1.00  0.00      MEMB
ATOM   4574  C26 POPC   35      11.274  25.314  11.269  1.00  0.00      MEMB
ATOM   4575  H6R POPC   35      10.859  26.339  11.379  1.00  0.00      MEMB
ATOM   4576  H6S POPC   35      10.630  24.620  11.831  1.00  0.00      MEMB
ATOM   4577  C27 POPC   35      11.152  24.897   9.821  1.00  0.00      MEMB
ATOM   4578  H7R POPC   35      10.876  23.849   9.719  1.00  0.00      MEMB
ATOM   4579  H7S POPC   35      12.142  24.908   9.372  1.00  0.00      MEMB
ATOM   4580  C28 POPC   35      10.162  25.777   9.071  1.00  0.00      MEMB
ATOM   4581  H8R POPC   35      10.382  25.588   8.012  1.00  0.00      MEMB
ATOM   4582  H8S POPC   35      10.517  26.804   9.340  1.00  0.00      MEMB
ATOM   4583  C29 POPC   35       8.673  25.623   9.289  1.00  0.00      MEMB
ATOM   4584  H91 POPC   35       8.343  26.012  10.265  1.00  0.00      MEMB
ATOM   4585 C210 POPC   35       7.734  25.169   8.414  1.00  0.00      MEMB
ATOM   4586 H101 POPC   35       6.694  25.117   8.768  1.00  0.00      MEMB
ATOM   4587 C211 POPC   35       7.892  24.687   6.980  1.00  0.00      MEMB
ATOM   4588 H11R POPC   35       8.831  25.069   6.548  1.00  0.00      MEMB
ATOM   4589 H11S POPC   35       7.099  25.116   6.311  1.00  0.00      MEMB
ATOM   4590 C212 POPC   35       7.978  23.142   6.833  1.00  0.00      MEMB
ATOM   4591 H12R POPC   35       7.062  22.623   7.181  1.00  0.00      MEMB
ATOM   4592 H12S POPC   35       8.782  22.728   7.486  1.00  0.00      MEMB
ATOM   4593 C213 POPC   35       8.325  22.677   5.406  1.00  0.00      MEMB
ATOM   4594 H13R POPC   35       9.247  23.193   5.058  1.00  0.00      MEMB
ATOM   4595 H13S POPC   35       7.546  22.945   4.660  1.00  0.00      MEMB
ATOM   4596 C214 POPC   35       8.499  21.156   5.337  1.00  0.00      MEMB
ATOM   4597 H14R POPC   35       7.549  20.651   5.627  1.00  0.00      MEMB
ATOM   4598 H14S POPC   35       9.252  20.775   6.057  1.00  0.00      MEMB
ATOM   4599 C215 POPC   35       8.846  20.680   3.932  1.00  0.00      MEMB
ATOM   4600 H15R POPC   35       8.742  21.473   3.159  1.00  0.00      MEMB
ATOM   4601 H15S POPC   35       8.048  19.946   3.695  1.00  0.00      MEMB
ATOM   4602 C216 POPC   35      10.155  19.909   3.876  1.00  0.00      MEMB
ATOM   4603 H16R POPC   35      10.028  19.007   4.518  1.00  0.00      MEMB
ATOM   4604 H16S POPC   35      11.043  20.420   4.303  1.00  0.00      MEMB
ATOM   4605 C217 POPC   35      10.424  19.431   2.469  1.00  0.00      MEMB
ATOM   4606 H17R POPC   35       9.520  18.958   2.040  1.00  0.00      MEMB
ATOM   4607 H17S POPC   35      11.188  18.688   2.716  1.00  0.00      MEMB
ATOM   4608 C218 POPC   35      10.991  20.481   1.534  1.00  0.00      MEMB
ATOM   4609 H18R POPC   35      11.672  21.178   2.032  1.00  0.00      MEMB
ATOM   4610 H18S POPC   35      10.342  20.739   0.695  1.00  0.00      MEMB
ATOM   4611 H18T POPC   35      11.789  20.177   0.896  1.00  0.00      MEMB
ATOM   4612  C33 POPC   35      11.290  20.219  10.912  1.00  0.00      MEMB
ATOM   4613  H3X POPC   35      11.915  20.839  11.592  1.00  0.00      MEMB
ATOM   4614  H3Y POPC   35      10.425  20.803  10.525  1.00  0.00      MEMB
ATOM   4615  C34 POPC   35      12.231  19.781   9.766  1.00  0.00      MEMB
ATOM   4616  H4X POPC   35      11.708  19.180   9.008  1.00  0.00      MEMB
ATOM   4617  H4Y POPC   35      13.067  19.135  10.061  1.00  0.00      MEMB
ATOM   4618  C35 POPC   35      12.982  20.904   9.048  1.00  0.00      MEMB
ATOM   4619  H5X POPC   35      13.929  20.457   8.669  1.00  0.00      MEMB
ATOM   4620  H5Y POPC   35      13.298  21.746   9.693  1.00  0.00      MEMB
ATOM   4621  C36 POPC   35      12.223  21.445   7.853  1.00  0.00      MEMB
ATOM   4622  H6X POPC   35      11.191  21.720   8.185  1.00  0.00      MEMB
ATOM   4623  H6Y POPC   35      12.153  20.640   7.083  1.00  0.00      MEMB
ATOM   4624  C37 POPC   35      12.915  22.702   7.316  1.00  0.00      MEMB
ATOM   4625  H7X POPC   35      13.973  22.509   7.034  1.00  0.00      MEMB
ATOM   4626  H7Y POPC   35      12.961  23.426   8.160  1.00  0.00      MEMB
ATOM   4627  C38 POPC   35      12.093  23.243   6.133  1.00  0.00      MEMB
ATOM   4628  H8X POPC   35      11.100  23.537   6.518  1.00  0.00      MEMB
ATOM   4629  H8Y POPC   35      12.128  22.544   5.301  1.00  0.00      MEMB
ATOM   4630  C39 POPC   35      12.562  24.471   5.502  1.00  0.00      MEMB
ATOM   4631  H9X POPC   35      13.617  24.346   5.341  1.00  0.00      MEMB
ATOM   4632  H9Y POPC   35      12.182  25.123   6.349  1.00  0.00      MEMB
ATOM   4633 C310 POPC   35      12.079  25.338   4.442  1.00  0.00      MEMB
ATOM   4634 H10X POPC   35      12.666  26.280   4.320  1.00  0.00      MEMB
ATOM   4635 H10Y POPC   35      11.095  25.561   4.833  1.00  0.00      MEMB
ATOM   4636 C311 POPC   35      12.109  24.603   3.195  1.00  0.00      MEMB
ATOM   4637 H11X POPC   35      11.730  23.595   3.338  1.00  0.00      MEMB
ATOM   4638 H11Y POPC   35      13.125  24.401   3.092  1.00  0.00      MEMB
ATOM   4639 C312 POPC   35      11.572  25.396   2.054  1.00  0.00      MEMB
ATOM   4640 H12X POPC   35      11.794  24.943   1.088  1.00  0.00      MEMB
ATOM   4641 H12Y POPC   35      11.886  26.428   2.065  1.00  0.00      MEMB
ATOM   4642 C313 POPC   35      10.138  25.732   2.170  1.00  0.00      MEMB
ATOM   4643 H13X POPC   35       9.975  26.495   1.358  1.00  0.00      MEMB
ATOM   4644 H13Y POPC   35      10.011  26.256   3.140  1.00  0.00      MEMB
ATOM   4645 C314 POPC   35       9.372  24.443   2.011  1.00  0.00      MEMB
ATOM   4646 H14X POPC   35       9.493  23.688   2.793  1.00  0.00      MEMB
ATOM   4647 H14Y POPC   35       9.583  24.035   0.999  1.00  0.00      MEMB
ATOM   4648 C315 POPC   35       7.983  24.677   2.135  1.00  0.00      MEMB
ATOM   4649 H15X POPC   35       7.690  24.833   3.211  1.00  0.00      MEMB
ATOM   4650 H15Y POPC   35       7.455  23.744   1.813  1.00  0.00      MEMB
ATOM   4651 C316 POPC   35       7.870  25.926   1.259  1.00  0.00      MEMB
ATOM   4652 H16X POPC   35       7.628  25.707   0.205  1.00  0.00      MEMB
ATOM   4653 H16Y POPC   35       7.465  26.925   1.552  1.00  0.00      MEMB
ATOM   4654 H16Z POPC   35       7.062  25.701   1.748  1.00  0.00      MEMB
ATOM   4655  N   POPC   36     -29.565   0.601  19.528  1.00  0.00      MEMB
ATOM   4656  C12 POPC   36     -28.243   1.327  19.455  1.00  0.00      MEMB
ATOM   4657 H12A POPC   36     -28.307   2.204  20.089  1.00  0.00      MEMB
ATOM   4658 H12B POPC   36     -28.133   1.657  18.437  1.00  0.00      MEMB
ATOM   4659  C13 POPC   36     -29.750  -0.453  18.481  1.00  0.00      MEMB
ATOM   4660 H13A POPC   36     -30.657  -0.982  18.713  1.00  0.00      MEMB
ATOM   4661 H13B POPC   36     -29.870  -0.014  17.494  1.00  0.00      MEMB
ATOM   4662 H13C POPC   36     -28.912  -1.149  18.469  1.00  0.00      MEMB
ATOM   4663  C14 POPC   36     -29.692  -0.016  20.857  1.00  0.00      MEMB
ATOM   4664 H14A POPC   36     -29.567   0.754  21.602  1.00  0.00      MEMB
ATOM   4665 H14B POPC   36     -30.679  -0.431  20.970  1.00  0.00      MEMB
ATOM   4666 H14C POPC   36     -28.972  -0.828  20.967  1.00  0.00      MEMB
ATOM   4667  C15 POPC   36     -30.665   1.575  19.356  1.00  0.00      MEMB
ATOM   4668 H15A POPC   36     -31.657   1.140  19.388  1.00  0.00      MEMB
ATOM   4669 H15B POPC   36     -30.627   2.127  18.420  1.00  0.00      MEMB
ATOM   4670 H15C POPC   36     -30.612   2.288  20.163  1.00  0.00      MEMB
ATOM   4671  C11 POPC   36     -26.944   0.555  19.795  1.00  0.00      MEMB
ATOM   4672 H11A POPC   36     -26.992   0.164  20.832  1.00  0.00      MEMB
ATOM   4673 H11B POPC   36     -26.122   1.311  19.736  1.00  0.00      MEMB
ATOM   4674  P   POPC   36     -25.226  -0.868  18.366  1.00  0.00      MEMB
ATOM   4675  O13 POPC   36     -24.840  -2.237  18.732  1.00  0.00      MEMB
ATOM   4676  O14 POPC   36     -24.359   0.280  18.727  1.00  0.00      MEMB
ATOM   4677  O12 POPC   36     -26.723  -0.546  18.912  1.00  0.00      MEMB
ATOM   4678  O11 POPC   36     -25.302  -0.796  16.820  1.00  0.00      MEMB
ATOM   4679  C1  POPC   36     -26.417  -0.294  16.144  1.00  0.00      MEMB
ATOM   4680  HA  POPC   36     -26.029   0.361  15.337  1.00  0.00      MEMB
ATOM   4681  HB  POPC   36     -27.100   0.287  16.792  1.00  0.00      MEMB
ATOM   4682  C2  POPC   36     -27.310  -1.447  15.744  1.00  0.00      MEMB
ATOM   4683  HS  POPC   36     -27.406  -2.130  16.582  1.00  0.00      MEMB
ATOM   4684  O21 POPC   36     -26.624  -2.206  14.931  1.00  0.00      MEMB
ATOM   4685  C21 POPC   36     -27.248  -2.938  14.013  1.00  0.00      MEMB
ATOM   4686  O22 POPC   36     -28.014  -3.770  13.990  1.00  0.00      MEMB
ATOM   4687  C22 POPC   36     -26.796  -3.103  12.852  1.00  0.00      MEMB
ATOM   4688  H2R POPC   36     -26.510  -4.203  13.104  1.00  0.00      MEMB
ATOM   4689  H2S POPC   36     -25.942  -2.431  13.237  1.00  0.00      MEMB
ATOM   4690  C3  POPC   36     -28.553  -0.974  15.054  1.00  0.00      MEMB
ATOM   4691  HX  POPC   36     -29.186  -0.384  15.712  1.00  0.00      MEMB
ATOM   4692  HY  POPC   36     -29.195  -1.837  14.831  1.00  0.00      MEMB
ATOM   4693  O31 POPC   36     -28.106  -0.175  13.919  1.00  0.00      MEMB
ATOM   4694  C31 POPC   36     -29.027  -0.268  13.009  1.00  0.00      MEMB
ATOM   4695  O32 POPC   36     -29.956  -1.021  13.173  1.00  0.00      MEMB
ATOM   4696  C32 POPC   36     -28.701   0.536  11.734  1.00  0.00      MEMB
ATOM   4697  H2X POPC   36     -28.823  -0.142  10.863  1.00  0.00      MEMB
ATOM   4698  H2Y POPC   36     -27.642   0.843  11.817  1.00  0.00      MEMB
ATOM   4699  C23 POPC   36     -27.111  -3.025  11.201  1.00  0.00      MEMB
ATOM   4700  H3R POPC   36     -27.740  -2.232  11.459  1.00  0.00      MEMB
ATOM   4701  H3S POPC   36     -27.768  -3.835  10.794  1.00  0.00      MEMB
ATOM   4702  C24 POPC   36     -25.943  -2.756  10.016  1.00  0.00      MEMB
ATOM   4703  H4R POPC   36     -24.963  -3.343   9.931  1.00  0.00      MEMB
ATOM   4704  H4S POPC   36     -25.291  -1.902  10.238  1.00  0.00      MEMB
ATOM   4705  C25 POPC   36     -26.419  -2.693   8.635  1.00  0.00      MEMB
ATOM   4706  H5R POPC   36     -26.816  -3.700   8.389  1.00  0.00      MEMB
ATOM   4707  H5S POPC   36     -25.560  -2.399   7.984  1.00  0.00      MEMB
ATOM   4708  C26 POPC   36     -27.525  -1.681   8.563  1.00  0.00      MEMB
ATOM   4709  H6R POPC   36     -27.188  -0.742   9.061  1.00  0.00      MEMB
ATOM   4710  H6S POPC   36     -28.393  -2.036   9.151  1.00  0.00      MEMB
ATOM   4711  C27 POPC   36     -27.980  -1.424   7.128  1.00  0.00      MEMB
ATOM   4712  H7R POPC   36     -27.160  -0.904   6.587  1.00  0.00      MEMB
ATOM   4713  H7S POPC   36     -28.855  -0.745   7.161  1.00  0.00      MEMB
ATOM   4714  C28 POPC   36     -28.412  -2.629   6.268  1.00  0.00      MEMB
ATOM   4715  H8R POPC   36     -27.588  -3.351   6.151  1.00  0.00      MEMB
ATOM   4716  H8S POPC   36     -28.611  -2.192   5.264  1.00  0.00      MEMB
ATOM   4717  C29 POPC   36     -29.599  -3.372   6.822  1.00  0.00      MEMB
ATOM   4718  H91 POPC   36     -29.440  -3.997   7.664  1.00  0.00      MEMB
ATOM   4719 C210 POPC   36     -30.866  -3.287   6.520  1.00  0.00      MEMB
ATOM   4720 H101 POPC   36     -31.654  -3.868   6.931  1.00  0.00      MEMB
ATOM   4721 C211 POPC   36     -31.306  -2.436   5.560  1.00  0.00      MEMB
ATOM   4722 H11R POPC   36     -30.534  -1.714   5.328  1.00  0.00      MEMB
ATOM   4723 H11S POPC   36     -32.214  -1.913   5.352  1.00  0.00      MEMB
ATOM   4724 C212 POPC   36     -31.535  -3.647   4.783  1.00  0.00      MEMB
ATOM   4725 H12R POPC   36     -32.314  -2.711   3.975  1.00  0.00      MEMB
ATOM   4726 H12S POPC   36     -31.809  -4.709   4.871  1.00  0.00      MEMB
ATOM   4727 C213 POPC   36     -30.609  -4.873   3.602  1.00  0.00      MEMB
ATOM   4728 H13R POPC   36     -31.095  -5.797   3.052  1.00  0.00      MEMB
ATOM   4729 H13S POPC   36     -29.930  -4.967   4.217  1.00  0.00      MEMB
ATOM   4730 C214 POPC   36     -30.321  -4.607   2.029  1.00  0.00      MEMB
ATOM   4731 H14R POPC   36     -29.278  -4.529   2.323  1.00  0.00      MEMB
ATOM   4732 H14S POPC   36     -30.938  -3.650   1.659  1.00  0.00      MEMB
ATOM   4733 C215 POPC   36     -30.966  -4.849   0.625  1.00  0.00      MEMB
ATOM   4734 H15R POPC   36     -30.447  -4.287  -0.034  1.00  0.00      MEMB
ATOM   4735 H15S POPC   36     -32.000  -4.655   0.346  1.00  0.00      MEMB
ATOM   4736 C216 POPC   36     -30.826  -5.825  -0.327  1.00  0.00      MEMB
ATOM   4737 H16R POPC   36     -31.420  -5.302  -1.201  1.00  0.00      MEMB
ATOM   4738 H16S POPC   36     -31.385  -6.480   0.219  1.00  0.00      MEMB
ATOM   4739 C217 POPC   36     -29.367  -6.072  -0.586  1.00  0.00      MEMB
ATOM   4740 H17R POPC   36     -29.026  -5.153  -0.305  1.00  0.00      MEMB
ATOM   4741 H17S POPC   36     -29.025  -6.107  -1.592  1.00  0.00      MEMB
ATOM   4742 C218 POPC   36     -28.144  -6.361   0.175  1.00  0.00      MEMB
ATOM   4743 H18R POPC   36     -28.832  -6.840   0.347  1.00  0.00      MEMB
ATOM   4744 H18S POPC   36     -27.966  -5.979   1.129  1.00  0.00      MEMB
ATOM   4745 H18T POPC   36     -27.470  -6.977  -0.381  1.00  0.00      MEMB
ATOM   4746  C33 POPC   36     -29.548   1.811  11.549  1.00  0.00      MEMB
ATOM   4747  H3X POPC   36     -29.501   2.340  12.514  1.00  0.00      MEMB
ATOM   4748  H3Y POPC   36     -30.633   1.769  11.381  1.00  0.00      MEMB
ATOM   4749  C34 POPC   36     -29.181   2.720  10.403  1.00  0.00      MEMB
ATOM   4750  H4X POPC   36     -28.461   3.388  10.887  1.00  0.00      MEMB
ATOM   4751  H4Y POPC   36     -30.037   3.346  10.146  1.00  0.00      MEMB
ATOM   4752  C35 POPC   36     -28.589   2.073   9.176  1.00  0.00      MEMB
ATOM   4753  H5X POPC   36     -29.259   1.428   8.588  1.00  0.00      MEMB
ATOM   4754  H5Y POPC   36     -27.698   1.514   9.532  1.00  0.00      MEMB
ATOM   4755  C36 POPC   36     -28.165   3.088   8.154  1.00  0.00      MEMB
ATOM   4756  H6X POPC   36     -27.300   3.513   8.625  1.00  0.00      MEMB
ATOM   4757  H6Y POPC   36     -28.908   3.899   8.042  1.00  0.00      MEMB
ATOM   4758  C37 POPC   36     -27.811   2.456   6.825  1.00  0.00      MEMB
ATOM   4759  H7X POPC   36     -27.207   1.530   6.982  1.00  0.00      MEMB
ATOM   4760  H7Y POPC   36     -27.236   3.185   6.231  1.00  0.00      MEMB
ATOM   4761  C38 POPC   36     -29.059   2.215   6.005  1.00  0.00      MEMB
ATOM   4762  H8X POPC   36     -29.560   3.159   5.769  1.00  0.00      MEMB
ATOM   4763  H8Y POPC   36     -29.764   1.543   6.521  1.00  0.00      MEMB
ATOM   4764  C39 POPC   36     -28.735   1.650   4.696  1.00  0.00      MEMB
ATOM   4765  H9X POPC   36     -29.642   1.056   4.352  1.00  0.00      MEMB
ATOM   4766  H9Y POPC   36     -27.934   0.953   5.024  1.00  0.00      MEMB
ATOM   4767 C310 POPC   36     -28.127   2.693   3.683  1.00  0.00      MEMB
ATOM   4768 H10X POPC   36     -28.349   3.682   3.990  1.00  0.00      MEMB
ATOM   4769 H10Y POPC   36     -28.974   2.952   2.964  1.00  0.00      MEMB
ATOM   4770 C311 POPC   36     -26.740   2.298   2.873  1.00  0.00      MEMB
ATOM   4771 H11X POPC   36     -26.708   1.384   2.232  1.00  0.00      MEMB
ATOM   4772 H11Y POPC   36     -25.953   1.916   3.458  1.00  0.00      MEMB
ATOM   4773 C312 POPC   36     -26.518   3.057   1.589  1.00  0.00      MEMB
ATOM   4774 H12X POPC   36     -26.441   3.983   1.934  1.00  0.00      MEMB
ATOM   4775 H12Y POPC   36     -27.329   3.243   1.033  1.00  0.00      MEMB
ATOM   4776 C313 POPC   36     -25.577   2.667   0.523  1.00  0.00      MEMB
ATOM   4777 H13X POPC   36     -24.798   2.214   1.100  1.00  0.00      MEMB
ATOM   4778 H13Y POPC   36     -25.080   3.458   0.219  1.00  0.00      MEMB
ATOM   4779 C314 POPC   36     -26.174   1.982  -0.710  1.00  0.00      MEMB
ATOM   4780 H14X POPC   36     -26.853   2.472  -1.187  1.00  0.00      MEMB
ATOM   4781 H14Y POPC   36     -26.638   1.054  -0.554  1.00  0.00      MEMB
ATOM   4782 C315 POPC   36     -25.595   1.161  -1.674  1.00  0.00      MEMB
ATOM   4783 H15X POPC   36     -24.979   1.611  -2.115  1.00  0.00      MEMB
ATOM   4784 H15Y POPC   36     -25.877   0.394  -2.271  1.00  0.00      MEMB
ATOM   4785 C316 POPC   36     -24.675   0.535  -1.543  1.00  0.00      MEMB
ATOM   4786 H16X POPC   36     -23.566   0.856  -1.351  1.00  0.00      MEMB
ATOM   4787 H16Y POPC   36     -24.938  -0.595  -1.115  1.00  0.00      MEMB
ATOM   4788 H16Z POPC   36     -23.926   1.215  -0.946  1.00  0.00      MEMB
ATOM   4789  N   POPC   37     -13.910  23.247  20.085  1.00  0.00      MEMB
ATOM   4790  C12 POPC   37     -14.190  24.158  18.885  1.00  0.00      MEMB
ATOM   4791 H12A POPC   37     -13.865  23.650  17.984  1.00  0.00      MEMB
ATOM   4792 H12B POPC   37     -13.566  25.038  18.959  1.00  0.00      MEMB
ATOM   4793  C13 POPC   37     -14.580  21.931  19.831  1.00  0.00      MEMB
ATOM   4794 H13A POPC   37     -14.254  21.126  20.477  1.00  0.00      MEMB
ATOM   4795 H13B POPC   37     -15.659  22.033  19.931  1.00  0.00      MEMB
ATOM   4796 H13C POPC   37     -14.404  21.665  18.792  1.00  0.00      MEMB
ATOM   4797  C14 POPC   37     -12.496  22.932  20.259  1.00  0.00      MEMB
ATOM   4798 H14A POPC   37     -12.356  22.174  21.026  1.00  0.00      MEMB
ATOM   4799 H14B POPC   37     -12.035  22.553  19.346  1.00  0.00      MEMB
ATOM   4800 H14C POPC   37     -11.955  23.827  20.539  1.00  0.00      MEMB
ATOM   4801  C15 POPC   37     -14.382  23.899  21.341  1.00  0.00      MEMB
ATOM   4802 H15A POPC   37     -14.380  23.239  22.197  1.00  0.00      MEMB
ATOM   4803 H15B POPC   37     -15.419  24.224  21.214  1.00  0.00      MEMB
ATOM   4804 H15C POPC   37     -13.740  24.731  21.613  1.00  0.00      MEMB
ATOM   4805  C11 POPC   37     -15.681  24.601  18.615  1.00  0.00      MEMB
ATOM   4806 H11A POPC   37     -15.762  24.994  17.569  1.00  0.00      MEMB
ATOM   4807 H11B POPC   37     -15.874  25.485  19.264  1.00  0.00      MEMB
ATOM   4808  P   POPC   37     -17.952  23.277  18.023  1.00  0.00      MEMB
ATOM   4809  O13 POPC   37     -18.700  24.525  17.760  1.00  0.00      MEMB
ATOM   4810  O14 POPC   37     -18.774  22.228  18.698  1.00  0.00      MEMB
ATOM   4811  O12 POPC   37     -16.657  23.577  18.897  1.00  0.00      MEMB
ATOM   4812  O11 POPC   37     -17.434  22.653  16.695  1.00  0.00      MEMB
ATOM   4813  C1  POPC   37     -16.920  21.328  16.769  1.00  0.00      MEMB
ATOM   4814  HA  POPC   37     -17.709  20.576  17.070  1.00  0.00      MEMB
ATOM   4815  HB  POPC   37     -16.066  21.326  17.473  1.00  0.00      MEMB
ATOM   4816  C2  POPC   37     -16.301  20.940  15.416  1.00  0.00      MEMB
ATOM   4817  HS  POPC   37     -15.725  20.015  15.588  1.00  0.00      MEMB
ATOM   4818  O21 POPC   37     -15.466  21.952  14.832  1.00  0.00      MEMB
ATOM   4819  C21 POPC   37     -14.240  21.884  15.285  1.00  0.00      MEMB
ATOM   4820  O22 POPC   37     -13.869  21.176  16.207  1.00  0.00      MEMB
ATOM   4821  C22 POPC   37     -13.329  22.841  14.520  1.00  0.00      MEMB
ATOM   4822  H2R POPC   37     -12.323  22.389  14.402  1.00  0.00      MEMB
ATOM   4823  H2S POPC   37     -13.215  23.752  15.138  1.00  0.00      MEMB
ATOM   4824  C3  POPC   37     -17.373  20.699  14.407  1.00  0.00      MEMB
ATOM   4825  HX  POPC   37     -18.048  19.848  14.721  1.00  0.00      MEMB
ATOM   4826  HY  POPC   37     -16.864  20.397  13.437  1.00  0.00      MEMB
ATOM   4827  O31 POPC   37     -18.042  21.974  14.326  1.00  0.00      MEMB
ATOM   4828  C31 POPC   37     -18.857  21.793  13.451  1.00  0.00      MEMB
ATOM   4829  O32 POPC   37     -19.111  20.686  13.021  1.00  0.00      MEMB
ATOM   4830  C32 POPC   37     -19.341  23.136  12.993  1.00  0.00      MEMB
ATOM   4831  H2X POPC   37     -19.892  23.713  13.778  1.00  0.00      MEMB
ATOM   4832  H2Y POPC   37     -20.000  22.953  12.142  1.00  0.00      MEMB
ATOM   4833  C23 POPC   37     -13.906  23.232  13.150  1.00  0.00      MEMB
ATOM   4834  H3R POPC   37     -14.830  23.804  13.363  1.00  0.00      MEMB
ATOM   4835  H3S POPC   37     -14.262  22.366  12.552  1.00  0.00      MEMB
ATOM   4836  C24 POPC   37     -12.995  24.133  12.330  1.00  0.00      MEMB
ATOM   4837  H4R POPC   37     -12.017  23.639  12.112  1.00  0.00      MEMB
ATOM   4838  H4S POPC   37     -12.780  25.058  12.910  1.00  0.00      MEMB
ATOM   4839  C25 POPC   37     -13.740  24.635  11.088  1.00  0.00      MEMB
ATOM   4840  H5R POPC   37     -14.669  25.117  11.389  1.00  0.00      MEMB
ATOM   4841  H5S POPC   37     -13.991  23.827  10.358  1.00  0.00      MEMB
ATOM   4842  C26 POPC   37     -12.984  25.646  10.322  1.00  0.00      MEMB
ATOM   4843  H6R POPC   37     -12.326  26.332  10.939  1.00  0.00      MEMB
ATOM   4844  H6S POPC   37     -13.495  26.236   9.560  1.00  0.00      MEMB
ATOM   4845  C27 POPC   37     -12.194  24.747   9.521  1.00  0.00      MEMB
ATOM   4846  H7R POPC   37     -11.516  24.376  10.377  1.00  0.00      MEMB
ATOM   4847  H7S POPC   37     -11.858  25.584   8.845  1.00  0.00      MEMB
ATOM   4848  C28 POPC   37     -12.395  23.778   8.416  1.00  0.00      MEMB
ATOM   4849  H8R POPC   37     -11.783  23.670   7.524  1.00  0.00      MEMB
ATOM   4850  H8S POPC   37     -13.371  23.973   8.107  1.00  0.00      MEMB
ATOM   4851  C29 POPC   37     -12.163  22.608   9.211  1.00  0.00      MEMB
ATOM   4852  H91 POPC   37     -11.173  22.525   9.686  1.00  0.00      MEMB
ATOM   4853 C210 POPC   37     -12.911  21.589   9.256  1.00  0.00      MEMB
ATOM   4854 H101 POPC   37     -12.489  20.740   9.810  1.00  0.00      MEMB
ATOM   4855 C211 POPC   37     -14.143  21.402   8.491  1.00  0.00      MEMB
ATOM   4856 H11R POPC   37     -14.541  22.352   8.167  1.00  0.00      MEMB
ATOM   4857 H11S POPC   37     -14.735  20.831   9.233  1.00  0.00      MEMB
ATOM   4858 C212 POPC   37     -14.249  20.522   7.269  1.00  0.00      MEMB
ATOM   4859 H12R POPC   37     -15.260  20.142   7.124  1.00  0.00      MEMB
ATOM   4860 H12S POPC   37     -13.852  19.669   7.780  1.00  0.00      MEMB
ATOM   4861 C213 POPC   37     -13.717  20.866   5.870  1.00  0.00      MEMB
ATOM   4862 H13R POPC   37     -12.658  20.933   5.766  1.00  0.00      MEMB
ATOM   4863 H13S POPC   37     -13.886  21.891   5.587  1.00  0.00      MEMB
ATOM   4864 C214 POPC   37     -14.407  20.072   4.763  1.00  0.00      MEMB
ATOM   4865 H14R POPC   37     -15.455  20.169   4.845  1.00  0.00      MEMB
ATOM   4866 H14S POPC   37     -14.552  19.016   4.890  1.00  0.00      MEMB
ATOM   4867 C215 POPC   37     -13.979  20.452   3.382  1.00  0.00      MEMB
ATOM   4868 H15R POPC   37     -12.877  20.612   3.507  1.00  0.00      MEMB
ATOM   4869 H15S POPC   37     -14.279  21.479   3.170  1.00  0.00      MEMB
ATOM   4870 C216 POPC   37     -14.533  19.491   2.262  1.00  0.00      MEMB
ATOM   4871 H16R POPC   37     -15.580  19.228   2.305  1.00  0.00      MEMB
ATOM   4872 H16S POPC   37     -13.943  18.531   2.271  1.00  0.00      MEMB
ATOM   4873 C217 POPC   37     -14.655  20.182   0.893  1.00  0.00      MEMB
ATOM   4874 H17R POPC   37     -13.711  20.481   0.778  1.00  0.00      MEMB
ATOM   4875 H17S POPC   37     -14.578  21.260   0.797  1.00  0.00      MEMB
ATOM   4876 C218 POPC   37     -15.134  19.454  -0.376  1.00  0.00      MEMB
ATOM   4877 H18R POPC   37     -16.011  18.921  -0.031  1.00  0.00      MEMB
ATOM   4878 H18S POPC   37     -14.457  18.708  -0.883  1.00  0.00      MEMB
ATOM   4879 H18T POPC   37     -15.411  20.235  -1.112  1.00  0.00      MEMB
ATOM   4880  C33 POPC   37     -18.454  23.850  12.052  1.00  0.00      MEMB
ATOM   4881  H3X POPC   37     -17.565  24.152  12.589  1.00  0.00      MEMB
ATOM   4882  H3Y POPC   37     -19.055  24.741  11.750  1.00  0.00      MEMB
ATOM   4883  C34 POPC   37     -18.064  23.005  10.836  1.00  0.00      MEMB
ATOM   4884  H4X POPC   37     -18.973  22.746  10.308  1.00  0.00      MEMB
ATOM   4885  H4Y POPC   37     -17.583  22.036  11.076  1.00  0.00      MEMB
ATOM   4886  C35 POPC   37     -17.139  23.790   9.925  1.00  0.00      MEMB
ATOM   4887  H5X POPC   37     -16.153  23.767  10.420  1.00  0.00      MEMB
ATOM   4888  H5Y POPC   37     -17.485  24.841   9.902  1.00  0.00      MEMB
ATOM   4889  C36 POPC   37     -17.027  23.258   8.499  1.00  0.00      MEMB
ATOM   4890  H6X POPC   37     -18.065  23.105   8.131  1.00  0.00      MEMB
ATOM   4891  H6Y POPC   37     -16.551  22.250   8.585  1.00  0.00      MEMB
ATOM   4892  C37 POPC   37     -16.246  24.238   7.568  1.00  0.00      MEMB
ATOM   4893  H7X POPC   37     -15.908  23.664   6.683  1.00  0.00      MEMB
ATOM   4894  H7Y POPC   37     -15.294  24.537   8.053  1.00  0.00      MEMB
ATOM   4895  C38 POPC   37     -17.036  25.515   7.144  1.00  0.00      MEMB
ATOM   4896  H8X POPC   37     -16.552  26.168   6.380  1.00  0.00      MEMB
ATOM   4897  H8Y POPC   37     -17.128  26.165   8.038  1.00  0.00      MEMB
ATOM   4898  C39 POPC   37     -18.425  25.202   6.572  1.00  0.00      MEMB
ATOM   4899  H9X POPC   37     -18.969  26.150   6.359  1.00  0.00      MEMB
ATOM   4900  H9Y POPC   37     -19.009  24.681   7.355  1.00  0.00      MEMB
ATOM   4901 C310 POPC   37     -18.323  24.382   5.280  1.00  0.00      MEMB
ATOM   4902 H10X POPC   37     -19.065  23.581   5.220  1.00  0.00      MEMB
ATOM   4903 H10Y POPC   37     -17.378  23.807   5.254  1.00  0.00      MEMB
ATOM   4904 C311 POPC   37     -18.465  25.271   4.036  1.00  0.00      MEMB
ATOM   4905 H11X POPC   37     -17.530  25.863   3.932  1.00  0.00      MEMB
ATOM   4906 H11Y POPC   37     -19.302  25.996   4.147  1.00  0.00      MEMB
ATOM   4907 C312 POPC   37     -18.732  24.454   2.771  1.00  0.00      MEMB
ATOM   4908 H12X POPC   37     -18.955  25.128   1.915  1.00  0.00      MEMB
ATOM   4909 H12Y POPC   37     -19.603  23.788   2.920  1.00  0.00      MEMB
ATOM   4910 C313 POPC   37     -17.553  23.559   2.420  1.00  0.00      MEMB
ATOM   4911 H13X POPC   37     -16.822  23.626   3.253  1.00  0.00      MEMB
ATOM   4912 H13Y POPC   37     -17.046  24.039   1.567  1.00  0.00      MEMB
ATOM   4913 C314 POPC   37     -17.963  22.107   2.116  1.00  0.00      MEMB
ATOM   4914 H14X POPC   37     -18.531  21.693   2.988  1.00  0.00      MEMB
ATOM   4915 H14Y POPC   37     -17.051  21.484   1.973  1.00  0.00      MEMB
ATOM   4916 C315 POPC   37     -18.673  21.922   0.766  1.00  0.00      MEMB
ATOM   4917 H15X POPC   37     -19.671  22.367   0.705  1.00  0.00      MEMB
ATOM   4918 H15Y POPC   37     -18.803  20.829   0.615  1.00  0.00      MEMB
ATOM   4919 C316 POPC   37     -17.933  22.511  -0.424  1.00  0.00      MEMB
ATOM   4920 H16X POPC   37     -16.870  22.190  -0.442  1.00  0.00      MEMB
ATOM   4921 H16Y POPC   37     -18.074  23.598  -0.553  1.00  0.00      MEMB
ATOM   4922 H16Z POPC   37     -18.452  22.190  -1.315  1.00  0.00      MEMB
ATOM   4923  N   POPE   38      23.138 -14.044  20.517  1.00  0.00      MEMB
ATOM   4924  HN1 POPE   38      23.846 -13.634  21.156  1.00  0.00      MEMB
ATOM   4925  HN2 POPE   38      22.480 -13.302  20.200  1.00  0.00      MEMB
ATOM   4926  HN3 POPE   38      22.619 -14.804  21.002  1.00  0.00      MEMB
ATOM   4927  C12 POPE   38      23.887 -14.636  19.355  1.00  0.00      MEMB
ATOM   4928 H12A POPE   38      23.121 -15.027  18.659  1.00  0.00      MEMB
ATOM   4929 H12B POPE   38      24.553 -15.438  19.731  1.00  0.00      MEMB
ATOM   4930  C11 POPE   38      24.816 -13.681  18.599  1.00  0.00      MEMB
ATOM   4931 H11A POPE   38      24.211 -12.949  18.016  1.00  0.00      MEMB
ATOM   4932 H11B POPE   38      25.332 -14.369  17.880  1.00  0.00      MEMB
ATOM   4933  P   POPE   38      26.586 -11.818  18.755  1.00  0.00      MEMB
ATOM   4934  O13 POPE   38      27.980 -11.822  19.239  1.00  0.00      MEMB
ATOM   4935  O14 POPE   38      25.776 -10.601  18.877  1.00  0.00      MEMB
ATOM   4936  O11 POPE   38      26.534 -12.275  17.235  1.00  0.00      MEMB
ATOM   4937  O12 POPE   38      25.777 -13.036  19.447  1.00  0.00      MEMB
ATOM   4938  C1  POPE   38      27.757 -12.786  16.705  1.00  0.00      MEMB
ATOM   4939  HA  POPE   38      28.019 -13.702  17.266  1.00  0.00      MEMB
ATOM   4940  HB  POPE   38      28.616 -12.094  16.871  1.00  0.00      MEMB
ATOM   4941  C2  POPE   38      27.661 -13.160  15.204  1.00  0.00      MEMB
ATOM   4942  HS  POPE   38      27.932 -12.255  14.603  1.00  0.00      MEMB
ATOM   4943  O21 POPE   38      26.352 -13.631  14.870  1.00  0.00      MEMB
ATOM   4944  C21 POPE   38      25.581 -12.773  14.236  1.00  0.00      MEMB
ATOM   4945  O22 POPE   38      25.737 -11.580  14.082  1.00  0.00      MEMB
ATOM   4946  C22 POPE   38      24.502 -13.530  13.552  1.00  0.00      MEMB
ATOM   4947  H2R POPE   38      23.879 -14.044  14.306  1.00  0.00      MEMB
ATOM   4948  H2S POPE   38      25.074 -14.260  12.931  1.00  0.00      MEMB
ATOM   4949  C3  POPE   38      28.685 -14.291  14.869  1.00  0.00      MEMB
ATOM   4950  HX  POPE   38      28.365 -15.277  15.269  1.00  0.00      MEMB
ATOM   4951  HY  POPE   38      29.642 -13.987  15.357  1.00  0.00      MEMB
ATOM   4952  O31 POPE   38      28.831 -14.496  13.456  1.00  0.00      MEMB
ATOM   4953  C31 POPE   38      29.477 -13.518  12.886  1.00  0.00      MEMB
ATOM   4954  O32 POPE   38      30.064 -12.616  13.460  1.00  0.00      MEMB
ATOM   4955  C32 POPE   38      29.419 -13.673  11.394  1.00  0.00      MEMB
ATOM   4956  H2X POPE   38      28.798 -14.519  11.073  1.00  0.00      MEMB
ATOM   4957  H2Y POPE   38      30.481 -13.821  11.086  1.00  0.00      MEMB
ATOM   4958  C23 POPE   38      23.679 -12.520  12.742  1.00  0.00      MEMB
ATOM   4959  H3R POPE   38      24.265 -12.013  11.951  1.00  0.00      MEMB
ATOM   4960  H3S POPE   38      23.133 -11.765  13.318  1.00  0.00      MEMB
ATOM   4961  C24 POPE   38      22.709 -13.119  11.889  1.00  0.00      MEMB
ATOM   4962  H4R POPE   38      22.247 -12.498  11.179  1.00  0.00      MEMB
ATOM   4963  H4S POPE   38      21.769 -13.435  12.470  1.00  0.00      MEMB
ATOM   4964  C25 POPE   38      23.472 -13.863  10.775  1.00  0.00      MEMB
ATOM   4965  H5R POPE   38      22.818 -13.975   9.799  1.00  0.00      MEMB
ATOM   4966  H5S POPE   38      23.840 -14.723  11.463  1.00  0.00      MEMB
ATOM   4967  C26 POPE   38      24.694 -14.157   9.952  1.00  0.00      MEMB
ATOM   4968  H6R POPE   38      25.350 -13.809  10.732  1.00  0.00      MEMB
ATOM   4969  H6S POPE   38      24.369 -13.536   9.089  1.00  0.00      MEMB
ATOM   4970  C27 POPE   38      25.043 -15.651   9.507  1.00  0.00      MEMB
ATOM   4971  H7R POPE   38      24.463 -16.239   8.774  1.00  0.00      MEMB
ATOM   4972  H7S POPE   38      24.923 -16.407  10.307  1.00  0.00      MEMB
ATOM   4973  C28 POPE   38      26.441 -15.752   9.110  1.00  0.00      MEMB
ATOM   4974  H8R POPE   38      26.715 -16.787   9.414  1.00  0.00      MEMB
ATOM   4975  H8S POPE   38      26.948 -15.044   9.759  1.00  0.00      MEMB
ATOM   4976  C29 POPE   38      26.577 -15.346   7.690  1.00  0.00      MEMB
ATOM   4977  H91 POPE   38      26.061 -14.423   7.386  1.00  0.00      MEMB
ATOM   4978 C210 POPE   38      27.327 -16.033   6.865  1.00  0.00      MEMB
ATOM   4979 H101 POPE   38      27.518 -15.614   5.866  1.00  0.00      MEMB
ATOM   4980 C211 POPE   38      28.101 -17.253   7.291  1.00  0.00      MEMB
ATOM   4981 H11R POPE   38      28.223 -17.961   6.431  1.00  0.00      MEMB
ATOM   4982 H11S POPE   38      27.773 -17.840   8.141  1.00  0.00      MEMB
ATOM   4983 C212 POPE   38      29.318 -16.935   8.090  1.00  0.00      MEMB
ATOM   4984 H12R POPE   38      29.986 -17.640   8.572  1.00  0.00      MEMB
ATOM   4985 H12S POPE   38      29.472 -15.909   8.463  1.00  0.00      MEMB
ATOM   4986 C213 POPE   38      29.978 -17.050   7.096  1.00  0.00      MEMB
ATOM   4987 H13R POPE   38      30.005 -18.075   6.508  1.00  0.00      MEMB
ATOM   4988 H13S POPE   38      31.023 -17.530   6.904  1.00  0.00      MEMB
ATOM   4989 C214 POPE   38      29.889 -15.065   6.267  1.00  0.00      MEMB
ATOM   4990 H14R POPE   38      30.200 -14.137   6.395  1.00  0.00      MEMB
ATOM   4991 H14S POPE   38      29.087 -15.000   5.596  1.00  0.00      MEMB
ATOM   4992 C215 POPE   38      31.788 -14.738   5.039  1.00  0.00      MEMB
ATOM   4993 H15R POPE   38      32.288 -16.219   4.874  1.00  0.00      MEMB
ATOM   4994 H15S POPE   38      32.801 -14.654   5.335  1.00  0.00      MEMB
ATOM   4995 C216 POPE   38      31.365 -13.690   3.640  1.00  0.00      MEMB
ATOM   4996 H16R POPE   38      30.267 -13.744   3.057  1.00  0.00      MEMB
ATOM   4997 H16S POPE   38      31.509 -14.133   2.834  1.00  0.00      MEMB
ATOM   4998 C217 POPE   38      31.439 -12.504   3.868  1.00  0.00      MEMB
ATOM   4999 H17R POPE   38      32.473 -12.382   3.882  1.00  0.00      MEMB
ATOM   5000 H17S POPE   38      30.995 -12.564   4.871  1.00  0.00      MEMB
ATOM   5001 C218 POPE   38      30.773 -11.859   2.765  1.00  0.00      MEMB
ATOM   5002 H18R POPE   38      31.303 -11.901   1.805  1.00  0.00      MEMB
ATOM   5003 H18S POPE   38      31.055 -11.079   3.372  1.00  0.00      MEMB
ATOM   5004 H18T POPE   38      29.688 -11.861   2.702  1.00  0.00      MEMB
ATOM   5005  C33 POPE   38      28.743 -12.437  10.809  1.00  0.00      MEMB
ATOM   5006  H3X POPE   38      29.474 -11.730  10.859  1.00  0.00      MEMB
ATOM   5007  H3Y POPE   38      27.959 -11.955  11.398  1.00  0.00      MEMB
ATOM   5008  C34 POPE   38      28.365 -12.500   9.346  1.00  0.00      MEMB
ATOM   5009  H4X POPE   38      27.545 -13.207   9.226  1.00  0.00      MEMB
ATOM   5010  H4Y POPE   38      29.300 -12.784   8.810  1.00  0.00      MEMB
ATOM   5011  C35 POPE   38      27.771 -11.226   8.754  1.00  0.00      MEMB
ATOM   5012  H5X POPE   38      28.533 -10.622   8.403  1.00  0.00      MEMB
ATOM   5013  H5Y POPE   38      27.179 -10.597   9.428  1.00  0.00      MEMB
ATOM   5014  C36 POPE   38      27.476 -11.121   7.271  1.00  0.00      MEMB
ATOM   5015  H6X POPE   38      27.458 -10.048   6.926  1.00  0.00      MEMB
ATOM   5016  H6Y POPE   38      26.490 -11.550   7.265  1.00  0.00      MEMB
ATOM   5017  C37 POPE   38      28.330 -11.976   6.342  1.00  0.00      MEMB
ATOM   5018  H7X POPE   38      28.308 -13.015   6.749  1.00  0.00      MEMB
ATOM   5019  H7Y POPE   38      29.376 -11.595   6.394  1.00  0.00      MEMB
ATOM   5020  C38 POPE   38      27.848 -11.927   4.865  1.00  0.00      MEMB
ATOM   5021  H8X POPE   38      28.559 -12.528   4.273  1.00  0.00      MEMB
ATOM   5022  H8Y POPE   38      27.865 -10.864   4.511  1.00  0.00      MEMB
ATOM   5023  C39 POPE   38      26.474 -12.566   4.560  1.00  0.00      MEMB
ATOM   5024  H9X POPE   38      25.770 -11.831   5.011  1.00  0.00      MEMB
ATOM   5025  H9Y POPE   38      26.380 -13.545   5.077  1.00  0.00      MEMB
ATOM   5026 C310 POPE   38      26.123 -12.832   3.068  1.00  0.00      MEMB
ATOM   5027 H10X POPE   38      26.323 -11.912   2.476  1.00  0.00      MEMB
ATOM   5028 H10Y POPE   38      25.022 -13.027   2.972  1.00  0.00      MEMB
ATOM   5029 C311 POPE   38      26.850 -14.000   2.348  1.00  0.00      MEMB
ATOM   5030 H11X POPE   38      27.929 -13.823   2.176  1.00  0.00      MEMB
ATOM   5031 H11Y POPE   38      26.349 -14.006   1.346  1.00  0.00      MEMB
ATOM   5032 C312 POPE   38      26.749 -15.404   2.964  1.00  0.00      MEMB
ATOM   5033 H12X POPE   38      26.041 -15.341   3.820  1.00  0.00      MEMB
ATOM   5034 H12Y POPE   38      27.726 -15.792   3.315  1.00  0.00      MEMB
ATOM   5035 C313 POPE   38      26.234 -16.376   1.920  1.00  0.00      MEMB
ATOM   5036 H13X POPE   38      26.630 -16.160   0.922  1.00  0.00      MEMB
ATOM   5037 H13Y POPE   38      25.224 -15.994   1.906  1.00  0.00      MEMB
ATOM   5038 C314 POPE   38      26.345 -17.860   2.285  1.00  0.00      MEMB
ATOM   5039 H14X POPE   38      26.020 -17.911   3.351  1.00  0.00      MEMB
ATOM   5040 H14Y POPE   38      27.423 -18.082   2.224  1.00  0.00      MEMB
ATOM   5041 C315 POPE   38      25.595 -18.859   1.374  1.00  0.00      MEMB
ATOM   5042 H15X POPE   38      24.520 -18.727   1.479  1.00  0.00      MEMB
ATOM   5043 H15Y POPE   38      25.780 -19.913   1.689  1.00  0.00      MEMB
ATOM   5044 C316 POPE   38      25.915 -18.763  -0.121  1.00  0.00      MEMB
ATOM   5045 H16X POPE   38      26.806 -19.383  -0.277  1.00  0.00      MEMB
ATOM   5046 H16Y POPE   38      26.169 -17.757  -0.500  1.00  0.00      MEMB
ATOM   5047 H16Z POPE   38      25.102 -19.159  -0.766  1.00  0.00      MEMB
ATOM   5048  N   POPC   39       1.403 -27.516  17.701  1.00  0.00      MEMB
ATOM   5049  C12 POPC   39       2.616 -28.412  17.773  1.00  0.00      MEMB
ATOM   5050 H12A POPC   39       3.416 -27.705  17.945  1.00  0.00      MEMB
ATOM   5051 H12B POPC   39       2.738 -28.968  16.855  1.00  0.00      MEMB
ATOM   5052  C13 POPC   39       1.524 -26.528  16.608  1.00  0.00      MEMB
ATOM   5053 H13A POPC   39       1.458 -27.068  15.669  1.00  0.00      MEMB
ATOM   5054 H13B POPC   39       0.674 -25.858  16.635  1.00  0.00      MEMB
ATOM   5055 H13C POPC   39       2.419 -25.924  16.678  1.00  0.00      MEMB
ATOM   5056  C14 POPC   39       0.141 -28.284  17.493  1.00  0.00      MEMB
ATOM   5057 H14A POPC   39      -0.673 -27.637  17.172  1.00  0.00      MEMB
ATOM   5058 H14B POPC   39       0.286 -29.055  16.743  1.00  0.00      MEMB
ATOM   5059 H14C POPC   39      -0.091 -28.797  18.426  1.00  0.00      MEMB
ATOM   5060  C15 POPC   39       1.308 -26.822  19.006  1.00  0.00      MEMB
ATOM   5061 H15A POPC   39       2.238 -26.343  19.243  1.00  0.00      MEMB
ATOM   5062 H15B POPC   39       1.187 -27.584  19.790  1.00  0.00      MEMB
ATOM   5063 H15C POPC   39       0.477 -26.143  18.968  1.00  0.00      MEMB
ATOM   5064  C11 POPC   39       2.701 -29.442  18.921  1.00  0.00      MEMB
ATOM   5065 H11A POPC   39       2.810 -28.842  19.850  1.00  0.00      MEMB
ATOM   5066 H11B POPC   39       3.631 -30.041  18.889  1.00  0.00      MEMB
ATOM   5067  P   POPC   39       1.077 -30.741  20.400  1.00  0.00      MEMB
ATOM   5068  O13 POPC   39       0.485 -29.493  20.932  1.00  0.00      MEMB
ATOM   5069  O14 POPC   39       2.193 -31.411  21.102  1.00  0.00      MEMB
ATOM   5070  O12 POPC   39       1.585 -30.325  18.946  1.00  0.00      MEMB
ATOM   5071  O11 POPC   39      -0.038 -31.804  20.188  1.00  0.00      MEMB
ATOM   5072  C1  POPC   39      -0.983 -31.753  19.156  1.00  0.00      MEMB
ATOM   5073  HA  POPC   39      -1.183 -30.702  18.837  1.00  0.00      MEMB
ATOM   5074  HB  POPC   39      -1.949 -32.100  19.570  1.00  0.00      MEMB
ATOM   5075  C2  POPC   39      -0.514 -32.671  18.005  1.00  0.00      MEMB
ATOM   5076  HS  POPC   39      -0.386 -33.714  18.340  1.00  0.00      MEMB
ATOM   5077  O21 POPC   39       0.774 -32.187  17.570  1.00  0.00      MEMB
ATOM   5078  C21 POPC   39       1.209 -32.737  16.508  1.00  0.00      MEMB
ATOM   5079  O22 POPC   39       0.656 -33.621  15.956  1.00  0.00      MEMB
ATOM   5080  C22 POPC   39       2.487 -32.109  16.004  1.00  0.00      MEMB
ATOM   5081  H2R POPC   39       3.276 -32.558  16.640  1.00  0.00      MEMB
ATOM   5082  H2S POPC   39       2.357 -31.046  16.263  1.00  0.00      MEMB
ATOM   5083  C3  POPC   39      -1.592 -32.580  16.944  1.00  0.00      MEMB
ATOM   5084  HX  POPC   39      -2.592 -32.851  17.368  1.00  0.00      MEMB
ATOM   5085  HY  POPC   39      -1.482 -33.288  16.119  1.00  0.00      MEMB
ATOM   5086  O31 POPC   39      -1.493 -31.184  16.565  1.00  0.00      MEMB
ATOM   5087  C31 POPC   39      -1.173 -30.943  15.320  1.00  0.00      MEMB
ATOM   5088  O32 POPC   39      -0.848 -31.873  14.566  1.00  0.00      MEMB
ATOM   5089  C32 POPC   39      -1.760 -29.377  15.061  1.00  0.00      MEMB
ATOM   5090  H2X POPC   39      -2.105 -28.861  15.920  1.00  0.00      MEMB
ATOM   5091  H2Y POPC   39      -2.775 -29.351  14.501  1.00  0.00      MEMB
ATOM   5092  C23 POPC   39       2.792 -32.260  14.478  1.00  0.00      MEMB
ATOM   5093  H3R POPC   39       2.690 -33.238  14.054  1.00  0.00      MEMB
ATOM   5094  H3S POPC   39       3.861 -32.052  14.312  1.00  0.00      MEMB
ATOM   5095  C24 POPC   39       1.985 -31.394  13.507  1.00  0.00      MEMB
ATOM   5096  H4R POPC   39       1.776 -30.451  14.030  1.00  0.00      MEMB
ATOM   5097  H4S POPC   39       0.996 -31.863  13.284  1.00  0.00      MEMB
ATOM   5098  C25 POPC   39       2.734 -31.188  12.174  1.00  0.00      MEMB
ATOM   5099  H5R POPC   39       2.342 -31.963  11.501  1.00  0.00      MEMB
ATOM   5100  H5S POPC   39       3.825 -31.429  12.273  1.00  0.00      MEMB
ATOM   5101  C26 POPC   39       2.520 -29.833  11.471  1.00  0.00      MEMB
ATOM   5102  H6R POPC   39       1.467 -29.475  11.518  1.00  0.00      MEMB
ATOM   5103  H6S POPC   39       2.776 -29.905  10.388  1.00  0.00      MEMB
ATOM   5104  C27 POPC   39       3.554 -28.892  12.065  1.00  0.00      MEMB
ATOM   5105  H7R POPC   39       4.477 -29.511  12.041  1.00  0.00      MEMB
ATOM   5106  H7S POPC   39       3.271 -28.666  13.116  1.00  0.00      MEMB
ATOM   5107  C28 POPC   39       3.956 -27.663  11.270  1.00  0.00      MEMB
ATOM   5108  H8R POPC   39       4.172 -27.982  10.216  1.00  0.00      MEMB
ATOM   5109  H8S POPC   39       4.911 -27.315  11.720  1.00  0.00      MEMB
ATOM   5110  C29 POPC   39       2.807 -26.728  11.500  1.00  0.00      MEMB
ATOM   5111  H91 POPC   39       2.456 -26.550  12.503  1.00  0.00      MEMB
ATOM   5112 C210 POPC   39       2.119 -26.143  10.587  1.00  0.00      MEMB
ATOM   5113 H101 POPC   39       1.201 -25.604  10.786  1.00  0.00      MEMB
ATOM   5114 C211 POPC   39       2.393 -26.311   9.206  1.00  0.00      MEMB
ATOM   5115 H11R POPC   39       3.457 -26.362   8.823  1.00  0.00      MEMB
ATOM   5116 H11S POPC   39       2.018 -25.288   9.231  1.00  0.00      MEMB
ATOM   5117 C212 POPC   39       1.446 -27.059   8.314  1.00  0.00      MEMB
ATOM   5118 H12R POPC   39       0.404 -26.878   8.665  1.00  0.00      MEMB
ATOM   5119 H12S POPC   39       1.836 -28.085   8.483  1.00  0.00      MEMB
ATOM   5120 C213 POPC   39       1.545 -26.734   6.826  1.00  0.00      MEMB
ATOM   5121 H13R POPC   39       2.558 -26.789   6.408  1.00  0.00      MEMB
ATOM   5122 H13S POPC   39       0.982 -25.814   6.499  1.00  0.00      MEMB
ATOM   5123 C214 POPC   39       1.120 -27.802   6.028  1.00  0.00      MEMB
ATOM   5124 H14R POPC   39       0.138 -27.251   5.851  1.00  0.00      MEMB
ATOM   5125 H14S POPC   39       1.135 -28.787   6.576  1.00  0.00      MEMB
ATOM   5126 C215 POPC   39       1.442 -27.917   4.592  1.00  0.00      MEMB
ATOM   5127 H15R POPC   39       1.068 -27.014   4.108  1.00  0.00      MEMB
ATOM   5128 H15S POPC   39       1.012 -28.730   4.022  1.00  0.00      MEMB
ATOM   5129 C216 POPC   39       2.604 -28.721   4.236  1.00  0.00      MEMB
ATOM   5130 H16R POPC   39       2.545 -29.742   4.701  1.00  0.00      MEMB
ATOM   5131 H16S POPC   39       3.403 -28.133   4.664  1.00  0.00      MEMB
ATOM   5132 C217 POPC   39       2.704 -28.814   2.727  1.00  0.00      MEMB
ATOM   5133 H17R POPC   39       2.571 -27.775   2.330  1.00  0.00      MEMB
ATOM   5134 H17S POPC   39       1.934 -29.496   2.272  1.00  0.00      MEMB
ATOM   5135 C218 POPC   39       4.078 -29.302   2.398  1.00  0.00      MEMB
ATOM   5136 H18R POPC   39       4.043 -29.590   1.366  1.00  0.00      MEMB
ATOM   5137 H18S POPC   39       4.400 -30.180   2.983  1.00  0.00      MEMB
ATOM   5138 H18T POPC   39       4.827 -28.511   2.569  1.00  0.00      MEMB
ATOM   5139  C33 POPC   39      -0.733 -28.558  14.120  1.00  0.00      MEMB
ATOM   5140  H3X POPC   39      -0.144 -29.163  13.342  1.00  0.00      MEMB
ATOM   5141  H3Y POPC   39       0.052 -28.325  14.779  1.00  0.00      MEMB
ATOM   5142  C34 POPC   39      -1.377 -27.437  13.329  1.00  0.00      MEMB
ATOM   5143  H4X POPC   39      -0.541 -26.840  12.938  1.00  0.00      MEMB
ATOM   5144  H4Y POPC   39      -1.962 -26.852  14.044  1.00  0.00      MEMB
ATOM   5145  C35 POPC   39      -2.328 -27.758  12.201  1.00  0.00      MEMB
ATOM   5146  H5X POPC   39      -2.702 -26.786  12.039  1.00  0.00      MEMB
ATOM   5147  H5Y POPC   39      -3.268 -28.332  12.354  1.00  0.00      MEMB
ATOM   5148  C36 POPC   39      -1.572 -28.176  11.007  1.00  0.00      MEMB
ATOM   5149  H6X POPC   39      -1.184 -29.167  11.027  1.00  0.00      MEMB
ATOM   5150  H6Y POPC   39      -0.894 -27.466  10.545  1.00  0.00      MEMB
ATOM   5151  C37 POPC   39      -2.467 -28.338   9.992  1.00  0.00      MEMB
ATOM   5152  H7X POPC   39      -2.959 -27.317   9.912  1.00  0.00      MEMB
ATOM   5153  H7Y POPC   39      -3.220 -29.008  10.261  1.00  0.00      MEMB
ATOM   5154  C38 POPC   39      -1.827 -29.021   8.798  1.00  0.00      MEMB
ATOM   5155  H8X POPC   39      -1.463 -28.128   8.465  1.00  0.00      MEMB
ATOM   5156  H8Y POPC   39      -2.346 -29.510   7.916  1.00  0.00      MEMB
ATOM   5157  C39 POPC   39      -1.162 -30.293   8.611  1.00  0.00      MEMB
ATOM   5158  H9X POPC   39      -1.583 -30.570   9.511  1.00  0.00      MEMB
ATOM   5159  H9Y POPC   39      -0.146 -29.995   8.703  1.00  0.00      MEMB
ATOM   5160 C310 POPC   39      -1.465 -31.246   7.392  1.00  0.00      MEMB
ATOM   5161 H10X POPC   39      -1.447 -31.162   6.382  1.00  0.00      MEMB
ATOM   5162 H10Y POPC   39      -2.502 -31.351   7.087  1.00  0.00      MEMB
ATOM   5163 C311 POPC   39      -0.388 -32.239   7.187  1.00  0.00      MEMB
ATOM   5164 H11X POPC   39      -1.165 -32.645   7.681  1.00  0.00      MEMB
ATOM   5165 H11Y POPC   39       0.499 -32.082   7.792  1.00  0.00      MEMB
ATOM   5166 C312 POPC   39      -0.256 -33.128   6.003  1.00  0.00      MEMB
ATOM   5167 H12X POPC   39      -1.165 -33.126   5.359  1.00  0.00      MEMB
ATOM   5168 H12Y POPC   39      -0.173 -34.191   6.350  1.00  0.00      MEMB
ATOM   5169 C313 POPC   39       1.020 -32.474   5.482  1.00  0.00      MEMB
ATOM   5170 H13X POPC   39       1.900 -32.580   6.124  1.00  0.00      MEMB
ATOM   5171 H13Y POPC   39       0.894 -31.500   5.041  1.00  0.00      MEMB
ATOM   5172 C314 POPC   39       1.499 -33.004   4.259  1.00  0.00      MEMB
ATOM   5173 H14X POPC   39       0.486 -32.919   3.753  1.00  0.00      MEMB
ATOM   5174 H14Y POPC   39       1.765 -34.014   4.701  1.00  0.00      MEMB
ATOM   5175 C315 POPC   39       2.741 -32.550   3.387  1.00  0.00      MEMB
ATOM   5176 H15X POPC   39       3.501 -32.634   4.175  1.00  0.00      MEMB
ATOM   5177 H15Y POPC   39       2.451 -31.569   2.982  1.00  0.00      MEMB
ATOM   5178 C316 POPC   39       3.435 -33.244   2.120  1.00  0.00      MEMB
ATOM   5179 H16X POPC   39       2.707 -33.438   1.298  1.00  0.00      MEMB
ATOM   5180 H16Y POPC   39       3.784 -34.289   2.372  1.00  0.00      MEMB
ATOM   5181 H16Z POPC   39       4.241 -32.735   1.643  1.00  0.00      MEMB
ATOM   5182  N   POPC   40      24.801  19.087  18.462  1.00  0.00      MEMB
ATOM   5183  C12 POPC   40      23.645  18.406  17.775  1.00  0.00      MEMB
ATOM   5184 H12A POPC   40      23.933  17.374  17.568  1.00  0.00      MEMB
ATOM   5185 H12B POPC   40      23.525  18.945  16.838  1.00  0.00      MEMB
ATOM   5186  C13 POPC   40      25.307  18.367  19.669  1.00  0.00      MEMB
ATOM   5187 H13A POPC   40      26.117  18.963  20.062  1.00  0.00      MEMB
ATOM   5188 H13B POPC   40      24.506  18.321  20.419  1.00  0.00      MEMB
ATOM   5189 H13C POPC   40      25.618  17.351  19.481  1.00  0.00      MEMB
ATOM   5190  C14 POPC   40      25.839  19.108  17.431  1.00  0.00      MEMB
ATOM   5191 H14A POPC   40      26.810  19.406  17.806  1.00  0.00      MEMB
[truncated: 25,699,014 more chars]
