# Supplementary material for: Examining the Effect of Charged Lipids on Mitochondrial Outer Membrane Dynamics Using Atomistic Simulations
Source: Biomolecules. 2022 Jan 22;12(2):183. doi: 10.3390/biom12020183 (PMC8961577; doi:10.3390/biom12020183)
Supplement: Supplementary file 1 [file biomolecules-12-00183-s001.zip › Supplementary Materials/simulated_systems/simulated_systems/Mito1/restraints/step6.5_equilibration.dihe]

 DIHEDRAL 59 62 64 66 50 0.0
 IMPROPER 35 24 27 29 50 120.0
 DIHEDRAL 193 196 198 200 50 0.0
 IMPROPER 169 158 161 163 50 120.0
 DIHEDRAL 337 340 342 344 50 0.0
 DIHEDRAL 344 347 349 351 50 0.0
 DIHEDRAL 351 354 356 358 50 0.0
 IMPROPER 313 302 305 307 50 120.0
 IMPROPER 295 268 272 276 50  60.0
 IMPROPER 268 272 276 284 50 -60.0
 IMPROPER 272 276 284 291 50  60.0
 IMPROPER 276 284 291 295 50 -60.0
 IMPROPER 284 291 295 268 50  60.0
 IMPROPER 291 295 268 272 50 -60.0
 IMPROPER 295 300 297 301 50 180.0
 DIHEDRAL 458 461 463 465 50 0.0
 IMPROPER 434 423 426 428 50 120.0
 DIHEDRAL 592 595 597 599 50 0.0
 IMPROPER 568 557 560 562 50 120.0
 DIHEDRAL 726 729 731 733 50 0.0
 IMPROPER 702 691 694 696 50 120.0
 DIHEDRAL 851 854 856 858 50 0.0
 IMPROPER 827 816 819 821 50 120.0
 DIHEDRAL 985 988 990 992 50 0.0
 IMPROPER 961 950 953 955 50 120.0
 DIHEDRAL 1110 1113 1115 1117 50 0.0
 IMPROPER 1086 1075 1078 1080 50 120.0
 DIHEDRAL 1235 1238 1240 1242 50 0.0
 IMPROPER 1211 1200 1203 1205 50 120.0
 DIHEDRAL 1369 1372 1374 1376 50 0.0
 IMPROPER 1345 1334 1337 1339 50 120.0
 DIHEDRAL 1513 1516 1518 1520 50 0.0
 DIHEDRAL 1520 1523 1525 1527 50 0.0
 DIHEDRAL 1527 1530 1532 1534 50 0.0
 IMPROPER 1489 1478 1481 1483 50 120.0
 IMPROPER 1471 1444 1448 1452 50  60.0
 IMPROPER 1444 1448 1452 1460 50 -60.0
 IMPROPER 1448 1452 1460 1467 50  60.0
 IMPROPER 1452 1460 1467 1471 50 -60.0
 IMPROPER 1460 1467 1471 1444 50  60.0
 IMPROPER 1467 1471 1444 1448 50 -60.0
 IMPROPER 1471 1476 1473 1477 50 180.0
 DIHEDRAL 1643 1646 1648 1650 50 0.0
 IMPROPER 1619 1608 1611 1613 50 120.0
 DIHEDRAL 1777 1780 1782 1784 50 0.0
 IMPROPER 1753 1742 1745 1747 50 120.0
 DIHEDRAL 1911 1914 1916 1918 50 0.0
 IMPROPER 1887 1876 1879 1881 50 120.0
 DIHEDRAL 2045 2048 2050 2052 50 0.0
 IMPROPER 2021 2010 2013 2015 50 120.0
 DIHEDRAL 2179 2182 2184 2186 50 0.0
 IMPROPER 2155 2144 2147 2149 50 120.0
 DIHEDRAL 2304 2307 2309 2311 50 0.0
 IMPROPER 2280 2269 2272 2274 50 120.0
 DIHEDRAL 2438 2441 2443 2445 50 0.0
 IMPROPER 2414 2403 2406 2408 50 120.0
 DIHEDRAL 2572 2575 2577 2579 50 0.0
 IMPROPER 2548 2537 2540 2542 50 120.0
 DIHEDRAL 2706 2709 2711 2713 50 0.0
 IMPROPER 2682 2671 2674 2676 50 120.0
 DIHEDRAL 2850 2853 2855 2857 50 0.0
 DIHEDRAL 2857 2860 2862 2864 50 0.0
 DIHEDRAL 2864 2867 2869 2871 50 0.0
 IMPROPER 2826 2815 2818 2820 50 120.0
 IMPROPER 2808 2781 2785 2789 50  60.0
 IMPROPER 2781 2785 2789 2797 50 -60.0
 IMPROPER 2785 2789 2797 2804 50  60.0
 IMPROPER 2789 2797 2804 2808 50 -60.0
 IMPROPER 2797 2804 2808 2781 50  60.0
 IMPROPER 2804 2808 2781 2785 50 -60.0
 IMPROPER 2808 2813 2810 2814 50 180.0
 DIHEDRAL 2990 2993 2995 2997 50 0.0
 DIHEDRAL 2997 3000 3002 3004 50 0.0
 DIHEDRAL 3004 3007 3009 3011 50 0.0
 IMPROPER 2966 2955 2958 2960 50 120.0
 IMPROPER 2948 2921 2925 2929 50  60.0
 IMPROPER 2921 2925 2929 2937 50 -60.0
 IMPROPER 2925 2929 2937 2944 50  60.0
 IMPROPER 2929 2937 2944 2948 50 -60.0
 IMPROPER 2937 2944 2948 2921 50  60.0
 IMPROPER 2944 2948 2921 2925 50 -60.0
 IMPROPER 2948 2953 2950 2954 50 180.0
 DIHEDRAL 3120 3123 3125 3127 50 0.0
 IMPROPER 3096 3085 3088 3090 50 120.0
 DIHEDRAL 3254 3257 3259 3261 50 0.0
 IMPROPER 3230 3219 3222 3224 50 120.0
 DIHEDRAL 3379 3382 3384 3386 50 0.0
 IMPROPER 3355 3344 3347 3349 50 120.0
 DIHEDRAL 3513 3516 3518 3520 50 0.0
 IMPROPER 3489 3478 3481 3483 50 120.0
 DIHEDRAL 3638 3641 3643 3645 50 0.0
 IMPROPER 3614 3603 3606 3608 50 120.0
 DIHEDRAL 3772 3775 3777 3779 50 0.0
 IMPROPER 3748 3737 3740 3742 50 120.0
 DIHEDRAL 3916 3919 3921 3923 50 0.0
 DIHEDRAL 3923 3926 3928 3930 50 0.0
 DIHEDRAL 3930 3933 3935 3937 50 0.0
 IMPROPER 3892 3881 3884 3886 50 120.0
 IMPROPER 3874 3847 3851 3855 50  60.0
 IMPROPER 3847 3851 3855 3863 50 -60.0
 IMPROPER 3851 3855 3863 3870 50  60.0
 IMPROPER 3855 3863 3870 3874 50 -60.0
 IMPROPER 3863 3870 3874 3847 50  60.0
 IMPROPER 3870 3874 3847 3851 50 -60.0
 IMPROPER 3874 3879 3876 3880 50 180.0
 DIHEDRAL 4046 4049 4051 4053 50 0.0
 IMPROPER 4022 4011 4014 4016 50 120.0
 DIHEDRAL 4171 4174 4176 4178 50 0.0
 IMPROPER 4147 4136 4139 4141 50 120.0
 DIHEDRAL 4315 4318 4320 4322 50 0.0
 DIHEDRAL 4322 4325 4327 4329 50 0.0
 DIHEDRAL 4329 4332 4334 4336 50 0.0
 IMPROPER 4291 4280 4283 4285 50 120.0
 IMPROPER 4273 4246 4250 4254 50  60.0
 IMPROPER 4246 4250 4254 4262 50 -60.0
 IMPROPER 4250 4254 4262 4269 50  60.0
 IMPROPER 4254 4262 4269 4273 50 -60.0
 IMPROPER 4262 4269 4273 4246 50  60.0
 IMPROPER 4269 4273 4246 4250 50 -60.0
 IMPROPER 4273 4278 4275 4279 50 180.0
 DIHEDRAL 4445 4448 4450 4452 50 0.0
 IMPROPER 4421 4410 4413 4415 50 120.0
 DIHEDRAL 4579 4582 4584 4586 50 0.0
 IMPROPER 4555 4544 4547 4549 50 120.0
 DIHEDRAL 4713 4716 4718 4720 50 0.0
 IMPROPER 4689 4678 4681 4683 50 120.0
 DIHEDRAL 4847 4850 4852 4854 50 0.0
 IMPROPER 4823 4812 4815 4817 50 120.0
 DIHEDRAL 4972 4975 4977 4979 50 0.0
 IMPROPER 4948 4937 4940 4942 50 120.0
 DIHEDRAL 5106 5109 5111 5113 50 0.0
 IMPROPER 5082 5071 5074 5076 50 120.0
 DIHEDRAL 5240 5243 5245 5247 50 0.0
 IMPROPER 5216 5205 5208 5210 50 120.0
 DIHEDRAL 5365 5368 5370 5372 50 0.0
 IMPROPER 5341 5330 5333 5335 50 120.0
 DIHEDRAL 5509 5512 5514 5516 50 0.0
 DIHEDRAL 5516 5519 5521 5523 50 0.0
 DIHEDRAL 5523 5526 5528 5530 50 0.0
 IMPROPER 5485 5474 5477 5479 50 120.0
 IMPROPER 5467 5440 5444 5448 50  60.0
 IMPROPER 5440 5444 5448 5456 50 -60.0
 IMPROPER 5444 5448 5456 5463 50  60.0
 IMPROPER 5448 5456 5463 5467 50 -60.0
 IMPROPER 5456 5463 5467 5440 50  60.0
 IMPROPER 5463 5467 5440 5444 50 -60.0
 IMPROPER 5467 5472 5469 5473 50 180.0
 DIHEDRAL 5630 5633 5635 5637 50 0.0
 IMPROPER 5606 5595 5598 5600 50 120.0
 DIHEDRAL 5764 5767 5769 5771 50 0.0
 IMPROPER 5740 5729 5732 5734 50 120.0
 DIHEDRAL 5908 5911 5913 5915 50 0.0
 DIHEDRAL 5915 5918 5920 5922 50 0.0
 DIHEDRAL 5922 5925 5927 5929 50 0.0
 IMPROPER 5884 5873 5876 5878 50 120.0
 IMPROPER 5866 5839 5843 5847 50  60.0
 IMPROPER 5839 5843 5847 5855 50 -60.0
 IMPROPER 5843 5847 5855 5862 50  60.0
 IMPROPER 5847 5855 5862 5866 50 -60.0
 IMPROPER 5855 5862 5866 5839 50  60.0
 IMPROPER 5862 5866 5839 5843 50 -60.0
 IMPROPER 5866 5871 5868 5872 50 180.0
 DIHEDRAL 6038 6041 6043 6045 50 0.0
 IMPROPER 6014 6003 6006 6008 50 120.0
 DIHEDRAL 6172 6175 6177 6179 50 0.0
 IMPROPER 6148 6137 6140 6142 50 120.0
 DIHEDRAL 6316 6319 6321 6323 50 0.0
 DIHEDRAL 6323 6326 6328 6330 50 0.0
 DIHEDRAL 6330 6333 6335 6337 50 0.0
 IMPROPER 6292 6281 6284 6286 50 120.0
 IMPROPER 6274 6247 6251 6255 50  60.0
 IMPROPER 6247 6251 6255 6263 50 -60.0
 IMPROPER 6251 6255 6263 6270 50  60.0
 IMPROPER 6255 6263 6270 6274 50 -60.0
 IMPROPER 6263 6270 6274 6247 50  60.0
 IMPROPER 6270 6274 6247 6251 50 -60.0
 IMPROPER 6274 6279 6276 6280 50 180.0
 DIHEDRAL 6446 6449 6451 6453 50 0.0
 IMPROPER 6422 6411 6414 6416 50 120.0
 DIHEDRAL 6580 6583 6585 6587 50 0.0
 IMPROPER 6556 6545 6548 6550 50 120.0
 DIHEDRAL 6705 6708 6710 6712 50 0.0
 IMPROPER 6681 6670 6673 6675 50 120.0
 DIHEDRAL 6839 6842 6844 6846 50 0.0
 IMPROPER 6815 6804 6807 6809 50 120.0
 DIHEDRAL 6973 6976 6978 6980 50 0.0
 IMPROPER 6949 6938 6941 6943 50 120.0
 DIHEDRAL 7098 7101 7103 7105 50 0.0
 IMPROPER 7074 7063 7066 7068 50 120.0
 DIHEDRAL 7223 7226 7228 7230 50 0.0
 IMPROPER 7199 7188 7191 7193 50 120.0
 DIHEDRAL 7348 7351 7353 7355 50 0.0
 IMPROPER 7324 7313 7316 7318 50 120.0
 DIHEDRAL 7482 7485 7487 7489 50 0.0
 IMPROPER 7458 7447 7450 7452 50 120.0
 DIHEDRAL 7616 7619 7621 7623 50 0.0
 IMPROPER 7592 7581 7584 7586 50 120.0
 DIHEDRAL 7741 7744 7746 7748 50 0.0
 IMPROPER 7717 7706 7709 7711 50 120.0
 DIHEDRAL 7875 7878 7880 7882 50 0.0
 IMPROPER 7851 7840 7843 7845 50 120.0
 DIHEDRAL 8009 8012 8014 8016 50 0.0
 IMPROPER 7985 7974 7977 7979 50 120.0
 DIHEDRAL 8143 8146 8148 8150 50 0.0
 IMPROPER 8119 8108 8111 8113 50 120.0
 DIHEDRAL 8277 8280 8282 8284 50 0.0
 IMPROPER 8253 8242 8245 8247 50 120.0
 DIHEDRAL 8402 8405 8407 8409 50 0.0
 IMPROPER 8378 8367 8370 8372 50 120.0
 DIHEDRAL 8527 8530 8532 8534 50 0.0
 IMPROPER 8503 8492 8495 8497 50 120.0
 DIHEDRAL 8661 8664 8666 8668 50 0.0
 IMPROPER 8637 8626 8629 8631 50 120.0
 DIHEDRAL 8795 8798 8800 8802 50 0.0
 IMPROPER 8771 8760 8763 8765 50 120.0
 DIHEDRAL 8929 8932 8934 8936 50 0.0
 IMPROPER 8905 8894 8897 8899 50 120.0
 DIHEDRAL 9063 9066 9068 9070 50 0.0
 IMPROPER 9039 9028 9031 9033 50 120.0
 DIHEDRAL 9197 9200 9202 9204 50 0.0
 IMPROPER 9173 9162 9165 9167 50 120.0
 DIHEDRAL 9322 9325 9327 9329 50 0.0
 IMPROPER 9298 9287 9290 9292 50 120.0
 DIHEDRAL 9456 9459 9461 9463 50 0.0
 IMPROPER 9432 9421 9424 9426 50 120.0
 DIHEDRAL 9590 9593 9595 9597 50 0.0
 IMPROPER 9566 9555 9558 9560 50 120.0
 DIHEDRAL 9715 9718 9720 9722 50 0.0
 IMPROPER 9691 9680 9683 9685 50 120.0
 DIHEDRAL 9840 9843 9845 9847 50 0.0
 IMPROPER 9816 9805 9808 9810 50 120.0
 DIHEDRAL 9965 9968 9970 9972 50 0.0
 IMPROPER 9941 9930 9933 9935 50 120.0
 DIHEDRAL 10099 10102 10104 10106 50 0.0
 IMPROPER 10075 10064 10067 10069 50 120.0
 DIHEDRAL 10224 10227 10229 10231 50 0.0
 IMPROPER 10200 10189 10192 10194 50 120.0
 DIHEDRAL 10358 10361 10363 10365 50 0.0
 IMPROPER 10334 10323 10326 10328 50 120.0
 DIHEDRAL 10483 10486 10488 10490 50 0.0
 IMPROPER 10459 10448 10451 10453 50 120.0
 DIHEDRAL 10617 10620 10622 10624 50 0.0
 IMPROPER 10593 10582 10585 10587 50 120.0
 DIHEDRAL 10761 10764 10766 10768 50 0.0
 DIHEDRAL 10768 10771 10773 10775 50 0.0
 DIHEDRAL 10775 10778 10780 10782 50 0.0
 IMPROPER 10737 10726 10729 10731 50 120.0
 IMPROPER 10719 10692 10696 10700 50  60.0
 IMPROPER 10692 10696 10700 10708 50 -60.0
 IMPROPER 10696 10700 10708 10715 50  60.0
 IMPROPER 10700 10708 10715 10719 50 -60.0
 IMPROPER 10708 10715 10719 10692 50  60.0
 IMPROPER 10715 10719 10692 10696 50 -60.0
 IMPROPER 10719 10724 10721 10725 50 180.0
 DIHEDRAL 10891 10894 10896 10898 50 0.0
 IMPROPER 10867 10856 10859 10861 50 120.0
 DIHEDRAL 11025 11028 11030 11032 50 0.0
 IMPROPER 11001 10990 10993 10995 50 120.0
 DIHEDRAL 11150 11153 11155 11157 50 0.0
 IMPROPER 11126 11115 11118 11120 50 120.0
 DIHEDRAL 11275 11278 11280 11282 50 0.0
 IMPROPER 11251 11240 11243 11245 50 120.0
 DIHEDRAL 11400 11403 11405 11407 50 0.0
 IMPROPER 11376 11365 11368 11370 50 120.0
 DIHEDRAL 11534 11537 11539 11541 50 0.0
 IMPROPER 11510 11499 11502 11504 50 120.0
 DIHEDRAL 11668 11671 11673 11675 50 0.0
 IMPROPER 11644 11633 11636 11638 50 120.0
 DIHEDRAL 11802 11805 11807 11809 50 0.0
 IMPROPER 11778 11767 11770 11772 50 120.0
 DIHEDRAL 11936 11939 11941 11943 50 0.0
 IMPROPER 11912 11901 11904 11906 50 120.0
 DIHEDRAL 12080 12083 12085 12087 50 0.0
 DIHEDRAL 12087 12090 12092 12094 50 0.0
 DIHEDRAL 12094 12097 12099 12101 50 0.0
 IMPROPER 12056 12045 12048 12050 50 120.0
 IMPROPER 12038 12011 12015 12019 50  60.0
 IMPROPER 12011 12015 12019 12027 50 -60.0
 IMPROPER 12015 12019 12027 12034 50  60.0
 IMPROPER 12019 12027 12034 12038 50 -60.0
 IMPROPER 12027 12034 12038 12011 50  60.0
 IMPROPER 12034 12038 12011 12015 50 -60.0
 IMPROPER 12038 12043 12040 12044 50 180.0
 DIHEDRAL 12210 12213 12215 12217 50 0.0
 IMPROPER 12186 12175 12178 12180 50 120.0
 DIHEDRAL 12335 12338 12340 12342 50 0.0
 IMPROPER 12311 12300 12303 12305 50 120.0
 DIHEDRAL 12469 12472 12474 12476 50 0.0
 IMPROPER 12445 12434 12437 12439 50 120.0
 DIHEDRAL 12594 12597 12599 12601 50 0.0
 IMPROPER 12570 12559 12562 12564 50 120.0
 DIHEDRAL 12719 12722 12724 12726 50 0.0
 IMPROPER 12695 12684 12687 12689 50 120.0
 DIHEDRAL 12844 12847 12849 12851 50 0.0
 IMPROPER 12820 12809 12812 12814 50 120.0
 DIHEDRAL 12988 12991 12993 12995 50 0.0
 DIHEDRAL 12995 12998 13000 13002 50 0.0
 DIHEDRAL 13002 13005 13007 13009 50 0.0
 IMPROPER 12964 12953 12956 12958 50 120.0
 IMPROPER 12946 12919 12923 12927 50  60.0
 IMPROPER 12919 12923 12927 12935 50 -60.0
 IMPROPER 12923 12927 12935 12942 50  60.0
 IMPROPER 12927 12935 12942 12946 50 -60.0
 IMPROPER 12935 12942 12946 12919 50  60.0
 IMPROPER 12942 12946 12919 12923 50 -60.0
 IMPROPER 12946 12951 12948 12952 50 180.0
 DIHEDRAL 13118 13121 13123 13125 50 0.0
 IMPROPER 13094 13083 13086 13088 50 120.0
 DIHEDRAL 13252 13255 13257 13259 50 0.0
 IMPROPER 13228 13217 13220 13222 50 120.0
 DIHEDRAL 13386 13389 13391 13393 50 0.0
 IMPROPER 13362 13351 13354 13356 50 120.0
 DIHEDRAL 13511 13514 13516 13518 50 0.0
 IMPROPER 13487 13476 13479 13481 50 120.0
 DIHEDRAL 13655 13658 13660 13662 50 0.0
 DIHEDRAL 13662 13665 13667 13669 50 0.0
 DIHEDRAL 13669 13672 13674 13676 50 0.0
 IMPROPER 13631 13620 13623 13625 50 120.0
 IMPROPER 13613 13586 13590 13594 50  60.0
 IMPROPER 13586 13590 13594 13602 50 -60.0
 IMPROPER 13590 13594 13602 13609 50  60.0
 IMPROPER 13594 13602 13609 13613 50 -60.0
 IMPROPER 13602 13609 13613 13586 50  60.0
 IMPROPER 13609 13613 13586 13590 50 -60.0
 IMPROPER 13613 13618 13615 13619 50 180.0
 DIHEDRAL 13776 13779 13781 13783 50 0.0
 IMPROPER 13752 13741 13744 13746 50 120.0
 DIHEDRAL 13910 13913 13915 13917 50 0.0
 IMPROPER 13886 13875 13878 13880 50 120.0
 DIHEDRAL 14044 14047 14049 14051 50 0.0
 IMPROPER 14020 14009 14012 14014 50 120.0
 DIHEDRAL 14178 14181 14183 14185 50 0.0
 IMPROPER 14154 14143 14146 14148 50 120.0
 DIHEDRAL 14312 14315 14317 14319 50 0.0
 IMPROPER 14288 14277 14280 14282 50 120.0
 DIHEDRAL 14446 14449 14451 14453 50 0.0
 IMPROPER 14422 14411 14414 14416 50 120.0
 DIHEDRAL 14590 14593 14595 14597 50 0.0
 DIHEDRAL 14597 14600 14602 14604 50 0.0
 DIHEDRAL 14604 14607 14609 14611 50 0.0
 IMPROPER 14566 14555 14558 14560 50 120.0
 IMPROPER 14548 14521 14525 14529 50  60.0
 IMPROPER 14521 14525 14529 14537 50 -60.0
 IMPROPER 14525 14529 14537 14544 50  60.0
 IMPROPER 14529 14537 14544 14548 50 -60.0
 IMPROPER 14537 14544 14548 14521 50  60.0
 IMPROPER 14544 14548 14521 14525 50 -60.0
 IMPROPER 14548 14553 14550 14554 50 180.0
 DIHEDRAL 14711 14714 14716 14718 50 0.0
 IMPROPER 14687 14676 14679 14681 50 120.0
 DIHEDRAL 14845 14848 14850 14852 50 0.0
 IMPROPER 14821 14810 14813 14815 50 120.0
 DIHEDRAL 14979 14982 14984 14986 50 0.0
 IMPROPER 14955 14944 14947 14949 50 120.0
 DIHEDRAL 15113 15116 15118 15120 50 0.0
 IMPROPER 15089 15078 15081 15083 50 120.0
 DIHEDRAL 15238 15241 15243 15245 50 0.0
 IMPROPER 15214 15203 15206 15208 50 120.0
 DIHEDRAL 15372 15375 15377 15379 50 0.0
 IMPROPER 15348 15337 15340 15342 50 120.0
 DIHEDRAL 15506 15509 15511 15513 50 0.0
 IMPROPER 15482 15471 15474 15476 50 120.0
 DIHEDRAL 15640 15643 15645 15647 50 0.0
 IMPROPER 15616 15605 15608 15610 50 120.0
 DIHEDRAL 15774 15777 15779 15781 50 0.0
 IMPROPER 15750 15739 15742 15744 50 120.0
 DIHEDRAL 15908 15911 15913 15915 50 0.0
 IMPROPER 15884 15873 15876 15878 50 120.0
 DIHEDRAL 16042 16045 16047 16049 50 0.0
 IMPROPER 16018 16007 16010 16012 50 120.0
 DIHEDRAL 16186 16189 16191 16193 50 0.0
 DIHEDRAL 16193 16196 16198 16200 50 0.0
 DIHEDRAL 16200 16203 16205 16207 50 0.0
 IMPROPER 16162 16151 16154 16156 50 120.0
 IMPROPER 16144 16117 16121 16125 50  60.0
 IMPROPER 16117 16121 16125 16133 50 -60.0
 IMPROPER 16121 16125 16133 16140 50  60.0
 IMPROPER 16125 16133 16140 16144 50 -60.0
 IMPROPER 16133 16140 16144 16117 50  60.0
 IMPROPER 16140 16144 16117 16121 50 -60.0
 IMPROPER 16144 16149 16146 16150 50 180.0
 DIHEDRAL 16316 16319 16321 16323 50 0.0
 IMPROPER 16292 16281 16284 16286 50 120.0
 DIHEDRAL 16450 16453 16455 16457 50 0.0
 IMPROPER 16426 16415 16418 16420 50 120.0
 DIHEDRAL 16584 16587 16589 16591 50 0.0
 IMPROPER 16560 16549 16552 16554 50 120.0
 DIHEDRAL 16718 16721 16723 16725 50 0.0
 IMPROPER 16694 16683 16686 16688 50 120.0
 DIHEDRAL 16852 16855 16857 16859 50 0.0
 IMPROPER 16828 16817 16820 16822 50 120.0
 DIHEDRAL 16977 16980 16982 16984 50 0.0
 IMPROPER 16953 16942 16945 16947 50 120.0
 DIHEDRAL 17121 17124 17126 17128 50 0.0
 DIHEDRAL 17128 17131 17133 17135 50 0.0
 DIHEDRAL 17135 17138 17140 17142 50 0.0
 IMPROPER 17097 17086 17089 17091 50 120.0
 IMPROPER 17079 17052 17056 17060 50  60.0
 IMPROPER 17052 17056 17060 17068 50 -60.0
 IMPROPER 17056 17060 17068 17075 50  60.0
 IMPROPER 17060 17068 17075 17079 50 -60.0
 IMPROPER 17068 17075 17079 17052 50  60.0
 IMPROPER 17075 17079 17052 17056 50 -60.0
 IMPROPER 17079 17084 17081 17085 50 180.0
 DIHEDRAL 17242 17245 17247 17249 50 0.0
 IMPROPER 17218 17207 17210 17212 50 120.0
 DIHEDRAL 17376 17379 17381 17383 50 0.0
 IMPROPER 17352 17341 17344 17346 50 120.0
 DIHEDRAL 17510 17513 17515 17517 50 0.0
 IMPROPER 17486 17475 17478 17480 50 120.0
 DIHEDRAL 17635 17638 17640 17642 50 0.0
 IMPROPER 17611 17600 17603 17605 50 120.0
 DIHEDRAL 17769 17772 17774 17776 50 0.0
 IMPROPER 17745 17734 17737 17739 50 120.0
 DIHEDRAL 17894 17897 17899 17901 50 0.0
 IMPROPER 17870 17859 17862 17864 50 120.0
 DIHEDRAL 18028 18031 18033 18035 50 0.0
 IMPROPER 18004 17993 17996 17998 50 120.0
 DIHEDRAL 18153 18156 18158 18160 50 0.0
 IMPROPER 18129 18118 18121 18123 50 120.0
 DIHEDRAL 18287 18290 18292 18294 50 0.0
 IMPROPER 18263 18252 18255 18257 50 120.0
 DIHEDRAL 18421 18424 18426 18428 50 0.0
 IMPROPER 18397 18386 18389 18391 50 120.0
 DIHEDRAL 18555 18558 18560 18562 50 0.0
 IMPROPER 18531 18520 18523 18525 50 120.0
 DIHEDRAL 18689 18692 18694 18696 50 0.0
 IMPROPER 18665 18654 18657 18659 50 120.0
 DIHEDRAL 18823 18826 18828 18830 50 0.0
 IMPROPER 18799 18788 18791 18793 50 120.0
 DIHEDRAL 18957 18960 18962 18964 50 0.0
 IMPROPER 18933 18922 18925 18927 50 120.0
 DIHEDRAL 19091 19094 19096 19098 50 0.0
 IMPROPER 19067 19056 19059 19061 50 120.0
 DIHEDRAL 19216 19219 19221 19223 50 0.0
 IMPROPER 19192 19181 19184 19186 50 120.0
 DIHEDRAL 19350 19353 19355 19357 50 0.0
 IMPROPER 19326 19315 19318 19320 50 120.0
 DIHEDRAL 19484 19487 19489 19491 50 0.0
 IMPROPER 19460 19449 19452 19454 50 120.0
 DIHEDRAL 19609 19612 19614 19616 50 0.0
 IMPROPER 19585 19574 19577 19579 50 120.0
 DIHEDRAL 19753 19756 19758 19760 50 0.0
 DIHEDRAL 19760 19763 19765 19767 50 0.0
 DIHEDRAL 19767 19770 19772 19774 50 0.0
 IMPROPER 19729 19718 19721 19723 50 120.0
 IMPROPER 19711 19684 19688 19692 50  60.0
 IMPROPER 19684 19688 19692 19700 50 -60.0
 IMPROPER 19688 19692 19700 19707 50  60.0
 IMPROPER 19692 19700 19707 19711 50 -60.0
 IMPROPER 19700 19707 19711 19684 50  60.0
 IMPROPER 19707 19711 19684 19688 50 -60.0
 IMPROPER 19711 19716 19713 19717 50 180.0
 DIHEDRAL 19883 19886 19888 19890 50 0.0
 IMPROPER 19859 19848 19851 19853 50 120.0
 DIHEDRAL 20017 20020 20022 20024 50 0.0
 IMPROPER 19993 19982 19985 19987 50 120.0
 DIHEDRAL 20142 20145 20147 20149 50 0.0
 IMPROPER 20118 20107 20110 20112 50 120.0
 DIHEDRAL 20276 20279 20281 20283 50 0.0
 IMPROPER 20252 20241 20244 20246 50 120.0
 DIHEDRAL 20410 20413 20415 20417 50 0.0
 IMPROPER 20386 20375 20378 20380 50 120.0
 DIHEDRAL 20544 20547 20549 20551 50 0.0
 IMPROPER 20520 20509 20512 20514 50 120.0
 DIHEDRAL 20678 20681 20683 20685 50 0.0
 IMPROPER 20654 20643 20646 20648 50 120.0
 DIHEDRAL 20803 20806 20808 20810 50 0.0
 IMPROPER 20779 20768 20771 20773 50 120.0
 DIHEDRAL 20937 20940 20942 20944 50 0.0
 IMPROPER 20913 20902 20905 20907 50 120.0
 DIHEDRAL 21062 21065 21067 21069 50 0.0
 IMPROPER 21038 21027 21030 21032 50 120.0
 DIHEDRAL 21187 21190 21192 21194 50 0.0
 IMPROPER 21163 21152 21155 21157 50 120.0
 DIHEDRAL 21312 21315 21317 21319 50 0.0
 IMPROPER 21288 21277 21280 21282 50 120.0
 DIHEDRAL 21446 21449 21451 21453 50 0.0
 IMPROPER 21422 21411 21414 21416 50 120.0
 DIHEDRAL 21580 21583 21585 21587 50 0.0
 IMPROPER 21556 21545 21548 21550 50 120.0
 DIHEDRAL 21705 21708 21710 21712 50 0.0
 IMPROPER 21681 21670 21673 21675 50 120.0
 DIHEDRAL 21839 21842 21844 21846 50 0.0
 IMPROPER 21815 21804 21807 21809 50 120.0
 DIHEDRAL 21983 21986 21988 21990 50 0.0
 DIHEDRAL 21990 21993 21995 21997 50 0.0
 DIHEDRAL 21997 22000 22002 22004 50 0.0
 IMPROPER 21959 21948 21951 21953 50 120.0
 IMPROPER 21941 21914 21918 21922 50  60.0
 IMPROPER 21914 21918 21922 21930 50 -60.0
 IMPROPER 21918 21922 21930 21937 50  60.0
 IMPROPER 21922 21930 21937 21941 50 -60.0
 IMPROPER 21930 21937 21941 21914 50  60.0
 IMPROPER 21937 21941 21914 21918 50 -60.0
 IMPROPER 21941 21946 21943 21947 50 180.0
 DIHEDRAL 22104 22107 22109 22111 50 0.0
 IMPROPER 22080 22069 22072 22074 50 120.0
 DIHEDRAL 22229 22232 22234 22236 50 0.0
 IMPROPER 22205 22194 22197 22199 50 120.0
 DIHEDRAL 22363 22366 22368 22370 50 0.0
 IMPROPER 22339 22328 22331 22333 50 120.0
 DIHEDRAL 22497 22500 22502 22504 50 0.0
 IMPROPER 22473 22462 22465 22467 50 120.0
 DIHEDRAL 22631 22634 22636 22638 50 0.0
 IMPROPER 22607 22596 22599 22601 50 120.0
 DIHEDRAL 22765 22768 22770 22772 50 0.0
 IMPROPER 22741 22730 22733 22735 50 120.0
 DIHEDRAL 22890 22893 22895 22897 50 0.0
 IMPROPER 22866 22855 22858 22860 50 120.0
 DIHEDRAL 23024 23027 23029 23031 50 0.0
 IMPROPER 23000 22989 22992 22994 50 120.0
 DIHEDRAL 23158 23161 23163 23165 50 0.0
 IMPROPER 23134 23123 23126 23128 50 120.0
 DIHEDRAL 23292 23295 23297 23299 50 0.0
 IMPROPER 23268 23257 23260 23262 50 120.0
 DIHEDRAL 23426 23429 23431 23433 50 0.0
 IMPROPER 23402 23391 23394 23396 50 120.0
 DIHEDRAL 23560 23563 23565 23567 50 0.0
 IMPROPER 23536 23525 23528 23530 50 120.0
 DIHEDRAL 23685 23688 23690 23692 50 0.0
 IMPROPER 23661 23650 23653 23655 50 120.0
 DIHEDRAL 23810 23813 23815 23817 50 0.0
 IMPROPER 23786 23775 23778 23780 50 120.0
 DIHEDRAL 23944 23947 23949 23951 50 0.0
 IMPROPER 23920 23909 23912 23914 50 120.0
 DIHEDRAL 24078 24081 24083 24085 50 0.0
 IMPROPER 24054 24043 24046 24048 50 120.0
 DIHEDRAL 24203 24206 24208 24210 50 0.0
 IMPROPER 24179 24168 24171 24173 50 120.0
 DIHEDRAL 24337 24340 24342 24344 50 0.0
 IMPROPER 24313 24302 24305 24307 50 120.0
 DIHEDRAL 24471 24474 24476 24478 50 0.0
 IMPROPER 24447 24436 24439 24441 50 120.0
 DIHEDRAL 24605 24608 24610 24612 50 0.0
 IMPROPER 24581 24570 24573 24575 50 120.0
 DIHEDRAL 24739 24742 24744 24746 50 0.0
 IMPROPER 24715 24704 24707 24709 50 120.0
 DIHEDRAL 24873 24876 24878 24880 50 0.0
 IMPROPER 24849 24838 24841 24843 50 120.0
 DIHEDRAL 25007 25010 25012 25014 50 0.0
 IMPROPER 24983 24972 24975 24977 50 120.0
 DIHEDRAL 25132 25135 25137 25139 50 0.0
 IMPROPER 25108 25097 25100 25102 50 120.0
 DIHEDRAL 25266 25269 25271 25273 50 0.0
 IMPROPER 25242 25231 25234 25236 50 120.0
 DIHEDRAL 25400 25403 25405 25407 50 0.0
 IMPROPER 25376 25365 25368 25370 50 120.0
 DIHEDRAL 25544 25547 25549 25551 50 0.0
 DIHEDRAL 25551 25554 25556 25558 50 0.0
 DIHEDRAL 25558 25561 25563 25565 50 0.0
 IMPROPER 25520 25509 25512 25514 50 120.0
 IMPROPER 25502 25475 25479 25483 50  60.0
 IMPROPER 25475 25479 25483 25491 50 -60.0
 IMPROPER 25479 25483 25491 25498 50  60.0
 IMPROPER 25483 25491 25498 25502 50 -60.0
 IMPROPER 25491 25498 25502 25475 50  60.0
 IMPROPER 25498 25502 25475 25479 50 -60.0
 IMPROPER 25502 25507 25504 25508 50 180.0
 DIHEDRAL 25665 25668 25670 25672 50 0.0
 IMPROPER 25641 25630 25633 25635 50 120.0
 DIHEDRAL 25799 25802 25804 25806 50 0.0
 IMPROPER 25775 25764 25767 25769 50 120.0
 DIHEDRAL 25943 25946 25948 25950 50 0.0
 DIHEDRAL 25950 25953 25955 25957 50 0.0
 DIHEDRAL 25957 25960 25962 25964 50 0.0
 IMPROPER 25919 25908 25911 25913 50 120.0
 IMPROPER 25901 25874 25878 25882 50  60.0
 IMPROPER 25874 25878 25882 25890 50 -60.0
 IMPROPER 25878 25882 25890 25897 50  60.0
 IMPROPER 25882 25890 25897 25901 50 -60.0
 IMPROPER 25890 25897 25901 25874 50  60.0
 IMPROPER 25897 25901 25874 25878 50 -60.0
 IMPROPER 25901 25906 25903 25907 50 180.0
 DIHEDRAL 26064 26067 26069 26071 50 0.0
 IMPROPER 26040 26029 26032 26034 50 120.0
 DIHEDRAL 26198 26201 26203 26205 50 0.0
 IMPROPER 26174 26163 26166 26168 50 120.0
 DIHEDRAL 26332 26335 26337 26339 50 0.0
 IMPROPER 26308 26297 26300 26302 50 120.0
 DIHEDRAL 26466 26469 26471 26473 50 0.0
 IMPROPER 26442 26431 26434 26436 50 120.0
 DIHEDRAL 26600 26603 26605 26607 50 0.0
 IMPROPER 26576 26565 26568 26570 50 120.0
 DIHEDRAL 26725 26728 26730 26732 50 0.0
 IMPROPER 26701 26690 26693 26695 50 120.0
 DIHEDRAL 26850 26853 26855 26857 50 0.0
 IMPROPER 26826 26815 26818 26820 50 120.0
 DIHEDRAL 26984 26987 26989 26991 50 0.0
 IMPROPER 26960 26949 26952 26954 50 120.0
 DIHEDRAL 27109 27112 27114 27116 50 0.0
 IMPROPER 27085 27074 27077 27079 50 120.0
 DIHEDRAL 27234 27237 27239 27241 50 0.0
 IMPROPER 27210 27199 27202 27204 50 120.0
 DIHEDRAL 27368 27371 27373 27375 50 0.0
 IMPROPER 27344 27333 27336 27338 50 120.0
 DIHEDRAL 27493 27496 27498 27500 50 0.0
 IMPROPER 27469 27458 27461 27463 50 120.0
 DIHEDRAL 27618 27621 27623 27625 50 0.0
 IMPROPER 27594 27583 27586 27588 50 120.0
 DIHEDRAL 27762 27765 27767 27769 50 0.0
 DIHEDRAL 27769 27772 27774 27776 50 0.0
 DIHEDRAL 27776 27779 27781 27783 50 0.0
 IMPROPER 27738 27727 27730 27732 50 120.0
 IMPROPER 27720 27693 27697 27701 50  60.0
 IMPROPER 27693 27697 27701 27709 50 -60.0
 IMPROPER 27697 27701 27709 27716 50  60.0
 IMPROPER 27701 27709 27716 27720 50 -60.0
 IMPROPER 27709 27716 27720 27693 50  60.0
 IMPROPER 27716 27720 27693 27697 50 -60.0
 IMPROPER 27720 27725 27722 27726 50 180.0
 DIHEDRAL 27892 27895 27897 27899 50 0.0
 IMPROPER 27868 27857 27860 27862 50 120.0
 DIHEDRAL 28026 28029 28031 28033 50 0.0
 IMPROPER 28002 27991 27994 27996 50 120.0
 DIHEDRAL 28170 28173 28175 28177 50 0.0
 DIHEDRAL 28177 28180 28182 28184 50 0.0
 DIHEDRAL 28184 28187 28189 28191 50 0.0
 IMPROPER 28146 28135 28138 28140 50 120.0
 IMPROPER 28128 28101 28105 28109 50  60.0
 IMPROPER 28101 28105 28109 28117 50 -60.0
 IMPROPER 28105 28109 28117 28124 50  60.0
 IMPROPER 28109 28117 28124 28128 50 -60.0
 IMPROPER 28117 28124 28128 28101 50  60.0
 IMPROPER 28124 28128 28101 28105 50 -60.0
 IMPROPER 28128 28133 28130 28134 50 180.0
 DIHEDRAL 28300 28303 28305 28307 50 0.0
 IMPROPER 28276 28265 28268 28270 50 120.0
 DIHEDRAL 28425 28428 28430 28432 50 0.0
 IMPROPER 28401 28390 28393 28395 50 120.0
 DIHEDRAL 28559 28562 28564 28566 50 0.0
 IMPROPER 28535 28524 28527 28529 50 120.0
 DIHEDRAL 28703 28706 28708 28710 50 0.0
 DIHEDRAL 28710 28713 28715 28717 50 0.0
 DIHEDRAL 28717 28720 28722 28724 50 0.0
 IMPROPER 28679 28668 28671 28673 50 120.0
 IMPROPER 28661 28634 28638 28642 50  60.0
 IMPROPER 28634 28638 28642 28650 50 -60.0
 IMPROPER 28638 28642 28650 28657 50  60.0
 IMPROPER 28642 28650 28657 28661 50 -60.0
 IMPROPER 28650 28657 28661 28634 50  60.0
 IMPROPER 28657 28661 28634 28638 50 -60.0
 IMPROPER 28661 28666 28663 28667 50 180.0
 DIHEDRAL 28824 28827 28829 28831 50 0.0
 IMPROPER 28800 28789 28792 28794 50 120.0
 DIHEDRAL 28949 28952 28954 28956 50 0.0
 IMPROPER 28925 28914 28917 28919 50 120.0
 DIHEDRAL 29083 29086 29088 29090 50 0.0
 IMPROPER 29059 29048 29051 29053 50 120.0
 DIHEDRAL 29217 29220 29222 29224 50 0.0
 IMPROPER 29193 29182 29185 29187 50 120.0
 DIHEDRAL 29351 29354 29356 29358 50 0.0
 IMPROPER 29327 29316 29319 29321 50 120.0
 DIHEDRAL 29485 29488 29490 29492 50 0.0
 IMPROPER 29461 29450 29453 29455 50 120.0
 DIHEDRAL 29629 29632 29634 29636 50 0.0
 DIHEDRAL 29636 29639 29641 29643 50 0.0
 DIHEDRAL 29643 29646 29648 29650 50 0.0
 IMPROPER 29605 29594 29597 29599 50 120.0
 IMPROPER 29587 29560 29564 29568 50  60.0
 IMPROPER 29560 29564 29568 29576 50 -60.0
 IMPROPER 29564 29568 29576 29583 50  60.0
 IMPROPER 29568 29576 29583 29587 50 -60.0
 IMPROPER 29576 29583 29587 29560 50  60.0
 IMPROPER 29583 29587 29560 29564 50 -60.0
 IMPROPER 29587 29592 29589 29593 50 180.0
 DIHEDRAL 29750 29753 29755 29757 50 0.0
 IMPROPER 29726 29715 29718 29720 50 120.0
 DIHEDRAL 29894 29897 29899 29901 50 0.0
 DIHEDRAL 29901 29904 29906 29908 50 0.0
 DIHEDRAL 29908 29911 29913 29915 50 0.0
 IMPROPER 29870 29859 29862 29864 50 120.0
 IMPROPER 29852 29825 29829 29833 50  60.0
 IMPROPER 29825 29829 29833 29841 50 -60.0
 IMPROPER 29829 29833 29841 29848 50  60.0
 IMPROPER 29833 29841 29848 29852 50 -60.0
 IMPROPER 29841 29848 29852 29825 50  60.0
 IMPROPER 29848 29852 29825 29829 50 -60.0
 IMPROPER 29852 29857 29854 29858 50 180.0
 DIHEDRAL 30024 30027 30029 30031 50 0.0
 IMPROPER 30000 29989 29992 29994 50 120.0
 DIHEDRAL 30158 30161 30163 30165 50 0.0
 IMPROPER 30134 30123 30126 30128 50 120.0
 DIHEDRAL 30283 30286 30288 30290 50 0.0
 IMPROPER 30259 30248 30251 30253 50 120.0
 DIHEDRAL 30417 30420 30422 30424 50 0.0
 IMPROPER 30393 30382 30385 30387 50 120.0
 DIHEDRAL 30551 30554 30556 30558 50 0.0
 IMPROPER 30527 30516 30519 30521 50 120.0
 DIHEDRAL 30676 30679 30681 30683 50 0.0
 IMPROPER 30652 30641 30644 30646 50 120.0
 DIHEDRAL 30810 30813 30815 30817 50 0.0
 IMPROPER 30786 30775 30778 30780 50 120.0
 DIHEDRAL 30944 30947 30949 30951 50 0.0
 IMPROPER 30920 30909 30912 30914 50 120.0
 DIHEDRAL 31088 31091 31093 31095 50 0.0
 DIHEDRAL 31095 31098 31100 31102 50 0.0
 DIHEDRAL 31102 31105 31107 31109 50 0.0
 IMPROPER 31064 31053 31056 31058 50 120.0
 IMPROPER 31046 31019 31023 31027 50  60.0
 IMPROPER 31019 31023 31027 31035 50 -60.0
 IMPROPER 31023 31027 31035 31042 50  60.0
 IMPROPER 31027 31035 31042 31046 50 -60.0
 IMPROPER 31035 31042 31046 31019 50  60.0
 IMPROPER 31042 31046 31019 31023 50 -60.0
 IMPROPER 31046 31051 31048 31052 50 180.0
 DIHEDRAL 31218 31221 31223 31225 50 0.0
 IMPROPER 31194 31183 31186 31188 50 120.0
 DIHEDRAL 31352 31355 31357 31359 50 0.0
 IMPROPER 31328 31317 31320 31322 50 120.0
 DIHEDRAL 31486 31489 31491 31493 50 0.0
 IMPROPER 31462 31451 31454 31456 50 120.0
 DIHEDRAL 31620 31623 31625 31627 50 0.0
 IMPROPER 31596 31585 31588 31590 50 120.0
 DIHEDRAL 31764 31767 31769 31771 50 0.0
 DIHEDRAL 31771 31774 31776 31778 50 0.0
 DIHEDRAL 31778 31781 31783 31785 50 0.0
 IMPROPER 31740 31729 31732 31734 50 120.0
 IMPROPER 31722 31695 31699 31703 50  60.0
 IMPROPER 31695 31699 31703 31711 50 -60.0
 IMPROPER 31699 31703 31711 31718 50  60.0
 IMPROPER 31703 31711 31718 31722 50 -60.0
 IMPROPER 31711 31718 31722 31695 50  60.0
 IMPROPER 31718 31722 31695 31699 50 -60.0
 IMPROPER 31722 31727 31724 31728 50 180.0
 DIHEDRAL 31894 31897 31899 31901 50 0.0
 IMPROPER 31870 31859 31862 31864 50 120.0
 DIHEDRAL 32019 32022 32024 32026 50 0.0
 IMPROPER 31995 31984 31987 31989 50 120.0
 DIHEDRAL 32153 32156 32158 32160 50 0.0
 IMPROPER 32129 32118 32121 32123 50 120.0
 DIHEDRAL 32297 32300 32302 32304 50 0.0
 DIHEDRAL 32304 32307 32309 32311 50 0.0
 DIHEDRAL 32311 32314 32316 32318 50 0.0
 IMPROPER 32273 32262 32265 32267 50 120.0
 IMPROPER 32255 32228 32232 32236 50  60.0
 IMPROPER 32228 32232 32236 32244 50 -60.0
 IMPROPER 32232 32236 32244 32251 50  60.0
 IMPROPER 32236 32244 32251 32255 50 -60.0
 IMPROPER 32244 32251 32255 32228 50  60.0
 IMPROPER 32251 32255 32228 32232 50 -60.0
 IMPROPER 32255 32260 32257 32261 50 180.0
 DIHEDRAL 32427 32430 32432 32434 50 0.0
 IMPROPER 32403 32392 32395 32397 50 120.0
 DIHEDRAL 32561 32564 32566 32568 50 0.0
 IMPROPER 32537 32526 32529 32531 50 120.0
 DIHEDRAL 32695 32698 32700 32702 50 0.0
 IMPROPER 32671 32660 32663 32665 50 120.0
 DIHEDRAL 32829 32832 32834 32836 50 0.0
 IMPROPER 32805 32794 32797 32799 50 120.0
 DIHEDRAL 32954 32957 32959 32961 50 0.0
 IMPROPER 32930 32919 32922 32924 50 120.0
 DIHEDRAL 33098 33101 33103 33105 50 0.0
 DIHEDRAL 33105 33108 33110 33112 50 0.0
 DIHEDRAL 33112 33115 33117 33119 50 0.0
 IMPROPER 33074 33063 33066 33068 50 120.0
 IMPROPER 33056 33029 33033 33037 50  60.0
 IMPROPER 33029 33033 33037 33045 50 -60.0
 IMPROPER 33033 33037 33045 33052 50  60.0
 IMPROPER 33037 33045 33052 33056 50 -60.0
 IMPROPER 33045 33052 33056 33029 50  60.0
 IMPROPER 33052 33056 33029 33033 50 -60.0
 IMPROPER 33056 33061 33058 33062 50 180.0
 DIHEDRAL 33219 33222 33224 33226 50 0.0
 IMPROPER 33195 33184 33187 33189 50 120.0
 DIHEDRAL 33353 33356 33358 33360 50 0.0
 IMPROPER 33329 33318 33321 33323 50 120.0
 DIHEDRAL 33487 33490 33492 33494 50 0.0
 IMPROPER 33463 33452 33455 33457 50 120.0
 DIHEDRAL 33612 33615 33617 33619 50 0.0
 IMPROPER 33588 33577 33580 33582 50 120.0
 DIHEDRAL 33746 33749 33751 33753 50 0.0
 IMPROPER 33722 33711 33714 33716 50 120.0
 DIHEDRAL 33871 33874 33876 33878 50 0.0
 IMPROPER 33847 33836 33839 33841 50 120.0
 DIHEDRAL 33996 33999 34001 34003 50 0.0
 IMPROPER 33972 33961 33964 33966 50 120.0
 DIHEDRAL 34130 34133 34135 34137 50 0.0
 IMPROPER 34106 34095 34098 34100 50 120.0
 DIHEDRAL 34264 34267 34269 34271 50 0.0
 IMPROPER 34240 34229 34232 34234 50 120.0
 DIHEDRAL 34389 34392 34394 34396 50 0.0
 IMPROPER 34365 34354 34357 34359 50 120.0
 DIHEDRAL 34514 34517 34519 34521 50 0.0
 IMPROPER 34490 34479 34482 34484 50 120.0
 DIHEDRAL 34648 34651 34653 34655 50 0.0
 IMPROPER 34624 34613 34616 34618 50 120.0
 DIHEDRAL 34782 34785 34787 34789 50 0.0
 IMPROPER 34758 34747 34750 34752 50 120.0
 DIHEDRAL 34916 34919 34921 34923 50 0.0
 IMPROPER 34892 34881 34884 34886 50 120.0
 DIHEDRAL 35050 35053 35055 35057 50 0.0
 IMPROPER 35026 35015 35018 35020 50 120.0
 DIHEDRAL 35175 35178 35180 35182 50 0.0
 IMPROPER 35151 35140 35143 35145 50 120.0
 DIHEDRAL 35309 35312 35314 35316 50 0.0
 IMPROPER 35285 35274 35277 35279 50 120.0
 DIHEDRAL 35434 35437 35439 35441 50 0.0
 IMPROPER 35410 35399 35402 35404 50 120.0
 DIHEDRAL 35568 35571 35573 35575 50 0.0
 IMPROPER 35544 35533 35536 35538 50 120.0
 DIHEDRAL 35702 35705 35707 35709 50 0.0
 IMPROPER 35678 35667 35670 35672 50 120.0
 DIHEDRAL 35836 35839 35841 35843 50 0.0
 IMPROPER 35812 35801 35804 35806 50 120.0
 DIHEDRAL 35961 35964 35966 35968 50 0.0
 IMPROPER 35937 35926 35929 35931 50 120.0
 DIHEDRAL 36086 36089 36091 36093 50 0.0
 IMPROPER 36062 36051 36054 36056 50 120.0
 DIHEDRAL 36220 36223 36225 36227 50 0.0
 IMPROPER 36196 36185 36188 36190 50 120.0
 DIHEDRAL 36354 36357 36359 36361 50 0.0
 IMPROPER 36330 36319 36322 36324 50 120.0
 DIHEDRAL 36488 36491 36493 36495 50 0.0
 IMPROPER 36464 36453 36456 36458 50 120.0
 DIHEDRAL 36632 36635 36637 36639 50 0.0
 DIHEDRAL 36639 36642 36644 36646 50 0.0
 DIHEDRAL 36646 36649 36651 36653 50 0.0
 IMPROPER 36608 36597 36600 36602 50 120.0
 IMPROPER 36590 36563 36567 36571 50  60.0
 IMPROPER 36563 36567 36571 36579 50 -60.0
 IMPROPER 36567 36571 36579 36586 50  60.0
 IMPROPER 36571 36579 36586 36590 50 -60.0
 IMPROPER 36579 36586 36590 36563 50  60.0
 IMPROPER 36586 36590 36563 36567 50 -60.0
 IMPROPER 36590 36595 36592 36596 50 180.0
 DIHEDRAL 36762 36765 36767 36769 50 0.0
 IMPROPER 36738 36727 36730 36732 50 120.0
 DIHEDRAL 36896 36899 36901 36903 50 0.0
 IMPROPER 36872 36861 36864 36866 50 120.0
 DIHEDRAL 37030 37033 37035 37037 50 0.0
 IMPROPER 37006 36995 36998 37000 50 120.0
 DIHEDRAL 37174 37177 37179 37181 50 0.0
 DIHEDRAL 37181 37184 37186 37188 50 0.0
 DIHEDRAL 37188 37191 37193 37195 50 0.0
 IMPROPER 37150 37139 37142 37144 50 120.0
 IMPROPER 37132 37105 37109 37113 50  60.0
 IMPROPER 37105 37109 37113 37121 50 -60.0
 IMPROPER 37109 37113 37121 37128 50  60.0
 IMPROPER 37113 37121 37128 37132 50 -60.0
 IMPROPER 37121 37128 37132 37105 50  60.0
 IMPROPER 37128 37132 37105 37109 50 -60.0
 IMPROPER 37132 37137 37134 37138 50 180.0
 DIHEDRAL 37295 37298 37300 37302 50 0.0
 IMPROPER 37271 37260 37263 37265 50 120.0
 DIHEDRAL 37429 37432 37434 37436 50 0.0
 IMPROPER 37405 37394 37397 37399 50 120.0
 DIHEDRAL 37563 37566 37568 37570 50 0.0
 IMPROPER 37539 37528 37531 37533 50 120.0
 DIHEDRAL 37688 37691 37693 37695 50 0.0
 IMPROPER 37664 37653 37656 37658 50 120.0
 DIHEDRAL 37813 37816 37818 37820 50 0.0
 IMPROPER 37789 37778 37781 37783 50 120.0
 DIHEDRAL 37947 37950 37952 37954 50 0.0
 IMPROPER 37923 37912 37915 37917 50 120.0
 DIHEDRAL 38072 38075 38077 38079 50 0.0
 IMPROPER 38048 38037 38040 38042 50 120.0
 DIHEDRAL 38206 38209 38211 38213 50 0.0
 IMPROPER 38182 38171 38174 38176 50 120.0
 DIHEDRAL 38340 38343 38345 38347 50 0.0
 IMPROPER 38316 38305 38308 38310 50 120.0
 DIHEDRAL 38474 38477 38479 38481 50 0.0
 IMPROPER 38450 38439 38442 38444 50 120.0
 DIHEDRAL 38608 38611 38613 38615 50 0.0
 IMPROPER 38584 38573 38576 38578 50 120.0
 DIHEDRAL 38733 38736 38738 38740 50 0.0
 IMPROPER 38709 38698 38701 38703 50 120.0
 DIHEDRAL 38858 38861 38863 38865 50 0.0
 IMPROPER 38834 38823 38826 38828 50 120.0
 DIHEDRAL 38992 38995 38997 38999 50 0.0
 IMPROPER 38968 38957 38960 38962 50 120.0
 DIHEDRAL 39126 39129 39131 39133 50 0.0
 IMPROPER 39102 39091 39094 39096 50 120.0
 DIHEDRAL 39270 39273 39275 39277 50 0.0
 DIHEDRAL 39277 39280 39282 39284 50 0.0
 DIHEDRAL 39284 39287 39289 39291 50 0.0
 IMPROPER 39246 39235 39238 39240 50 120.0
 IMPROPER 39228 39201 39205 39209 50  60.0
 IMPROPER 39201 39205 39209 39217 50 -60.0
 IMPROPER 39205 39209 39217 39224 50  60.0
 IMPROPER 39209 39217 39224 39228 50 -60.0
 IMPROPER 39217 39224 39228 39201 50  60.0
 IMPROPER 39224 39228 39201 39205 50 -60.0
 IMPROPER 39228 39233 39230 39234 50 180.0
 DIHEDRAL 39400 39403 39405 39407 50 0.0
 IMPROPER 39376 39365 39368 39370 50 120.0
 DIHEDRAL 39534 39537 39539 39541 50 0.0
 IMPROPER 39510 39499 39502 39504 50 120.0
 DIHEDRAL 39668 39671 39673 39675 50 0.0
 IMPROPER 39644 39633 39636 39638 50 120.0
 DIHEDRAL 39793 39796 39798 39800 50 0.0
 IMPROPER 39769 39758 39761 39763 50 120.0
 DIHEDRAL 39927 39930 39932 39934 50 0.0
 IMPROPER 39903 39892 39895 39897 50 120.0
 DIHEDRAL 40061 40064 40066 40068 50 0.0
 IMPROPER 40037 40026 40029 40031 50 120.0
 DIHEDRAL 40186 40189 40191 40193 50 0.0
 IMPROPER 40162 40151 40154 40156 50 120.0
 DIHEDRAL 40311 40314 40316 40318 50 0.0
 IMPROPER 40287 40276 40279 40281 50 120.0
 DIHEDRAL 40436 40439 40441 40443 50 0.0
 IMPROPER 40412 40401 40404 40406 50 120.0
 DIHEDRAL 40561 40564 40566 40568 50 0.0
 IMPROPER 40537 40526 40529 40531 50 120.0
 DIHEDRAL 40695 40698 40700 40702 50 0.0
 IMPROPER 40671 40660 40663 40665 50 120.0
 DIHEDRAL 40829 40832 40834 40836 50 0.0
 IMPROPER 40805 40794 40797 40799 50 120.0
 DIHEDRAL 40963 40966 40968 40970 50 0.0
 IMPROPER 40939 40928 40931 40933 50 120.0
 DIHEDRAL 41088 41091 41093 41095 50 0.0
 IMPROPER 41064 41053 41056 41058 50 120.0
 DIHEDRAL 41222 41225 41227 41229 50 0.0
 IMPROPER 41198 41187 41190 41192 50 120.0
 DIHEDRAL 41347 41350 41352 41354 50 0.0
 IMPROPER 41323 41312 41315 41317 50 120.0
 DIHEDRAL 41481 41484 41486 41488 50 0.0
 IMPROPER 41457 41446 41449 41451 50 120.0
 DIHEDRAL 41615 41618 41620 41622 50 0.0
 IMPROPER 41591 41580 41583 41585 50 120.0
 DIHEDRAL 41740 41743 41745 41747 50 0.0
 IMPROPER 41716 41705 41708 41710 50 120.0
 DIHEDRAL 41865 41868 41870 41872 50 0.0
 IMPROPER 41841 41830 41833 41835 50 120.0
 DIHEDRAL 41999 42002 42004 42006 50 0.0
 IMPROPER 41975 41964 41967 41969 50 120.0
 DIHEDRAL 42133 42136 42138 42140 50 0.0
 IMPROPER 42109 42098 42101 42103 50 120.0
 DIHEDRAL 42267 42270 42272 42274 50 0.0
 IMPROPER 42243 42232 42235 42237 50 120.0
 DIHEDRAL 42392 42395 42397 42399 50 0.0
 IMPROPER 42368 42357 42360 42362 50 120.0
 DIHEDRAL 42517 42520 42522 42524 50 0.0
 IMPROPER 42493 42482 42485 42487 50 120.0
 DIHEDRAL 42642 42645 42647 42649 50 0.0
 IMPROPER 42618 42607 42610 42612 50 120.0
 DIHEDRAL 42776 42779 42781 42783 50 0.0
 IMPROPER 42752 42741 42744 42746 50 120.0
 DIHEDRAL 42901 42904 42906 42908 50 0.0
 IMPROPER 42877 42866 42869 42871 50 120.0
 DIHEDRAL 43045 43048 43050 43052 50 0.0
 DIHEDRAL 43052 43055 43057 43059 50 0.0
 DIHEDRAL 43059 43062 43064 43066 50 0.0
 IMPROPER 43021 43010 43013 43015 50 120.0
 IMPROPER 43003 42976 42980 42984 50  60.0
 IMPROPER 42976 42980 42984 42992 50 -60.0
 IMPROPER 42980 42984 42992 42999 50  60.0
 IMPROPER 42984 42992 42999 43003 50 -60.0
 IMPROPER 42992 42999 43003 42976 50  60.0
 IMPROPER 42999 43003 42976 42980 50 -60.0
 IMPROPER 43003 43008 43005 43009 50 180.0
 DIHEDRAL 43185 43188 43190 43192 50 0.0
 DIHEDRAL 43192 43195 43197 43199 50 0.0
 DIHEDRAL 43199 43202 43204 43206 50 0.0
 IMPROPER 43161 43150 43153 43155 50 120.0
 IMPROPER 43143 43116 43120 43124 50  60.0
 IMPROPER 43116 43120 43124 43132 50 -60.0
 IMPROPER 43120 43124 43132 43139 50  60.0
 IMPROPER 43124 43132 43139 43143 50 -60.0
 IMPROPER 43132 43139 43143 43116 50  60.0
 IMPROPER 43139 43143 43116 43120 50 -60.0
 IMPROPER 43143 43148 43145 43149 50 180.0
 DIHEDRAL 43306 43309 43311 43313 50 0.0
 IMPROPER 43282 43271 43274 43276 50 120.0
 DIHEDRAL 43431 43434 43436 43438 50 0.0
 IMPROPER 43407 43396 43399 43401 50 120.0
 DIHEDRAL 43556 43559 43561 43563 50 0.0
 IMPROPER 43532 43521 43524 43526 50 120.0
 DIHEDRAL 43690 43693 43695 43697 50 0.0
 IMPROPER 43666 43655 43658 43660 50 120.0
 DIHEDRAL 43824 43827 43829 43831 50 0.0
 IMPROPER 43800 43789 43792 43794 50 120.0
 DIHEDRAL 43949 43952 43954 43956 50 0.0
 IMPROPER 43925 43914 43917 43919 50 120.0
 DIHEDRAL 44074 44077 44079 44081 50 0.0
 IMPROPER 44050 44039 44042 44044 50 120.0
 DIHEDRAL 44208 44211 44213 44215 50 0.0
 IMPROPER 44184 44173 44176 44178 50 120.0
 DIHEDRAL 44342 44345 44347 44349 50 0.0
 IMPROPER 44318 44307 44310 44312 50 120.0
 DIHEDRAL 44476 44479 44481 44483 50 0.0
 IMPROPER 44452 44441 44444 44446 50 120.0
 DIHEDRAL 44610 44613 44615 44617 50 0.0
 IMPROPER 44586 44575 44578 44580 50 120.0
 DIHEDRAL 44744 44747 44749 44751 50 0.0
 IMPROPER 44720 44709 44712 44714 50 120.0
 DIHEDRAL 44869 44872 44874 44876 50 0.0
 IMPROPER 44845 44834 44837 44839 50 120.0
 DIHEDRAL 44994 44997 44999 45001 50 0.0
 IMPROPER 44970 44959 44962 44964 50 120.0
 DIHEDRAL 45138 45141 45143 45145 50 0.0
 DIHEDRAL 45145 45148 45150 45152 50 0.0
 DIHEDRAL 45152 45155 45157 45159 50 0.0
 IMPROPER 45114 45103 45106 45108 50 120.0
 IMPROPER 45096 45069 45073 45077 50  60.0
 IMPROPER 45069 45073 45077 45085 50 -60.0
 IMPROPER 45073 45077 45085 45092 50  60.0
 IMPROPER 45077 45085 45092 45096 50 -60.0
 IMPROPER 45085 45092 45096 45069 50  60.0
 IMPROPER 45092 45096 45069 45073 50 -60.0
 IMPROPER 45096 45101 45098 45102 50 180.0
 DIHEDRAL 45268 45271 45273 45275 50 0.0
 IMPROPER 45244 45233 45236 45238 50 120.0
 DIHEDRAL 45402 45405 45407 45409 50 0.0
 IMPROPER 45378 45367 45370 45372 50 120.0
 DIHEDRAL 45536 45539 45541 45543 50 0.0
 IMPROPER 45512 45501 45504 45506 50 120.0
 DIHEDRAL 45661 45664 45666 45668 50 0.0
 IMPROPER 45637 45626 45629 45631 50 120.0
 DIHEDRAL 45795 45798 45800 45802 50 0.0
 IMPROPER 45771 45760 45763 45765 50 120.0
 DIHEDRAL 45929 45932 45934 45936 50 0.0
 IMPROPER 45905 45894 45897 45899 50 120.0
 DIHEDRAL 46063 46066 46068 46070 50 0.0
 IMPROPER 46039 46028 46031 46033 50 120.0
 DIHEDRAL 46197 46200 46202 46204 50 0.0
 IMPROPER 46173 46162 46165 46167 50 120.0
 DIHEDRAL 46331 46334 46336 46338 50 0.0
 IMPROPER 46307 46296 46299 46301 50 120.0
 DIHEDRAL 46475 46478 46480 46482 50 0.0
 DIHEDRAL 46482 46485 46487 46489 50 0.0
 DIHEDRAL 46489 46492 46494 46496 50 0.0
 IMPROPER 46451 46440 46443 46445 50 120.0
 IMPROPER 46433 46406 46410 46414 50  60.0
 IMPROPER 46406 46410 46414 46422 50 -60.0
 IMPROPER 46410 46414 46422 46429 50  60.0
 IMPROPER 46414 46422 46429 46433 50 -60.0
 IMPROPER 46422 46429 46433 46406 50  60.0
 IMPROPER 46429 46433 46406 46410 50 -60.0
 IMPROPER 46433 46438 46435 46439 50 180.0
 DIHEDRAL 46605 46608 46610 46612 50 0.0
 IMPROPER 46581 46570 46573 46575 50 120.0
 DIHEDRAL 46739 46742 46744 46746 50 0.0
 IMPROPER 46715 46704 46707 46709 50 120.0
 DIHEDRAL 46864 46867 46869 46871 50 0.0
 IMPROPER 46840 46829 46832 46834 50 120.0
 DIHEDRAL 46998 47001 47003 47005 50 0.0
 IMPROPER 46974 46963 46966 46968 50 120.0
 DIHEDRAL 47123 47126 47128 47130 50 0.0
 IMPROPER 47099 47088 47091 47093 50 120.0
 DIHEDRAL 47257 47260 47262 47264 50 0.0
 IMPROPER 47233 47222 47225 47227 50 120.0
 DIHEDRAL 47382 47385 47387 47389 50 0.0
 IMPROPER 47358 47347 47350 47352 50 120.0
 DIHEDRAL 47507 47510 47512 47514 50 0.0
 IMPROPER 47483 47472 47475 47477 50 120.0
 DIHEDRAL 47641 47644 47646 47648 50 0.0
 IMPROPER 47617 47606 47609 47611 50 120.0
 DIHEDRAL 47775 47778 47780 47782 50 0.0
 IMPROPER 47751 47740 47743 47745 50 120.0
 DIHEDRAL 47909 47912 47914 47916 50 0.0
 IMPROPER 47885 47874 47877 47879 50 120.0
 DIHEDRAL 48043 48046 48048 48050 50 0.0
 IMPROPER 48019 48008 48011 48013 50 120.0
 DIHEDRAL 48168 48171 48173 48175 50 0.0
 IMPROPER 48144 48133 48136 48138 50 120.0
 DIHEDRAL 48312 48315 48317 48319 50 0.0
 DIHEDRAL 48319 48322 48324 48326 50 0.0
 DIHEDRAL 48326 48329 48331 48333 50 0.0
 IMPROPER 48288 48277 48280 48282 50 120.0
 IMPROPER 48270 48243 48247 48251 50  60.0
 IMPROPER 48243 48247 48251 48259 50 -60.0
 IMPROPER 48247 48251 48259 48266 50  60.0
 IMPROPER 48251 48259 48266 48270 50 -60.0
 IMPROPER 48259 48266 48270 48243 50  60.0
 IMPROPER 48266 48270 48243 48247 50 -60.0
 IMPROPER 48270 48275 48272 48276 50 180.0
 DIHEDRAL 48442 48445 48447 48449 50 0.0
 IMPROPER 48418 48407 48410 48412 50 120.0
 DIHEDRAL 48567 48570 48572 48574 50 0.0
 IMPROPER 48543 48532 48535 48537 50 120.0
 DIHEDRAL 48701 48704 48706 48708 50 0.0
 IMPROPER 48677 48666 48669 48671 50 120.0
 DIHEDRAL 48835 48838 48840 48842 50 0.0
 IMPROPER 48811 48800 48803 48805 50 120.0
 DIHEDRAL 48969 48972 48974 48976 50 0.0
 IMPROPER 48945 48934 48937 48939 50 120.0
 DIHEDRAL 49094 49097 49099 49101 50 0.0
 IMPROPER 49070 49059 49062 49064 50 120.0
 DIHEDRAL 49219 49222 49224 49226 50 0.0
 IMPROPER 49195 49184 49187 49189 50 120.0
 DIHEDRAL 49344 49347 49349 49351 50 0.0
 IMPROPER 49320 49309 49312 49314 50 120.0
 DIHEDRAL 49469 49472 49474 49476 50 0.0
 IMPROPER 49445 49434 49437 49439 50 120.0
 DIHEDRAL 49594 49597 49599 49601 50 0.0
 IMPROPER 49570 49559 49562 49564 50 120.0
 DIHEDRAL 49728 49731 49733 49735 50 0.0
 IMPROPER 49704 49693 49696 49698 50 120.0
 DIHEDRAL 49862 49865 49867 49869 50 0.0
 IMPROPER 49838 49827 49830 49832 50 120.0
 DIHEDRAL 49996 49999 50001 50003 50 0.0
 IMPROPER 49972 49961 49964 49966 50 120.0
 DIHEDRAL 50130 50133 50135 50137 50 0.0
 IMPROPER 50106 50095 50098 50100 50 120.0
 DIHEDRAL 50274 50277 50279 50281 50 0.0
 DIHEDRAL 50281 50284 50286 50288 50 0.0
 DIHEDRAL 50288 50291 50293 50295 50 0.0
 IMPROPER 50250 50239 50242 50244 50 120.0
 IMPROPER 50232 50205 50209 50213 50  60.0
 IMPROPER 50205 50209 50213 50221 50 -60.0
 IMPROPER 50209 50213 50221 50228 50  60.0
 IMPROPER 50213 50221 50228 50232 50 -60.0
 IMPROPER 50221 50228 50232 50205 50  60.0
 IMPROPER 50228 50232 50205 50209 50 -60.0
 IMPROPER 50232 50237 50234 50238 50 180.0
 DIHEDRAL 50404 50407 50409 50411 50 0.0
 IMPROPER 50380 50369 50372 50374 50 120.0
 DIHEDRAL 50538 50541 50543 50545 50 0.0
 IMPROPER 50514 50503 50506 50508 50 120.0
 DIHEDRAL 50672 50675 50677 50679 50 0.0
 IMPROPER 50648 50637 50640 50642 50 120.0
 DIHEDRAL 50806 50809 50811 50813 50 0.0
 IMPROPER 50782 50771 50774 50776 50 120.0
 DIHEDRAL 50931 50934 50936 50938 50 0.0
 IMPROPER 50907 50896 50899 50901 50 120.0
 DIHEDRAL 51056 51059 51061 51063 50 0.0
 IMPROPER 51032 51021 51024 51026 50 120.0
 DIHEDRAL 51190 51193 51195 51197 50 0.0
 IMPROPER 51166 51155 51158 51160 50 120.0
 DIHEDRAL 51324 51327 51329 51331 50 0.0
 IMPROPER 51300 51289 51292 51294 50 120.0
 DIHEDRAL 51458 51461 51463 51465 50 0.0
 IMPROPER 51434 51423 51426 51428 50 120.0
 DIHEDRAL 51602 51605 51607 51609 50 0.0
 DIHEDRAL 51609 51612 51614 51616 50 0.0
 DIHEDRAL 51616 51619 51621 51623 50 0.0
 IMPROPER 51578 51567 51570 51572 50 120.0
 IMPROPER 51560 51533 51537 51541 50  60.0
 IMPROPER 51533 51537 51541 51549 50 -60.0
 IMPROPER 51537 51541 51549 51556 50  60.0
 IMPROPER 51541 51549 51556 51560 50 -60.0
 IMPROPER 51549 51556 51560 51533 50  60.0
 IMPROPER 51556 51560 51533 51537 50 -60.0
 IMPROPER 51560 51565 51562 51566 50 180.0
 DIHEDRAL 51723 51726 51728 51730 50 0.0
 IMPROPER 51699 51688 51691 51693 50 120.0
 DIHEDRAL 51848 51851 51853 51855 50 0.0
 IMPROPER 51824 51813 51816 51818 50 120.0
 DIHEDRAL 51973 51976 51978 51980 50 0.0
 IMPROPER 51949 51938 51941 51943 50 120.0
 DIHEDRAL 52107 52110 52112 52114 50 0.0
 IMPROPER 52083 52072 52075 52077 50 120.0
 DIHEDRAL 52241 52244 52246 52248 50 0.0
 IMPROPER 52217 52206 52209 52211 50 120.0
 DIHEDRAL 52366 52369 52371 52373 50 0.0
 IMPROPER 52342 52331 52334 52336 50 120.0
 DIHEDRAL 52491 52494 52496 52498 50 0.0
 IMPROPER 52467 52456 52459 52461 50 120.0
 DIHEDRAL 52635 52638 52640 52642 50 0.0
 DIHEDRAL 52642 52645 52647 52649 50 0.0
 DIHEDRAL 52649 52652 52654 52656 50 0.0
 IMPROPER 52611 52600 52603 52605 50 120.0
 IMPROPER 52593 52566 52570 52574 50  60.0
 IMPROPER 52566 52570 52574 52582 50 -60.0
 IMPROPER 52570 52574 52582 52589 50  60.0
 IMPROPER 52574 52582 52589 52593 50 -60.0
 IMPROPER 52582 52589 52593 52566 50  60.0
 IMPROPER 52589 52593 52566 52570 50 -60.0
 IMPROPER 52593 52598 52595 52599 50 180.0
 DIHEDRAL 52765 52768 52770 52772 50 0.0
 IMPROPER 52741 52730 52733 52735 50 120.0
 DIHEDRAL 52899 52902 52904 52906 50 0.0
 IMPROPER 52875 52864 52867 52869 50 120.0
 DIHEDRAL 53033 53036 53038 53040 50 0.0
 IMPROPER 53009 52998 53001 53003 50 120.0
 DIHEDRAL 53167 53170 53172 53174 50 0.0
 IMPROPER 53143 53132 53135 53137 50 120.0
 DIHEDRAL 53301 53304 53306 53308 50 0.0
 IMPROPER 53277 53266 53269 53271 50 120.0
 DIHEDRAL 53435 53438 53440 53442 50 0.0
 IMPROPER 53411 53400 53403 53405 50 120.0
 DIHEDRAL 53569 53572 53574 53576 50 0.0
 IMPROPER 53545 53534 53537 53539 50 120.0
 DIHEDRAL 53713 53716 53718 53720 50 0.0
 DIHEDRAL 53720 53723 53725 53727 50 0.0
 DIHEDRAL 53727 53730 53732 53734 50 0.0
 IMPROPER 53689 53678 53681 53683 50 120.0
 IMPROPER 53671 53644 53648 53652 50  60.0
 IMPROPER 53644 53648 53652 53660 50 -60.0
 IMPROPER 53648 53652 53660 53667 50  60.0
 IMPROPER 53652 53660 53667 53671 50 -60.0
 IMPROPER 53660 53667 53671 53644 50  60.0
 IMPROPER 53667 53671 53644 53648 50 -60.0
 IMPROPER 53671 53676 53673 53677 50 180.0
 DIHEDRAL 53834 53837 53839 53841 50 0.0
 IMPROPER 53810 53799 53802 53804 50 120.0
 DIHEDRAL 53959 53962 53964 53966 50 0.0
 IMPROPER 53935 53924 53927 53929 50 120.0
 DIHEDRAL 54084 54087 54089 54091 50 0.0
 IMPROPER 54060 54049 54052 54054 50 120.0
 DIHEDRAL 54228 54231 54233 54235 50 0.0
 DIHEDRAL 54235 54238 54240 54242 50 0.0
 DIHEDRAL 54242 54245 54247 54249 50 0.0
 IMPROPER 54204 54193 54196 54198 50 120.0
 IMPROPER 54186 54159 54163 54167 50  60.0
 IMPROPER 54159 54163 54167 54175 50 -60.0
 IMPROPER 54163 54167 54175 54182 50  60.0
 IMPROPER 54167 54175 54182 54186 50 -60.0
 IMPROPER 54175 54182 54186 54159 50  60.0
 IMPROPER 54182 54186 54159 54163 50 -60.0
 IMPROPER 54186 54191 54188 54192 50 180.0
 DIHEDRAL 54349 54352 54354 54356 50 0.0
 IMPROPER 54325 54314 54317 54319 50 120.0
 DIHEDRAL 54483 54486 54488 54490 50 0.0
 IMPROPER 54459 54448 54451 54453 50 120.0
 DIHEDRAL 54617 54620 54622 54624 50 0.0
 IMPROPER 54593 54582 54585 54587 50 120.0
 DIHEDRAL 54751 54754 54756 54758 50 0.0
 IMPROPER 54727 54716 54719 54721 50 120.0
 DIHEDRAL 54885 54888 54890 54892 50 0.0
 IMPROPER 54861 54850 54853 54855 50 120.0
 DIHEDRAL 55010 55013 55015 55017 50 0.0
 IMPROPER 54986 54975 54978 54980 50 120.0
 DIHEDRAL 55135 55138 55140 55142 50 0.0
 IMPROPER 55111 55100 55103 55105 50 120.0
 DIHEDRAL 55260 55263 55265 55267 50 0.0
 IMPROPER 55236 55225 55228 55230 50 120.0
 DIHEDRAL 55394 55397 55399 55401 50 0.0
 IMPROPER 55370 55359 55362 55364 50 120.0
 DIHEDRAL 55538 55541 55543 55545 50 0.0
 DIHEDRAL 55545 55548 55550 55552 50 0.0
 DIHEDRAL 55552 55555 55557 55559 50 0.0
 IMPROPER 55514 55503 55506 55508 50 120.0
 IMPROPER 55496 55469 55473 55477 50  60.0
 IMPROPER 55469 55473 55477 55485 50 -60.0
 IMPROPER 55473 55477 55485 55492 50  60.0
 IMPROPER 55477 55485 55492 55496 50 -60.0
 IMPROPER 55485 55492 55496 55469 50  60.0
 IMPROPER 55492 55496 55469 55473 50 -60.0
 IMPROPER 55496 55501 55498 55502 50 180.0
 DIHEDRAL 55668 55671 55673 55675 50 0.0
 IMPROPER 55644 55633 55636 55638 50 120.0
 DIHEDRAL 55793 55796 55798 55800 50 0.0
 IMPROPER 55769 55758 55761 55763 50 120.0
 DIHEDRAL 55937 55940 55942 55944 50 0.0
 DIHEDRAL 55944 55947 55949 55951 50 0.0
 DIHEDRAL 55951 55954 55956 55958 50 0.0
 IMPROPER 55913 55902 55905 55907 50 120.0
 IMPROPER 55895 55868 55872 55876 50  60.0
 IMPROPER 55868 55872 55876 55884 50 -60.0
 IMPROPER 55872 55876 55884 55891 50  60.0
 IMPROPER 55876 55884 55891 55895 50 -60.0
 IMPROPER 55884 55891 55895 55868 50  60.0
 IMPROPER 55891 55895 55868 55872 50 -60.0
 IMPROPER 55895 55900 55897 55901 50 180.0
 DIHEDRAL 56067 56070 56072 56074 50 0.0
 IMPROPER 56043 56032 56035 56037 50 120.0
 DIHEDRAL 56201 56204 56206 56208 50 0.0
 IMPROPER 56177 56166 56169 56171 50 120.0
 DIHEDRAL 56335 56338 56340 56342 50 0.0
 IMPROPER 56311 56300 56303 56305 50 120.0
 DIHEDRAL 56460 56463 56465 56467 50 0.0
 IMPROPER 56436 56425 56428 56430 50 120.0
 DIHEDRAL 56594 56597 56599 56601 50 0.0
 IMPROPER 56570 56559 56562 56564 50 120.0
 DIHEDRAL 56738 56741 56743 56745 50 0.0
 DIHEDRAL 56745 56748 56750 56752 50 0.0
 DIHEDRAL 56752 56755 56757 56759 50 0.0
 IMPROPER 56714 56703 56706 56708 50 120.0
 IMPROPER 56696 56669 56673 56677 50  60.0
 IMPROPER 56669 56673 56677 56685 50 -60.0
 IMPROPER 56673 56677 56685 56692 50  60.0
 IMPROPER 56677 56685 56692 56696 50 -60.0
 IMPROPER 56685 56692 56696 56669 50  60.0
 IMPROPER 56692 56696 56669 56673 50 -60.0
 IMPROPER 56696 56701 56698 56702 50 180.0
 DIHEDRAL 56859 56862 56864 56866 50 0.0
 IMPROPER 56835 56824 56827 56829 50 120.0
 DIHEDRAL 56984 56987 56989 56991 50 0.0
 IMPROPER 56960 56949 56952 56954 50 120.0
 DIHEDRAL 57118 57121 57123 57125 50 0.0
 IMPROPER 57094 57083 57086 57088 50 120.0
 DIHEDRAL 57243 57246 57248 57250 50 0.0
 IMPROPER 57219 57208 57211 57213 50 120.0
 DIHEDRAL 57387 57390 57392 57394 50 0.0
 DIHEDRAL 57394 57397 57399 57401 50 0.0
 DIHEDRAL 57401 57404 57406 57408 50 0.0
 IMPROPER 57363 57352 57355 57357 50 120.0
 IMPROPER 57345 57318 57322 57326 50  60.0
 IMPROPER 57318 57322 57326 57334 50 -60.0
 IMPROPER 57322 57326 57334 57341 50  60.0
 IMPROPER 57326 57334 57341 57345 50 -60.0
 IMPROPER 57334 57341 57345 57318 50  60.0
 IMPROPER 57341 57345 57318 57322 50 -60.0
 IMPROPER 57345 57350 57347 57351 50 180.0
 DIHEDRAL 57517 57520 57522 57524 50 0.0
 IMPROPER 57493 57482 57485 57487 50 120.0
 DIHEDRAL 57651 57654 57656 57658 50 0.0
 IMPROPER 57627 57616 57619 57621 50 120.0
 DIHEDRAL 57785 57788 57790 57792 50 0.0
 IMPROPER 57761 57750 57753 57755 50 120.0
 DIHEDRAL 57919 57922 57924 57926 50 0.0
 IMPROPER 57895 57884 57887 57889 50 120.0
 DIHEDRAL 58063 58066 58068 58070 50 0.0
 DIHEDRAL 58070 58073 58075 58077 50 0.0
 DIHEDRAL 58077 58080 58082 58084 50 0.0
 IMPROPER 58039 58028 58031 58033 50 120.0
 IMPROPER 58021 57994 57998 58002 50  60.0
 IMPROPER 57994 57998 58002 58010 50 -60.0
 IMPROPER 57998 58002 58010 58017 50  60.0
 IMPROPER 58002 58010 58017 58021 50 -60.0
 IMPROPER 58010 58017 58021 57994 50  60.0
 IMPROPER 58017 58021 57994 57998 50 -60.0
 IMPROPER 58021 58026 58023 58027 50 180.0
 DIHEDRAL 58193 58196 58198 58200 50 0.0
 IMPROPER 58169 58158 58161 58163 50 120.0
 DIHEDRAL 58327 58330 58332 58334 50 0.0
 IMPROPER 58303 58292 58295 58297 50 120.0
 DIHEDRAL 58461 58464 58466 58468 50 0.0
 IMPROPER 58437 58426 58429 58431 50 120.0
 DIHEDRAL 58595 58598 58600 58602 50 0.0
 IMPROPER 58571 58560 58563 58565 50 120.0
 DIHEDRAL 58729 58732 58734 58736 50 0.0
 IMPROPER 58705 58694 58697 58699 50 120.0
 DIHEDRAL 58854 58857 58859 58861 50 0.0
 IMPROPER 58830 58819 58822 58824 50 120.0
 DIHEDRAL 58988 58991 58993 58995 50 0.0
 IMPROPER 58964 58953 58956 58958 50 120.0
 DIHEDRAL 59113 59116 59118 59120 50 0.0
 IMPROPER 59089 59078 59081 59083 50 120.0
 DIHEDRAL 59247 59250 59252 59254 50 0.0
 IMPROPER 59223 59212 59215 59217 50 120.0
 DIHEDRAL 59372 59375 59377 59379 50 0.0
 IMPROPER 59348 59337 59340 59342 50 120.0
 DIHEDRAL 59506 59509 59511 59513 50 0.0
 IMPROPER 59482 59471 59474 59476 50 120.0
 DIHEDRAL 59640 59643 59645 59647 50 0.0
 IMPROPER 59616 59605 59608 59610 50 120.0
 DIHEDRAL 59765 59768 59770 59772 50 0.0
 IMPROPER 59741 59730 59733 59735 50 120.0
 DIHEDRAL 59899 59902 59904 59906 50 0.0
 IMPROPER 59875 59864 59867 59869 50 120.0
 DIHEDRAL 60033 60036 60038 60040 50 0.0
 IMPROPER 60009 59998 60001 60003 50 120.0
 DIHEDRAL 60158 60161 60163 60165 50 0.0
 IMPROPER 60134 60123 60126 60128 50 120.0
 DIHEDRAL 60292 60295 60297 60299 50 0.0
 IMPROPER 60268 60257 60260 60262 50 120.0
 DIHEDRAL 60426 60429 60431 60433 50 0.0
 IMPROPER 60402 60391 60394 60396 50 120.0
 DIHEDRAL 60560 60563 60565 60567 50 0.0
 IMPROPER 60536 60525 60528 60530 50 120.0
 DIHEDRAL 60685 60688 60690 60692 50 0.0
 IMPROPER 60661 60650 60653 60655 50 120.0
 DIHEDRAL 60819 60822 60824 60826 50 0.0
 IMPROPER 60795 60784 60787 60789 50 120.0
 DIHEDRAL 60953 60956 60958 60960 50 0.0
 IMPROPER 60929 60918 60921 60923 50 120.0
 DIHEDRAL 61087 61090 61092 61094 50 0.0
 IMPROPER 61063 61052 61055 61057 50 120.0
 DIHEDRAL 61231 61234 61236 61238 50 0.0
 DIHEDRAL 61238 61241 61243 61245 50 0.0
 DIHEDRAL 61245 61248 61250 61252 50 0.0
 IMPROPER 61207 61196 61199 61201 50 120.0
 IMPROPER 61189 61162 61166 61170 50  60.0
 IMPROPER 61162 61166 61170 61178 50 -60.0
 IMPROPER 61166 61170 61178 61185 50  60.0
 IMPROPER 61170 61178 61185 61189 50 -60.0
 IMPROPER 61178 61185 61189 61162 50  60.0
 IMPROPER 61185 61189 61162 61166 50 -60.0
 IMPROPER 61189 61194 61191 61195 50 180.0
 DIHEDRAL 61352 61355 61357 61359 50 0.0
 IMPROPER 61328 61317 61320 61322 50 120.0
 DIHEDRAL 61486 61489 61491 61493 50 0.0
 IMPROPER 61462 61451 61454 61456 50 120.0
 DIHEDRAL 61611 61614 61616 61618 50 0.0
 IMPROPER 61587 61576 61579 61581 50 120.0
 DIHEDRAL 61745 61748 61750 61752 50 0.0
 IMPROPER 61721 61710 61713 61715 50 120.0
 DIHEDRAL 61879 61882 61884 61886 50 0.0
 IMPROPER 61855 61844 61847 61849 50 120.0
 DIHEDRAL 62013 62016 62018 62020 50 0.0
 IMPROPER 61989 61978 61981 61983 50 120.0
 DIHEDRAL 62147 62150 62152 62154 50 0.0
 IMPROPER 62123 62112 62115 62117 50 120.0
 DIHEDRAL 62281 62284 62286 62288 50 0.0
 IMPROPER 62257 62246 62249 62251 50 120.0
 DIHEDRAL 62415 62418 62420 62422 50 0.0
 IMPROPER 62391 62380 62383 62385 50 120.0
 DIHEDRAL 62540 62543 62545 62547 50 0.0
 IMPROPER 62516 62505 62508 62510 50 120.0
 DIHEDRAL 62665 62668 62670 62672 50 0.0
 IMPROPER 62641 62630 62633 62635 50 120.0
 DIHEDRAL 62790 62793 62795 62797 50 0.0
 IMPROPER 62766 62755 62758 62760 50 120.0
 DIHEDRAL 62924 62927 62929 62931 50 0.0
 IMPROPER 62900 62889 62892 62894 50 120.0
 DIHEDRAL 63058 63061 63063 63065 50 0.0
 IMPROPER 63034 63023 63026 63028 50 120.0
 DIHEDRAL 63183 63186 63188 63190 50 0.0
 IMPROPER 63159 63148 63151 63153 50 120.0
 DIHEDRAL 63317 63320 63322 63324 50 0.0
 IMPROPER 63293 63282 63285 63287 50 120.0
 DIHEDRAL 63442 63445 63447 63449 50 0.0
 IMPROPER 63418 63407 63410 63412 50 120.0
 DIHEDRAL 63567 63570 63572 63574 50 0.0
 IMPROPER 63543 63532 63535 63537 50 120.0
 DIHEDRAL 63711 63714 63716 63718 50 0.0
 DIHEDRAL 63718 63721 63723 63725 50 0.0
 DIHEDRAL 63725 63728 63730 63732 50 0.0
 IMPROPER 63687 63676 63679 63681 50 120.0
 IMPROPER 63669 63642 63646 63650 50  60.0
 IMPROPER 63642 63646 63650 63658 50 -60.0
 IMPROPER 63646 63650 63658 63665 50  60.0
 IMPROPER 63650 63658 63665 63669 50 -60.0
 IMPROPER 63658 63665 63669 63642 50  60.0
 IMPROPER 63665 63669 63642 63646 50 -60.0
 IMPROPER 63669 63674 63671 63675 50 180.0
 DIHEDRAL 63841 63844 63846 63848 50 0.0
 IMPROPER 63817 63806 63809 63811 50 120.0
 DIHEDRAL 63966 63969 63971 63973 50 0.0
 IMPROPER 63942 63931 63934 63936 50 120.0
 DIHEDRAL 64100 64103 64105 64107 50 0.0
 IMPROPER 64076 64065 64068 64070 50 120.0
 DIHEDRAL 64225 64228 64230 64232 50 0.0
 IMPROPER 64201 64190 64193 64195 50 120.0
 DIHEDRAL 64359 64362 64364 64366 50 0.0
 IMPROPER 64335 64324 64327 64329 50 120.0
 DIHEDRAL 64503 64506 64508 64510 50 0.0
 DIHEDRAL 64510 64513 64515 64517 50 0.0
 DIHEDRAL 64517 64520 64522 64524 50 0.0
 IMPROPER 64479 64468 64471 64473 50 120.0
 IMPROPER 64461 64434 64438 64442 50  60.0
 IMPROPER 64434 64438 64442 64450 50 -60.0
 IMPROPER 64438 64442 64450 64457 50  60.0
 IMPROPER 64442 64450 64457 64461 50 -60.0
 IMPROPER 64450 64457 64461 64434 50  60.0
 IMPROPER 64457 64461 64434 64438 50 -60.0
 IMPROPER 64461 64466 64463 64467 50 180.0
 DIHEDRAL 64624 64627 64629 64631 50 0.0
 IMPROPER 64600 64589 64592 64594 50 120.0
 DIHEDRAL 64749 64752 64754 64756 50 0.0
 IMPROPER 64725 64714 64717 64719 50 120.0
 DIHEDRAL 64883 64886 64888 64890 50 0.0
 IMPROPER 64859 64848 64851 64853 50 120.0
 DIHEDRAL 65017 65020 65022 65024 50 0.0
 IMPROPER 64993 64982 64985 64987 50 120.0
 DIHEDRAL 65151 65154 65156 65158 50 0.0
 IMPROPER 65127 65116 65119 65121 50 120.0
 DIHEDRAL 65285 65288 65290 65292 50 0.0
 IMPROPER 65261 65250 65253 65255 50 120.0
 DIHEDRAL 65419 65422 65424 65426 50 0.0
 IMPROPER 65395 65384 65387 65389 50 120.0
 DIHEDRAL 65553 65556 65558 65560 50 0.0
 IMPROPER 65529 65518 65521 65523 50 120.0
 DIHEDRAL 65687 65690 65692 65694 50 0.0
 IMPROPER 65663 65652 65655 65657 50 120.0
 DIHEDRAL 65812 65815 65817 65819 50 0.0
 IMPROPER 65788 65777 65780 65782 50 120.0
 DIHEDRAL 65937 65940 65942 65944 50 0.0
 IMPROPER 65913 65902 65905 65907 50 120.0
 DIHEDRAL 66071 66074 66076 66078 50 0.0
 IMPROPER 66047 66036 66039 66041 50 120.0
 DIHEDRAL 66205 66208 66210 66212 50 0.0
 IMPROPER 66181 66170 66173 66175 50 120.0
 DIHEDRAL 66330 66333 66335 66337 50 0.0
 IMPROPER 66306 66295 66298 66300 50 120.0
 DIHEDRAL 66464 66467 66469 66471 50 0.0
 IMPROPER 66440 66429 66432 66434 50 120.0
 DIHEDRAL 66598 66601 66603 66605 50 0.0
 IMPROPER 66574 66563 66566 66568 50 120.0
 DIHEDRAL 66723 66726 66728 66730 50 0.0
 IMPROPER 66699 66688 66691 66693 50 120.0
 DIHEDRAL 66857 66860 66862 66864 50 0.0
 IMPROPER 66833 66822 66825 66827 50 120.0
 DIHEDRAL 66991 66994 66996 66998 50 0.0
 IMPROPER 66967 66956 66959 66961 50 120.0
 DIHEDRAL 67125 67128 67130 67132 50 0.0
 IMPROPER 67101 67090 67093 67095 50 120.0
 DIHEDRAL 67259 67262 67264 67266 50 0.0
 IMPROPER 67235 67224 67227 67229 50 120.0
 DIHEDRAL 67393 67396 67398 67400 50 0.0
 IMPROPER 67369 67358 67361 67363 50 120.0
 DIHEDRAL 67527 67530 67532 67534 50 0.0
 IMPROPER 67503 67492 67495 67497 50 120.0
 DIHEDRAL 67661 67664 67666 67668 50 0.0
 IMPROPER 67637 67626 67629 67631 50 120.0
 DIHEDRAL 67795 67798 67800 67802 50 0.0
 IMPROPER 67771 67760 67763 67765 50 120.0
 DIHEDRAL 67929 67932 67934 67936 50 0.0
 IMPROPER 67905 67894 67897 67899 50 120.0
 DIHEDRAL 68063 68066 68068 68070 50 0.0
 IMPROPER 68039 68028 68031 68033 50 120.0
 DIHEDRAL 68197 68200 68202 68204 50 0.0
 IMPROPER 68173 68162 68165 68167 50 120.0
 DIHEDRAL 68331 68334 68336 68338 50 0.0
 IMPROPER 68307 68296 68299 68301 50 120.0
 DIHEDRAL 68465 68468 68470 68472 50 0.0
 IMPROPER 68441 68430 68433 68435 50 120.0
 DIHEDRAL 68599 68602 68604 68606 50 0.0
 IMPROPER 68575 68564 68567 68569 50 120.0
 DIHEDRAL 68733 68736 68738 68740 50 0.0
 IMPROPER 68709 68698 68701 68703 50 120.0
 DIHEDRAL 68867 68870 68872 68874 50 0.0
 IMPROPER 68843 68832 68835 68837 50 120.0
 DIHEDRAL 69001 69004 69006 69008 50 0.0
 IMPROPER 68977 68966 68969 68971 50 120.0
 DIHEDRAL 69145 69148 69150 69152 50 0.0
 DIHEDRAL 69152 69155 69157 69159 50 0.0
 DIHEDRAL 69159 69162 69164 69166 50 0.0
 IMPROPER 69121 69110 69113 69115 50 120.0
 IMPROPER 69103 69076 69080 69084 50  60.0
 IMPROPER 69076 69080 69084 69092 50 -60.0
 IMPROPER 69080 69084 69092 69099 50  60.0
 IMPROPER 69084 69092 69099 69103 50 -60.0
 IMPROPER 69092 69099 69103 69076 50  60.0
 IMPROPER 69099 69103 69076 69080 50 -60.0
 IMPROPER 69103 69108 69105 69109 50 180.0
 DIHEDRAL 69266 69269 69271 69273 50 0.0
 IMPROPER 69242 69231 69234 69236 50 120.0
 DIHEDRAL 69400 69403 69405 69407 50 0.0
 IMPROPER 69376 69365 69368 69370 50 120.0
 DIHEDRAL 69525 69528 69530 69532 50 0.0
 IMPROPER 69501 69490 69493 69495 50 120.0
 DIHEDRAL 69659 69662 69664 69666 50 0.0
 IMPROPER 69635 69624 69627 69629 50 120.0
 DIHEDRAL 69793 69796 69798 69800 50 0.0
 IMPROPER 69769 69758 69761 69763 50 120.0
 DIHEDRAL 69927 69930 69932 69934 50 0.0
 IMPROPER 69903 69892 69895 69897 50 120.0
 DIHEDRAL 70061 70064 70066 70068 50 0.0
 IMPROPER 70037 70026 70029 70031 50 120.0
 DIHEDRAL 70195 70198 70200 70202 50 0.0
 IMPROPER 70171 70160 70163 70165 50 120.0
 DIHEDRAL 70329 70332 70334 70336 50 0.0
 IMPROPER 70305 70294 70297 70299 50 120.0
 DIHEDRAL 70454 70457 70459 70461 50 0.0
 IMPROPER 70430 70419 70422 70424 50 120.0
 DIHEDRAL 70579 70582 70584 70586 50 0.0
 IMPROPER 70555 70544 70547 70549 50 120.0
 DIHEDRAL 70713 70716 70718 70720 50 0.0
 IMPROPER 70689 70678 70681 70683 50 120.0
 DIHEDRAL 70838 70841 70843 70845 50 0.0
 IMPROPER 70814 70803 70806 70808 50 120.0
 DIHEDRAL 70982 70985 70987 70989 50 0.0
 DIHEDRAL 70989 70992 70994 70996 50 0.0
 DIHEDRAL 70996 70999 71001 71003 50 0.0
 IMPROPER 70958 70947 70950 70952 50 120.0
 IMPROPER 70940 70913 70917 70921 50  60.0
 IMPROPER 70913 70917 70921 70929 50 -60.0
 IMPROPER 70917 70921 70929 70936 50  60.0
 IMPROPER 70921 70929 70936 70940 50 -60.0
 IMPROPER 70929 70936 70940 70913 50  60.0
 IMPROPER 70936 70940 70913 70917 50 -60.0
 IMPROPER 70940 70945 70942 70946 50 180.0
 DIHEDRAL 71122 71125 71127 71129 50 0.0
 DIHEDRAL 71129 71132 71134 71136 50 0.0
 DIHEDRAL 71136 71139 71141 71143 50 0.0
 IMPROPER 71098 71087 71090 71092 50 120.0
 IMPROPER 71080 71053 71057 71061 50  60.0
 IMPROPER 71053 71057 71061 71069 50 -60.0
 IMPROPER 71057 71061 71069 71076 50  60.0
 IMPROPER 71061 71069 71076 71080 50 -60.0
 IMPROPER 71069 71076 71080 71053 50  60.0
 IMPROPER 71076 71080 71053 71057 50 -60.0
 IMPROPER 71080 71085 71082 71086 50 180.0
 DIHEDRAL 71252 71255 71257 71259 50 0.0
 IMPROPER 71228 71217 71220 71222 50 120.0
 DIHEDRAL 71386 71389 71391 71393 50 0.0
 IMPROPER 71362 71351 71354 71356 50 120.0
 DIHEDRAL 71530 71533 71535 71537 50 0.0
 DIHEDRAL 71537 71540 71542 71544 50 0.0
 DIHEDRAL 71544 71547 71549 71551 50 0.0
 IMPROPER 71506 71495 71498 71500 50 120.0
 IMPROPER 71488 71461 71465 71469 50  60.0
 IMPROPER 71461 71465 71469 71477 50 -60.0
 IMPROPER 71465 71469 71477 71484 50  60.0
 IMPROPER 71469 71477 71484 71488 50 -60.0
 IMPROPER 71477 71484 71488 71461 50  60.0
 IMPROPER 71484 71488 71461 71465 50 -60.0
 IMPROPER 71488 71493 71490 71494 50 180.0
 DIHEDRAL 71670 71673 71675 71677 50 0.0
 DIHEDRAL 71677 71680 71682 71684 50 0.0
 DIHEDRAL 71684 71687 71689 71691 50 0.0
 IMPROPER 71646 71635 71638 71640 50 120.0
 IMPROPER 71628 71601 71605 71609 50  60.0
 IMPROPER 71601 71605 71609 71617 50 -60.0
 IMPROPER 71605 71609 71617 71624 50  60.0
 IMPROPER 71609 71617 71624 71628 50 -60.0
 IMPROPER 71617 71624 71628 71601 50  60.0
 IMPROPER 71624 71628 71601 71605 50 -60.0
 IMPROPER 71628 71633 71630 71634 50 180.0
 DIHEDRAL 71800 71803 71805 71807 50 0.0
 IMPROPER 71776 71765 71768 71770 50 120.0
 DIHEDRAL 71934 71937 71939 71941 50 0.0
 IMPROPER 71910 71899 71902 71904 50 120.0
 DIHEDRAL 72068 72071 72073 72075 50 0.0
 IMPROPER 72044 72033 72036 72038 50 120.0
 DIHEDRAL 72212 72215 72217 72219 50 0.0
 DIHEDRAL 72219 72222 72224 72226 50 0.0
 DIHEDRAL 72226 72229 72231 72233 50 0.0
 IMPROPER 72188 72177 72180 72182 50 120.0
 IMPROPER 72170 72143 72147 72151 50  60.0
 IMPROPER 72143 72147 72151 72159 50 -60.0
 IMPROPER 72147 72151 72159 72166 50  60.0
 IMPROPER 72151 72159 72166 72170 50 -60.0
 IMPROPER 72159 72166 72170 72143 50  60.0
 IMPROPER 72166 72170 72143 72147 50 -60.0
 IMPROPER 72170 72175 72172 72176 50 180.0
 DIHEDRAL 72333 72336 72338 72340 50 0.0
 IMPROPER 72309 72298 72301 72303 50 120.0
 DIHEDRAL 72467 72470 72472 72474 50 0.0
 IMPROPER 72443 72432 72435 72437 50 120.0
 DIHEDRAL 72601 72604 72606 72608 50 0.0
 IMPROPER 72577 72566 72569 72571 50 120.0
 DIHEDRAL 72726 72729 72731 72733 50 0.0
 IMPROPER 72702 72691 72694 72696 50 120.0
 DIHEDRAL 72870 72873 72875 72877 50 0.0
 DIHEDRAL 72877 72880 72882 72884 50 0.0
 DIHEDRAL 72884 72887 72889 72891 50 0.0
 IMPROPER 72846 72835 72838 72840 50 120.0
 IMPROPER 72828 72801 72805 72809 50  60.0
 IMPROPER 72801 72805 72809 72817 50 -60.0
 IMPROPER 72805 72809 72817 72824 50  60.0
 IMPROPER 72809 72817 72824 72828 50 -60.0
 IMPROPER 72817 72824 72828 72801 50  60.0
 IMPROPER 72824 72828 72801 72805 50 -60.0
 IMPROPER 72828 72833 72830 72834 50 180.0
 DIHEDRAL 73010 73013 73015 73017 50 0.0
 DIHEDRAL 73017 73020 73022 73024 50 0.0
 DIHEDRAL 73024 73027 73029 73031 50 0.0
 IMPROPER 72986 72975 72978 72980 50 120.0
 IMPROPER 72968 72941 72945 72949 50  60.0
 IMPROPER 72941 72945 72949 72957 50 -60.0
 IMPROPER 72945 72949 72957 72964 50  60.0
 IMPROPER 72949 72957 72964 72968 50 -60.0
 IMPROPER 72957 72964 72968 72941 50  60.0
 IMPROPER 72964 72968 72941 72945 50 -60.0
 IMPROPER 72968 72973 72970 72974 50 180.0
 DIHEDRAL 73140 73143 73145 73147 50 0.0
 IMPROPER 73116 73105 73108 73110 50 120.0
 DIHEDRAL 73274 73277 73279 73281 50 0.0
 IMPROPER 73250 73239 73242 73244 50 120.0
 DIHEDRAL 73408 73411 73413 73415 50 0.0
 IMPROPER 73384 73373 73376 73378 50 120.0
 DIHEDRAL 73542 73545 73547 73549 50 0.0
 IMPROPER 73518 73507 73510 73512 50 120.0
 DIHEDRAL 73676 73679 73681 73683 50 0.0
 IMPROPER 73652 73641 73644 73646 50 120.0
 DIHEDRAL 73801 73804 73806 73808 50 0.0
 IMPROPER 73777 73766 73769 73771 50 120.0
 DIHEDRAL 73935 73938 73940 73942 50 0.0
 IMPROPER 73911 73900 73903 73905 50 120.0
 DIHEDRAL 74060 74063 74065 74067 50 0.0
 IMPROPER 74036 74025 74028 74030 50 120.0
 DIHEDRAL 74185 74188 74190 74192 50 0.0
 IMPROPER 74161 74150 74153 74155 50 120.0
 DIHEDRAL 74319 74322 74324 74326 50 0.0
 IMPROPER 74295 74284 74287 74289 50 120.0
 DIHEDRAL 74453 74456 74458 74460 50 0.0
 IMPROPER 74429 74418 74421 74423 50 120.0
 DIHEDRAL 74597 74600 74602 74604 50 0.0
 DIHEDRAL 74604 74607 74609 74611 50 0.0
 DIHEDRAL 74611 74614 74616 74618 50 0.0
 IMPROPER 74573 74562 74565 74567 50 120.0
 IMPROPER 74555 74528 74532 74536 50  60.0
 IMPROPER 74528 74532 74536 74544 50 -60.0
 IMPROPER 74532 74536 74544 74551 50  60.0
 IMPROPER 74536 74544 74551 74555 50 -60.0
 IMPROPER 74544 74551 74555 74528 50  60.0
 IMPROPER 74551 74555 74528 74532 50 -60.0
 IMPROPER 74555 74560 74557 74561 50 180.0
 DIHEDRAL 74727 74730 74732 74734 50 0.0
 IMPROPER 74703 74692 74695 74697 50 120.0
 DIHEDRAL 74852 74855 74857 74859 50 0.0
 IMPROPER 74828 74817 74820 74822 50 120.0
 DIHEDRAL 74986 74989 74991 74993 50 0.0
 IMPROPER 74962 74951 74954 74956 50 120.0
 DIHEDRAL 75120 75123 75125 75127 50 0.0
 IMPROPER 75096 75085 75088 75090 50 120.0
 DIHEDRAL 75245 75248 75250 75252 50 0.0
 IMPROPER 75221 75210 75213 75215 50 120.0
 DIHEDRAL 75370 75373 75375 75377 50 0.0
 IMPROPER 75346 75335 75338 75340 50 120.0
 DIHEDRAL 75514 75517 75519 75521 50 0.0
 DIHEDRAL 75521 75524 75526 75528 50 0.0
 DIHEDRAL 75528 75531 75533 75535 50 0.0
 IMPROPER 75490 75479 75482 75484 50 120.0
 IMPROPER 75472 75445 75449 75453 50  60.0
 IMPROPER 75445 75449 75453 75461 50 -60.0
 IMPROPER 75449 75453 75461 75468 50  60.0
 IMPROPER 75453 75461 75468 75472 50 -60.0
 IMPROPER 75461 75468 75472 75445 50  60.0
 IMPROPER 75468 75472 75445 75449 50 -60.0
 IMPROPER 75472 75477 75474 75478 50 180.0
 DIHEDRAL 75635 75638 75640 75642 50 0.0
 IMPROPER 75611 75600 75603 75605 50 120.0
 DIHEDRAL 75769 75772 75774 75776 50 0.0
 IMPROPER 75745 75734 75737 75739 50 120.0
 DIHEDRAL 75903 75906 75908 75910 50 0.0
 IMPROPER 75879 75868 75871 75873 50 120.0
 DIHEDRAL 76037 76040 76042 76044 50 0.0
 IMPROPER 76013 76002 76005 76007 50 120.0
 DIHEDRAL 76171 76174 76176 76178 50 0.0
 IMPROPER 76147 76136 76139 76141 50 120.0
 DIHEDRAL 76305 76308 76310 76312 50 0.0
 IMPROPER 76281 76270 76273 76275 50 120.0
 DIHEDRAL 76430 76433 76435 76437 50 0.0
 IMPROPER 76406 76395 76398 76400 50 120.0
 DIHEDRAL 76564 76567 76569 76571 50 0.0
 IMPROPER 76540 76529 76532 76534 50 120.0
 DIHEDRAL 76698 76701 76703 76705 50 0.0
 IMPROPER 76674 76663 76666 76668 50 120.0
 DIHEDRAL 76832 76835 76837 76839 50 0.0
 IMPROPER 76808 76797 76800 76802 50 120.0
 DIHEDRAL 76966 76969 76971 76973 50 0.0
 IMPROPER 76942 76931 76934 76936 50 120.0
 DIHEDRAL 77091 77094 77096 77098 50 0.0
 IMPROPER 77067 77056 77059 77061 50 120.0
 DIHEDRAL 77216 77219 77221 77223 50 0.0
 IMPROPER 77192 77181 77184 77186 50 120.0
 DIHEDRAL 77350 77353 77355 77357 50 0.0
 IMPROPER 77326 77315 77318 77320 50 120.0
 DIHEDRAL 77475 77478 77480 77482 50 0.0
 IMPROPER 77451 77440 77443 77445 50 120.0
 DIHEDRAL 77609 77612 77614 77616 50 0.0
 IMPROPER 77585 77574 77577 77579 50 120.0
 DIHEDRAL 77743 77746 77748 77750 50 0.0
 IMPROPER 77719 77708 77711 77713 50 120.0
 DIHEDRAL 77877 77880 77882 77884 50 0.0
 IMPROPER 77853 77842 77845 77847 50 120.0
 DIHEDRAL 78011 78014 78016 78018 50 0.0
 IMPROPER 77987 77976 77979 77981 50 120.0
 DIHEDRAL 78145 78148 78150 78152 50 0.0
 IMPROPER 78121 78110 78113 78115 50 120.0
 DIHEDRAL 78279 78282 78284 78286 50 0.0
 IMPROPER 78255 78244 78247 78249 50 120.0
 DIHEDRAL 78413 78416 78418 78420 50 0.0
 IMPROPER 78389 78378 78381 78383 50 120.0
 DIHEDRAL 78547 78550 78552 78554 50 0.0
 IMPROPER 78523 78512 78515 78517 50 120.0
 DIHEDRAL 78672 78675 78677 78679 50 0.0
 IMPROPER 78648 78637 78640 78642 50 120.0
 DIHEDRAL 78806 78809 78811 78813 50 0.0
 IMPROPER 78782 78771 78774 78776 50 120.0
 DIHEDRAL 78931 78934 78936 78938 50 0.0
 IMPROPER 78907 78896 78899 78901 50 120.0
 DIHEDRAL 79056 79059 79061 79063 50 0.0
 IMPROPER 79032 79021 79024 79026 50 120.0
 DIHEDRAL 79190 79193 79195 79197 50 0.0
 IMPROPER 79166 79155 79158 79160 50 120.0
 DIHEDRAL 79334 79337 79339 79341 50 0.0
 DIHEDRAL 79341 79344 79346 79348 50 0.0
 DIHEDRAL 79348 79351 79353 79355 50 0.0
 IMPROPER 79310 79299 79302 79304 50 120.0
 IMPROPER 79292 79265 79269 79273 50  60.0
 IMPROPER 79265 79269 79273 79281 50 -60.0
 IMPROPER 79269 79273 79281 79288 50  60.0
 IMPROPER 79273 79281 79288 79292 50 -60.0
 IMPROPER 79281 79288 79292 79265 50  60.0
 IMPROPER 79288 79292 79265 79269 50 -60.0
 IMPROPER 79292 79297 79294 79298 50 180.0
 DIHEDRAL 79464 79467 79469 79471 50 0.0
 IMPROPER 79440 79429 79432 79434 50 120.0
 DIHEDRAL 79589 79592 79594 79596 50 0.0
 IMPROPER 79565 79554 79557 79559 50 120.0
 DIHEDRAL 79723 79726 79728 79730 50 0.0
 IMPROPER 79699 79688 79691 79693 50 120.0
 DIHEDRAL 79848 79851 79853 79855 50 0.0
 IMPROPER 79824 79813 79816 79818 50 120.0
 DIHEDRAL 79982 79985 79987 79989 50 0.0
 IMPROPER 79958 79947 79950 79952 50 120.0
 DIHEDRAL 80107 80110 80112 80114 50 0.0
 IMPROPER 80083 80072 80075 80077 50 120.0
 DIHEDRAL 80241 80244 80246 80248 50 0.0
 IMPROPER 80217 80206 80209 80211 50 120.0
 DIHEDRAL 80366 80369 80371 80373 50 0.0
 IMPROPER 80342 80331 80334 80336 50 120.0
 DIHEDRAL 80500 80503 80505 80507 50 0.0
 IMPROPER 80476 80465 80468 80470 50 120.0
 DIHEDRAL 80634 80637 80639 80641 50 0.0
 IMPROPER 80610 80599 80602 80604 50 120.0
 DIHEDRAL 80759 80762 80764 80766 50 0.0
 IMPROPER 80735 80724 80727 80729 50 120.0
 DIHEDRAL 80893 80896 80898 80900 50 0.0
 IMPROPER 80869 80858 80861 80863 50 120.0
 DIHEDRAL 81027 81030 81032 81034 50 0.0
 IMPROPER 81003 80992 80995 80997 50 120.0
 DIHEDRAL 81161 81164 81166 81168 50 0.0
 IMPROPER 81137 81126 81129 81131 50 120.0
 DIHEDRAL 81295 81298 81300 81302 50 0.0
 IMPROPER 81271 81260 81263 81265 50 120.0
 DIHEDRAL 81420 81423 81425 81427 50 0.0
 IMPROPER 81396 81385 81388 81390 50 120.0
 DIHEDRAL 81545 81548 81550 81552 50 0.0
 IMPROPER 81521 81510 81513 81515 50 120.0
 DIHEDRAL 81670 81673 81675 81677 50 0.0
 IMPROPER 81646 81635 81638 81640 50 120.0
 DIHEDRAL 81804 81807 81809 81811 50 0.0
 IMPROPER 81780 81769 81772 81774 50 120.0
 DIHEDRAL 81938 81941 81943 81945 50 0.0
 IMPROPER 81914 81903 81906 81908 50 120.0
 DIHEDRAL 82072 82075 82077 82079 50 0.0
 IMPROPER 82048 82037 82040 82042 50 120.0
 DIHEDRAL 82206 82209 82211 82213 50 0.0
 IMPROPER 82182 82171 82174 82176 50 120.0
 DIHEDRAL 82340 82343 82345 82347 50 0.0
 IMPROPER 82316 82305 82308 82310 50 120.0
 DIHEDRAL 82474 82477 82479 82481 50 0.0
 IMPROPER 82450 82439 82442 82444 50 120.0
 DIHEDRAL 82608 82611 82613 82615 50 0.0
 IMPROPER 82584 82573 82576 82578 50 120.0
 DIHEDRAL 82733 82736 82738 82740 50 0.0
 IMPROPER 82709 82698 82701 82703 50 120.0
 DIHEDRAL 82867 82870 82872 82874 50 0.0
 IMPROPER 82843 82832 82835 82837 50 120.0
 DIHEDRAL 83001 83004 83006 83008 50 0.0
 IMPROPER 82977 82966 82969 82971 50 120.0
 DIHEDRAL 83145 83148 83150 83152 50 0.0
 DIHEDRAL 83152 83155 83157 83159 50 0.0
 DIHEDRAL 83159 83162 83164 83166 50 0.0
 IMPROPER 83121 83110 83113 83115 50 120.0
 IMPROPER 83103 83076 83080 83084 50  60.0
 IMPROPER 83076 83080 83084 83092 50 -60.0
 IMPROPER 83080 83084 83092 83099 50  60.0
 IMPROPER 83084 83092 83099 83103 50 -60.0
 IMPROPER 83092 83099 83103 83076 50  60.0
 IMPROPER 83099 83103 83076 83080 50 -60.0
 IMPROPER 83103 83108 83105 83109 50 180.0
 DIHEDRAL 83275 83278 83280 83282 50 0.0
 IMPROPER 83251 83240 83243 83245 50 120.0
 DIHEDRAL 83409 83412 83414 83416 50 0.0
 IMPROPER 83385 83374 83377 83379 50 120.0
 DIHEDRAL 83543 83546 83548 83550 50 0.0
 IMPROPER 83519 83508 83511 83513 50 120.0
 DIHEDRAL 83677 83680 83682 83684 50 0.0
 IMPROPER 83653 83642 83645 83647 50 120.0
 DIHEDRAL 83811 83814 83816 83818 50 0.0
 IMPROPER 83787 83776 83779 83781 50 120.0
 DIHEDRAL 83945 83948 83950 83952 50 0.0
 IMPROPER 83921 83910 83913 83915 50 120.0
 DIHEDRAL 84070 84073 84075 84077 50 0.0
 IMPROPER 84046 84035 84038 84040 50 120.0
 DIHEDRAL 84195 84198 84200 84202 50 0.0
 IMPROPER 84171 84160 84163 84165 50 120.0
 DIHEDRAL 84320 84323 84325 84327 50 0.0
 IMPROPER 84296 84285 84288 84290 50 120.0
 DIHEDRAL 84454 84457 84459 84461 50 0.0
 IMPROPER 84430 84419 84422 84424 50 120.0
 DIHEDRAL 84588 84591 84593 84595 50 0.0
 IMPROPER 84564 84553 84556 84558 50 120.0
 DIHEDRAL 84732 84735 84737 84739 50 0.0
 DIHEDRAL 84739 84742 84744 84746 50 0.0
 DIHEDRAL 84746 84749 84751 84753 50 0.0
 IMPROPER 84708 84697 84700 84702 50 120.0
 IMPROPER 84690 84663 84667 84671 50  60.0
 IMPROPER 84663 84667 84671 84679 50 -60.0
 IMPROPER 84667 84671 84679 84686 50  60.0
 IMPROPER 84671 84679 84686 84690 50 -60.0
 IMPROPER 84679 84686 84690 84663 50  60.0
 IMPROPER 84686 84690 84663 84667 50 -60.0
 IMPROPER 84690 84695 84692 84696 50 180.0
 DIHEDRAL 84853 84856 84858 84860 50 0.0
 IMPROPER 84829 84818 84821 84823 50 120.0
 DIHEDRAL 84978 84981 84983 84985 50 0.0
 IMPROPER 84954 84943 84946 84948 50 120.0
 DIHEDRAL 85112 85115 85117 85119 50 0.0
 IMPROPER 85088 85077 85080 85082 50 120.0
 DIHEDRAL 85237 85240 85242 85244 50 0.0
 IMPROPER 85213 85202 85205 85207 50 120.0
 DIHEDRAL 85362 85365 85367 85369 50 0.0
 IMPROPER 85338 85327 85330 85332 50 120.0
 DIHEDRAL 85487 85490 85492 85494 50 0.0
 IMPROPER 85463 85452 85455 85457 50 120.0
 DIHEDRAL 85621 85624 85626 85628 50 0.0
 IMPROPER 85597 85586 85589 85591 50 120.0
 DIHEDRAL 85755 85758 85760 85762 50 0.0
 IMPROPER 85731 85720 85723 85725 50 120.0
 DIHEDRAL 85889 85892 85894 85896 50 0.0
 IMPROPER 85865 85854 85857 85859 50 120.0
 DIHEDRAL 86023 86026 86028 86030 50 0.0
 IMPROPER 85999 85988 85991 85993 50 120.0
 DIHEDRAL 86148 86151 86153 86155 50 0.0
 IMPROPER 86124 86113 86116 86118 50 120.0
 DIHEDRAL 86282 86285 86287 86289 50 0.0
 IMPROPER 86258 86247 86250 86252 50 120.0
 DIHEDRAL 86416 86419 86421 86423 50 0.0
 IMPROPER 86392 86381 86384 86386 50 120.0
 DIHEDRAL 86550 86553 86555 86557 50 0.0
 IMPROPER 86526 86515 86518 86520 50 120.0
 DIHEDRAL 86684 86687 86689 86691 50 0.0
 IMPROPER 86660 86649 86652 86654 50 120.0
 DIHEDRAL 86809 86812 86814 86816 50 0.0
 IMPROPER 86785 86774 86777 86779 50 120.0
 DIHEDRAL 86943 86946 86948 86950 50 0.0
 IMPROPER 86919 86908 86911 86913 50 120.0
 DIHEDRAL 87077 87080 87082 87084 50 0.0
 IMPROPER 87053 87042 87045 87047 50 120.0
 DIHEDRAL 87211 87214 87216 87218 50 0.0
 IMPROPER 87187 87176 87179 87181 50 120.0
 DIHEDRAL 87345 87348 87350 87352 50 0.0
 IMPROPER 87321 87310 87313 87315 50 120.0
 DIHEDRAL 87470 87473 87475 87477 50 0.0
 IMPROPER 87446 87435 87438 87440 50 120.0
 DIHEDRAL 87614 87617 87619 87621 50 0.0
 DIHEDRAL 87621 87624 87626 87628 50 0.0
 DIHEDRAL 87628 87631 87633 87635 50 0.0
 IMPROPER 87590 87579 87582 87584 50 120.0
 IMPROPER 87572 87545 87549 87553 50  60.0
 IMPROPER 87545 87549 87553 87561 50 -60.0
 IMPROPER 87549 87553 87561 87568 50  60.0
 IMPROPER 87553 87561 87568 87572 50 -60.0
 IMPROPER 87561 87568 87572 87545 50  60.0
 IMPROPER 87568 87572 87545 87549 50 -60.0
 IMPROPER 87572 87577 87574 87578 50 180.0
 DIHEDRAL 87744 87747 87749 87751 50 0.0
 IMPROPER 87720 87709 87712 87714 50 120.0
 DIHEDRAL 87869 87872 87874 87876 50 0.0
 IMPROPER 87845 87834 87837 87839 50 120.0
 DIHEDRAL 87994 87997 87999 88001 50 0.0
 IMPROPER 87970 87959 87962 87964 50 120.0
 DIHEDRAL 88128 88131 88133 88135 50 0.0
 IMPROPER 88104 88093 88096 88098 50 120.0
 DIHEDRAL 88262 88265 88267 88269 50 0.0
 IMPROPER 88238 88227 88230 88232 50 120.0
 DIHEDRAL 88396 88399 88401 88403 50 0.0
 IMPROPER 88372 88361 88364 88366 50 120.0
 DIHEDRAL 88521 88524 88526 88528 50 0.0
 IMPROPER 88497 88486 88489 88491 50 120.0
 DIHEDRAL 88646 88649 88651 88653 50 0.0
 IMPROPER 88622 88611 88614 88616 50 120.0
 DIHEDRAL 88771 88774 88776 88778 50 0.0
 IMPROPER 88747 88736 88739 88741 50 120.0
 DIHEDRAL 88896 88899 88901 88903 50 0.0
 IMPROPER 88872 88861 88864 88866 50 120.0
 DIHEDRAL 89021 89024 89026 89028 50 0.0
 IMPROPER 88997 88986 88989 88991 50 120.0
 DIHEDRAL 89146 89149 89151 89153 50 0.0
 IMPROPER 89122 89111 89114 89116 50 120.0
 DIHEDRAL 89271 89274 89276 89278 50 0.0
 IMPROPER 89247 89236 89239 89241 50 120.0
 DIHEDRAL 89415 89418 89420 89422 50 0.0
 DIHEDRAL 89422 89425 89427 89429 50 0.0
 DIHEDRAL 89429 89432 89434 89436 50 0.0
 IMPROPER 89391 89380 89383 89385 50 120.0
 IMPROPER 89373 89346 89350 89354 50  60.0
 IMPROPER 89346 89350 89354 89362 50 -60.0
 IMPROPER 89350 89354 89362 89369 50  60.0
 IMPROPER 89354 89362 89369 89373 50 -60.0
 IMPROPER 89362 89369 89373 89346 50  60.0
 IMPROPER 89369 89373 89346 89350 50 -60.0
 IMPROPER 89373 89378 89375 89379 50 180.0
 DIHEDRAL 89536 89539 89541 89543 50 0.0
 IMPROPER 89512 89501 89504 89506 50 120.0
 DIHEDRAL 89680 89683 89685 89687 50 0.0
 DIHEDRAL 89687 89690 89692 89694 50 0.0
 DIHEDRAL 89694 89697 89699 89701 50 0.0
 IMPROPER 89656 89645 89648 89650 50 120.0
 IMPROPER 89638 89611 89615 89619 50  60.0
 IMPROPER 89611 89615 89619 89627 50 -60.0
 IMPROPER 89615 89619 89627 89634 50  60.0
 IMPROPER 89619 89627 89634 89638 50 -60.0
 IMPROPER 89627 89634 89638 89611 50  60.0
 IMPROPER 89634 89638 89611 89615 50 -60.0
 IMPROPER 89638 89643 89640 89644 50 180.0
 DIHEDRAL 89820 89823 89825 89827 50 0.0
 DIHEDRAL 89827 89830 89832 89834 50 0.0
 DIHEDRAL 89834 89837 89839 89841 50 0.0
 IMPROPER 89796 89785 89788 89790 50 120.0
 IMPROPER 89778 89751 89755 89759 50  60.0
 IMPROPER 89751 89755 89759 89767 50 -60.0
 IMPROPER 89755 89759 89767 89774 50  60.0
 IMPROPER 89759 89767 89774 89778 50 -60.0
 IMPROPER 89767 89774 89778 89751 50  60.0
 IMPROPER 89774 89778 89751 89755 50 -60.0
 IMPROPER 89778 89783 89780 89784 50 180.0
 DIHEDRAL 89941 89944 89946 89948 50 0.0
 IMPROPER 89917 89906 89909 89911 50 120.0
 DIHEDRAL 90066 90069 90071 90073 50 0.0
 IMPROPER 90042 90031 90034 90036 50 120.0
 DIHEDRAL 90191 90194 90196 90198 50 0.0
 IMPROPER 90167 90156 90159 90161 50 120.0
 DIHEDRAL 90325 90328 90330 90332 50 0.0
 IMPROPER 90301 90290 90293 90295 50 120.0
 DIHEDRAL 90459 90462 90464 90466 50 0.0
 IMPROPER 90435 90424 90427 90429 50 120.0
 DIHEDRAL 90593 90596 90598 90600 50 0.0
 IMPROPER 90569 90558 90561 90563 50 120.0
 DIHEDRAL 90718 90721 90723 90725 50 0.0
 IMPROPER 90694 90683 90686 90688 50 120.0
 DIHEDRAL 90852 90855 90857 90859 50 0.0
 IMPROPER 90828 90817 90820 90822 50 120.0
 DIHEDRAL 90977 90980 90982 90984 50 0.0
 IMPROPER 90953 90942 90945 90947 50 120.0
 DIHEDRAL 91111 91114 91116 91118 50 0.0
 IMPROPER 91087 91076 91079 91081 50 120.0
 DIHEDRAL 91245 91248 91250 91252 50 0.0
 IMPROPER 91221 91210 91213 91215 50 120.0
 DIHEDRAL 91379 91382 91384 91386 50 0.0
 IMPROPER 91355 91344 91347 91349 50 120.0
 DIHEDRAL 91513 91516 91518 91520 50 0.0
 IMPROPER 91489 91478 91481 91483 50 120.0
 DIHEDRAL 91647 91650 91652 91654 50 0.0
 IMPROPER 91623 91612 91615 91617 50 120.0
 DIHEDRAL 91781 91784 91786 91788 50 0.0
 IMPROPER 91757 91746 91749 91751 50 120.0
 DIHEDRAL 91915 91918 91920 91922 50 0.0
 IMPROPER 91891 91880 91883 91885 50 120.0
 DIHEDRAL 92049 92052 92054 92056 50 0.0
 IMPROPER 92025 92014 92017 92019 50 120.0
 DIHEDRAL 92193 92196 92198 92200 50 0.0
 DIHEDRAL 92200 92203 92205 92207 50 0.0
 DIHEDRAL 92207 92210 92212 92214 50 0.0
 IMPROPER 92169 92158 92161 92163 50 120.0
 IMPROPER 92151 92124 92128 92132 50  60.0
 IMPROPER 92124 92128 92132 92140 50 -60.0
 IMPROPER 92128 92132 92140 92147 50  60.0
 IMPROPER 92132 92140 92147 92151 50 -60.0
 IMPROPER 92140 92147 92151 92124 50  60.0
 IMPROPER 92147 92151 92124 92128 50 -60.0
 IMPROPER 92151 92156 92153 92157 50 180.0
 DIHEDRAL 92323 92326 92328 92330 50 0.0
 IMPROPER 92299 92288 92291 92293 50 120.0
 DIHEDRAL 92457 92460 92462 92464 50 0.0
 IMPROPER 92433 92422 92425 92427 50 120.0
 DIHEDRAL 92591 92594 92596 92598 50 0.0
 IMPROPER 92567 92556 92559 92561 50 120.0
 DIHEDRAL 92735 92738 92740 92742 50 0.0
 DIHEDRAL 92742 92745 92747 92749 50 0.0
 DIHEDRAL 92749 92752 92754 92756 50 0.0
 IMPROPER 92711 92700 92703 92705 50 120.0
 IMPROPER 92693 92666 92670 92674 50  60.0
 IMPROPER 92666 92670 92674 92682 50 -60.0
 IMPROPER 92670 92674 92682 92689 50  60.0
 IMPROPER 92674 92682 92689 92693 50 -60.0
 IMPROPER 92682 92689 92693 92666 50  60.0
 IMPROPER 92689 92693 92666 92670 50 -60.0
 IMPROPER 92693 92698 92695 92699 50 180.0
 DIHEDRAL 92865 92868 92870 92872 50 0.0
 IMPROPER 92841 92830 92833 92835 50 120.0
 DIHEDRAL 92999 93002 93004 93006 50 0.0
 IMPROPER 92975 92964 92967 92969 50 120.0
 DIHEDRAL 93133 93136 93138 93140 50 0.0
 IMPROPER 93109 93098 93101 93103 50 120.0
 DIHEDRAL 93258 93261 93263 93265 50 0.0
 IMPROPER 93234 93223 93226 93228 50 120.0
 DIHEDRAL 93392 93395 93397 93399 50 0.0
 IMPROPER 93368 93357 93360 93362 50 120.0
 DIHEDRAL 93517 93520 93522 93524 50 0.0
 IMPROPER 93493 93482 93485 93487 50 120.0
 DIHEDRAL 93642 93645 93647 93649 50 0.0
 IMPROPER 93618 93607 93610 93612 50 120.0
 DIHEDRAL 93776 93779 93781 93783 50 0.0
 IMPROPER 93752 93741 93744 93746 50 120.0
 DIHEDRAL 93901 93904 93906 93908 50 0.0
 IMPROPER 93877 93866 93869 93871 50 120.0
 DIHEDRAL 94026 94029 94031 94033 50 0.0
 IMPROPER 94002 93991 93994 93996 50 120.0
 DIHEDRAL 94160 94163 94165 94167 50 0.0
 IMPROPER 94136 94125 94128 94130 50 120.0
 DIHEDRAL 94304 94307 94309 94311 50 0.0
 DIHEDRAL 94311 94314 94316 94318 50 0.0
 DIHEDRAL 94318 94321 94323 94325 50 0.0
 IMPROPER 94280 94269 94272 94274 50 120.0
 IMPROPER 94262 94235 94239 94243 50  60.0
 IMPROPER 94235 94239 94243 94251 50 -60.0
 IMPROPER 94239 94243 94251 94258 50  60.0
 IMPROPER 94243 94251 94258 94262 50 -60.0
 IMPROPER 94251 94258 94262 94235 50  60.0
 IMPROPER 94258 94262 94235 94239 50 -60.0
 IMPROPER 94262 94267 94264 94268 50 180.0
 DIHEDRAL 94444 94447 94449 94451 50 0.0
 DIHEDRAL 94451 94454 94456 94458 50 0.0
 DIHEDRAL 94458 94461 94463 94465 50 0.0
 IMPROPER 94420 94409 94412 94414 50 120.0
 IMPROPER 94402 94375 94379 94383 50  60.0
 IMPROPER 94375 94379 94383 94391 50 -60.0
 IMPROPER 94379 94383 94391 94398 50  60.0
 IMPROPER 94383 94391 94398 94402 50 -60.0
 IMPROPER 94391 94398 94402 94375 50  60.0
 IMPROPER 94398 94402 94375 94379 50 -60.0
 IMPROPER 94402 94407 94404 94408 50 180.0
 DIHEDRAL 94565 94568 94570 94572 50 0.0
 IMPROPER 94541 94530 94533 94535 50 120.0
 DIHEDRAL 94699 94702 94704 94706 50 0.0
 IMPROPER 94675 94664 94667 94669 50 120.0
 DIHEDRAL 94833 94836 94838 94840 50 0.0
 IMPROPER 94809 94798 94801 94803 50 120.0
 DIHEDRAL 94967 94970 94972 94974 50 0.0
 IMPROPER 94943 94932 94935 94937 50 120.0
 DIHEDRAL 95092 95095 95097 95099 50 0.0
 IMPROPER 95068 95057 95060 95062 50 120.0
 DIHEDRAL 95217 95220 95222 95224 50 0.0
 IMPROPER 95193 95182 95185 95187 50 120.0
 DIHEDRAL 95351 95354 95356 95358 50 0.0
 IMPROPER 95327 95316 95319 95321 50 120.0
 DIHEDRAL 95485 95488 95490 95492 50 0.0
 IMPROPER 95461 95450 95453 95455 50 120.0
 DIHEDRAL 95619 95622 95624 95626 50 0.0
 IMPROPER 95595 95584 95587 95589 50 120.0
 DIHEDRAL 95744 95747 95749 95751 50 0.0
 IMPROPER 95720 95709 95712 95714 50 120.0
 DIHEDRAL 95869 95872 95874 95876 50 0.0
 IMPROPER 95845 95834 95837 95839 50 120.0
 DIHEDRAL 96003 96006 96008 96010 50 0.0
 IMPROPER 95979 95968 95971 95973 50 120.0
 DIHEDRAL 96147 96150 96152 96154 50 0.0
 DIHEDRAL 96154 96157 96159 96161 50 0.0
 DIHEDRAL 96161 96164 96166 96168 50 0.0
 IMPROPER 96123 96112 96115 96117 50 120.0
 IMPROPER 96105 96078 96082 96086 50  60.0
 IMPROPER 96078 96082 96086 96094 50 -60.0
 IMPROPER 96082 96086 96094 96101 50  60.0
 IMPROPER 96086 96094 96101 96105 50 -60.0
 IMPROPER 96094 96101 96105 96078 50  60.0
 IMPROPER 96101 96105 96078 96082 50 -60.0
 IMPROPER 96105 96110 96107 96111 50 180.0
 DIHEDRAL 96277 96280 96282 96284 50 0.0
 IMPROPER 96253 96242 96245 96247 50 120.0
 DIHEDRAL 96411 96414 96416 96418 50 0.0
 IMPROPER 96387 96376 96379 96381 50 120.0
 DIHEDRAL 96545 96548 96550 96552 50 0.0
 IMPROPER 96521 96510 96513 96515 50 120.0
 DIHEDRAL 96670 96673 96675 96677 50 0.0
 IMPROPER 96646 96635 96638 96640 50 120.0
 DIHEDRAL 96804 96807 96809 96811 50 0.0
 IMPROPER 96780 96769 96772 96774 50 120.0
 DIHEDRAL 96938 96941 96943 96945 50 0.0
 IMPROPER 96914 96903 96906 96908 50 120.0
 DIHEDRAL 97063 97066 97068 97070 50 0.0
 IMPROPER 97039 97028 97031 97033 50 120.0
 DIHEDRAL 97197 97200 97202 97204 50 0.0
 IMPROPER 97173 97162 97165 97167 50 120.0
 DIHEDRAL 97322 97325 97327 97329 50 0.0
 IMPROPER 97298 97287 97290 97292 50 120.0
 DIHEDRAL 97466 97469 97471 97473 50 0.0
 DIHEDRAL 97473 97476 97478 97480 50 0.0
 DIHEDRAL 97480 97483 97485 97487 50 0.0
 IMPROPER 97442 97431 97434 97436 50 120.0
 IMPROPER 97424 97397 97401 97405 50  60.0
 IMPROPER 97397 97401 97405 97413 50 -60.0
 IMPROPER 97401 97405 97413 97420 50  60.0
 IMPROPER 97405 97413 97420 97424 50 -60.0
 IMPROPER 97413 97420 97424 97397 50  60.0
 IMPROPER 97420 97424 97397 97401 50 -60.0
 IMPROPER 97424 97429 97426 97430 50 180.0
 DIHEDRAL 97606 97609 97611 97613 50 0.0
 DIHEDRAL 97613 97616 97618 97620 50 0.0
 DIHEDRAL 97620 97623 97625 97627 50 0.0
 IMPROPER 97582 97571 97574 97576 50 120.0
 IMPROPER 97564 97537 97541 97545 50  60.0
 IMPROPER 97537 97541 97545 97553 50 -60.0
 IMPROPER 97541 97545 97553 97560 50  60.0
 IMPROPER 97545 97553 97560 97564 50 -60.0
 IMPROPER 97553 97560 97564 97537 50  60.0
 IMPROPER 97560 97564 97537 97541 50 -60.0
 IMPROPER 97564 97569 97566 97570 50 180.0
 DIHEDRAL 97736 97739 97741 97743 50 0.0
 IMPROPER 97712 97701 97704 97706 50 120.0
 DIHEDRAL 97870 97873 97875 97877 50 0.0
 IMPROPER 97846 97835 97838 97840 50 120.0
 DIHEDRAL 98004 98007 98009 98011 50 0.0
 IMPROPER 97980 97969 97972 97974 50 120.0
 DIHEDRAL 98129 98132 98134 98136 50 0.0
 IMPROPER 98105 98094 98097 98099 50 120.0
 DIHEDRAL 98263 98266 98268 98270 50 0.0
 IMPROPER 98239 98228 98231 98233 50 120.0
 DIHEDRAL 98407 98410 98412 98414 50 0.0
 DIHEDRAL 98414 98417 98419 98421 50 0.0
 DIHEDRAL 98421 98424 98426 98428 50 0.0
 IMPROPER 98383 98372 98375 98377 50 120.0
 IMPROPER 98365 98338 98342 98346 50  60.0
 IMPROPER 98338 98342 98346 98354 50 -60.0
 IMPROPER 98342 98346 98354 98361 50  60.0
 IMPROPER 98346 98354 98361 98365 50 -60.0
 IMPROPER 98354 98361 98365 98338 50  60.0
 IMPROPER 98361 98365 98338 98342 50 -60.0
 IMPROPER 98365 98370 98367 98371 50 180.0
 DIHEDRAL 98537 98540 98542 98544 50 0.0
 IMPROPER 98513 98502 98505 98507 50 120.0
 DIHEDRAL 98662 98665 98667 98669 50 0.0
 IMPROPER 98638 98627 98630 98632 50 120.0
 DIHEDRAL 98806 98809 98811 98813 50 0.0
 DIHEDRAL 98813 98816 98818 98820 50 0.0
 DIHEDRAL 98820 98823 98825 98827 50 0.0
 IMPROPER 98782 98771 98774 98776 50 120.0
 IMPROPER 98764 98737 98741 98745 50  60.0
 IMPROPER 98737 98741 98745 98753 50 -60.0
 IMPROPER 98741 98745 98753 98760 50  60.0
 IMPROPER 98745 98753 98760 98764 50 -60.0
 IMPROPER 98753 98760 98764 98737 50  60.0
 IMPROPER 98760 98764 98737 98741 50 -60.0
 IMPROPER 98764 98769 98766 98770 50 180.0
 DIHEDRAL 98927 98930 98932 98934 50 0.0
 IMPROPER 98903 98892 98895 98897 50 120.0
 DIHEDRAL 99061 99064 99066 99068 50 0.0
 IMPROPER 99037 99026 99029 99031 50 120.0
 DIHEDRAL 99186 99189 99191 99193 50 0.0
 IMPROPER 99162 99151 99154 99156 50 120.0
 DIHEDRAL 99320 99323 99325 99327 50 0.0
 IMPROPER 99296 99285 99288 99290 50 120.0
 DIHEDRAL 99454 99457 99459 99461 50 0.0
 IMPROPER 99430 99419 99422 99424 50 120.0
 DIHEDRAL 99588 99591 99593 99595 50 0.0
 IMPROPER 99564 99553 99556 99558 50 120.0
 DIHEDRAL 99722 99725 99727 99729 50 0.0
 IMPROPER 99698 99687 99690 99692 50 120.0
 DIHEDRAL 99847 99850 99852 99854 50 0.0
 IMPROPER 99823 99812 99815 99817 50 120.0
 DIHEDRAL 99972 99975 99977 99979 50 0.0
 IMPROPER 99948 99937 99940 99942 50 120.0
 DIHEDRAL 100106 100109 100111 100113 50 0.0
 IMPROPER 100082 100071 100074 100076 50 120.0
 DIHEDRAL 100240 100243 100245 100247 50 0.0
 IMPROPER 100216 100205 100208 100210 50 120.0
 DIHEDRAL 100365 100368 100370 100372 50 0.0
 IMPROPER 100341 100330 100333 100335 50 120.0
 DIHEDRAL 100499 100502 100504 100506 50 0.0
 IMPROPER 100475 100464 100467 100469 50 120.0
 DIHEDRAL 100624 100627 100629 100631 50 0.0
 IMPROPER 100600 100589 100592 100594 50 120.0
 DIHEDRAL 100758 100761 100763 100765 50 0.0
 IMPROPER 100734 100723 100726 100728 50 120.0
 DIHEDRAL 100892 100895 100897 100899 50 0.0
 IMPROPER 100868 100857 100860 100862 50 120.0
 DIHEDRAL 101026 101029 101031 101033 50 0.0
 IMPROPER 101002 100991 100994 100996 50 120.0
 DIHEDRAL 101160 101163 101165 101167 50 0.0
 IMPROPER 101136 101125 101128 101130 50 120.0
 DIHEDRAL 101285 101288 101290 101292 50 0.0
 IMPROPER 101261 101250 101253 101255 50 120.0
 DIHEDRAL 101410 101413 101415 101417 50 0.0
 IMPROPER 101386 101375 101378 101380 50 120.0
 DIHEDRAL 101535 101538 101540 101542 50 0.0
 IMPROPER 101511 101500 101503 101505 50 120.0
 DIHEDRAL 101660 101663 101665 101667 50 0.0
 IMPROPER 101636 101625 101628 101630 50 120.0
 DIHEDRAL 101794 101797 101799 101801 50 0.0
 IMPROPER 101770 101759 101762 101764 50 120.0
 DIHEDRAL 101928 101931 101933 101935 50 0.0
 IMPROPER 101904 101893 101896 101898 50 120.0
 DIHEDRAL 102072 102075 102077 102079 50 0.0
 DIHEDRAL 102079 102082 102084 102086 50 0.0
 DIHEDRAL 102086 102089 102091 102093 50 0.0
 IMPROPER 102048 102037 102040 102042 50 120.0
 IMPROPER 102030 102003 102007 102011 50  60.0
 IMPROPER 102003 102007 102011 102019 50 -60.0
 IMPROPER 102007 102011 102019 102026 50  60.0
 IMPROPER 102011 102019 102026 102030 50 -60.0
 IMPROPER 102019 102026 102030 102003 50  60.0
 IMPROPER 102026 102030 102003 102007 50 -60.0
 IMPROPER 102030 102035 102032 102036 50 180.0
 DIHEDRAL 102202 102205 102207 102209 50 0.0
 IMPROPER 102178 102167 102170 102172 50 120.0
 DIHEDRAL 102336 102339 102341 102343 50 0.0
 IMPROPER 102312 102301 102304 102306 50 120.0
 DIHEDRAL 102480 102483 102485 102487 50 0.0
 DIHEDRAL 102487 102490 102492 102494 50 0.0
 DIHEDRAL 102494 102497 102499 102501 50 0.0
 IMPROPER 102456 102445 102448 102450 50 120.0
 IMPROPER 102438 102411 102415 102419 50  60.0
 IMPROPER 102411 102415 102419 102427 50 -60.0
 IMPROPER 102415 102419 102427 102434 50  60.0
 IMPROPER 102419 102427 102434 102438 50 -60.0
 IMPROPER 102427 102434 102438 102411 50  60.0
 IMPROPER 102434 102438 102411 102415 50 -60.0
 IMPROPER 102438 102443 102440 102444 50 180.0
 DIHEDRAL 102610 102613 102615 102617 50 0.0
 IMPROPER 102586 102575 102578 102580 50 120.0
 DIHEDRAL 102744 102747 102749 102751 50 0.0
 IMPROPER 102720 102709 102712 102714 50 120.0
 DIHEDRAL 102878 102881 102883 102885 50 0.0
 IMPROPER 102854 102843 102846 102848 50 120.0
 DIHEDRAL 103012 103015 103017 103019 50 0.0
 IMPROPER 102988 102977 102980 102982 50 120.0
 DIHEDRAL 103137 103140 103142 103144 50 0.0
 IMPROPER 103113 103102 103105 103107 50 120.0
 DIHEDRAL 103271 103274 103276 103278 50 0.0
 IMPROPER 103247 103236 103239 103241 50 120.0
