# Supplementary material for: Examining the Effect of Charged Lipids on Mitochondrial Outer Membrane Dynamics Using Atomistic Simulations
Source: Biomolecules. 2022 Jan 22;12(2):183. doi: 10.3390/biom12020183 (PMC8961577; doi:10.3390/biom12020183)
Supplement: Supplementary file 1 [file biomolecules-12-00183-s001.zip › Supplementary Materials/simulated_systems/simulated_systems/Mito1/restraints/step6.6_equilibration.col]

###Lipid Head### 

Colvarstrajfrequency    100
Colvarsrestartfrequency 100

colvar {
   name popc_head_upper
   distanceZ {
      ref {
         dummyAtom ( 0.000, 0.000, 0.000 )
      }
      main {
         atomsFile      restraints/popc_head_upper.ref 
         atomsCol       B
         atomsColValue  1.0
      }
   }
}

harmonic {
   colvars popc_head_upper
   centers 19
   forceConstant 0
}

colvar {
   name pope_head_upper
   distanceZ {
      ref {
         dummyAtom ( 0.000, 0.000, 0.000 )
      }
      main {
         atomsFile      restraints/pope_head_upper.ref 
         atomsCol       B
         atomsColValue  1.0
      }
   }
}

harmonic {
   colvars pope_head_upper
   centers 19
   forceConstant 0
}

colvar {
   name pnpi24_head_upper
   distanceZ {
      ref {
         dummyAtom ( 0.000, 0.000, 0.000 )
      }
      main {
         atomsFile      restraints/pnpi24_head_upper.ref 
         atomsCol       B
         atomsColValue  1.0
      }
   }
}

harmonic {
   colvars pnpi24_head_upper
   centers 19
   forceConstant 0
}

colvar {
   name popc_head_lower
   distanceZ {
      ref {
         dummyAtom ( 0.000, 0.000, 0.000 )
      }
      main {
         atomsFile      restraints/popc_head_lower.ref 
         atomsCol       B
         atomsColValue  1.0
      }
   }
}

harmonic {
   colvars popc_head_lower
   centers -19
   forceConstant 0
}

colvar {
   name pope_head_lower
   distanceZ {
      ref {
         dummyAtom ( 0.000, 0.000, 0.000 )
      }
      main {
         atomsFile      restraints/pope_head_lower.ref 
         atomsCol       B
         atomsColValue  1.0
      }
   }
}

harmonic {
   colvars pope_head_lower
   centers -19
   forceConstant 0
}

colvar {
   name pnpi24_head_lower
   distanceZ {
      ref {
         dummyAtom ( 0.000, 0.000, 0.000 )
      }
      main {
         atomsFile      restraints/pnpi24_head_lower.ref 
         atomsCol       B
         atomsColValue  1.0
      }
   }
}

harmonic {
   colvars pnpi24_head_lower
   centers -19
   forceConstant 0
}
