# Supplementary material for: Examining the Effect of Charged Lipids on Mitochondrial Outer Membrane Dynamics Using Atomistic Simulations
Source: Biomolecules. 2022 Jan 22;12(2):183. doi: 10.3390/biom12020183 (PMC8961577; doi:10.3390/biom12020183)
Supplement: Supplementary file 1 [file biomolecules-12-00183-s001.zip › Supplementary Materials/simulated_systems/simulated_systems/Mito1/step5_assembly.namd.str]

 set boxtype  rect
 set xtltype  tetragonal
 set a        159.966
 set b        159.966
 set c        142.92
 set alpha    90.0
 set beta     90.0
 set gamma    90.0
 set zcen     0.0
 set nliptop  392
 set nlipbot  392
 set nwater   78400
 set posid    sod
 set negid    cla
 set npos     355
 set nneg     43
