# Supplementary material for: Examining the Effect of Charged Lipids on Mitochondrial Outer Membrane Dynamics Using Atomistic Simulations
Source: Biomolecules. 2022 Jan 22;12(2):183. doi: 10.3390/biom12020183 (PMC8961577; doi:10.3390/biom12020183)
Supplement: Supplementary file 1 [file biomolecules-12-00183-s001.zip › Supplementary Materials/simulated_systems/simulated_systems/Mito1/toppar/toppar_alkanes.str]

* Toppar stream file generated by
* CHARMM General Force Field (CGenFF) program version 0.9.7.1 beta
* For use with CGenFF version 2b8
*

read rtf card append
* Topologies generated by
* CHARMM General Force Field (CGenFF) program version 0.9.7.1 beta
*
36 1

! "penalty" is the highest penalty score of the associated parameters.
! Penalties lower than 10 indicate the analogy is fair; penalties between 10
! and 50 mean some basic validation is recommended; penalties higher than
! 50 indicate poor analogy and mandate extensive validation/optimization.


RESI NDEC           0.00 ! n-decane
GROUP
ATOM  C1    CTL3   -0.27 !  H1X   H2X H3X H4X       H9X    H10X
ATOM  H1X   HAL3    0.09 !    \    |   |   |        |      /
ATOM  H1Y   HAL3    0.09 ! H1Z-C1--C2--C3--C4--...--C9--C10-H10Z
ATOM  H1Z   HAL3    0.09 !    /    |   |   |        |      \
GROUP                    !  H1Y   H2Y H3Y H4Y       H9Y    H10Y
ATOM  C2    CTL2   -0.18
ATOM  H2X   HAL2    0.09
ATOM  H2Y   HAL2    0.09
GROUP
ATOM  C3    CTL2   -0.18
ATOM  H3X   HAL2    0.09
ATOM  H3Y   HAL2    0.09
GROUP
ATOM  C4    CTL2   -0.18
ATOM  H4X   HAL2    0.09
ATOM  H4Y   HAL2    0.09
GROUP
ATOM  C5    CTL2   -0.18
ATOM  H5X   HAL2    0.09
ATOM  H5Y   HAL2    0.09
GROUP
ATOM  C6    CTL2   -0.18
ATOM  H6X   HAL2    0.09
ATOM  H6Y   HAL2    0.09
GROUP
ATOM  C7    CTL2   -0.18
ATOM  H7X   HAL2    0.09
ATOM  H7Y   HAL2    0.09
GROUP
ATOM  C8    CTL2   -0.18
ATOM  H8X   HAL2    0.09
ATOM  H8Y   HAL2    0.09
GROUP
ATOM  C9    CTL2   -0.18
ATOM  H9X   HAL2    0.09
ATOM  H9Y   HAL2    0.09
GROUP
ATOM  C10   CTL3   -0.27
ATOM  H10X  HAL3    0.09
ATOM  H10Y  HAL3    0.09
ATOM  H10Z  HAL3    0.09

BOND  C1   C2     C2   C3     C3   C4     C4   C5     C5   C6     C6   C7
BOND  C7   C8     C8   C9     C9   C10
BOND  C1   H1X    C1   H1Y    C1   H1Z    C2   H2X    C2   H2Y
BOND  C3   H3X    C3   H3Y    C4   H4X    C4   H4Y
BOND  C5   H5X    C5   H5Y    C6   H6X    C6   H6Y
BOND  C7   H7X    C7   H7Y    C8   H8X    C8   H8Y
BOND  C9   H9X    C9   H9Y    C10  H10X   C10  H10Y   C10  H10Z

! work - taken from the tail of dopc
IC C1    C3    *C2    H2X        1.5309  113.30 -121.68  108.77   1.1141
IC H2X   C3    *C2    H2Y        1.1141  108.77 -116.68  108.76   1.1141
IC C3    C2    C1     H1X        1.5340  113.30  -59.94  110.46   1.1113
IC H1X   C2    *C1    H1Y        1.1113  110.46  119.86  110.45   1.1113
IC H1X   C2    *C1    H1Z        1.1113  110.46 -120.06  110.61   1.1112
IC C1    C2    C3     C4         1.5393  112.41 -178.89  112.60   1.5347
IC C4    C2    *C3    H3X        1.5347  112.60 -121.37  109.10   1.1131
IC H3X   C2    *C3    H3Y        1.1131  109.10 -117.41  109.08   1.1131
IC C2    C3    C4     C5         1.5393  112.41 -178.89  112.60   1.5347
IC C5    C3    *C4    H4X        1.5347  112.60 -121.37  109.10   1.1131
IC H4X   C3    *C4    H4Y        1.1131  109.10 -117.41  109.08   1.1131
IC C3    C4    C5     C6         1.5393  112.41 -178.89  112.60   1.5347
IC C6    C4    *C5    H5X        1.5347  112.60 -121.37  109.10   1.1131
IC H5X   C4    *C5    H5Y        1.1131  109.10 -117.41  109.08   1.1131
IC C4    C5    C6     C7         1.5393  112.41 -178.89  112.60   1.5347
IC C7    C5    *C6    H6X        1.5347  112.60 -121.37  109.10   1.1131
IC H6X   C5    *C6    H6Y        1.1131  109.10 -117.41  109.08   1.1131
IC C5    C6    C7     C8         1.5393  112.41 -178.89  112.60   1.5347
IC C8    C6    *C7    H7X        1.5347  112.60 -121.37  109.10   1.1131
IC H7X   C6    *C7    H7Y        1.1131  109.10 -117.41  109.08   1.1131
IC C6    C7    C8     C9         1.5393  112.41 -178.89  112.60   1.5347
IC C9    C7    *C8    H8X        1.5347  112.60 -121.37  109.10   1.1131
IC H8X   C7    *C8    H8Y        1.1131  109.10 -117.41  109.08   1.1131
IC C7    C8    C9     C10        1.5355  112.60  179.88  112.66   1.5347
IC C10   C8    *C9    H9X        1.5347  112.66 -121.27  109.06   1.1132
IC H9X   C8    *C9    H9Y        1.1132  109.06 -117.36  109.14   1.1133
IC C8    C9    C10    H10X       1.5340  113.30  -59.94  110.46   1.1113
IC H10X  C9    *C10   H10Y       1.1113  110.46  119.86  110.45   1.1113
IC H10X  C9    *C10   H10Z       1.1113  110.46 -120.06  110.61   1.1112


RESI NHEX           0.00 ! n-hexadecane
GROUP
ATOM  C1    CTL3   -0.27 !  H1X   H2X H3X H4X       H15X    H16X
ATOM  H1X   HAL3    0.09 !    \    |   |   |        |      /
ATOM  H1Y   HAL3    0.09 ! H1Z-C1--C2--C3--C4--...--C15--C16-H16Z
ATOM  H1Z   HAL3    0.09 !    /    |   |   |        |      \
GROUP                    !  H1Y   H2Y H3Y H4Y       H15Y    H16Y
ATOM  C2    CTL2   -0.18
ATOM  H2X   HAL2    0.09
ATOM  H2Y   HAL2    0.09
GROUP
ATOM  C3    CTL2   -0.18
ATOM  H3X   HAL2    0.09
ATOM  H3Y   HAL2    0.09
GROUP
ATOM  C4    CTL2   -0.18
ATOM  H4X   HAL2    0.09
ATOM  H4Y   HAL2    0.09
GROUP
ATOM  C5    CTL2   -0.18
ATOM  H5X   HAL2    0.09
ATOM  H5Y   HAL2    0.09
GROUP
ATOM  C6    CTL2   -0.18
ATOM  H6X   HAL2    0.09
ATOM  H6Y   HAL2    0.09
GROUP
ATOM  C7    CTL2   -0.18
ATOM  H7X   HAL2    0.09
ATOM  H7Y   HAL2    0.09
GROUP
ATOM  C8    CTL2   -0.18
ATOM  H8X   HAL2    0.09
ATOM  H8Y   HAL2    0.09
GROUP
ATOM  C9    CTL2   -0.18
ATOM  H9X   HAL2    0.09
ATOM  H9Y   HAL2    0.09
GROUP
ATOM  C10   CTL2   -0.18
ATOM  H10X  HAL2    0.09
ATOM  H10Y  HAL2    0.09
GROUP
ATOM  C11   CTL2   -0.18
ATOM  H11X  HAL2    0.09
ATOM  H11Y  HAL2    0.09
GROUP
ATOM  C12   CTL2   -0.18
ATOM  H12X  HAL2    0.09
ATOM  H12Y  HAL2    0.09
GROUP
ATOM  C13   CTL2   -0.18
ATOM  H13X  HAL2    0.09
ATOM  H13Y  HAL2    0.09
GROUP
ATOM  C14   CTL2   -0.18
ATOM  H14X  HAL2    0.09
ATOM  H14Y  HAL2    0.09
GROUP
ATOM  C15   CTL2   -0.18
ATOM  H15X  HAL2    0.09
ATOM  H15Y  HAL2    0.09
GROUP
ATOM  C16   CTL3   -0.27
ATOM  H16X  HAL3    0.09
ATOM  H16Y  HAL3    0.09
ATOM  H16Z  HAL3    0.09

BOND  C1   C2     C2   C3     C3   C4     C4   C5     C5   C6     C6   C7
BOND  C7   C8     C8   C9     C9   C10    C10  C11    C11  C12    C12  C13
BOND  C13  C14    C14  C15    C15  C16
BOND  C1   H1X    C1   H1Y    C1   H1Z    C2   H2X    C2   H2Y
BOND  C3   H3X    C3   H3Y    C4   H4X    C4   H4Y
BOND  C5   H5X    C5   H5Y    C6   H6X    C6   H6Y
BOND  C7   H7X    C7   H7Y    C8   H8X    C8   H8Y
BOND  C9   H9X    C9   H9Y    C10  H10X   C10  H10Y
BOND  C11  H11X   C11  H11Y   C12  H12X   C12  H12Y
BOND  C13  H13X   C13  H13Y   C14  H14X   C14  H14Y
BOND  C15  H15X   C15  H15Y   C16  H16X   C16  H16Y   C16  H16Z

! work - taken from the tail of dopc
IC C1    C3    *C2    H2X        1.5309  113.30 -121.68  108.77   1.1141
IC H2X   C3    *C2    H2Y        1.1141  108.77 -116.68  108.76   1.1141
IC C3    C2    C1     H1X        1.5340  113.30  -59.94  110.46   1.1113
IC H1X   C2    *C1    H1Y        1.1113  110.46  119.86  110.45   1.1113
IC H1X   C2    *C1    H1Z        1.1113  110.46 -120.06  110.61   1.1112
IC C1    C2    C3     C4         1.5393  112.41 -178.89  112.60   1.5347
IC C4    C2    *C3    H3X        1.5347  112.60 -121.37  109.10   1.1131
IC H3X   C2    *C3    H3Y        1.1131  109.10 -117.41  109.08   1.1131
IC C2    C3    C4     C5         1.5393  112.41 -178.89  112.60   1.5347
IC C5    C3    *C4    H4X        1.5347  112.60 -121.37  109.10   1.1131
IC H4X   C3    *C4    H4Y        1.1131  109.10 -117.41  109.08   1.1131
IC C3    C4    C5     C6         1.5393  112.41 -178.89  112.60   1.5347
IC C6    C4    *C5    H5X        1.5347  112.60 -121.37  109.10   1.1131
IC H5X   C4    *C5    H5Y        1.1131  109.10 -117.41  109.08   1.1131
IC C4    C5    C6     C7         1.5393  112.41 -178.89  112.60   1.5347
IC C7    C5    *C6    H6X        1.5347  112.60 -121.37  109.10   1.1131
IC H6X   C5    *C6    H6Y        1.1131  109.10 -117.41  109.08   1.1131
IC C5    C6    C7     C8         1.5393  112.41 -178.89  112.60   1.5347
IC C8    C6    *C7    H7X        1.5347  112.60 -121.37  109.10   1.1131
IC H7X   C6    *C7    H7Y        1.1131  109.10 -117.41  109.08   1.1131
IC C6    C7    C8     C9         1.5393  112.41 -178.89  112.60   1.5347
IC C9    C7    *C8    H8X        1.5347  112.60 -121.37  109.10   1.1131
IC H8X   C7    *C8    H8Y        1.1131  109.10 -117.41  109.08   1.1131
IC C7    C8    C9     C10        1.5393  112.41 -178.89  112.60   1.5347
IC C10   C8    *C9    H9X        1.5347  112.60 -121.37  109.10   1.1131
IC H9X   C8    *C9    H9Y        1.1131  109.10 -117.41  109.08   1.1131
IC C8    C9    C10    C11        1.5355  112.60  179.88  112.66   1.5347
IC C11   C9    *C10   H10X       1.5347  112.66 -121.27  109.06   1.1132
IC H10X  C9    *C10   H10Y       1.1132  109.06 -117.36  109.14   1.1133
IC C9    C10   C11    C12        1.5347  112.66 -179.12  112.61   1.5348
IC C12   C10   *C11   H11X       1.5348  112.61 -121.34  109.09   1.1132
IC H11X  C10   *C11   H11Y       1.1132  109.09 -117.41  109.09   1.1132
IC C10   C11   C12    C13        1.5347  112.61  179.83  112.71   1.5340
IC C13   C11   *C12   H12X       1.5340  112.71 -121.28  109.10   1.1132
IC H12X  C11   *C12   H12Y       1.1132  109.10 -117.35  109.13   1.1133
IC C11   C12   C13    C14        1.5347  112.61  179.83  112.71   1.5340
IC C14   C12   *C13   H13X       1.5340  112.71 -121.28  109.10   1.1132
IC H13X  C12   *C13   H13Y       1.1132  109.10 -117.35  109.13   1.1133
IC C12   C13   C14    C15        1.5347  112.61  179.83  112.71   1.5340
IC C15   C13   *C14   H14X       1.5340  112.71 -121.28  109.10   1.1132
IC H14X  C13   *C14   H14Y       1.1132  109.10 -117.35  109.13   1.1133
IC C13   C14   C15    C16        1.5348  112.71 -179.67  113.30   1.5309
IC C16   C14   *C15   H15X       1.5309  113.30 -121.68  108.77   1.1141
IC H15X  C14   *C15   H15Y       1.1141  108.77 -116.68  108.76   1.1141
IC C14   C15   C16    H16X       1.5340  113.30  -59.94  110.46   1.1113
IC H16X  C15   *C16   H16Y       1.1113  110.46  119.86  110.45   1.1113
IC H16X  C15   *C16   H16Z       1.1113  110.46 -120.06  110.61   1.1112


RESI EPEN           0.00 ! ethylpentane
GROUP
ATOM  C1    CTL3   -0.27 !  H1X   H2X H3X H4X   H5X
ATOM  H1X   HAL3    0.09 !    \    |   |   |    /
ATOM  H1Y   HAL3    0.09 ! H1Z-C1--C2--C3--C4--C5-H5Z
ATOM  H1Z   HAL3    0.09 !    /    |   |   |    \  
GROUP                    !  H1Y   H2Y  |  H4Y   H5Y
ATOM  C2    CTL2   -0.18 !             |
ATOM  H2X   HAL2    0.09 !         H6X-C6-H6Y
ATOM  H2Y   HAL2    0.09 !             |
GROUP                    !         H7X-C7-H7Y
ATOM  C3    CTL1   -0.09 !             |
ATOM  H3X   HAL1    0.09 !            H7Z
GROUP
ATOM  C4    CTL2   -0.18
ATOM  H4X   HAL2    0.09
ATOM  H4Y   HAL2    0.09
GROUP
ATOM  C5    CTL3   -0.27
ATOM  H5X   HAL3    0.09
ATOM  H5Y   HAL3    0.09
ATOM  H5Z   HAL3    0.09
GROUP
ATOM  C6    CTL2   -0.18
ATOM  H6X   HAL2    0.09
ATOM  H6Y   HAL2    0.09
GROUP
ATOM  C7    CTL3   -0.27
ATOM  H7X   HAL3    0.09
ATOM  H7Y   HAL3    0.09
ATOM  H7Z   HAL3    0.09

BOND  C1   C2     C2   C3     C3   C4     C3   C6     C4   C5     C6   C7
BOND  C1   H1X    C1   H1Y    C1   H1Z    C2   H2X    C2   H2Y
BOND  C3   H3X    C4   H4X    C4   H4Y    C5   H5X    C5   H5Y    C5   H5Z
BOND  C6   H6X    C6   H6Y    C7   H7X    C7   H7Y    C7   H7Z

! work - taken from the tail of dopc
IC C1    C3    *C2    H2X        1.5309  113.30 -121.68  108.77   1.1141
IC H2X   C3    *C2    H2Y        1.1141  108.77 -116.68  108.76   1.1141
IC C3    C2    C1     H1X        1.5340  113.30  -59.94  110.46   1.1113
IC H1X   C2    *C1    H1Y        1.1113  110.46  119.86  110.45   1.1113
IC H1X   C2    *C1    H1Z        1.1113  110.46 -120.06  110.61   1.1112
IC C1    C2    C3     C4         1.5393  112.41 -178.89  112.60   1.5347
IC C4    C2    *C3    H3X        1.5347  112.60 -121.37  109.10   1.1131
IC H3X   C2    *C3    C6         1.1131  109.10 -117.41  109.08   1.5347
IC C2    C3    C4     C5         1.5393  112.41 -178.89  112.60   1.5347
IC C5    C3    *C4    H4X        1.5347  112.60 -121.37  109.10   1.1131
IC H4X   C3    *C4    H4Y        1.1131  109.10 -117.41  109.08   1.1131
IC C5    C3    *C4    H4X        1.5309  113.30 -121.68  108.77   1.1141
IC H4X   C3    *C4    H4Y        1.1141  108.77 -116.68  108.76   1.1141
IC C3    C4    C5     H5X        1.5340  113.30  -59.94  110.46   1.1113
IC H5X   C4    *C5    H5Y        1.1113  110.46  119.86  110.45   1.1113
IC H5X   C4    *C5    H5Z        1.1113  110.46 -120.06  110.61   1.1112
IC C7    C3    *C6    H6X        1.5309  113.30 -121.68  108.77   1.1141
IC H6X   C3    *C6    H6Y        1.1141  108.77 -116.68  108.76   1.1141
IC C3    C6    C7     H7X        1.5340  113.30  -59.94  110.46   1.1113
IC H7X   C6    *C7    H7Y        1.1113  110.46  119.86  110.45   1.1113
IC H7X   C6    *C7    H7Z        1.1113  110.46 -120.06  110.61   1.1112
IC C2    C3    C6     C7         1.5340  113.30   90.00  108.77   1.5340
IC C3    C6    C7     H7X        1.5340  113.30  -59.94  110.46   1.1113


RESI TETD           0.00 ! tetradecane
GROUP
ATOM  C1    CTL3   -0.27 !  H1X   H2X H3X H4X       H14X    H14X
ATOM  H1X   HAL3    0.09 !    \    |   |   |        |      /
ATOM  H1Y   HAL3    0.09 ! H1Z-C1--C2--C3--C4--...--C14--C14-H14Z
ATOM  H1Z   HAL3    0.09 !    /    |   |   |        |      \
GROUP                    !  H1Y   H2Y H3Y H4Y       H14Y    H14Y
ATOM  C2    CTL2   -0.18
ATOM  H2X   HAL2    0.09
ATOM  H2Y   HAL2    0.09
GROUP
ATOM  C3    CTL2   -0.18
ATOM  H3X   HAL2    0.09
ATOM  H3Y   HAL2    0.09
GROUP
ATOM  C4    CTL2   -0.18
ATOM  H4X   HAL2    0.09
ATOM  H4Y   HAL2    0.09
GROUP
ATOM  C5    CTL2   -0.18
ATOM  H5X   HAL2    0.09
ATOM  H5Y   HAL2    0.09
GROUP
ATOM  C6    CTL2   -0.18
ATOM  H6X   HAL2    0.09
ATOM  H6Y   HAL2    0.09
GROUP
ATOM  C7    CTL2   -0.18
ATOM  H7X   HAL2    0.09
ATOM  H7Y   HAL2    0.09
GROUP
ATOM  C8    CTL2   -0.18
ATOM  H8X   HAL2    0.09
ATOM  H8Y   HAL2    0.09
GROUP
ATOM  C9    CTL2   -0.18
ATOM  H9X   HAL2    0.09
ATOM  H9Y   HAL2    0.09
GROUP
ATOM  C10   CTL2   -0.18
ATOM  H10X  HAL2    0.09
ATOM  H10Y  HAL2    0.09
GROUP
ATOM  C11   CTL2   -0.18
ATOM  H11X  HAL2    0.09
ATOM  H11Y  HAL2    0.09
GROUP
ATOM  C12   CTL2   -0.18
ATOM  H12X  HAL2    0.09
ATOM  H12Y  HAL2    0.09
GROUP
ATOM  C13   CTL2   -0.18
ATOM  H13X  HAL2    0.09
ATOM  H13Y  HAL2    0.09
GROUP
ATOM  C14   CTL3   -0.27
ATOM  H14X  HAL3    0.09
ATOM  H14Y  HAL3    0.09
ATOM  H14Z  HAL3    0.09

BOND  C1   C2     C2   C3     C3   C4     C4   C5     C5   C6     C6   C7
BOND  C7   C8     C8   C9     C9   C10    C10  C11    C11  C12    C12  C13
BOND  C13  C14
BOND  C1   H1X    C1   H1Y    C1   H1Z    C2   H2X    C2   H2Y
BOND  C3   H3X    C3   H3Y    C4   H4X    C4   H4Y
BOND  C5   H5X    C5   H5Y    C6   H6X    C6   H6Y
BOND  C7   H7X    C7   H7Y    C8   H8X    C8   H8Y
BOND  C9   H9X    C9   H9Y    C10  H10X   C10  H10Y
BOND  C11  H11X   C11  H11Y   C12  H12X   C12  H12Y
BOND  C13  H13X   C13  H13Y   C14  H14X   C14  H14Y   C14  H14Z

IC C1    C3    *C2    H2X        1.5309  113.30 -121.68  108.77   1.1141
IC H2X   C3    *C2    H2Y        1.1141  108.77 -116.68  108.76   1.1141
IC C3    C2    C1     H1X        1.5340  113.30  -59.94  110.46   1.1113
IC H1X   C2    *C1    H1Y        1.1113  110.46  119.86  110.45   1.1113
IC H1X   C2    *C1    H1Z        1.1113  110.46 -120.06  110.61   1.1112
IC C1    C2    C3     C4         1.5393  112.41 -178.89  112.60   1.5347
IC C4    C2    *C3    H3X        1.5347  112.60 -121.37  109.10   1.1131
IC H3X   C2    *C3    H3Y        1.1131  109.10 -117.41  109.08   1.1131
IC C2    C3    C4     C5         1.5393  112.41 -178.89  112.60   1.5347
IC C5    C3    *C4    H4X        1.5347  112.60 -121.37  109.10   1.1131
IC H4X   C3    *C4    H4Y        1.1131  109.10 -117.41  109.08   1.1131
IC C3    C4    C5     C6         1.5393  112.41 -178.89  112.60   1.5347
IC C6    C4    *C5    H5X        1.5347  112.60 -121.37  109.10   1.1131
IC H5X   C4    *C5    H5Y        1.1131  109.10 -117.41  109.08   1.1131
IC C4    C5    C6     C7         1.5393  112.41 -178.89  112.60   1.5347
IC C7    C5    *C6    H6X        1.5347  112.60 -121.37  109.10   1.1131
IC H6X   C5    *C6    H6Y        1.1131  109.10 -117.41  109.08   1.1131
IC C5    C6    C7     C8         1.5393  112.41 -178.89  112.60   1.5347
IC C8    C6    *C7    H7X        1.5347  112.60 -121.37  109.10   1.1131
IC H7X   C6    *C7    H7Y        1.1131  109.10 -117.41  109.08   1.1131
IC C6    C7    C8     C9         1.5393  112.41 -178.89  112.60   1.5347
IC C9    C7    *C8    H8X        1.5347  112.60 -121.37  109.10   1.1131
IC H8X   C7    *C8    H8Y        1.1131  109.10 -117.41  109.08   1.1131
IC C7    C8    C9     C10        1.5393  112.41 -178.89  112.60   1.5347
IC C10   C8    *C9    H9X        1.5347  112.60 -121.37  109.10   1.1131
IC H9X   C8    *C9    H9Y        1.1131  109.10 -117.41  109.08   1.1131
IC C8    C9    C10    C11        1.5355  112.60  179.88  112.66   1.5347
IC C11   C9    *C10   H10X       1.5347  112.66 -121.27  109.06   1.1132
IC H10X  C9    *C10   H10Y       1.1132  109.06 -117.36  109.14   1.1133
IC C9    C10   C11    C12        1.5347  112.66 -179.12  112.61   1.5348
IC C12   C10   *C11   H11X       1.5348  112.61 -121.34  109.09   1.1132
IC H11X  C10   *C11   H11Y       1.1132  109.09 -117.41  109.09   1.1132
IC C10   C11   C12    C13        1.5347  112.61  179.83  112.71   1.5340
IC C13   C11   *C12   H12X       1.5340  112.71 -121.28  109.10   1.1132
IC H12X  C11   *C12   H12Y       1.1132  109.10 -117.35  109.13   1.1133
IC C11   C12   C13    C14        1.5348  112.71 -179.67  113.30   1.5309
IC C14   C12   *C13   H13X       1.5309  113.30 -121.68  108.77   1.1141
IC H13X  C12   *C13   H13Y       1.1141  108.77 -116.68  108.76   1.1141
IC C12   C13   C14    H14X       1.5340  113.30  -59.94  110.46   1.1113
IC H14X  C13   *C14   H14Y       1.1113  110.46  119.86  110.45   1.1113
IC H14X  C13   *C14   H14Z       1.1113  110.46 -120.06  110.61   1.1112


! from paramchem
RESI SQL         0.000 ! param penalty=  33.000 ; charge penalty=   0.110
GROUP            ! CHARGE   CH_PENALTY
ATOM C1     CG331  -0.275 !    0.110
ATOM C2     CG2D1   0.003 !    0.110
ATOM C3     CG2D1  -0.142 !    0.000
ATOM C4     CG321  -0.182 !    0.000
ATOM C5     CG321  -0.180 !    0.000
ATOM C6     CG2D1  -0.002 !    0.000
ATOM C7     CG2D1  -0.145 !    0.000
ATOM C8     CG321  -0.182 !    0.000
ATOM C9     CG321  -0.180 !    0.000
ATOM C10    CG2D1  -0.002 !    0.000
ATOM C11    CG2D1  -0.145 !    0.000
ATOM C12    CG321  -0.181 !    0.000
ATOM C13    CG321  -0.181 !    0.000
ATOM C14    CG2D1  -0.145 !    0.000
ATOM C15    CG2D1  -0.002 !    0.000
ATOM C16    CG321  -0.180 !    0.000
ATOM C17    CG321  -0.182 !    0.000
ATOM C18    CG2D1  -0.145 !    0.000
ATOM C19    CG2D1  -0.002 !    0.000
ATOM C20    CG321  -0.180 !    0.000
ATOM C21    CG321  -0.182 !    0.000
ATOM C22    CG2D1  -0.142 !    0.000
ATOM C23    CG2D1   0.003 !    0.110
ATOM C24    CG331  -0.275 !    0.110
ATOM C25    CG331  -0.275 !    0.110
ATOM C26    CG331  -0.271 !    0.000
ATOM C27    CG331  -0.271 !    0.000
ATOM C28    CG331  -0.271 !    0.000
ATOM C29    CG331  -0.271 !    0.000
ATOM C30    CG331  -0.275 !    0.110
ATOM H1     HGA3    0.090 !    0.045
ATOM H2     HGA3    0.090 !    0.045
ATOM H3     HGA3    0.090 !    0.045
ATOM H4     HGA4    0.150 !    0.000
ATOM H5     HGA2    0.090 !    0.000
ATOM H6     HGA2    0.090 !    0.000
ATOM H7     HGA2    0.090 !    0.000
ATOM H8     HGA2    0.090 !    0.000
ATOM H9     HGA4    0.150 !    0.000
ATOM H10    HGA2    0.090 !    0.000
ATOM H11    HGA2    0.090 !    0.000
ATOM H12    HGA2    0.090 !    0.000
ATOM H13    HGA2    0.090 !    0.000
ATOM H14    HGA4    0.150 !    0.000
ATOM H15    HGA2    0.090 !    0.000
ATOM H16    HGA2    0.090 !    0.000
ATOM H17    HGA2    0.090 !    0.000
ATOM H18    HGA2    0.090 !    0.000
ATOM H19    HGA4    0.150 !    0.000
ATOM H20    HGA2    0.090 !    0.000
ATOM H21    HGA2    0.090 !    0.000
ATOM H22    HGA2    0.090 !    0.000
ATOM H23    HGA2    0.090 !    0.000
ATOM H24    HGA4    0.150 !    0.000
ATOM H25    HGA2    0.090 !    0.000
ATOM H26    HGA2    0.090 !    0.000
ATOM H27    HGA2    0.090 !    0.000
ATOM H28    HGA2    0.090 !    0.000
ATOM H29    HGA4    0.150 !    0.000
ATOM H30    HGA3    0.090 !    0.045
ATOM H31    HGA3    0.090 !    0.045
ATOM H32    HGA3    0.090 !    0.045
ATOM H33    HGA3    0.090 !    0.045
ATOM H34    HGA3    0.090 !    0.045
ATOM H35    HGA3    0.090 !    0.045
ATOM H36    HGA3    0.090 !    0.000
ATOM H37    HGA3    0.090 !    0.000
ATOM H38    HGA3    0.090 !    0.000
ATOM H39    HGA3    0.090 !    0.000
ATOM H40    HGA3    0.090 !    0.000
ATOM H41    HGA3    0.090 !    0.000
ATOM H42    HGA3    0.090 !    0.000
ATOM H43    HGA3    0.090 !    0.000
ATOM H44    HGA3    0.090 !    0.000
ATOM H45    HGA3    0.090 !    0.000
ATOM H46    HGA3    0.090 !    0.000
ATOM H47    HGA3    0.090 !    0.000
ATOM H48    HGA3    0.090 !    0.045
ATOM H49    HGA3    0.090 !    0.045
ATOM H50    HGA3    0.090 !    0.045

BOND C1   C2  
BOND C1   H1  
BOND C1   H2  
BOND C1   H3  
BOND C2   C3  
BOND C2   C30 
BOND C3   C4  
BOND C3   H4  
BOND C4   C5  
BOND C4   H5  
BOND C4   H6  
BOND C5   C6  
BOND C5   H7  
BOND C5   H8  
BOND C6   C7  
BOND C6   C29 
BOND C7   C8  
BOND C7   H9  
BOND C8   C9  
BOND C8   H10 
BOND C8   H11 
BOND C9   C10 
BOND C9   H12 
BOND C9   H13 
BOND C10  C11 
BOND C10  C28 
BOND C11  C12 
BOND C11  H14 
BOND C12  C13 
BOND C12  H15 
BOND C12  H16 
BOND C13  C14 
BOND C13  H17 
BOND C13  H18 
BOND C14  C15 
BOND C14  H19 
BOND C15  C16 
BOND C15  C27 
BOND C16  C17 
BOND C16  H20 
BOND C16  H21 
BOND C17  C18 
BOND C17  H22 
BOND C17  H23 
BOND C18  C19 
BOND C18  H24 
BOND C19  C20 
BOND C19  C26 
BOND C20  C21 
BOND C20  H25 
BOND C20  H26 
BOND C21  C22 
BOND C21  H27 
BOND C21  H28 
BOND C22  C23 
BOND C22  H29 
BOND C23  C24 
BOND C23  C25 
BOND C24  H30 
BOND C24  H31 
BOND C24  H32 
BOND C25  H33 
BOND C25  H34 
BOND C25  H35 
BOND C26  H36 
BOND C26  H37 
BOND C26  H38 
BOND C27  H39 
BOND C27  H40 
BOND C27  H41 
BOND C28  H42 
BOND C28  H43 
BOND C28  H44 
BOND C29  H45 
BOND C29  H46 
BOND C29  H47 
BOND C30  H48 
BOND C30  H49 
BOND C30  H50 

END


read param card flex append
* Parameters generated by analogy by
* CHARMM General Force Field (CGenFF) program version 0.9.7.1 beta
*

! Penalties lower than 10 indicate the analogy is fair; penalties between 10
! and 50 mean some basic validation is recommended; penalties higher than
! 50 indicate poor analogy and mandate extensive validation/optimization.

BONDS

ANGLES
CG331  CG2D1  CG331    48.00    123.50 ! ZINC06 , from CG321 CG2D1 CG331, penalty= 0.9

DIHEDRALS
CG331  CG2D1  CG331  HGA3       0.1600  3     0.00 ! ZINC06 , from CG321 CG2D1 CG331 HGA3, penalty= 0.9
CG2D1  CG321  CG321  CG2D1      0.2000  3     0.00 ! ZINC06 , from CG2D1 CG321 CG321 CG2O3, penalty= 33

IMPROPERS

END
RETURN
