# Supplementary material for: Examining the Effect of Charged Lipids on Mitochondrial Outer Membrane Dynamics Using Atomistic Simulations
Source: Biomolecules. 2022 Jan 22;12(2):183. doi: 10.3390/biom12020183 (PMC8961577; doi:10.3390/biom12020183)
Supplement: Supplementary file 1 [file biomolecules-12-00183-s001.zip › Supplementary Materials/simulated_systems/simulated_systems/Mito1/toppar/toppar_all36_detergent.str]

* Toppar stream file for detergents.  Stream following reading of
* top_all36_lipid.rtf
* and
* par_all36_lipid.rtf
*

read rtf card append 
* detergent residues
*
36  1

RESI SDS         -1.00 ! Dodecylsulphate
GROUP
ATOM S    SL      1.33 !           OS2(-1)
ATOM OS1  OSL    -0.28 !             |
ATOM OS2  O2L    -0.65 !   (-) OS3--S(+2)--OS4 (-)
ATOM OS3  O2L    -0.65 !             |
ATOM OS4  O2L    -0.65 !            OS1
ATOM C1   CTL2   -0.28 !              \
ATOM H11  HAL2    0.09 !          H11-C1-H12
ATOM H12  HAL2    0.09 !               |
GROUP                  !               |
ATOM C2   CTL2   -0.18 !          H21-C2-H22
ATOM H21  HAL2    0.09 !               |
ATOM H22  HAL2    0.09 !               |
GROUP                  !               |
ATOM C3   CTL2   -0.18 !          H31-C3-H32
ATOM H31  HAL2    0.09 !               |
ATOM H32  HAL2    0.09 !               |
GROUP                  !               |
ATOM C4   CTL2   -0.18 !          H41-C4-H42
ATOM H41  HAL2    0.09 !               |
ATOM H42  HAL2    0.09 !               |
GROUP                  !               |
ATOM C5   CTL2   -0.18 !          H51-C5-H52
ATOM H51  HAL2    0.09 !               |
ATOM H52  HAL2    0.09 !               |
GROUP                  !               |
ATOM C6   CTL2   -0.18 !          H61-C6-H62
ATOM H61  HAL2    0.09 !               |
ATOM H62  HAL2    0.09 !               |
GROUP                  !               |
ATOM C7   CTL2   -0.18 !          H71-C7-H72
ATOM H71  HAL2    0.09 !               |
ATOM H72  HAL2    0.09 !               |
GROUP                  !               |
ATOM C8   CTL2   -0.18 !          H81-C8-H82
ATOM H81  HAL2    0.09 !               |
ATOM H82  HAL2    0.09 !               |
GROUP                  !               |
ATOM C9   CTL2   -0.18 !          H91-C9-H92
ATOM H91  HAL2    0.09 !               |
ATOM H92  HAL2    0.09 !               |
GROUP                  !               |
ATOM C10  CTL2   -0.18 !         H101-C10-H102
ATOM H101 HAL2    0.09 !               |
ATOM H102 HAL2    0.09 !               |
GROUP                  !               |
ATOM C11  CTL2   -0.18 !         H111-C11-H112
ATOM H111 HAL2    0.09 !               |
ATOM H112 HAL2    0.09 !               |
GROUP                  !               |
ATOM C12  CTL3   -0.27 !         H121-C12-H123
ATOM H121 HAL3    0.09 !               |
ATOM H122 HAL3    0.09 !             H122
ATOM H123 HAL3    0.09 !

BOND  S   OS1 S   OS2  S   OS3  S  OS4 
BOND  OS1 C1  C1  H11  C1  H12  
BOND  C1  C2  C2  H21  C2  H22
BOND  C2  C3  C3  H31  C3  H32
BOND  C3  C4  C4  H41  C4  H42
BOND  C4  C5  C5  H51  C5  H52
BOND  C5  C6  C6  H61  C6  H62
BOND  C6  C7  C7  H71  C7  H72
BOND  C7  C8  C8  H81  C8  H82
BOND  C8  C9  C9  H91  C9  H92
BOND  C9  C10 C10 H101 C10 H102
BOND  C10 C11 C11 H111 C11 H112
BOND  C11 C12 C12 H121 C12 H122 C12 H123

ACCE  OS1
ACCE  OS2
ACCE  OS3
ACCE  OS4

!IC table from IC generate, minimized geometry
IC  OS4    S      OS1    C1         1.4528  105.54   60.48  114.12   1.4238
IC  OS2    OS1    *S     OS3        1.4521  103.32  119.41  105.53   1.4528
IC  OS2    OS1    *S     OS4        1.4521  103.32 -119.41  105.54   1.4528
IC  OS2    S      OS1    C1         1.4521  103.32  179.90  114.12   1.4238
IC  S      OS1    C1     C2         1.5670  114.12  179.86  108.48   1.5337
IC  C2     OS1    *C1    H11        1.5337  108.48 -119.30  111.15   1.1167
IC  H11    OS1    *C1    H12        1.1167  111.15 -121.39  111.13   1.1167
IC  OS1    C1     C2     C3         1.4238  108.48 -179.98  112.43   1.5340
IC  C3     C1     *C2    H21        1.5340  112.43 -121.50  108.71   1.1129
IC  H21    C1     *C2    H22        1.1129  108.71 -117.02  108.70   1.1129
IC  C1     C2     C3     C4         1.5337  112.43  179.90  112.76   1.5346
IC  C4     C2     *C3    H31        1.5346  112.76 -121.58  108.61   1.1129
IC  H31    C2     *C3    H32        1.1129  108.61 -116.82  108.62   1.1129
IC  C2     C3     C4     C5         1.5340  112.76 -179.96  112.67   1.5346
IC  C5     C3     *C4    H41        1.5346  112.67 -121.47  108.80   1.1130
IC  H41    C3     *C4    H42        1.1130  108.80 -117.09  108.78   1.1130
IC  C3     C4     C5     C6         1.5346  112.67  179.84  112.66   1.5346
IC  C6     C4     *C5    H51        1.5346  112.66 -121.41  108.87   1.1131
IC  H51    C4     *C5    H52        1.1131  108.87 -117.14  108.89   1.1131
IC  C4     C5     C6     C7         1.5346  112.66 -179.93  112.63   1.5346
IC  C7     C5     *C6    H61        1.5346  112.63 -121.40  108.95   1.1131
IC  H61    C5     *C6    H62        1.1131  108.95 -117.23  108.93   1.1131
IC  C5     C6     C7     C8         1.5346  112.63  179.86  112.65   1.5346
IC  C8     C6     *C7    H71        1.5346  112.65 -121.36  108.97   1.1132
IC  H71    C6     *C7    H72        1.1132  108.97 -117.25  108.98   1.1132
IC  C6     C7     C8     C9         1.5346  112.65 -179.96  112.62   1.5346
IC  C9     C7     *C8    H81        1.5346  112.62 -121.36  109.02   1.1132
IC  H81    C7     *C8    H82        1.1132  109.02 -117.30  109.00   1.1132
IC  C7     C8     C9     C10        1.5346  112.62  179.91  112.64   1.5347
IC  C10    C8     *C9    H91        1.5347  112.64 -121.34  109.01   1.1132
IC  H91    C8     *C9    H92        1.1132  109.01 -117.30  109.02   1.1132
IC  C8     C9     C10    C11        1.5346  112.64 -179.97  112.68   1.5339
IC  C11    C9     *C10   H101       1.5339  112.68 -121.35  109.07   1.1132
IC  H101   C9     *C10   H102       1.1132  109.07 -117.32  109.06   1.1132
IC  C9     C10    C11    C12        1.5347  112.68  179.95  113.31   1.5309
IC  C12    C10    *C11   H111       1.5309  113.31 -121.69  108.71   1.1141
IC  H111   C10    *C11   H112       1.1141  108.71 -116.61  108.71   1.1141
IC  C10    C11    C12    H121       1.5339  113.31  -59.91  110.42   1.1113
IC  H121   C11    *C12   H122       1.1113  110.42  119.82  110.42   1.1113
IC  H121   C11    *C12   H123       1.1113  110.42 -120.09  110.61   1.1111


RESI TPC	 0.00 ! tetradeocylphosphorylcholine
! Polar Head and glycerol backbone
GROUP		      !		   H15B
ATOM N	  NTL   -0.60 !		   |
ATOM C13  CTL5  -0.35 !	     H15A--C15-H15C
ATOM H13A HL     0.25 !	           |
ATOM H13B HL     0.25 !      H13B  |   H14A
ATOM H13C HL     0.25 !	     |     |   |
ATOM C14  CTL5  -0.35 !	H13A-C13---N---C14-H14B  (+)
ATOM H14A HL     0.25 !      |     |   |
ATOM H14B HL     0.25 !      H13C  |   H14C
ATOM H14C HL     0.25 !            |
ATOM C15  CTL5  -0.35 !            |
ATOM H15A HL     0.25 !            |   alpha6
ATOM H15B HL     0.25 !            |   
ATOM H15C HL     0.25 !            |
ATOM C12  CTL2  -0.10 !      H12A--C12-H12B
ATOM H12A HL     0.25 !            |
ATOM H12B HL     0.25 !            |
GROUP		      !            |   alpha5
ATOM C11  CTL2  -0.08 !            |
ATOM H11A HAL2   0.09 !            |
ATOM H11B HAL2   0.09 !      H11A--C11-H11B 
ATOM P    PL     1.50 !            |   alpha4
ATOM O13  O2L   -0.78 !    (-)O13  O12
ATOM O14  O2L   -0.78 !          \ |   alpha3
ATOM O11  OSLP  -0.57 !            P(+)
ATOM O12  OSLP  -0.57 !          / |   alpha2
ATOM C1   CTL2  -0.08 !    (-)O14  O11
ATOM HA   HAL2   0.09 !            |   alpha1
ATOM HB   HAL2   0.09 !       HA---C1---HB
GROUP		      !            |   theta1
ATOM C2   CTL2  -0.18 !       HR---C2---HS
ATOM HS   HAL2   0.09 !            |
ATOM HR   HAL2   0.09 !            |
GROUP		      !            |
ATOM C3   CTL2  -0.18 !       HX---C3---HY
ATOM HX   HAL2   0.09 !            |
ATOM HY   HAL2   0.09 !            |
GROUP		      !            |
ATOM C31  CTL2  -0.18 !       H1X--C31--H1Y
ATOM H1X  HAL2   0.09 !            |
ATOM H1Y  HAL2   0.09 !            |
GROUP		      !            |
ATOM C32  CTL2  -0.18 !       H2X--C32--H2Y  
ATOM H2X  HAL2   0.09 !            |
ATOM H2Y  HAL2   0.09 !            |
GROUP		      !            |
ATOM C33  CTL2  -0.18 !       H3X--C33--H3Y
ATOM H3X  HAL2   0.09 !            |
ATOM H3Y  HAL2   0.09 !            |
GROUP		      !            |
ATOM C34  CTL2  -0.18 !       H4X--C34--H4Y    
ATOM H4X  HAL2   0.09 !            |  
ATOM H4Y  HAL2   0.09 !            |
GROUP		      !            |
ATOM C35  CTL2  -0.18 !       H5X--C35--H5Y  
ATOM H5X  HAL2   0.09 !            |
ATOM H5Y  HAL2   0.09 !            |
GROUP		      !            |
ATOM C36  CTL2  -0.18 !       H6X--C36--H6Y
ATOM H6X  HAL2   0.09 !            |
ATOM H6Y  HAL2   0.09 !            |
GROUP		      !            | 
ATOM C37  CTL2  -0.18 !       H7X--C37--H7Y  
ATOM H7X  HAL2   0.09 !            |
ATOM H7Y  HAL2   0.09 !            |
GROUP		      !            |
ATOM C38  CTL2  -0.18 !       H8X--C38--H8Y
ATOM H8X  HAL2   0.09 !            |
ATOM H8Y  HAL2   0.09 !            |
GROUP		      !            |
ATOM C39  CTL2  -0.18 !       H9X--C39--H9Y
ATOM H9X  HAL2   0.09 !            |
ATOM H9Y  HAL2   0.09 !            |
GROUP		      !            |
ATOM C310 CTL2  -0.18 !       H10X-C310-H10Y
ATOM H10X HAL2   0.09 !            |
ATOM H10Y HAL2   0.09 !            |
GROUP		      !            |
ATOM C311 CTL3  -0.27 !       H11X-C311-H11Y
ATOM H11X HAL3   0.09 !            |
ATOM H11Y HAL3   0.09 !            |
ATOM H11Z HAL3   0.09 !            H11Z

! Polar Head
BOND  N     C13      N     C14      N     C15
BOND  C13   H13A     C13   H13B     C13   H13C        
BOND  C14   H14A     C14   H14B     C14   H14C
BOND  C15   H15A     C15   H15B     C15   H15C
BOND  N     C12
BOND  C12   H12A     C12   H12B     C12   C11
BOND  C11   H11A     C11   H11B     C11   O12
BOND  O12   P        P     O11      P     O13      P     O14
! Glycerol Backbone
BOND  C1    HA       C1    HB       C1    C2       C1     O11
BOND  C2    HS       C2    HR       C2    C3
BOND  C3    HX       C3    HY       C3    C31
! Chain
BOND  C31   H1X      C31   H1Y      C31   C32
BOND  C32   H2X      C32   H2Y      C32   C33
BOND  C33   H3X      C33   H3Y      C33   C34
BOND  C34   H4X      C34   H4Y      C34   C35
BOND  C35   H5X      C35   H5Y      C35   C36
BOND  C36   H6X      C36   H6Y      C36   C37
BOND  C37   H7X      C37   H7Y      C37   C38
BOND  C38   H8X      C38   H8Y      C38   C39
BOND  C39   H9X      C39   H9Y      C39   C310
BOND  C310  H10X     C310  H10Y     C310  C311
BOND  C311  H11X     C311  H11Y     C311  H11Z

! Polar head
IC       C2    C1    O11   P      0.0  0.0  180.0  0.0  0.0 !alpha1
IC       C1    O11   P     O12    0.0  0.0  180.0  0.0  0.0 !alpha2
IC       O11   O12  *P     O13    0.0  0.0  120.0  0.0  0.0
IC       O11   O12  *P     O14    0.0  0.0  240.0  0.0  0.0
IC       O11   P     O12   C11    0.0  0.0  180.0  0.0  0.0 !alpha3
IC       O12   C12  *C11   H11A   0.0  0.0  120.0  0.0  0.0
IC       O12   C12  *C11   H11B   0.0  0.0  240.0  0.0  0.0
IC       P     O12   C11   C12    0.0  0.0  180.0  0.0  0.0 !alpha4
IC       N     C11  *C12   H12A   0.0  0.0  120.0  0.0  0.0
IC       N     C11  *C12   H12B   0.0  0.0  240.0  0.0  0.0
IC       O12   C11   C12   N      0.0  0.0  180.0  0.0  0.0 !alpha5
IC       C11   C12   N     C13    0.0  0.0  180.0  0.0  0.0 !alpha6
IC       C12   C13  *N     C14    0.0  0.0  120.0  0.0  0.0
IC       C12   C13  *N     C15    0.0  0.0  240.0  0.0  0.0 
! Glycerol
IC       O11   C1    C2    C3     0.0  0.0  120.0  0.0  0.0 !theta1
IC       C1    C2    C3    C31    0.0  0.0  180.0  0.0  0.0 !theta2
! Chain
IC       C2    C3    C31   C32    0.0  0.0  180.0  0.0  0.0 !theta3
IC       C3    C31   C32   C33    0.0  0.0  180.0  0.0  0.0 !theta4
IC       C31   C32   C33   C34    0.0  0.0  180.0  0.0  0.0
IC       C32   C33   C34   C35    0.0  0.0  180.0  0.0  0.0 
IC       C33   C34   C35   C36    0.0  0.0  180.0  0.0  0.0 
IC       C34   C35   C36   C37    0.0  0.0  180.0  0.0  0.0 
IC       C35   C36   C37   C38    0.0  0.0  180.0  0.0  0.0 
IC       C36   C37   C38   C39    0.0  0.0  180.0  0.0  0.0 
IC       C37   C38   C39   C310   0.0  0.0  180.0  0.0  0.0 
IC       C38   C39   C310  C311   0.0  0.0  180.0  0.0  0.0 


RESI DPC	 0.00 ! dodecylphosphocholine
! Polar Head and glycerol backbone
GROUP		      !		   H15B
ATOM N	  NTL   -0.60 !		   |
ATOM C13  CTL5  -0.35 !	     H15A--C15-H15C
ATOM H13A HL     0.25 !	           |
ATOM H13B HL     0.25 !      H13B  |   H14A
ATOM H13C HL     0.25 !	     |     |   |
ATOM C14  CTL5  -0.35 !	H13A-C13---N---C14-H14B  (+)
ATOM H14A HL     0.25 !      |     |   |
ATOM H14B HL     0.25 !      H13C  |   H14C
ATOM H14C HL     0.25 !            |
ATOM C15  CTL5  -0.35 !            |
ATOM H15A HL     0.25 !            |   alpha6
ATOM H15B HL     0.25 !            |   
ATOM H15C HL     0.25 !            |
ATOM C12  CTL2  -0.10 !      H12A--C12-H12B
ATOM H12A HL     0.25 !            |
ATOM H12B HL     0.25 !            |
GROUP		      !            |   alpha5
ATOM C11  CTL2  -0.08 !            |
ATOM H11A HAL2   0.09 !            |
ATOM H11B HAL2   0.09 !      H11A--C11-H11B 
ATOM P    PL     1.50 !            |   alpha4
ATOM O13  O2L   -0.78 !    (-)O13  O12
ATOM O14  O2L   -0.78 !          \ |   alpha3
ATOM O11  OSLP  -0.57 !            P(+)
ATOM O12  OSLP  -0.57 !          / |   alpha2
ATOM C1   CTL2  -0.08 !    (-)O14  O11
ATOM HA   HAL2   0.09 !            |   alpha1
ATOM HB   HAL2   0.09 !       HA---C1---HB
GROUP		      !            |   theta1
ATOM C2   CTL2  -0.18 !       HR---C2---HS
ATOM HS   HAL2   0.09 !            |
ATOM HR   HAL2   0.09 !            |
GROUP		      !            |
ATOM C3   CTL2  -0.18 !       HX---C3---HY
ATOM HX   HAL2   0.09 !            |
ATOM HY   HAL2   0.09 !            |
GROUP		      !            |
ATOM C31  CTL2  -0.18 !       H1X--C31--H1Y
ATOM H1X  HAL2   0.09 !            |
ATOM H1Y  HAL2   0.09 !            |
GROUP		      !            |
ATOM C32  CTL2  -0.18 !       H2X--C32--H2Y  
ATOM H2X  HAL2   0.09 !            |
ATOM H2Y  HAL2   0.09 !            |
GROUP		      !            |
ATOM C33  CTL2  -0.18 !       H3X--C33--H3Y
ATOM H3X  HAL2   0.09 !            |
ATOM H3Y  HAL2   0.09 !            |
GROUP		      !            |
ATOM C34  CTL2  -0.18 !       H4X--C34--H4Y    
ATOM H4X  HAL2   0.09 !            |  
ATOM H4Y  HAL2   0.09 !            |
GROUP		      !            |
ATOM C35  CTL2  -0.18 !       H5X--C35--H5Y  
ATOM H5X  HAL2   0.09 !            |
ATOM H5Y  HAL2   0.09 !            |
GROUP		      !            |
ATOM C36  CTL2  -0.18 !       H6X--C36--H6Y
ATOM H6X  HAL2   0.09 !            |
ATOM H6Y  HAL2   0.09 !            |
GROUP		      !            | 
ATOM C37  CTL2  -0.18 !       H7X--C37--H7Y  
ATOM H7X  HAL2   0.09 !            |
ATOM H7Y  HAL2   0.09 !            |
GROUP		      !            |
ATOM C38  CTL2  -0.18 !       H8X--C38--H8Y
ATOM H8X  HAL2   0.09 !            |
ATOM H8Y  HAL2   0.09 !            |
GROUP		      !            |
ATOM C39  CTL3  -0.27 !       H9X--C39--H9Y
ATOM H9X  HAL3   0.09 !            |
ATOM H9Y  HAL3   0.09 !            |
ATOM H9Z  HAL3   0.09 !            H9Z

! Polar Head
BOND  N     C13      N     C14      N     C15
BOND  C13   H13A     C13   H13B     C13   H13C        
BOND  C14   H14A     C14   H14B     C14   H14C
BOND  C15   H15A     C15   H15B     C15   H15C
BOND  N     C12
BOND  C12   H12A     C12   H12B     C12   C11
BOND  C11   H11A     C11   H11B     C11   O12
BOND  O12   P        P     O11      P     O13      P     O14
! Glycerol Backbone
BOND  C1    HA       C1    HB       C1    C2       C1     O11
BOND  C2    HS       C2    HR       C2    C3
BOND  C3    HX       C3    HY       C3    C31
! Chain
BOND  C31   H1X      C31   H1Y      C31   C32
BOND  C32   H2X      C32   H2Y      C32   C33
BOND  C33   H3X      C33   H3Y      C33   C34
BOND  C34   H4X      C34   H4Y      C34   C35
BOND  C35   H5X      C35   H5Y      C35   C36
BOND  C36   H6X      C36   H6Y      C36   C37
BOND  C37   H7X      C37   H7Y      C37   C38
BOND  C38   H8X      C38   H8Y      C38   C39
BOND  C39   H9X      C39   H9Y      C39   H9Z

! Polar head
IC       C2    C1    O11   P      0.0  0.0  180.0  0.0  0.0 !alpha1
IC       C1    O11   P     O12    0.0  0.0  180.0  0.0  0.0 !alpha2
IC       O11   O12  *P     O13    0.0  0.0  120.0  0.0  0.0
IC       O11   O12  *P     O14    0.0  0.0  240.0  0.0  0.0
IC       O11   P     O12   C11    0.0  0.0  180.0  0.0  0.0 !alpha3
IC       O12   C12  *C11   H11A   0.0  0.0  120.0  0.0  0.0
IC       O12   C12  *C11   H11B   0.0  0.0  240.0  0.0  0.0
IC       P     O12   C11   C12    0.0  0.0  180.0  0.0  0.0 !alpha4
IC       N     C11  *C12   H12A   0.0  0.0  120.0  0.0  0.0
IC       N     C11  *C12   H12B   0.0  0.0  240.0  0.0  0.0
IC       O12   C11   C12   N      0.0  0.0  180.0  0.0  0.0 !alpha5
IC       C11   C12   N     C13    0.0  0.0  180.0  0.0  0.0 !alpha6
IC       C12   C13  *N     C14    0.0  0.0  120.0  0.0  0.0
IC       C12   C13  *N     C15    0.0  0.0  240.0  0.0  0.0 
! Glycerol
IC       O11   C1    C2    C3     0.0  0.0  120.0  0.0  0.0 !theta1
IC       C1    C2    C3    C31    0.0  0.0  180.0  0.0  0.0 !theta2
! Chain
IC       C2    C3    C31   C32    0.0  0.0  180.0  0.0  0.0 !theta3
IC       C3    C31   C32   C33    0.0  0.0  180.0  0.0  0.0 !theta4
IC       C31   C32   C33   C34    0.0  0.0  180.0  0.0  0.0
IC       C32   C33   C34   C35    0.0  0.0  180.0  0.0  0.0 
IC       C33   C34   C35   C36    0.0  0.0  180.0  0.0  0.0 
IC       C34   C35   C36   C37    0.0  0.0  180.0  0.0  0.0 
IC       C35   C36   C37   C38    0.0  0.0  180.0  0.0  0.0 
IC       C36   C37   C38   C39    0.0  0.0  180.0  0.0  0.0 


RESI DHPC         0.00 ! 1,2-diheptanoyl-sn-glycero-3-phosphocholine 
!
!  R1 - CH2
!       |          (angles and atom names from Sundaralingam)
!  R2 - CH
!       |
!       CH2 - PO4 - CH2 - CH2 - N(CH3)3
!
! Polar Head and glycerol backbone
GROUP                 !          H15B
ATOM N    NTL   -0.60 !            |
ATOM C13  CTL5  -0.35 !      H15A-C15-H15C
ATOM H13A HL     0.25 !            |
ATOM H13B HL     0.25 !    H13B    |    H14A
ATOM H13C HL     0.25 !      |     |     |
ATOM C14  CTL5  -0.35 !H13A-C13----N----C14-H14B     (+)
ATOM H14A HL     0.25 !      |     |     |
ATOM H14B HL     0.25 !    H13C    |    H14C
ATOM H14C HL     0.25 !            |
ATOM C15  CTL5  -0.35 !            |
ATOM H15A HL     0.25 !            |    alpha6
ATOM H15B HL     0.25 !            |
ATOM H15C HL     0.25 !            |
ATOM C12  CTL2  -0.10 !     H12A--C12---H12B
ATOM H12A HL     0.25 !            |
ATOM H12B HL     0.25 !            |
GROUP                 !                  alpha5
ATOM C11  CTL2  -0.08 !            |
ATOM H11A HAL2   0.09 !     H11A--C11---H11B
ATOM H11B HAL2   0.09 !            |     alpha4
ATOM P    PL     1.50 !   (-) O13  O12
ATOM O13  O2L   -0.78 !         \ /      alpha3
ATOM O14  O2L   -0.78 !          P (+)
ATOM O11  OSLP  -0.57 !         / \      alpha2
ATOM O12  OSLP  -0.57 !   (-) O14  O11
ATOM C1   CTL2  -0.08 !            |     alpha1
ATOM HA   HAL2   0.09 !       HA---C1---HB
ATOM HB   HAL2   0.09 !            |     theta1
GROUP                 !            |
ATOM C2   CTL1   0.17 !       HS---C2- - - - - - -
ATOM HS   HAL1   0.09 !            | beta1        |
ATOM O21  OSL   -0.49 !       O22  O21          theta3
ATOM C21  CL     0.90 !        \\ /  beta2        |
ATOM O22  OBL   -0.63 !          C21
ATOM C22  CTL2  -0.22 !          |   beta3        |
ATOM H2R  HAL2   0.09 !   H2R---C22---H2S
ATOM H2S  HAL2   0.09 !          |                |
GROUP                 !              beta4
ATOM C3   CTL2   0.08 !          |                |
ATOM HX   HAL2   0.09 !                      HX---C3---HY
ATOM HY   HAL2   0.09 !          |                |   gamma1
ATOM O31  OSL   -0.49 !                      O32  O31
ATOM C31  CL     0.90 !          |            \\ /    gamma2
ATOM O32  OBL   -0.63 !                         C31
ATOM C32  CTL2  -0.22 !          |              |     gamma3
ATOM H2X  HAL2   0.09 !                  H2X---C32---H2Y
ATOM H2Y  HAL2   0.09 !          |              |
GROUP                 !                               gamma4
ATOM C23  CTL2  -0.18 !          |              |
ATOM H3R  HAL2   0.09 !   H3R ---C23---H3S
ATOM H3S  HAL2   0.09 !          |              |
GROUP                 !
ATOM C24  CTL2  -0.18 !          |
ATOM H4R  HAL2   0.09 !   H4R ---C24---H4S      |
ATOM H4S  HAL2   0.09 !          |
GROUP                 !
ATOM C25  CTL2  -0.18 !          |              |
ATOM H5R  HAL2   0.09 !   H5R ---C25---H5S
ATOM H5S  HAL2   0.09 !          |              |
GROUP                 !
ATOM C26  CTL2  -0.18 !          |
ATOM H6R  HAL2   0.09 !   H6R ---C26---H6S      |
ATOM H6S  HAL2   0.09 !          |
GROUP                 !
ATOM C27  CTL3  -0.27 !          |              |
ATOM H7R  HAL3   0.09 !   H7R ---C27---H7S
ATOM H7S  HAL3   0.09 !          |              |
ATOM H7T  HAL3   0.09 !         H7T
GROUP                 !				|
ATOM C33  CTL2  -0.18 !                         |
ATOM H3X  HAL2   0.09 !                  H3X ---C33---H3Y
ATOM H3Y  HAL2   0.09 !                         |
GROUP                 !
ATOM C34  CTL2  -0.18 !                         |
ATOM H4X  HAL2   0.09 !                  H4X ---C34---H4Y
ATOM H4Y  HAL2   0.09 !                         |
GROUP                 !
ATOM C35  CTL2  -0.18 !                         |
ATOM H5X  HAL2   0.09 !                  H5X ---C35---H5Y
ATOM H5Y  HAL2   0.09 !                         |
GROUP                 !
ATOM C36  CTL2  -0.18 !                         |
ATOM H6X  HAL2   0.09 !                  H6X ---C36---H6Y
ATOM H6Y  HAL2   0.09 !                         |
GROUP                 !
ATOM C37  CTL3  -0.27 !                         |
ATOM H7X  HAL3   0.09 !                  H7X ---C37---H7Y
ATOM H7Y  HAL3   0.09 !                         |
ATOM H7Z  HAL3   0.09 !                         H7Z

! Polar Head
BOND  N    C13       N    C14       N    C15
BOND  C13  H13A      C13  H13B      C13  H13C
BOND  C14  H14A      C14  H14B      C14  H14C
BOND  C15  H15A      C15  H15B      C15  H15C
BOND  N    C12
BOND  C12  H12A      C12  H12B      C12  C11
BOND  C11  H11A      C11  H11B      C11  O12
BOND  O12  P         P    O11       P    O13       P    O14
! Glycerol Backbone
BOND  C1   HA        C1    HB       C1   C2        C1   O11
BOND  C2   HS        C2    C3       C2   O21
BOND  C3   HX        C3    HY       C3   O31
! Chain #2
BOND  O21  C21
BOND  C21  C22
DOUBLE C21  O22
BOND  C22  H2R       C22  H2S       C22  C23
BOND  C23  H3R       C23  H3S       C23  C24
BOND  C24  H4R       C24  H4S       C24  C25
BOND  C25  H5R       C25  H5S       C25  C26
BOND  C26  H6R       C26  H6S       C26  C27
BOND  C27  H7R       C27  H7S       C27  H7T
! Chain #3
BOND  O31  C31
BOND  C31  C32
DOUBLE  C31  O32
BOND  C32  H2X       C32  H2Y       C32  C33
BOND  C33  H3X       C33  H3Y       C33  C34
BOND  C34  H4X       C34  H4Y       C34  C35
BOND  C35  H5X       C35  H5Y       C35  C36
BOND  C36  H6X       C36  H6Y       C36  C37
BOND  C37  H7X       C37  H7Y       C37  H7Z

IMPR C21 O21 C22 O22   C31 O31 C32 O32

!IC table from IC generate, minimized geometry
IC C13    N      C12    C11        1.4955  110.64   57.27  116.86   1.5415
IC C15    N      C12    C11        1.4976  109.72  180.00  116.86   1.5415
IC C13    C12    *N     C14        1.4955  110.64 -119.74  108.01   1.5030
IC C13    C12    *N     C15        1.4955  110.64  122.73  109.72   1.4976
IC C12    N      C13    H13A       1.5224  110.64 -177.67  111.18   1.0813
IC H13A   N      *C13   H13B       1.0813  111.18  119.03  109.35   1.0870
IC H13A   N      *C13   H13C       1.0813  111.18 -122.04  111.32   1.0813
IC C12    N      C14    H14A       1.5224  108.01   56.08  111.03   1.0952
IC H14A   N      *C14   H14B       1.0952  111.03  123.93  113.88   1.0740
IC H14A   N      *C14   H14C       1.0952  111.03 -112.36  110.24   1.0938
IC C12    N      C15    H15A       1.5224  109.72  176.74  110.89   1.0821
IC H15A   N      *C15   H15B       1.0821  110.89  121.45  111.48   1.0812
IC H15A   N      *C15   H15C       1.0821  110.89 -118.76  109.68   1.0875
IC C11    N      *C12   H12A       1.5415  116.86 -126.38  111.91   1.0785
IC H12A   N      *C12   H12B       1.0785  111.91 -116.30  108.18   1.0972
IC N      C12    C11    O12        1.5224  116.86  127.42  108.31   1.4234
IC O12    C12    *C11   H11A       1.4234  108.31 -123.13  113.24   1.1138
IC H11A   C12    *C11   H11B       1.1138  113.24 -118.65  109.16   1.1130
IC C12    C11    O12    P          1.5415  108.31  -67.88  118.40   1.5875
IC C11    O12    P      O11        1.4234  118.40 -166.94  104.13   1.5782
IC O11    O12    *P     O13        1.5782  104.13  117.91  108.15   1.4793
IC O11    O12    *P     O14        1.5782  104.13 -117.27  106.75   1.4823
IC O12    P      O11    C1         1.5875  104.13  177.32  118.17   1.4318
IC P      O11    C1     C2         1.5782  118.17  167.65  110.87   1.5511
IC C2     O11    *C1    HA         1.5511  110.87 -119.11  111.42   1.1172
IC HA     O11    *C1    HB         1.1172  111.42 -120.82  110.01   1.1145
IC O11    C1     C2     C3         1.4318  110.87  177.69  110.63   1.5578
IC C3     C1     *C2    O21        1.5578  110.63  120.78  108.07   1.4415 !defines S chirality
IC C3     C1     *C2    HS         1.5578  110.63 -118.30  106.69   1.1168 !defines S chirality
IC C1     C2     O21    C21        1.5511  108.07  147.89  115.06   1.3179
IC C2     O21    C21    C22        1.4415  115.06  179.61  108.77   1.5289
IC C22    O21    *C21   O22        1.5289  108.77 -179.08  126.52   1.2183
IC O21    C21    C22    C23        1.3179  108.77 -173.00  112.01   1.5450
IC C23    C21    *C22   H2R        1.5450  112.01 -121.50  107.73   1.1091
IC H2R    C21    *C22   H2S        1.1091  107.73 -117.24  107.85   1.1091
IC C1     C2     C3     O31        1.5511  110.63  175.48  112.70   1.4436
IC O31    C2     *C3    HX         1.4436  112.70 -118.48  106.61   1.1129
IC HX     C2     *C3    HY         1.1129  106.61 -115.12  109.44   1.1145
IC C2     C3     O31    C31        1.5578  112.70   87.10  115.14   1.3313
IC C3     O31    C31    C32        1.4436  115.14 -172.45  108.40   1.5287
IC C32    O31    *C31   O32        1.5287  108.40 -178.98  125.63   1.2169
IC O31    C31    C32    C33        1.3313  108.40 -169.89  113.40   1.5448
IC C33    C31    *C32   H2X        1.5448  113.40 -121.09  107.19   1.1104
IC H2X    C31    *C32   H2Y        1.1104  107.19 -116.85  108.01   1.1089
IC C21    C22    C23    C24        1.5289  112.01  177.45  112.54   1.5336
IC C24    C22    *C23   H3R        1.5336  112.54 -120.79  109.48   1.1146
IC H3R    C22    *C23   H3S        1.1146  109.48 -117.62  109.70   1.1144
IC C22    C23    C24    C25        1.5450  112.54 -177.78  112.24   1.5346
IC C25    C23    *C24   H4R        1.5346  112.24 -121.51  109.37   1.1130
IC H4R    C23    *C24   H4S        1.1130  109.37 -117.64  109.09   1.1133
IC C23    C24    C25    C26        1.5336  112.24  178.33  112.83   1.5342
IC C26    C24    *C25   H5R        1.5342  112.83 -121.07  108.90   1.1136
IC H5R    C24    *C25   H5S        1.1136  108.90 -117.22  109.21   1.1132
IC C24    C25    C26    C27        1.5346  112.83 -177.92  112.39   1.5344
IC C27    C25    *C26   H6R        1.5344  112.39 -121.57  109.28   1.1129
IC H6R    C25    *C26   H6S        1.1129  109.28 -117.51  109.01   1.1133
IC C25    C26    C27    H7R        1.5342  112.39  178.43  112.74   1.5342
IC H7R    C26    *C27   H7S        1.1113  110.43  119.85  110.46   1.1113
IC H7R    C26    *C27   H7T        1.1113  110.43 -120.04  110.62   1.1112
IC C31    C32    C33    C34        1.5287  113.40  179.64  111.32   1.5341
IC C34    C32    *C33   H3X        1.5341  111.32 -120.86  109.71   1.1137
IC H3X    C32    *C33   H3Y        1.1137  109.71 -118.09  109.81   1.1143
IC C32    C33    C34    C35        1.5448  111.32 -176.82  113.37   1.5345
IC C35    C33    *C34   H4X        1.5345  113.37 -121.80  109.05   1.1135
IC H4X    C33    *C34   H4Y        1.1135  109.05 -117.12  108.83   1.1136
IC C33    C34    C35    C36        1.5341  113.37  178.26  111.94   1.5348
IC C36    C34    *C35   H5X        1.5348  111.94 -120.83  109.02   1.1132
IC H5X    C34    *C35   H5Y        1.1132  109.02 -117.61  109.44   1.1129
IC C34    C35    C36    C37        1.5346  112.68  179.81  113.29   1.5308
IC C37    C35    *C36   H6X        1.5308  113.29 -121.66  108.73   1.1141
IC H6X    C35    *C36   H6Y        1.1141  108.73 -116.66  108.73   1.1141
IC C35    C36    C37    H7X        1.5336  113.29  -59.97  110.46   1.1113
IC H7X    C36    *C37   H7Y        1.1113  110.46  119.87  110.46   1.1113
IC H7X    C36    *C37   H7Z        1.1113  110.46 -120.06  110.59   1.1112


RESI LMPG       -1.00 ! 2,3 dilauroyl-D-glycero-1-Phosphatidylglycerol
GROUP                 !
ATOM C13  CTL2   0.05 !
ATOM H13A HAL2   0.09 !           H13A
ATOM H13B HAL2   0.09 !            |
ATOM OC3  OHL   -0.65 !            |
ATOM HO3  HOL    0.42 !     H13B--C13---OC3--HO3
GROUP                 !            |
ATOM C12  CTL1   0.14 !            |
ATOM H12A HAL1   0.09 !            |
ATOM OC2  OHL   -0.65 !     H12A--C12---OC2--HO2
ATOM HO2  HOL    0.42 !            |
GROUP                 !            |     alpha5
ATOM C11  CTL2  -0.08 !            |
ATOM H11A HAL2   0.09 !     H11A--C11---H11B
ATOM H11B HAL2   0.09 !            |     alpha4
ATOM P    PL     1.50 !   (-) O13  O12
ATOM O13  O2L   -0.78 !         \ /      alpha3
ATOM O14  O2L   -0.78 !          P (+)
ATOM O12  OSLP  -0.57 !         / \      alpha2
ATOM O11  OSLP  -0.57 !   (-) O14  O11
ATOM C1   CTL2  -0.08 !            |     alpha1
ATOM HA   HAL2   0.09 !       HA---C1---HB
ATOM HB   HAL2   0.09 !            |     theta1
GROUP                 !            |
ATOM C2   CTL1   0.14 !       HS---C2--------------
ATOM HS   HAL1   0.09 !            | beta1        |
ATOM O21  OHL   -0.65 !           O21          theta3
ATOM H21  HOL    0.42 !            | beta2        |
GROUP                 !           H21       beta4 |
ATOM C3   CTL2   0.08 !                           |
ATOM HX   HAL2   0.09 !                      HX---C3---HY
ATOM HY   HAL2   0.09 !                           |   gamma1
ATOM O31  OSL   -0.49 !                      O32  O31
ATOM C31  CL     0.90 !                       \\ /    gamma2
ATOM O32  OBL   -0.63 !                         C31
ATOM C32  CTL2  -0.22 !                         |     gamma3
ATOM H2X  HAL2   0.09 !                   H2X---C32---H2Y
ATOM H2Y  HAL2   0.09 !                         |
GROUP                 !                         |      gamma4
ATOM C33  CTL2  -0.18 !                         |
ATOM H3X  HAL2   0.09 !                  H3X ---C33---H3Y
ATOM H3Y  HAL2   0.09 !                         |
GROUP                 !
ATOM C34  CTL2  -0.18 !                         |
ATOM H4X  HAL2   0.09 !                  H4X ---C34---H4Y
ATOM H4Y  HAL2   0.09 !                         |
GROUP                 !
ATOM C35  CTL2  -0.18 !                         |
ATOM H5X  HAL2   0.09 !                  H5X ---C35---H5Y
ATOM H5Y  HAL2   0.09 !                         |
GROUP                 !
ATOM C36  CTL2  -0.18 !                         |
ATOM H6X  HAL2   0.09 !                  H6X ---C36---H6Y
ATOM H6Y  HAL2   0.09 !                         |
GROUP                 !
ATOM C37  CTL2  -0.18 !                         |
ATOM H7X  HAL2   0.09 !                  H7X ---C37---H7Y
ATOM H7Y  HAL2   0.09 !                         |
GROUP                 !
ATOM C38  CTL2  -0.18 !                         |
ATOM H8X  HAL2   0.09 !                  H8X ---C38---H8Y
ATOM H8Y  HAL2   0.09 !                         |
GROUP                 !
ATOM C39  CTL2  -0.18 !                         |
ATOM H9X  HAL2   0.09 !                  H9X ---C39---H9Y
ATOM H9Y  HAL2   0.09 !                         |
GROUP                 !
ATOM C310 CTL2  -0.18 !                         |
ATOM H10X HAL2   0.09 !                  H10X---C310--H10Y
ATOM H10Y HAL2   0.09 !                         |
GROUP                 !
ATOM C311 CTL2  -0.18 !                         |
ATOM H11X HAL2   0.09 !                  H11X---C311--H11Y
ATOM H11Y HAL2   0.09 !                         |
GROUP                 !
ATOM C312 CTL2  -0.18 !                         |
ATOM H12X HAL2   0.09 !                  H12X---C312--H12Y
ATOM H12Y HAL2   0.09 !                         |
GROUP                 !
ATOM C313 CTL2  -0.18 !                         |
ATOM H13X HAL2   0.09 !                  H13X---C313--H13Y
ATOM H13Y HAL2   0.09 !                         |
GROUP                 !
ATOM C314 CTL3  -0.27 !                         |
ATOM H14X HAL3   0.09 !                  H14X---C314--H14Y
ATOM H14Y HAL3   0.09 !                         |
ATOM H14Z HAL3   0.09 !                         H14Z

! Polar Head
BOND  HO3  OC3       OC3  C13       C13  H13A      C13  H13B      C13  C12
BOND  HO2  OC2       OC2  C12       C12  H12A      C12  C11
BOND  C11  H11A      C11  H11B      C11  O12       O11  C1
BOND  O12  P         P    O11       P    O13       P    O14
! Glycerol Backbone
BOND  C1   HA        C1    HB       C1   C2
BOND  C2   HS        C2    C3       C2   O21
BOND  C3   HX        C3    HY       C3   O31
BOND  O21  H21
! Chain #3
BOND  O31  C31
BOND  C31  C32
DOUBLE  C31  O32
BOND  C32  H2X       C32  H2Y       C32  C33
BOND  C33  H3X       C33  H3Y       C33  C34
BOND  C34  H4X       C34  H4Y       C34  C35
BOND  C35  H5X       C35  H5Y       C35  C36
BOND  C36  H6X       C36  H6Y       C36  C37
BOND  C37  H7X       C37  H7Y       C37  C38
BOND  C38  H8X       C38  H8Y       C38  C39
BOND  C39  H9X       C39  H9Y       C39  C310
BOND  C310 H10X      C310 H10Y      C310 C311
BOND  C311 H11X      C311 H11Y      C311 C312
BOND  C312 H12X      C312 H12Y      C312 C313
BOND  C313 H13X      C313 H13Y      C313 C314
BOND  C314 H14X      C314 H14Y      C314 H14Z

IMPR  C31 O31 C32 O32

!IC table from IC generate, minimized geometry
IC C13   C12   C11   O12    1.5488  112.66  -35.81  112.39   1.4344
IC OC3   C13   C12   C11    1.4270  110.57  -42.21  112.66   1.5571
IC OC3   C12   *C13  H13A   1.4270  110.57 -122.49  109.88   1.1107
IC OC3   C12   *C13  H13B   1.4270  110.57  118.97  108.79   1.1138
IC C12   C13   OC3   HO3    1.5488  110.57   57.80  102.36   0.9730
IC C11   C13   *C12  OC2    1.5571  112.66 -123.12  109.82   1.4244
IC OC2   C13   *C12  H12A   1.4244  109.82 -117.60  108.41   1.1125
IC C13   C12   OC2   HO2    1.5488  109.82   76.72  104.26   0.9856
IC O12   C12   *C11  H11A   1.4344  112.39 -127.09  110.08   1.1160
IC H11A  C12   *C11  H11B   1.1160  110.08 -115.04  106.84   1.1128
IC C12   C11   O12   P      1.5571  112.39  -88.77  119.48   1.5876
IC C11   O12   P     O11    1.4344  119.48  -61.43  101.30   1.5863
IC O11   O12   *P    O13    1.5863  101.30 -115.24  108.56   1.4777
IC O11   O12   *P    O14    1.5863  101.30  114.96  107.76   1.4796
IC O12   P     O11   C1     1.5876  101.30  -76.29  119.38   1.4327
IC P     O11   C1    C2     1.5863  119.38  -98.06  111.23   1.5544
IC C2    O11   *C1   HA     1.5544  111.23 -119.43  109.09   1.1120
IC HA    O11   *C1   HB     1.1120  109.09 -117.62  112.27   1.1163
IC O11   C1    C2    C3     1.4327  111.23  155.08  111.33   1.5580
IC C3    C1    *C2   O21    1.5580  111.33  121.74  107.47   1.4417
IC C3    C1    *C2   HS     1.5580  111.33 -118.17  107.50   1.1176
IC C1    C2    O21   H21    1.5544  107.47  164.23  115.49   1.3176
IC C1     C2     C3     O31        1.5511  110.63  175.48  112.70   1.4436
IC O31    C2     *C3    HX         1.4436  112.70 -118.48  106.61   1.1129
IC HX     C2     *C3    HY         1.1129  106.61 -115.12  109.44   1.1145
IC C2     C3     O31    C31        1.5578  112.70   87.10  115.14   1.3313
IC C3     O31    C31    C32        1.4436  115.14 -172.45  108.40   1.5287
IC C32    O31    *C31   O32        1.5287  108.40 -178.98  125.63   1.2169
IC O31    C31    C32    C33        1.3313  108.40 -169.89  113.40   1.5448
IC C33    C31    *C32   H2X        1.5448  113.40 -121.09  107.19   1.1104
IC H2X    C31    *C32   H2Y        1.1104  107.19 -116.85  108.01   1.1089
IC C31    C32    C33    C34        1.5287  113.40  179.64  111.32   1.5341
IC C34    C32    *C33   H3X        1.5341  111.32 -120.86  109.71   1.1137
IC H3X    C32    *C33   H3Y        1.1137  109.71 -118.09  109.81   1.1143
IC C32    C33    C34    C35        1.5448  111.32 -176.82  113.37   1.5345
IC C35    C33    *C34   H4X        1.5345  113.37 -121.80  109.05   1.1135
IC H4X    C33    *C34   H4Y        1.1135  109.05 -117.12  108.83   1.1136
IC C33    C34    C35    C36        1.5341  113.37  178.26  111.94   1.5348
IC C36    C34    *C35   H5X        1.5348  111.94 -120.83  109.02   1.1132
IC H5X    C34    *C35   H5Y        1.1132  109.02 -117.61  109.44   1.1129
IC C34    C35    C36    C37        1.5345  111.94 -176.79  113.19   1.5342
IC C37    C35    *C36   H6X        1.5342  113.19 -121.90  109.15   1.1132
IC H6X    C35    *C36   H6Y        1.1132  109.15 -117.14  108.76   1.1136
IC C35    C36    C37    C38        1.5348  113.19  177.72  112.13   1.5346
IC C38    C36    *C37   H7X        1.5346  112.13 -120.80  109.00   1.1133
IC H7X    C36    *C37   H7Y        1.1133  109.00 -117.59  109.40   1.1128
IC C36    C37    C38    C39        1.5342  112.13 -177.62  112.99   1.5342
IC C39    C37    *C38   H8X        1.5342  112.99 -121.75  109.20   1.1132
IC H8X    C37    *C38   H8Y        1.1132  109.20 -117.24  108.86   1.1136
IC C37    C38    C39    C310       1.5346  112.99  178.21  112.22   1.5344
IC C310   C38    *C39   H9X        1.5344  112.22 -120.97  109.07   1.1134
IC H9X    C38    *C39   H9Y        1.1134  109.07 -117.54  109.30   1.1130
IC C38    C39    C310   C311       1.5342  112.22 -178.81  112.83   1.5339
IC C311   C39    *C310  H10X       1.5339  112.83 -121.55  109.12   1.1132
IC H10X   C39    *C310  H10Y       1.1132  109.12 -117.29  108.97   1.1134
IC C39    C310   C311   C312       1.5344  112.83  179.12  112.41   1.5346
IC C312   C310   *C311  H11X       1.5346  112.41 -121.13  109.11   1.1132
IC H11X   C310   *C311  H11Y       1.1132  109.11 -117.49  109.19   1.1130
IC C310   C311   C312   C313       1.5339  112.41 -179.72  112.68   1.5336
IC C313   C311   *C312  H12X       1.5336  112.68 -121.39  109.14   1.1133
IC H12X   C311   *C312  H12Y       1.1133  109.14 -117.34  109.09   1.1133
IC C311   C312   C313   C314       1.5346  112.68  179.81  113.29   1.5308
IC C314   C312   *C313  H13X       1.5308  113.29 -121.66  108.73   1.1141
IC H13X   C312   *C313  H13Y       1.1141  108.73 -116.66  108.73   1.1141
IC C312   C313   C314   H14X       1.5336  113.29  -59.97  110.46   1.1113
IC H14X   C313   *C314  H14Y       1.1113  110.46  119.87  110.46   1.1113
IC H14X   C313   *C314  H14Z       1.1113  110.46 -120.06  110.59   1.1112


RESI ADDG            0.000  ! dodecyl-alpha-D-glucoside
!
GROU                        ! AGLC
ATOM 2C1   CC3162    0.290  !
ATOM 2H1   HCA1      0.090  !
ATOM 2O1   OC301    -0.360  !
ATOM 2C5   CC3163    0.110  !
ATOM 2H5   HCA1      0.090  !
ATOM 2O5   OC3C61   -0.400  !
GROU                        !
ATOM 2C2   CC3161    0.140  !
ATOM 2H2   HCA1      0.090  !
ATOM 2O2   OC311    -0.650  !
ATOM 2HO2  HCP1      0.420  !
GROU                        !
ATOM 2C3   CC3161    0.140  !
ATOM 2H3   HCA1      0.090  !
ATOM 2O3   OC311    -0.650  !
ATOM 2HO3  HCP1      0.420  !
GROU
ATOM 2C4   CC3161    0.140
ATOM 2H4   HCA1      0.090
ATOM 2O4   OC311    -0.650
ATOM 2HO4  HCP1      0.420
GROU
ATOM 2C6   CC321     0.050
ATOM 2H61  HCA2      0.090
ATOM 2H62  HCA2      0.090
ATOM 2O6   OC311    -0.650
ATOM 2HO6  HCP1      0.420
GROUP
ATOM 3C1P  CTL2      0.00 !
ATOM 3H1P1 HAL2      0.09 !
ATOM 3H1P2 HAL2      0.09 !
GROUP
ATOM 3C2P  CTL2     -0.18 !
ATOM 3H2P1 HAL2      0.09 !
ATOM 3H2P2 HAL2      0.09 !
GROUP
ATOM 3C3P  CTL2     -0.18 !
ATOM 3H3P1 HAL2      0.09 !
ATOM 3H3P2 HAL2      0.09 !
GROUP
ATOM 3C4P  CTL2     -0.18 !
ATOM 3H4P1 HAL2      0.09 !
ATOM 3H4P2 HAL2      0.09 !
GROUP
ATOM 3C5P  CTL2     -0.18 !
ATOM 3H5P1 HAL2      0.09 !
ATOM 3H5P2 HAL2      0.09 !
GROUP
ATOM 3C6P  CTL2     -0.18 !
ATOM 3H6P1 HAL2      0.09 !
ATOM 3H6P2 HAL2      0.09 !
GROUP
ATOM 3C7P  CTL2     -0.18 !
ATOM 3H7P1 HAL2      0.09 !
ATOM 3H7P2 HAL2      0.09 !
GROUP
ATOM 3C8P  CTL2     -0.18 !
ATOM 3H8P1 HAL2      0.09 !
ATOM 3H8P2 HAL2      0.09 !
GROUP
ATOM 3C9P  CTL2     -0.18 !
ATOM 3H9P1 HAL2      0.09 !
ATOM 3H9P2 HAL2      0.09 !
GROUP
ATOM 3C10P  CTL2    -0.18 !
ATOM 3H10P1 HAL2     0.09 !
ATOM 3H10P2 HAL2     0.09 !
GROUP
ATOM 3C11P  CTL2    -0.18 !
ATOM 3H11P1 HAL2     0.09 !
ATOM 3H11P2 HAL2     0.09 !
GROUP
ATOM 3C12P  CTL3    -0.27 !
ATOM 3H12P1 HAL3     0.09 !
ATOM 3H12P2 HAL3     0.09 !
ATOM 3H12P3 HAL3     0.09 !
BOND 2C1   2O1        2C1   2H1
BOND 2C1   2O5        2C1   2C2
BOND 2C2   2H2        2C2   2O2        2O2   2HO2       2C2   2C3        
BOND 2C3   2H3        2C3   2O3        2O3   2HO3       2C3   2C4        
BOND 2C4   2H4        2C4   2O4        2O4   2HO4       2C4   2C5        
BOND 2C5   2H5        2C5   2O5        2C5   2C6        
BOND 2C6   2H61       2C6   2H62       2C6   2O6        2O6   2HO6       
BOND 2O1  3C1P   3C1P 3C2P
BOND 3C2P 3C3P   3C3P 3C4P
BOND 3C4P 3C5P   3C5P 3C6P
BOND 3C6P 3C7P   3C7P 3C8P
BOND 3C8P 3C9P   3C9P 3C10P
BOND 3C10P 3C11P 3C11P 3C12P
BOND 3C1P 3H1P1  3C1P 3H1P2
BOND 3C2P 3H2P1  3C2P 3H2P2
BOND 3C3P 3H3P1  3C3P 3H3P2
BOND 3C4P 3H4P1  3C4P 3H4P2
BOND 3C5P 3H5P1  3C5P 3H5P2
BOND 3C6P 3H6P1  3C6P 3H6P2
BOND 3C7P 3H7P1  3C7P 3H7P2
BOND 3C8P 3H8P1  3C8P 3H8P2
BOND 3C9P 3H9P1  3C9P 3H9P2
BOND 3C10P 3H10P1  3C10P 3H10P2
BOND 3C11P 3H11P1  3C11P 3H11P2
BOND 3C12P 3H12P1  3C12P 3H12P2  3C12P 3H12P3
!    I    J    K    L      R(IK)   T(IKJ)    PHI   T(JKL)   R(KL)
IC   2O1   2C2  *2C1   2H1     1.4077  108.33 -123.34  103.67   1.1200
IC   2O1   2O5  *2C1   2C2     1.4077  108.39 -119.83  112.62   1.5516
IC   2O2   2C3  *2C2   2H2     1.4293  114.98 -108.39  100.80   1.0662
IC   2O2   2C1  *2C2   2C3     1.4293  117.26 -138.07  113.63   1.4880
IC   2O3   2C4  *2C3   2H3     1.4122  110.86  120.36  107.49   1.1219
IC   2O3   2C2  *2C3   2C4     1.4122  109.00  121.20  109.13   1.5315
IC   2O4   2C5  *2C4   2H4     1.4206  109.25 -124.20  109.65   1.1311
IC   2O4   2C3  *2C4   2C5     1.4206  103.58 -118.81  114.40   1.5087
IC   2C6   2O5  *2C5   2H5     1.4718  112.19  113.05  108.36   1.1212
IC   2C6   2C4  *2C5   2O5     1.4718  112.04  128.71  113.93   1.4175
IC   2O6  2H62  *2C6  2H61     1.3851  111.30 -112.76  100.96   1.1590
IC   2O6   2C5  *2C6  2H62     1.3851  110.28 -128.49  116.95   1.1067
IC   2O5   2C1   2C2   2C3     1.4351  112.62   51.83  113.63   1.4880
IC   2C1   2C2   2C3   2C4     1.5516  113.63  -48.48  109.13   1.5315
IC   2C2   2C3   2C4   2C5     1.4880  109.13   47.85  114.40   1.5087
IC   2C3   2C4   2C5   2O5     1.5315  114.40  -49.84  113.93   1.4175
IC   2C4   2C5   2O5   2C1     1.5087  113.93   51.43  114.13   1.4351
IC   2C5   2O5   2C1   2C2     1.4175  114.13  -51.82  112.62   1.5516
IC   2C4   2C5   2C6   2O6     1.5087  112.04 -173.06  110.28   1.3851
IC   2O5   2C1   2O1  2HO1     1.4351  108.39   47.62  101.41   0.9789
IC   2C1   2C2   2O2  2HO2     1.5516  117.26  -50.05  114.32   0.9181
IC   2C2   2C3   2O3  2HO3     1.4880  109.00  -28.48  103.99   0.9971
IC   2C3   2C4   2O4  2HO4     1.5315  103.58   55.55  110.36   0.9685
IC   2C5   2C6   2O6  2HO6     1.4718  110.28 -101.06  108.67   0.9667
IC   2O5   2C1   2O1   3C1P    1.4302  103.27  -83.30  111.36   1.4262
IC   2C1   2O1   3C1P  3C2P    1.4465  111.36 -171.80  110.89   1.5408
IC   2O1   3C1P  3C2P  3C3P    1.4262  110.89 -178.19  111.72   1.5390
IC   3C1P  3C2P  3C3P  3C4P    1.5408  111.72  174.29  118.38   1.4860
IC   3C2P  3C3P  3C4P  3C5P    1.5390  118.38 -178.01  117.15   1.5882
IC   3C3P  3C4P  3C5P  3C6P    1.4860  117.15  176.92  116.91   1.5223
IC   3C4P  3C5P  3C6P  3C7P    1.5882  116.91  166.99  109.72   1.5200
IC   3C5P  3C6P  3C7P  3C8P    1.5223  109.72 -162.31  108.36   1.5091
IC   3C6P  3C7P  3C8P  3C9P    1.5223  109.72 -162.31  108.36   1.5091
IC   3C7P  3C8P  3C9P  3C10P   1.5223  109.72 -162.31  108.36   1.5091
IC   3C8P  3C9P  3C10P 3C11P   1.5223  109.72 -162.31  108.36   1.5091
IC   3C9P  3C10P 3C11P 3C12P   1.5223  109.72 -162.31  108.36   1.5091
IC   3C2P  2O1   *3C1P 3H1P1   1.5408  110.89 -129.38  114.34   1.1088
IC   3C2P  2O1   *3C1P 3H1P2   1.5408  110.89  108.27  111.44   1.1435
IC   3C3P  3C1P  *3C2P 3H2P1   1.5390  111.72 -123.94  112.56   1.1329
IC   3C3P  3C1P  *3C2P 3H2P2   1.5390  111.72  116.28  109.75   1.1147
IC   3C4P  3C2P  *3C3P 3H3P1   1.4860  118.38 -120.46  104.87   1.1356
IC   3C4P  3C2P  *3C3P 3H3P2   1.4860  118.38  116.67  103.64   1.1033
IC   3C5P  3C3P  *3C4P 3H4P1   1.5882  117.15 -116.87  110.32   1.1073
IC   3C5P  3C3P  *3C4P 3H4P2   1.5882  117.15  122.70  106.80   1.0580
IC   3C6P  3C4P  *3C5P 3H5P1   1.5223  116.91 -119.49   97.60   1.1005
IC   3C6P  3C4P  *3C5P 3H5P2   1.5223  116.91  124.24  109.65   1.1031
IC   3C7P  3C5P  *3C6P 3H6P1   1.5200  109.72 -119.08  113.08   1.1315
IC   3C7P  3C5P  *3C6P 3H6P2   1.5200  109.72  120.58  116.49   1.1004
IC   3C8P  3C6P  *3C7P 3H7P1   1.5091  108.36 -122.67   97.37   1.1727
IC   3C8P  3C6P  *3C7P 3H7P2   1.5091  108.36  126.14  108.14   1.1445
IC   3C9P  3C7P  *3C8P 3H8P1   1.5091  108.36 -122.67   97.37   1.1727
IC   3C9P  3C7P  *3C8P 3H8P2   1.5091  108.36  126.14  108.14   1.1445
IC   3C10P 3C8P  *3C9P 3H9P1   1.5091  108.36 -122.67   97.37   1.1727
IC   3C10P 3C8P  *3C9P 3H9P2   1.5091  108.36  126.14  108.14   1.1445
IC   3C11P 3C9P  *3C10P 3H10P1   1.5091  108.36 -122.67   97.37   1.1727
IC   3C11P 3C9P  *3C10P 3H10P2   1.5091  108.36  126.14  108.14   1.1445
IC   3C12P 3C10P *3C11P 3H11P1   1.5091  108.36 -122.67   97.37   1.1727
IC   3C12P 3C10P *3C11P 3H11P2   1.5091  108.36  126.14  108.14   1.1445
IC   3C10P  3C11P 3C12P  3H12P1   1.5200  108.36   67.85  108.61   1.0625
IC   3H12P1 3C11P *3C12P 3H12P2   1.0625  108.61 -118.96  114.90   1.1259
IC   3H12P1 3C11P *3C12P 3H12P3   1.0625  108.61  126.50  111.01   1.1613

PATC FIRS NONE LAST NONE


RESI BDDG            0.000  ! dodecyl-beta-D-glucoside
!
GROU                        ! BGLC
ATOM 2C1   CC3162    0.290  !
ATOM 2H1   HCA1      0.090  !
ATOM 2O1   OC301    -0.360  !
ATOM 2C5   CC3163    0.110  !
ATOM 2H5   HCA1      0.090  !
ATOM 2O5   OC3C61   -0.400  !
GROU                        !
ATOM 2C2   CC3161    0.140  !
ATOM 2H2   HCA1      0.090  !
ATOM 2O2   OC311    -0.650  !
ATOM 2HO2  HCP1      0.420  !
GROU                        !
ATOM 2C3   CC3161    0.140  !
ATOM 2H3   HCA1      0.090  !
ATOM 2O3   OC311    -0.650  !
ATOM 2HO3  HCP1      0.420  !
GROU
ATOM 2C4   CC3161    0.140
ATOM 2H4   HCA1      0.090
ATOM 2O4   OC311    -0.650
ATOM 2HO4  HCP1      0.420
GROU
ATOM 2C6   CC321     0.050
ATOM 2H61  HCA2      0.090
ATOM 2H62  HCA2      0.090
ATOM 2O6   OC311    -0.650
ATOM 2HO6  HCP1      0.420
!
GROUP
ATOM 3C1P  CTL2      0.00 !
ATOM 3H1P1 HAL2      0.09 !
ATOM 3H1P2 HAL2      0.09 !
GROUP
ATOM 3C2P  CTL2     -0.18 !
ATOM 3H2P1 HAL2      0.09 !
ATOM 3H2P2 HAL2      0.09 !
GROUP
ATOM 3C3P  CTL2     -0.18 !
ATOM 3H3P1 HAL2      0.09 !
ATOM 3H3P2 HAL2      0.09 !
GROUP
ATOM 3C4P  CTL2     -0.18 !
ATOM 3H4P1 HAL2      0.09 !
ATOM 3H4P2 HAL2      0.09 !
GROUP
ATOM 3C5P  CTL2     -0.18 !
ATOM 3H5P1 HAL2      0.09 !
ATOM 3H5P2 HAL2      0.09 !
GROUP
ATOM 3C6P  CTL2     -0.18 !
ATOM 3H6P1 HAL2      0.09 !
ATOM 3H6P2 HAL2      0.09 !
GROUP
ATOM 3C7P  CTL2     -0.18 !
ATOM 3H7P1 HAL2      0.09 !
ATOM 3H7P2 HAL2      0.09 !
GROUP
ATOM 3C8P  CTL2     -0.18 !
ATOM 3H8P1 HAL2      0.09 !
ATOM 3H8P2 HAL2      0.09 !
GROUP
ATOM 3C9P  CTL2     -0.18 !
ATOM 3H9P1 HAL2      0.09 !
ATOM 3H9P2 HAL2      0.09 !
GROUP
ATOM 3C10P  CTL2    -0.18 !
ATOM 3H10P1 HAL2     0.09 !
ATOM 3H10P2 HAL2     0.09 !
GROUP
ATOM 3C11P  CTL2    -0.18 !
ATOM 3H11P1 HAL2     0.09 !
ATOM 3H11P2 HAL2     0.09 !
GROUP
ATOM 3C12P  CTL3    -0.27 !
ATOM 3H12P1 HAL3     0.09 !
ATOM 3H12P2 HAL3     0.09 !
ATOM 3H12P3 HAL3     0.09 !
!
BOND 2C1   2O1        2C1   2H1
BOND 2C1   2O5        2C1   2C2
BOND 2C2   2H2        2C2   2O2        2O2   2HO2       2C2   2C3        
BOND 2C3   2H3        2C3   2O3        2O3   2HO3       2C3   2C4        
BOND 2C4   2H4        2C4   2O4        2O4   2HO4       2C4   2C5        
BOND 2C5   2H5        2C5   2O5        2C5   2C6        
BOND 2C6   2H61       2C6   2H62       2C6   2O6        2O6   2HO6       
BOND 2O1  3C1P   3C1P 3C2P
BOND 3C2P 3C3P   3C3P 3C4P
BOND 3C4P 3C5P   3C5P 3C6P
BOND 3C6P 3C7P   3C7P 3C8P
BOND 3C8P 3C9P   3C9P 3C10P
BOND 3C10P 3C11P 3C11P 3C12P
BOND 3C1P 3H1P1  3C1P 3H1P2
BOND 3C2P 3H2P1  3C2P 3H2P2
BOND 3C3P 3H3P1  3C3P 3H3P2
BOND 3C4P 3H4P1  3C4P 3H4P2
BOND 3C5P 3H5P1  3C5P 3H5P2
BOND 3C6P 3H6P1  3C6P 3H6P2
BOND 3C7P 3H7P1  3C7P 3H7P2
BOND 3C8P 3H8P1  3C8P 3H8P2
BOND 3C9P 3H9P1  3C9P 3H9P2
BOND 3C10P 3H10P1  3C10P 3H10P2
BOND 3C11P 3H11P1  3C11P 3H11P2
BOND 3C12P 3H12P1  3C12P 3H12P2  3C12P 3H12P3
!    I    J    K    L      R(IK)   T(IKJ)    PHI   T(JKL)   R(KL)
IC   2O1   2C2  *2C1   2H1     1.3899  110.90  120.10  104.58   1.0836
IC   2O1   2O5  *2C1   2C2     1.3899  108.62  122.10  110.88   1.5316
IC   2O2   2C3  *2C2   2H2     1.4594  108.12 -118.78  111.06   1.1375
IC   2O2   2C1  *2C2   2C3     1.4594  115.65 -125.60  113.28   1.4983
IC   2O3   2C4  *2C3   2H3     1.4071  113.48  122.06  103.39   1.0895
IC   2O3   2C2  *2C3   2C4     1.4071  108.48  124.18  109.26   1.5497
IC   2O4   2C5  *2C4   2H4     1.3940  111.12 -110.35  108.66   1.0857
IC   2O4   2C3  *2C4   2C5     1.3940  112.77 -129.39  115.62   1.5530
IC   2C6   2O5  *2C5   2H5     1.5597  111.17  120.85  110.98   1.1092
IC   2C6   2C4  *2C5   2O5     1.5597  109.90  122.92  110.30   1.4512
IC   2O6   2H62 *2C6   2H61    1.4589  116.11 -112.93  103.57   1.1467
IC   2O6   2C5  *2C6   2H62    1.4589  109.41 -135.95  118.22   1.0853
IC   2O5   2C1   2C2   2C3     1.4620  110.88   57.82  113.28   1.4983
IC   2C1   2C2   2C3   2C4     1.5316  113.28  -48.40  109.26   1.5497
IC   2C2   2C3   2C4   2C5     1.4983  109.26   45.07  115.62   1.5530
IC   2C3   2C4   2C5   2O5     1.5497  115.62  -49.19  110.30   1.4512
IC   2C4   2C5   2O5   2C1     1.5530  110.30   56.36  112.12   1.4620
IC   2C5   2O5   2C1   2C2     1.4512  112.12  -61.39  110.88   1.5316
IC   2C4   2C5   2C6   2O6     1.5530  109.90 -177.46  109.41   1.4589
IC   2O5   2C1   2O1   2HO1    1.4620  108.62   72.25  106.48   0.9328
IC   2C1   2C2   2O2   2HO2    1.5316  115.65  135.41  116.81   0.9527
IC   2C2   2C3   2O3   2HO3    1.4983  108.48  -71.46  120.86   0.9441
IC   2C3   2C4   2O4   2HO4    1.5497  112.77   47.45  109.31   0.9911
IC   2C5   2C6   2O6   2HO6    1.5597  109.41  -54.60  118.82   0.95210
IC   2O5   2C1   2O1   3C1P    1.4302  103.27  -83.30  111.36   1.4262
IC   2C1   2O1   3C1P  3C2P    1.4465  111.36 -171.80  110.89   1.5408
IC   2O1   3C1P  3C2P  3C3P    1.4262  110.89 -178.19  111.72   1.5390
IC   3C1P  3C2P  3C3P  3C4P    1.5408  111.72  174.29  118.38   1.4860
IC   3C2P  3C3P  3C4P  3C5P    1.5390  118.38 -178.01  117.15   1.5882
IC   3C3P  3C4P  3C5P  3C6P    1.4860  117.15  176.92  116.91   1.5223
IC   3C4P  3C5P  3C6P  3C7P    1.5882  116.91  166.99  109.72   1.5200
IC   3C5P  3C6P  3C7P  3C8P    1.5223  109.72 -162.31  108.36   1.5091
IC   3C6P  3C7P  3C8P  3C9P    1.5223  109.72 -162.31  108.36   1.5091
IC   3C7P  3C8P  3C9P  3C10P   1.5223  109.72 -162.31  108.36   1.5091
IC   3C8P  3C9P  3C10P 3C11P   1.5223  109.72 -162.31  108.36   1.5091
IC   3C9P  3C10P 3C11P 3C12P   1.5223  109.72 -162.31  108.36   1.5091
IC   3C2P  2O1   *3C1P 3H1P1   1.5408  110.89 -129.38  114.34   1.1088
IC   3C2P  2O1   *3C1P 3H1P2   1.5408  110.89  108.27  111.44   1.1435
IC   3C3P  3C1P  *3C2P 3H2P1   1.5390  111.72 -123.94  112.56   1.1329
IC   3C3P  3C1P  *3C2P 3H2P2   1.5390  111.72  116.28  109.75   1.1147
IC   3C4P  3C2P  *3C3P 3H3P1   1.4860  118.38 -120.46  104.87   1.1356
IC   3C4P  3C2P  *3C3P 3H3P2   1.4860  118.38  116.67  103.64   1.1033
IC   3C5P  3C3P  *3C4P 3H4P1   1.5882  117.15 -116.87  110.32   1.1073
IC   3C5P  3C3P  *3C4P 3H4P2   1.5882  117.15  122.70  106.80   1.0580
IC   3C6P  3C4P  *3C5P 3H5P1   1.5223  116.91 -119.49   97.60   1.1005
IC   3C6P  3C4P  *3C5P 3H5P2   1.5223  116.91  124.24  109.65   1.1031
IC   3C7P  3C5P  *3C6P 3H6P1   1.5200  109.72 -119.08  113.08   1.1315
IC   3C7P  3C5P  *3C6P 3H6P2   1.5200  109.72  120.58  116.49   1.1004
IC   3C8P  3C6P  *3C7P 3H7P1   1.5091  108.36 -122.67   97.37   1.1727
IC   3C8P  3C6P  *3C7P 3H7P2   1.5091  108.36  126.14  108.14   1.1445
IC   3C9P  3C7P  *3C8P 3H8P1   1.5091  108.36 -122.67   97.37   1.1727
IC   3C9P  3C7P  *3C8P 3H8P2   1.5091  108.36  126.14  108.14   1.1445
IC   3C10P 3C8P  *3C9P 3H9P1   1.5091  108.36 -122.67   97.37   1.1727
IC   3C10P 3C8P  *3C9P 3H9P2   1.5091  108.36  126.14  108.14   1.1445
IC   3C11P 3C9P  *3C10P 3H10P1   1.5091  108.36 -122.67   97.37   1.1727
IC   3C11P 3C9P  *3C10P 3H10P2   1.5091  108.36  126.14  108.14   1.1445
IC   3C12P 3C10P *3C11P 3H11P1   1.5091  108.36 -122.67   97.37   1.1727
IC   3C12P 3C10P *3C11P 3H11P2   1.5091  108.36  126.14  108.14   1.1445
IC   3C10P  3C11P 3C12P  3H12P1   1.5200  108.36   67.85  108.61   1.0625
IC   3H12P1 3C11P *3C12P 3H12P2   1.0625  108.61 -118.96  114.90   1.1259
IC   3H12P1 3C11P *3C12P 3H12P3   1.0625  108.61  126.50  111.01   1.1613

PATC FIRS NONE LAST NONE


RESI ADG             0.000  ! decyl-alpha-D-glucoside
!
GROU                        ! AGLC
ATOM 2C1   CC3162    0.290  !
ATOM 2H1   HCA1      0.090  !
ATOM 2O1   OC301    -0.360  !
ATOM 2C5   CC3163    0.110  !
ATOM 2H5   HCA1      0.090  !
ATOM 2O5   OC3C61   -0.400  !
GROU                        !
ATOM 2C2   CC3161    0.140  !
ATOM 2H2   HCA1      0.090  !
ATOM 2O2   OC311    -0.650  !
ATOM 2HO2  HCP1      0.420  !
GROU                        !
ATOM 2C3   CC3161    0.140  !
ATOM 2H3   HCA1      0.090  !
ATOM 2O3   OC311    -0.650  !
ATOM 2HO3  HCP1      0.420  !
GROU
ATOM 2C4   CC3161    0.140
ATOM 2H4   HCA1      0.090
ATOM 2O4   OC311    -0.650
ATOM 2HO4  HCP1      0.420
GROU
ATOM 2C6   CC321     0.050
ATOM 2H61  HCA2      0.090
ATOM 2H62  HCA2      0.090
ATOM 2O6   OC311    -0.650
ATOM 2HO6  HCP1      0.420
GROUP
ATOM 3C1P  CTL2      0.00 !
ATOM 3H1P1 HAL2      0.09 !
ATOM 3H1P2 HAL2      0.09 !
GROUP
ATOM 3C2P  CTL2     -0.18 !
ATOM 3H2P1 HAL2      0.09 !
ATOM 3H2P2 HAL2      0.09 !
GROUP
ATOM 3C3P  CTL2     -0.18 !
ATOM 3H3P1 HAL2      0.09 !
ATOM 3H3P2 HAL2      0.09 !
GROUP
ATOM 3C4P  CTL2     -0.18 !
ATOM 3H4P1 HAL2      0.09 !
ATOM 3H4P2 HAL2      0.09 !
GROUP
ATOM 3C5P  CTL2     -0.18 !
ATOM 3H5P1 HAL2      0.09 !
ATOM 3H5P2 HAL2      0.09 !
GROUP
ATOM 3C6P  CTL2     -0.18 !
ATOM 3H6P1 HAL2      0.09 !
ATOM 3H6P2 HAL2      0.09 !
GROUP
ATOM 3C7P  CTL2     -0.18 !
ATOM 3H7P1 HAL2      0.09 !
ATOM 3H7P2 HAL2      0.09 !
GROUP
ATOM 3C8P  CTL2     -0.18 !
ATOM 3H8P1 HAL2      0.09 !
ATOM 3H8P2 HAL2      0.09 !
GROUP
ATOM 3C9P  CTL2     -0.18 !
ATOM 3H9P1 HAL2      0.09 !
ATOM 3H9P2 HAL2      0.09 !
GROUP
ATOM 3C10P  CTL3    -0.27 !
ATOM 3H10P1 HAL3     0.09 !
ATOM 3H10P2 HAL3     0.09 !
ATOM 3H10P3 HAL3     0.09 !
BOND 2C1   2O1        2C1   2H1
BOND 2C1   2O5        2C1   2C2
BOND 2C2   2H2        2C2   2O2        2O2   2HO2       2C2   2C3        
BOND 2C3   2H3        2C3   2O3        2O3   2HO3       2C3   2C4        
BOND 2C4   2H4        2C4   2O4        2O4   2HO4       2C4   2C5        
BOND 2C5   2H5        2C5   2O5        2C5   2C6        
BOND 2C6   2H61       2C6   2H62       2C6   2O6        2O6   2HO6       
BOND 2O1  3C1P   3C1P 3C2P
BOND 3C2P 3C3P   3C3P 3C4P
BOND 3C4P 3C5P   3C5P 3C6P
BOND 3C6P 3C7P   3C7P 3C8P
BOND 3C8P 3C9P   3C9P 3C10P
BOND 3C1P 3H1P1  3C1P 3H1P2
BOND 3C2P 3H2P1  3C2P 3H2P2
BOND 3C3P 3H3P1  3C3P 3H3P2
BOND 3C4P 3H4P1  3C4P 3H4P2
BOND 3C5P 3H5P1  3C5P 3H5P2
BOND 3C6P 3H6P1  3C6P 3H6P2
BOND 3C7P 3H7P1  3C7P 3H7P2
BOND 3C8P 3H8P1  3C8P 3H8P2
BOND 3C9P 3H9P1  3C9P 3H9P2
BOND 3C10P 3H10P1  3C10P 3H10P2  3C10P 3H10P3
!    I    J    K    L      R(IK)   T(IKJ)    PHI   T(JKL)   R(KL)
IC   2O1   2C2  *2C1   2H1     1.4077  108.33 -123.34  103.67   1.1200
IC   2O1   2O5  *2C1   2C2     1.4077  108.39 -119.83  112.62   1.5516
IC   2O2   2C3  *2C2   2H2     1.4293  114.98 -108.39  100.80   1.0662
IC   2O2   2C1  *2C2   2C3     1.4293  117.26 -138.07  113.63   1.4880
IC   2O3   2C4  *2C3   2H3     1.4122  110.86  120.36  107.49   1.1219
IC   2O3   2C2  *2C3   2C4     1.4122  109.00  121.20  109.13   1.5315
IC   2O4   2C5  *2C4   2H4     1.4206  109.25 -124.20  109.65   1.1311
IC   2O4   2C3  *2C4   2C5     1.4206  103.58 -118.81  114.40   1.5087
IC   2C6   2O5  *2C5   2H5     1.4718  112.19  113.05  108.36   1.1212
IC   2C6   2C4  *2C5   2O5     1.4718  112.04  128.71  113.93   1.4175
IC   2O6  2H62  *2C6  2H61     1.3851  111.30 -112.76  100.96   1.1590
IC   2O6   2C5  *2C6  2H62     1.3851  110.28 -128.49  116.95   1.1067
IC   2O5   2C1   2C2   2C3     1.4351  112.62   51.83  113.63   1.4880
IC   2C1   2C2   2C3   2C4     1.5516  113.63  -48.48  109.13   1.5315
IC   2C2   2C3   2C4   2C5     1.4880  109.13   47.85  114.40   1.5087
IC   2C3   2C4   2C5   2O5     1.5315  114.40  -49.84  113.93   1.4175
IC   2C4   2C5   2O5   2C1     1.5087  113.93   51.43  114.13   1.4351
IC   2C5   2O5   2C1   2C2     1.4175  114.13  -51.82  112.62   1.5516
IC   2C4   2C5   2C6   2O6     1.5087  112.04 -173.06  110.28   1.3851
IC   2O5   2C1   2O1  2HO1     1.4351  108.39   47.62  101.41   0.9789
IC   2C1   2C2   2O2  2HO2     1.5516  117.26  -50.05  114.32   0.9181
IC   2C2   2C3   2O3  2HO3     1.4880  109.00  -28.48  103.99   0.9971
IC   2C3   2C4   2O4  2HO4     1.5315  103.58   55.55  110.36   0.9685
IC   2C5   2C6   2O6  2HO6     1.4718  110.28 -101.06  108.67   0.9667
IC   2O5   2C1   2O1   3C1P    1.4302  103.27  -83.30  111.36   1.4262
IC   2C1   2O1   3C1P  3C2P    1.4465  111.36 -171.80  110.89   1.5408
IC   2O1   3C1P  3C2P  3C3P    1.4262  110.89 -178.19  111.72   1.5390
IC   3C1P  3C2P  3C3P  3C4P    1.5408  111.72  174.29  118.38   1.4860
IC   3C2P  3C3P  3C4P  3C5P    1.5390  118.38 -178.01  117.15   1.5882
IC   3C3P  3C4P  3C5P  3C6P    1.4860  117.15  176.92  116.91   1.5223
IC   3C4P  3C5P  3C6P  3C7P    1.5882  116.91  166.99  109.72   1.5200
IC   3C5P  3C6P  3C7P  3C8P    1.5223  109.72 -162.31  108.36   1.5091
IC   3C6P  3C7P  3C8P  3C9P    1.5223  109.72 -162.31  108.36   1.5091
IC   3C7P  3C8P  3C9P  3C10P   1.5223  109.72 -162.31  108.36   1.5091
IC   3C8P  3C9P  3C10P 3C11P   1.5223  109.72 -162.31  108.36   1.5091
IC   3C9P  3C10P 3C11P 3C12P   1.5223  109.72 -162.31  108.36   1.5091
IC   3C2P  2O1   *3C1P 3H1P1   1.5408  110.89 -129.38  114.34   1.1088
IC   3C2P  2O1   *3C1P 3H1P2   1.5408  110.89  108.27  111.44   1.1435
IC   3C3P  3C1P  *3C2P 3H2P1   1.5390  111.72 -123.94  112.56   1.1329
IC   3C3P  3C1P  *3C2P 3H2P2   1.5390  111.72  116.28  109.75   1.1147
IC   3C4P  3C2P  *3C3P 3H3P1   1.4860  118.38 -120.46  104.87   1.1356
IC   3C4P  3C2P  *3C3P 3H3P2   1.4860  118.38  116.67  103.64   1.1033
IC   3C5P  3C3P  *3C4P 3H4P1   1.5882  117.15 -116.87  110.32   1.1073
IC   3C5P  3C3P  *3C4P 3H4P2   1.5882  117.15  122.70  106.80   1.0580
IC   3C6P  3C4P  *3C5P 3H5P1   1.5223  116.91 -119.49   97.60   1.1005
IC   3C6P  3C4P  *3C5P 3H5P2   1.5223  116.91  124.24  109.65   1.1031
IC   3C7P  3C5P  *3C6P 3H6P1   1.5200  109.72 -119.08  113.08   1.1315
IC   3C7P  3C5P  *3C6P 3H6P2   1.5200  109.72  120.58  116.49   1.1004
IC   3C8P  3C6P  *3C7P 3H7P1   1.5091  108.36 -122.67   97.37   1.1727
IC   3C8P  3C6P  *3C7P 3H7P2   1.5091  108.36  126.14  108.14   1.1445
IC   3C9P  3C7P  *3C8P 3H8P1   1.5091  108.36 -122.67   97.37   1.1727
IC   3C9P  3C7P  *3C8P 3H8P2   1.5091  108.36  126.14  108.14   1.1445
IC   3C10P 3C8P  *3C9P 3H9P1   1.5091  108.36 -122.67   97.37   1.1727
IC   3C10P 3C8P  *3C9P 3H9P2   1.5091  108.36  126.14  108.14   1.1445
IC   3C8P  3C9P  3C10P  3H10P1   1.5200  108.36   67.85  108.61   1.0625
IC   3H10P1 3C9P *3C10P 3H10P2   1.0625  108.61 -118.96  114.90   1.1259
IC   3H10P1 3C9P *3C10P 3H10P3   1.0625  108.61  126.50  111.01   1.1613

PATC FIRS NONE LAST NONE


RESI BDG             0.000  ! decyl-beta-D-glucoside
!
GROU                        ! BGLC
ATOM 2C1   CC3162    0.290  !
ATOM 2H1   HCA1      0.090  !
ATOM 2O1   OC301    -0.360  !
ATOM 2C5   CC3163    0.110  !
ATOM 2H5   HCA1      0.090  !
ATOM 2O5   OC3C61   -0.400  !
GROU                        !
ATOM 2C2   CC3161    0.140  !
ATOM 2H2   HCA1      0.090  !
ATOM 2O2   OC311    -0.650  !
ATOM 2HO2  HCP1      0.420  !
GROU                        !
ATOM 2C3   CC3161    0.140  !
ATOM 2H3   HCA1      0.090  !
ATOM 2O3   OC311    -0.650  !
ATOM 2HO3  HCP1      0.420  !
GROU
ATOM 2C4   CC3161    0.140
ATOM 2H4   HCA1      0.090
ATOM 2O4   OC311    -0.650
ATOM 2HO4  HCP1      0.420
GROU
ATOM 2C6   CC321     0.050
ATOM 2H61  HCA2      0.090
ATOM 2H62  HCA2      0.090
ATOM 2O6   OC311    -0.650
ATOM 2HO6  HCP1      0.420
!
GROUP
ATOM 3C1P  CTL2      0.00 !
ATOM 3H1P1 HAL2      0.09 !
ATOM 3H1P2 HAL2      0.09 !
GROUP
ATOM 3C2P  CTL2     -0.18 !
ATOM 3H2P1 HAL2      0.09 !
ATOM 3H2P2 HAL2      0.09 !
GROUP
ATOM 3C3P  CTL2     -0.18 !
ATOM 3H3P1 HAL2      0.09 !
ATOM 3H3P2 HAL2      0.09 !
GROUP
ATOM 3C4P  CTL2     -0.18 !
ATOM 3H4P1 HAL2      0.09 !
ATOM 3H4P2 HAL2      0.09 !
GROUP
ATOM 3C5P  CTL2     -0.18 !
ATOM 3H5P1 HAL2      0.09 !
ATOM 3H5P2 HAL2      0.09 !
GROUP
ATOM 3C6P  CTL2     -0.18 !
ATOM 3H6P1 HAL2      0.09 !
ATOM 3H6P2 HAL2      0.09 !
GROUP
ATOM 3C7P  CTL2     -0.18 !
ATOM 3H7P1 HAL2      0.09 !
ATOM 3H7P2 HAL2      0.09 !
GROUP
ATOM 3C8P  CTL2     -0.18 !
ATOM 3H8P1 HAL2      0.09 !
ATOM 3H8P2 HAL2      0.09 !
GROUP
ATOM 3C9P  CTL2     -0.18 !
ATOM 3H9P1 HAL2      0.09 !
ATOM 3H9P2 HAL2      0.09 !
GROUP
ATOM 3C10P  CTL3    -0.27 !
ATOM 3H10P1 HAL3     0.09 !
ATOM 3H10P2 HAL3     0.09 !
ATOM 3H10P3 HAL3     0.09 !
!
BOND 2C1   2O1        2C1   2H1
BOND 2C1   2O5        2C1   2C2
BOND 2C2   2H2        2C2   2O2        2O2   2HO2       2C2   2C3        
BOND 2C3   2H3        2C3   2O3        2O3   2HO3       2C3   2C4        
BOND 2C4   2H4        2C4   2O4        2O4   2HO4       2C4   2C5        
BOND 2C5   2H5        2C5   2O5        2C5   2C6        
BOND 2C6   2H61       2C6   2H62       2C6   2O6        2O6   2HO6       
BOND 2O1  3C1P   3C1P 3C2P
BOND 3C2P 3C3P   3C3P 3C4P
BOND 3C4P 3C5P   3C5P 3C6P
BOND 3C6P 3C7P   3C7P 3C8P
BOND 3C8P 3C9P   3C9P 3C10P
BOND 3C1P 3H1P1  3C1P 3H1P2
BOND 3C2P 3H2P1  3C2P 3H2P2
BOND 3C3P 3H3P1  3C3P 3H3P2
BOND 3C4P 3H4P1  3C4P 3H4P2
BOND 3C5P 3H5P1  3C5P 3H5P2
BOND 3C6P 3H6P1  3C6P 3H6P2
BOND 3C7P 3H7P1  3C7P 3H7P2
BOND 3C8P 3H8P1  3C8P 3H8P2
BOND 3C9P 3H9P1  3C9P 3H9P2
BOND 3C10P 3H10P1  3C10P 3H10P2  3C10P 3H10P3
!    I    J    K    L      R(IK)   T(IKJ)    PHI   T(JKL)   R(KL)
IC   2O1   2C2  *2C1   2H1     1.3899  110.90  120.10  104.58   1.0836
IC   2O1   2O5  *2C1   2C2     1.3899  108.62  122.10  110.88   1.5316
IC   2O2   2C3  *2C2   2H2     1.4594  108.12 -118.78  111.06   1.1375
IC   2O2   2C1  *2C2   2C3     1.4594  115.65 -125.60  113.28   1.4983
IC   2O3   2C4  *2C3   2H3     1.4071  113.48  122.06  103.39   1.0895
IC   2O3   2C2  *2C3   2C4     1.4071  108.48  124.18  109.26   1.5497
IC   2O4   2C5  *2C4   2H4     1.3940  111.12 -110.35  108.66   1.0857
IC   2O4   2C3  *2C4   2C5     1.3940  112.77 -129.39  115.62   1.5530
IC   2C6   2O5  *2C5   2H5     1.5597  111.17  120.85  110.98   1.1092
IC   2C6   2C4  *2C5   2O5     1.5597  109.90  122.92  110.30   1.4512
IC   2O6   2H62 *2C6   2H61    1.4589  116.11 -112.93  103.57   1.1467
IC   2O6   2C5  *2C6   2H62    1.4589  109.41 -135.95  118.22   1.0853
IC   2O5   2C1   2C2   2C3     1.4620  110.88   57.82  113.28   1.4983
IC   2C1   2C2   2C3   2C4     1.5316  113.28  -48.40  109.26   1.5497
IC   2C2   2C3   2C4   2C5     1.4983  109.26   45.07  115.62   1.5530
IC   2C3   2C4   2C5   2O5     1.5497  115.62  -49.19  110.30   1.4512
IC   2C4   2C5   2O5   2C1     1.5530  110.30   56.36  112.12   1.4620
IC   2C5   2O5   2C1   2C2     1.4512  112.12  -61.39  110.88   1.5316
IC   2C4   2C5   2C6   2O6     1.5530  109.90 -177.46  109.41   1.4589
IC   2O5   2C1   2O1   2HO1    1.4620  108.62   72.25  106.48   0.9328
IC   2C1   2C2   2O2   2HO2    1.5316  115.65  135.41  116.81   0.9527
IC   2C2   2C3   2O3   2HO3    1.4983  108.48  -71.46  120.86   0.9441
IC   2C3   2C4   2O4   2HO4    1.5497  112.77   47.45  109.31   0.9911
IC   2C5   2C6   2O6   2HO6    1.5597  109.41  -54.60  118.82   0.95210
IC   2O5   2C1   2O1   3C1P    1.4302  103.27  -83.30  111.36   1.4262
IC   2C1   2O1   3C1P  3C2P    1.4465  111.36 -171.80  110.89   1.5408
IC   2O1   3C1P  3C2P  3C3P    1.4262  110.89 -178.19  111.72   1.5390
IC   3C1P  3C2P  3C3P  3C4P    1.5408  111.72  174.29  118.38   1.4860
IC   3C2P  3C3P  3C4P  3C5P    1.5390  118.38 -178.01  117.15   1.5882
IC   3C3P  3C4P  3C5P  3C6P    1.4860  117.15  176.92  116.91   1.5223
IC   3C4P  3C5P  3C6P  3C7P    1.5882  116.91  166.99  109.72   1.5200
IC   3C5P  3C6P  3C7P  3C8P    1.5223  109.72 -162.31  108.36   1.5091
IC   3C6P  3C7P  3C8P  3C9P    1.5223  109.72 -162.31  108.36   1.5091
IC   3C7P  3C8P  3C9P  3C10P   1.5223  109.72 -162.31  108.36   1.5091
IC   3C8P  3C9P  3C10P 3C11P   1.5223  109.72 -162.31  108.36   1.5091
IC   3C9P  3C10P 3C11P 3C12P   1.5223  109.72 -162.31  108.36   1.5091
IC   3C2P  2O1   *3C1P 3H1P1   1.5408  110.89 -129.38  114.34   1.1088
IC   3C2P  2O1   *3C1P 3H1P2   1.5408  110.89  108.27  111.44   1.1435
IC   3C3P  3C1P  *3C2P 3H2P1   1.5390  111.72 -123.94  112.56   1.1329
IC   3C3P  3C1P  *3C2P 3H2P2   1.5390  111.72  116.28  109.75   1.1147
IC   3C4P  3C2P  *3C3P 3H3P1   1.4860  118.38 -120.46  104.87   1.1356
IC   3C4P  3C2P  *3C3P 3H3P2   1.4860  118.38  116.67  103.64   1.1033
IC   3C5P  3C3P  *3C4P 3H4P1   1.5882  117.15 -116.87  110.32   1.1073
IC   3C5P  3C3P  *3C4P 3H4P2   1.5882  117.15  122.70  106.80   1.0580
IC   3C6P  3C4P  *3C5P 3H5P1   1.5223  116.91 -119.49   97.60   1.1005
IC   3C6P  3C4P  *3C5P 3H5P2   1.5223  116.91  124.24  109.65   1.1031
IC   3C7P  3C5P  *3C6P 3H6P1   1.5200  109.72 -119.08  113.08   1.1315
IC   3C7P  3C5P  *3C6P 3H6P2   1.5200  109.72  120.58  116.49   1.1004
IC   3C8P  3C6P  *3C7P 3H7P1   1.5091  108.36 -122.67   97.37   1.1727
IC   3C8P  3C6P  *3C7P 3H7P2   1.5091  108.36  126.14  108.14   1.1445
IC   3C9P  3C7P  *3C8P 3H8P1   1.5091  108.36 -122.67   97.37   1.1727
IC   3C9P  3C7P  *3C8P 3H8P2   1.5091  108.36  126.14  108.14   1.1445
IC   3C10P 3C8P  *3C9P 3H9P1   1.5091  108.36 -122.67   97.37   1.1727
IC   3C10P 3C8P  *3C9P 3H9P2   1.5091  108.36  126.14  108.14   1.1445
IC   3C8P  3C9P  3C10P  3H10P1   1.5200  108.36   67.85  108.61   1.0625
IC   3H10P1 3C9P *3C10P 3H10P2   1.0625  108.61 -118.96  114.90   1.1259
IC   3H10P1 3C9P *3C10P 3H10P3   1.0625  108.61  126.50  111.01   1.1613

PATC FIRS NONE LAST NONE


RESI ADDM            0.000  ! dodecyl-alpha-D-maltoside
!
GROU                        !
ATOM 1C1   CC3162    0.290  ! AGLC 4C1 alpha-D-glucose
ATOM 1H1   HCA1      0.090  !
ATOM 1C5   CC3163    0.110  !
ATOM 1H5   HCA1      0.090  !
ATOM 1O5   OC3C61   -0.400  !
GROU                        !
ATOM 1C2   CC3161    0.140  !
ATOM 1H2   HCA1      0.090  !
ATOM 1O2   OC311    -0.650  !
ATOM 1HO2  HCP1      0.420  !
GROU                        !
ATOM 1C3   CC3161    0.140  !
ATOM 1H3   HCA1      0.090  !
ATOM 1O3   OC311    -0.650  !
ATOM 1HO3  HCP1      0.420  !
GROU
ATOM 1C4   CC3161    0.140
ATOM 1H4   HCA1      0.090
ATOM 1O4   OC311    -0.650
ATOM 1HO4  HCP1      0.420
GROU
ATOM 1C6   CC321     0.050
ATOM 1H61  HCA2      0.090
ATOM 1H62  HCA2      0.090
ATOM 1O6   OC311    -0.650
ATOM 1HO6  HCP1      0.420
GROU                        ! AGLC
ATOM 2C1   CC3162    0.290  !
ATOM 2H1   HCA1      0.090  !
ATOM 2O1   OC301    -0.360  !
ATOM 2C5   CC3163    0.110  !
ATOM 2H5   HCA1      0.090  !
ATOM 2O5   OC3C61   -0.400  !
GROU                        !
ATOM 2C2   CC3161    0.140  !
ATOM 2H2   HCA1      0.090  !
ATOM 2O2   OC311    -0.650  !
ATOM 2HO2  HCP1      0.420  !
GROU                        !
ATOM 2C3   CC3161    0.140  !
ATOM 2H3   HCA1      0.090  !
ATOM 2O3   OC311    -0.650  !
ATOM 2HO3  HCP1      0.420  !
GROU
ATOM 2C4   CC3161    0.090  !
ATOM 2H4   HCA1      0.090
ATOM 2O4   OC301    -0.360  !
GROU
ATOM 2C6   CC321     0.050
ATOM 2H61  HCA2      0.090
ATOM 2H62  HCA2      0.090
ATOM 2O6   OC311    -0.650
ATOM 2HO6  HCP1      0.420
GROUP
ATOM 3C1P  CTL2      0.00 !
ATOM 3H1P1 HAL2      0.09 !
ATOM 3H1P2 HAL2      0.09 !
GROUP
ATOM 3C2P  CTL2     -0.18 !
ATOM 3H2P1 HAL2      0.09 !
ATOM 3H2P2 HAL2      0.09 !
GROUP
ATOM 3C3P  CTL2     -0.18 !
ATOM 3H3P1 HAL2      0.09 !
ATOM 3H3P2 HAL2      0.09 !
GROUP
ATOM 3C4P  CTL2     -0.18 !
ATOM 3H4P1 HAL2      0.09 !
ATOM 3H4P2 HAL2      0.09 !
GROUP
ATOM 3C5P  CTL2     -0.18 !
ATOM 3H5P1 HAL2      0.09 !
ATOM 3H5P2 HAL2      0.09 !
GROUP
ATOM 3C6P  CTL2     -0.18 !
ATOM 3H6P1 HAL2      0.09 !
ATOM 3H6P2 HAL2      0.09 !
GROUP
ATOM 3C7P  CTL2     -0.18 !
ATOM 3H7P1 HAL2      0.09 !
ATOM 3H7P2 HAL2      0.09 !
GROUP
ATOM 3C8P  CTL2     -0.18 !
ATOM 3H8P1 HAL2      0.09 !
ATOM 3H8P2 HAL2      0.09 !
GROUP
ATOM 3C9P  CTL2     -0.18 !
ATOM 3H9P1 HAL2      0.09 !
ATOM 3H9P2 HAL2      0.09 !
GROUP
ATOM 3C10P  CTL2    -0.18 !
ATOM 3H10P1 HAL2     0.09 !
ATOM 3H10P2 HAL2     0.09 !
GROUP
ATOM 3C11P  CTL2    -0.18 !
ATOM 3H11P1 HAL2     0.09 !
ATOM 3H11P2 HAL2     0.09 !
GROUP
ATOM 3C12P  CTL3    -0.27 !
ATOM 3H12P1 HAL3     0.09 !
ATOM 3H12P2 HAL3     0.09 !
ATOM 3H12P3 HAL3     0.09 !
BOND 1C1   1H1        1C1   1O5        1C1   1C2
BOND 1C2   1H2        1C2   1O2        1O2   1HO2       1C2   1C3        1C3   1H3
BOND 1C3   1O3        1O3   1HO3       1C3   1C4        1C4   1H4        1C4   1O4
BOND 1O4   1HO4       1C4   1C5        1C5   1H5        1C5   1C6        1C6   1H61
BOND 1C6   1H62       1C6   1O6        1O6   1HO6       1C5   1O5
BOND 2O4  1C1         2C1   2O1        2C1   2H1
BOND 2C1   2O5        2C1   2C2
BOND 2C2   2H2        2C2   2O2        2O2   2HO2       2C2   2C3        2C3   2H3
BOND 2C3   2O3        2O3   2HO3       2C3   2C4        2C4   2H4        2C4   2O4
BOND 2C4   2C5        2C5   2H5        2C5   2C6        2C6   2H61
BOND 2C6   2H62       2C6   2O6        2O6   2HO6       2C5   2O5
BOND 2O1  3C1P   3C1P 3C2P
BOND 3C2P 3C3P   3C3P 3C4P
BOND 3C4P 3C5P   3C5P 3C6P
BOND 3C6P 3C7P   3C7P 3C8P
BOND 3C8P 3C9P   3C9P 3C10P
BOND 3C10P 3C11P 3C11P 3C12P
BOND 3C1P 3H1P1  3C1P 3H1P2
BOND 3C2P 3H2P1  3C2P 3H2P2
BOND 3C3P 3H3P1  3C3P 3H3P2
BOND 3C4P 3H4P1  3C4P 3H4P2
BOND 3C5P 3H5P1  3C5P 3H5P2
BOND 3C6P 3H6P1  3C6P 3H6P2
BOND 3C7P 3H7P1  3C7P 3H7P2
BOND 3C8P 3H8P1  3C8P 3H8P2
BOND 3C9P 3H9P1  3C9P 3H9P2
BOND 3C10P 3H10P1  3C10P 3H10P2
BOND 3C11P 3H11P1  3C11P 3H11P2
BOND 3C12P 3H12P1  3C12P 3H12P2  3C12P 3H12P3
!    I    J    K    L      R(IK)   T(IKJ)    PHI   T(JKL)   R(KL)
IC   1O2   1C3  *1C2   1H2     1.4293  114.98 -108.39  100.80   1.0662
IC   1O2   1C1  *1C2   1C3     1.4293  117.26 -138.07  113.63   1.4880
IC   1O3   1C4  *1C3   1H3     1.4122  110.86  120.36  107.49   1.1219
IC   1O3   1C2  *1C3   1C4     1.4122  109.00  121.20  109.13   1.5315
IC   1O4   1C5  *1C4   1H4     1.4206  109.25 -124.20  109.65   1.1311
IC   1O4   1C3  *1C4   1C5     1.4206  103.58 -118.81  114.40   1.5087
IC   1C6   1O5  *1C5   1H5     1.4718  112.19  113.05  108.36   1.1212
IC   1C6   1C4  *1C5   1O5     1.4718  112.04  128.71  113.93   1.4175
IC   1O6  1H62  *1C6  1H61     1.3851  111.30 -112.76  100.96   1.1590
IC   1O6   1C5  *1C6  1H62     1.3851  110.28 -128.49  116.95   1.1067
IC   1O5   1C1   1C2  1C3     1.4351  112.62   51.83  113.63   1.4880
IC   1C1   1C2   1C3  1C4     1.5516  113.63  -48.48  109.13   1.5315
IC   1C2   1C3   1C4  1C5     1.4880  109.13   47.85  114.40   1.5087
IC   1C3   1C4   1C5  1O5     1.5315  114.40  -49.84  113.93   1.4175
IC   1C4   1C5   1O5  1C1     1.5087  113.93   51.43  114.13   1.4351
IC   1C5   1O5   1C1  1C2     1.4175  114.13  -51.82  112.62   1.5516
IC   1C4   1C5   1C6  1O6     1.5087  112.04 -173.06  110.28   1.3851
IC   1C1   1C2   1O2  1HO2     1.5516  117.26  -50.05  114.32   0.9181
IC   1C2   1C3   1O3  1HO3     1.4880  109.00  -28.48  103.99   0.9971
IC   1C3   1C4   1O4  1HO4     1.5315  103.58   55.55  110.36   0.9685
IC   1C5   1C6   1O6  1HO6     1.4718  110.28 -101.06  108.67   0.9667
IC   2C3  2C4  2O4  1C1    1.5010  117.73   72.71  118.66   1.4036  ! psi
IC   2C4  2O4  1C1  1O5    1.4919  118.66   48.64  109.48   1.4570  ! phi
IC   1O5  2O4 *1C1  1C2    1.4570  109.48  124.57  110.72   1.5065
IC   1O5  2O4 *1C1  1H1    1.4570  109.48 -116.61  107.55   1.1057
IC   2O1   2C2  *2C1   2H1     1.4077  108.33 -123.34  103.67   1.1200
IC   2O1   2O5  *2C1   2C2     1.4077  108.39 -119.83  112.62   1.5516
IC   2O2   2C3  *2C2   2H2     1.4293  114.98 -108.39  100.80   1.0662
IC   2O2   2C1  *2C2   2C3     1.4293  117.26 -138.07  113.63   1.4880
IC   2O3   2C4  *2C3   2H3     1.4122  110.86  120.36  107.49   1.1219
IC   2O3   2C2  *2C3   2C4     1.4122  109.00  121.20  109.13   1.5315
IC   2O4   2C5  *2C4   2H4     1.4206  109.25 -124.20  109.65   1.1311
IC   2O4   2C3  *2C4   2C5     1.4206  103.58 -118.81  114.40   1.5087
IC   2C6   2O5  *2C5   2H5     1.4718  112.19  113.05  108.36   1.1212
IC   2C6   2C4  *2C5   2O5     1.4718  112.04  128.71  113.93   1.4175
IC   2O6  2H62  *2C6  2H61     1.3851  111.30 -112.76  100.96   1.1590
IC   2O6   2C5  *2C6  2H62     1.3851  110.28 -128.49  116.95   1.1067
IC   2O5   2C1   2C2   2C3     1.4351  112.62   51.83  113.63   1.4880
IC   2C1   2C2   2C3   2C4     1.5516  113.63  -48.48  109.13   1.5315
IC   2C2   2C3   2C4   2C5     1.4880  109.13   47.85  114.40   1.5087
IC   2C3   2C4   2C5   2O5     1.5315  114.40  -49.84  113.93   1.4175
IC   2C4   2C5   2O5   2C1     1.5087  113.93   51.43  114.13   1.4351
IC   2C5   2O5   2C1   2C2     1.4175  114.13  -51.82  112.62   1.5516
IC   2C4   2C5   2C6   2O6     1.5087  112.04 -173.06  110.28   1.3851
IC   2O5   2C1   2O1  2HO1     1.4351  108.39   47.62  101.41   0.9789
IC   2C1   2C2   2O2  2HO2     1.5516  117.26  -50.05  114.32   0.9181
IC   2C2   2C3   2O3  2HO3     1.4880  109.00  -28.48  103.99   0.9971
!IC   2C3   2C4   2O4  2HO4     1.5315  103.58   55.55  110.36   0.9685
IC   2C5   2C6   2O6  2HO6     1.4718  110.28 -101.06  108.67   0.9667
IC   2O5   2C1   2O1   3C1P    1.4302  103.27  -83.30  111.36   1.4262
IC   2C1   2O1   3C1P  3C2P    1.4465  111.36 -171.80  110.89   1.5408
IC   2O1   3C1P  3C2P  3C3P    1.4262  110.89 -178.19  111.72   1.5390
IC   3C1P  3C2P  3C3P  3C4P    1.5408  111.72  174.29  118.38   1.4860
IC   3C2P  3C3P  3C4P  3C5P    1.5390  118.38 -178.01  117.15   1.5882
IC   3C3P  3C4P  3C5P  3C6P    1.4860  117.15  176.92  116.91   1.5223
IC   3C4P  3C5P  3C6P  3C7P    1.5882  116.91  166.99  109.72   1.5200
IC   3C5P  3C6P  3C7P  3C8P    1.5223  109.72 -162.31  108.36   1.5091
IC   3C6P  3C7P  3C8P  3C9P    1.5223  109.72 -162.31  108.36   1.5091
IC   3C7P  3C8P  3C9P  3C10P   1.5223  109.72 -162.31  108.36   1.5091
IC   3C8P  3C9P  3C10P 3C11P   1.5223  109.72 -162.31  108.36   1.5091
IC   3C9P  3C10P 3C11P 3C12P   1.5223  109.72 -162.31  108.36   1.5091
IC   3C2P  2O1   *3C1P 3H1P1   1.5408  110.89 -129.38  114.34   1.1088
IC   3C2P  2O1   *3C1P 3H1P2   1.5408  110.89  108.27  111.44   1.1435
IC   3C3P  3C1P  *3C2P 3H2P1   1.5390  111.72 -123.94  112.56   1.1329
IC   3C3P  3C1P  *3C2P 3H2P2   1.5390  111.72  116.28  109.75   1.1147
IC   3C4P  3C2P  *3C3P 3H3P1   1.4860  118.38 -120.46  104.87   1.1356
IC   3C4P  3C2P  *3C3P 3H3P2   1.4860  118.38  116.67  103.64   1.1033
IC   3C5P  3C3P  *3C4P 3H4P1   1.5882  117.15 -116.87  110.32   1.1073
IC   3C5P  3C3P  *3C4P 3H4P2   1.5882  117.15  122.70  106.80   1.0580
IC   3C6P  3C4P  *3C5P 3H5P1   1.5223  116.91 -119.49   97.60   1.1005
IC   3C6P  3C4P  *3C5P 3H5P2   1.5223  116.91  124.24  109.65   1.1031
IC   3C7P  3C5P  *3C6P 3H6P1   1.5200  109.72 -119.08  113.08   1.1315
IC   3C7P  3C5P  *3C6P 3H6P2   1.5200  109.72  120.58  116.49   1.1004
IC   3C8P  3C6P  *3C7P 3H7P1   1.5091  108.36 -122.67   97.37   1.1727
IC   3C8P  3C6P  *3C7P 3H7P2   1.5091  108.36  126.14  108.14   1.1445
IC   3C9P  3C7P  *3C8P 3H8P1   1.5091  108.36 -122.67   97.37   1.1727
IC   3C9P  3C7P  *3C8P 3H8P2   1.5091  108.36  126.14  108.14   1.1445
IC   3C10P 3C8P  *3C9P 3H9P1   1.5091  108.36 -122.67   97.37   1.1727
IC   3C10P 3C8P  *3C9P 3H9P2   1.5091  108.36  126.14  108.14   1.1445
IC   3C11P 3C9P  *3C10P 3H10P1   1.5091  108.36 -122.67   97.37   1.1727
IC   3C11P 3C9P  *3C10P 3H10P2   1.5091  108.36  126.14  108.14   1.1445
IC   3C12P 3C10P *3C11P 3H11P1   1.5091  108.36 -122.67   97.37   1.1727
IC   3C12P 3C10P *3C11P 3H11P2   1.5091  108.36  126.14  108.14   1.1445
IC   3C10P  3C11P 3C12P  3H12P1   1.5200  108.36   67.85  108.61   1.0625
IC   3H12P1 3C11P *3C12P 3H12P2   1.0625  108.61 -118.96  114.90   1.1259
IC   3H12P1 3C11P *3C12P 3H12P3   1.0625  108.61  126.50  111.01   1.1613

PATC FIRS NONE LAST NONE


RESI BDDM            0.000  ! dodecyl-beta-D-maltoside
!
GROU                        !
ATOM 1C1   CC3162    0.290  ! AGLC 4C1 alpha-D-glucose
ATOM 1H1   HCA1      0.090  !
ATOM 1C5   CC3163    0.110  !
ATOM 1H5   HCA1      0.090  !
ATOM 1O5   OC3C61   -0.400  !
GROU                        !
ATOM 1C2   CC3161    0.140  !
ATOM 1H2   HCA1      0.090  !
ATOM 1O2   OC311    -0.650  !
ATOM 1HO2  HCP1      0.420  !
GROU                        !
ATOM 1C3   CC3161    0.140  !
ATOM 1H3   HCA1      0.090  !
ATOM 1O3   OC311    -0.650  !
ATOM 1HO3  HCP1      0.420  !
GROU
ATOM 1C4   CC3161    0.140
ATOM 1H4   HCA1      0.090
ATOM 1O4   OC311    -0.650
ATOM 1HO4  HCP1      0.420
GROU
ATOM 1C6   CC321     0.050
ATOM 1H61  HCA2      0.090
ATOM 1H62  HCA2      0.090
ATOM 1O6   OC311    -0.650
ATOM 1HO6  HCP1      0.420
!                           ! 
GROU                        ! BGLC
ATOM 2C1   CC3162    0.290  !
ATOM 2H1   HCA1      0.090  !
ATOM 2O1   OC301    -0.360  !
ATOM 2C5   CC3163    0.110  !
ATOM 2H5   HCA1      0.090  !
ATOM 2O5   OC3C61   -0.400  !
GROU                        !
ATOM 2C2   CC3161    0.140  !
ATOM 2H2   HCA1      0.090  !
ATOM 2O2   OC311    -0.650  !
ATOM 2HO2  HCP1      0.420  !
GROU                        !
ATOM 2C3   CC3161    0.140  !
ATOM 2H3   HCA1      0.090  !
ATOM 2O3   OC311    -0.650  !
ATOM 2HO3  HCP1      0.420  !
GROU
ATOM 2C4   CC3161    0.090  !
ATOM 2H4   HCA1      0.090
ATOM 2O4   OC301    -0.360  !
GROU
ATOM 2C6   CC321     0.050
ATOM 2H61  HCA2      0.090
ATOM 2H62  HCA2      0.090
ATOM 2O6   OC311    -0.650
ATOM 2HO6  HCP1      0.420
!
GROUP
ATOM 3C1P  CTL2      0.00 !
ATOM 3H1P1 HAL2      0.09 !
ATOM 3H1P2 HAL2      0.09 !
GROUP
ATOM 3C2P  CTL2     -0.18 !
ATOM 3H2P1 HAL2      0.09 !
ATOM 3H2P2 HAL2      0.09 !
GROUP
ATOM 3C3P  CTL2     -0.18 !
ATOM 3H3P1 HAL2      0.09 !
ATOM 3H3P2 HAL2      0.09 !
GROUP
ATOM 3C4P  CTL2     -0.18 !
ATOM 3H4P1 HAL2      0.09 !
ATOM 3H4P2 HAL2      0.09 !
GROUP
ATOM 3C5P  CTL2     -0.18 !
ATOM 3H5P1 HAL2      0.09 !
ATOM 3H5P2 HAL2      0.09 !
GROUP
ATOM 3C6P  CTL2     -0.18 !
ATOM 3H6P1 HAL2      0.09 !
ATOM 3H6P2 HAL2      0.09 !
GROUP
ATOM 3C7P  CTL2     -0.18 !
ATOM 3H7P1 HAL2      0.09 !
ATOM 3H7P2 HAL2      0.09 !
GROUP
ATOM 3C8P  CTL2     -0.18 !
ATOM 3H8P1 HAL2      0.09 !
ATOM 3H8P2 HAL2      0.09 !
GROUP
ATOM 3C9P  CTL2     -0.18 !
ATOM 3H9P1 HAL2      0.09 !
ATOM 3H9P2 HAL2      0.09 !
GROUP
ATOM 3C10P  CTL2    -0.18 !
ATOM 3H10P1 HAL2     0.09 !
ATOM 3H10P2 HAL2     0.09 !
GROUP
ATOM 3C11P  CTL2    -0.18 !
ATOM 3H11P1 HAL2     0.09 !
ATOM 3H11P2 HAL2     0.09 !
GROUP
ATOM 3C12P  CTL3    -0.27 !
ATOM 3H12P1 HAL3     0.09 !
ATOM 3H12P2 HAL3     0.09 !
ATOM 3H12P3 HAL3     0.09 !
!
BOND 1C1   1H1        1C1   1O5        1C1   1C2
BOND 1C2   1H2        1C2   1O2        1O2   1HO2       1C2   1C3        1C3   1H3
BOND 1C3   1O3        1O3   1HO3       1C3   1C4        1C4   1H4        1C4   1O4
BOND 1O4   1HO4       1C4   1C5        1C5   1H5        1C5   1C6        1C6   1H61
BOND 1C6   1H62       1C6   1O6        1O6   1HO6       1C5   1O5
BOND 2O4  1C1         2C1   2O1        2C1   2H1
BOND 2C1   2O5        2C1   2C2
BOND 2C2   2H2        2C2   2O2        2O2   2HO2       2C2   2C3        2C3   2H3
BOND 2C3   2O3        2O3   2HO3       2C3   2C4        2C4   2H4        2C4   2O4
BOND 2C4   2C5        2C5   2H5        2C5   2C6        2C6   2H61
BOND 2C6   2H62       2C6   2O6        2O6   2HO6       2C5   2O5
BOND 2O1  3C1P   3C1P 3C2P
BOND 3C2P 3C3P   3C3P 3C4P
BOND 3C4P 3C5P   3C5P 3C6P
BOND 3C6P 3C7P   3C7P 3C8P
BOND 3C8P 3C9P   3C9P 3C10P
BOND 3C10P 3C11P 3C11P 3C12P
BOND 3C1P 3H1P1  3C1P 3H1P2
BOND 3C2P 3H2P1  3C2P 3H2P2
BOND 3C3P 3H3P1  3C3P 3H3P2
BOND 3C4P 3H4P1  3C4P 3H4P2
BOND 3C5P 3H5P1  3C5P 3H5P2
BOND 3C6P 3H6P1  3C6P 3H6P2
BOND 3C7P 3H7P1  3C7P 3H7P2
BOND 3C8P 3H8P1  3C8P 3H8P2
BOND 3C9P 3H9P1  3C9P 3H9P2
BOND 3C10P 3H10P1  3C10P 3H10P2
BOND 3C11P 3H11P1  3C11P 3H11P2
BOND 3C12P 3H12P1  3C12P 3H12P2  3C12P 3H12P3
!    I    J    K    L      R(IK)   T(IKJ)    PHI   T(JKL)   R(KL)
IC   1O2   1C3  *1C2   1H2     1.4293  114.98 -108.39  100.80   1.0662
IC   1O2   1C1  *1C2   1C3     1.4293  117.26 -138.07  113.63   1.4880
IC   1O3   1C4  *1C3   1H3     1.4122  110.86  120.36  107.49   1.1219
IC   1O3   1C2  *1C3   1C4     1.4122  109.00  121.20  109.13   1.5315
IC   1O4   1C5  *1C4   1H4     1.4206  109.25 -124.20  109.65   1.1311
IC   1O4   1C3  *1C4   1C5     1.4206  103.58 -118.81  114.40   1.5087
IC   1C6   1O5  *1C5   1H5     1.4718  112.19  113.05  108.36   1.1212
IC   1C6   1C4  *1C5   1O5     1.4718  112.04  128.71  113.93   1.4175
IC   1O6  1H62  *1C6  1H61     1.3851  111.30 -112.76  100.96   1.1590
IC   1O6   1C5  *1C6  1H62     1.3851  110.28 -128.49  116.95   1.1067
IC   1O5   1C1   1C2  1C3     1.4351  112.62   51.83  113.63   1.4880
IC   1C1   1C2   1C3  1C4     1.5516  113.63  -48.48  109.13   1.5315
IC   1C2   1C3   1C4  1C5     1.4880  109.13   47.85  114.40   1.5087
IC   1C3   1C4   1C5  1O5     1.5315  114.40  -49.84  113.93   1.4175
IC   1C4   1C5   1O5  1C1     1.5087  113.93   51.43  114.13   1.4351
IC   1C5   1O5   1C1  1C2     1.4175  114.13  -51.82  112.62   1.5516
IC   1C4   1C5   1C6  1O6     1.5087  112.04 -173.06  110.28   1.3851
IC   1C1   1C2   1O2  1HO2     1.5516  117.26  -50.05  114.32   0.9181
IC   1C2   1C3   1O3  1HO3     1.4880  109.00  -28.48  103.99   0.9971
IC   1C3   1C4   1O4  1HO4     1.5315  103.58   55.55  110.36   0.9685
IC   1C5   1C6   1O6  1HO6     1.4718  110.28 -101.06  108.67   0.9667
IC   2C3  2C4  2O4  1C1    1.5010  117.73   72.71  118.66   1.4036  ! psi
IC   2C4  2O4  1C1  1O5    1.4919  118.66   48.64  109.48   1.4570  ! phi
IC   1O5  2O4 *1C1  1C2    1.4570  109.48  124.57  110.72   1.5065
IC   1O5  2O4 *1C1  1H1    1.4570  109.48 -116.61  107.55   1.1057
IC   2O1   2C2  *2C1   2H1     1.3899  110.90  120.10  104.58   1.0836
IC   2O1   2O5  *2C1   2C2     1.3899  108.62  122.10  110.88   1.5316
IC   2O2   2C3  *2C2   2H2     1.4594  108.12 -118.78  111.06   1.1375
IC   2O2   2C1  *2C2   2C3     1.4594  115.65 -125.60  113.28   1.4983
IC   2O3   2C4  *2C3   2H3     1.4071  113.48  122.06  103.39   1.0895
IC   2O3   2C2  *2C3   2C4     1.4071  108.48  124.18  109.26   1.5497
IC   2O4   2C5  *2C4   2H4     1.3940  111.12 -110.35  108.66   1.0857
IC   2O4   2C3  *2C4   2C5     1.3940  112.77 -129.39  115.62   1.5530
IC   2C6   2O5  *2C5   2H5     1.5597  111.17  120.85  110.98   1.1092
IC   2C6   2C4  *2C5   2O5     1.5597  109.90  122.92  110.30   1.4512
IC   2O6   2H62 *2C6   2H61    1.4589  116.11 -112.93  103.57   1.1467
IC   2O6   2C5  *2C6   2H62    1.4589  109.41 -135.95  118.22   1.0853
IC   2O5   2C1   2C2   2C3     1.4620  110.88   57.82  113.28   1.4983
IC   2C1   2C2   2C3   2C4     1.5316  113.28  -48.40  109.26   1.5497
IC   2C2   2C3   2C4   2C5     1.4983  109.26   45.07  115.62   1.5530
IC   2C3   2C4   2C5   2O5     1.5497  115.62  -49.19  110.30   1.4512
IC   2C4   2C5   2O5   2C1     1.5530  110.30   56.36  112.12   1.4620
IC   2C5   2O5   2C1   2C2     1.4512  112.12  -61.39  110.88   1.5316
IC   2C4   2C5   2C6   2O6     1.5530  109.90 -177.46  109.41   1.4589
IC   2O5   2C1   2O1   2HO1    1.4620  108.62   72.25  106.48   0.9328
IC   2C1   2C2   2O2   2HO2    1.5316  115.65  135.41  116.81   0.9527
IC   2C2   2C3   2O3   2HO3    1.4983  108.48  -71.46  120.86   0.9441
!IC   2C3   2C4   2O4   2HO4    1.5497  112.77   47.45  109.31   0.9911
IC   2C5   2C6   2O6   2HO6    1.5597  109.41  -54.60  118.82   0.95210
IC   2O5   2C1   2O1   3C1P    1.4302  103.27  -83.30  111.36   1.4262
IC   2C1   2O1   3C1P  3C2P    1.4465  111.36 -171.80  110.89   1.5408
IC   2O1   3C1P  3C2P  3C3P    1.4262  110.89 -178.19  111.72   1.5390
IC   3C1P  3C2P  3C3P  3C4P    1.5408  111.72  174.29  118.38   1.4860
IC   3C2P  3C3P  3C4P  3C5P    1.5390  118.38 -178.01  117.15   1.5882
IC   3C3P  3C4P  3C5P  3C6P    1.4860  117.15  176.92  116.91   1.5223
IC   3C4P  3C5P  3C6P  3C7P    1.5882  116.91  166.99  109.72   1.5200
IC   3C5P  3C6P  3C7P  3C8P    1.5223  109.72 -162.31  108.36   1.5091
IC   3C6P  3C7P  3C8P  3C9P    1.5223  109.72 -162.31  108.36   1.5091
IC   3C7P  3C8P  3C9P  3C10P   1.5223  109.72 -162.31  108.36   1.5091
IC   3C8P  3C9P  3C10P 3C11P   1.5223  109.72 -162.31  108.36   1.5091
IC   3C9P  3C10P 3C11P 3C12P   1.5223  109.72 -162.31  108.36   1.5091
IC   3C2P  2O1   *3C1P 3H1P1   1.5408  110.89 -129.38  114.34   1.1088
IC   3C2P  2O1   *3C1P 3H1P2   1.5408  110.89  108.27  111.44   1.1435
IC   3C3P  3C1P  *3C2P 3H2P1   1.5390  111.72 -123.94  112.56   1.1329
IC   3C3P  3C1P  *3C2P 3H2P2   1.5390  111.72  116.28  109.75   1.1147
IC   3C4P  3C2P  *3C3P 3H3P1   1.4860  118.38 -120.46  104.87   1.1356
IC   3C4P  3C2P  *3C3P 3H3P2   1.4860  118.38  116.67  103.64   1.1033
IC   3C5P  3C3P  *3C4P 3H4P1   1.5882  117.15 -116.87  110.32   1.1073
IC   3C5P  3C3P  *3C4P 3H4P2   1.5882  117.15  122.70  106.80   1.0580
IC   3C6P  3C4P  *3C5P 3H5P1   1.5223  116.91 -119.49   97.60   1.1005
IC   3C6P  3C4P  *3C5P 3H5P2   1.5223  116.91  124.24  109.65   1.1031
IC   3C7P  3C5P  *3C6P 3H6P1   1.5200  109.72 -119.08  113.08   1.1315
IC   3C7P  3C5P  *3C6P 3H6P2   1.5200  109.72  120.58  116.49   1.1004
IC   3C8P  3C6P  *3C7P 3H7P1   1.5091  108.36 -122.67   97.37   1.1727
IC   3C8P  3C6P  *3C7P 3H7P2   1.5091  108.36  126.14  108.14   1.1445
IC   3C9P  3C7P  *3C8P 3H8P1   1.5091  108.36 -122.67   97.37   1.1727
IC   3C9P  3C7P  *3C8P 3H8P2   1.5091  108.36  126.14  108.14   1.1445
IC   3C10P 3C8P  *3C9P 3H9P1   1.5091  108.36 -122.67   97.37   1.1727
IC   3C10P 3C8P  *3C9P 3H9P2   1.5091  108.36  126.14  108.14   1.1445
IC   3C11P 3C9P  *3C10P 3H10P1   1.5091  108.36 -122.67   97.37   1.1727
IC   3C11P 3C9P  *3C10P 3H10P2   1.5091  108.36  126.14  108.14   1.1445
IC   3C12P 3C10P *3C11P 3H11P1   1.5091  108.36 -122.67   97.37   1.1727
IC   3C12P 3C10P *3C11P 3H11P2   1.5091  108.36  126.14  108.14   1.1445
IC   3C10P  3C11P 3C12P  3H12P1   1.5200  108.36   67.85  108.61   1.0625
IC   3H12P1 3C11P *3C12P 3H12P2   1.0625  108.61 -118.96  114.90   1.1259
IC   3H12P1 3C11P *3C12P 3H12P3   1.0625  108.61  126.50  111.01   1.1613

PATC FIRS NONE LAST NONE


RESI ADM             0.000  ! decyl-alpha-D-maltoside
!
GROU                        !
ATOM 1C1   CC3162    0.290  ! AGLC 4C1 alpha-D-glucose
ATOM 1H1   HCA1      0.090  !
ATOM 1C5   CC3163    0.110  !
ATOM 1H5   HCA1      0.090  !
ATOM 1O5   OC3C61   -0.400  !
GROU                        !
ATOM 1C2   CC3161    0.140  !
ATOM 1H2   HCA1      0.090  !
ATOM 1O2   OC311    -0.650  !
ATOM 1HO2  HCP1      0.420  !
GROU                        !
ATOM 1C3   CC3161    0.140  !
ATOM 1H3   HCA1      0.090  !
ATOM 1O3   OC311    -0.650  !
ATOM 1HO3  HCP1      0.420  !
GROU
ATOM 1C4   CC3161    0.140
ATOM 1H4   HCA1      0.090
ATOM 1O4   OC311    -0.650
ATOM 1HO4  HCP1      0.420
GROU
ATOM 1C6   CC321     0.050
ATOM 1H61  HCA2      0.090
ATOM 1H62  HCA2      0.090
ATOM 1O6   OC311    -0.650
ATOM 1HO6  HCP1      0.420
GROU                        ! AGLC
ATOM 2C1   CC3162    0.290  !
ATOM 2H1   HCA1      0.090  !
ATOM 2O1   OC301    -0.360  !
ATOM 2C5   CC3163    0.110  !
ATOM 2H5   HCA1      0.090  !
ATOM 2O5   OC3C61   -0.400  !
GROU                        !
ATOM 2C2   CC3161    0.140  !
ATOM 2H2   HCA1      0.090  !
ATOM 2O2   OC311    -0.650  !
ATOM 2HO2  HCP1      0.420  !
GROU                        !
ATOM 2C3   CC3161    0.140  !
ATOM 2H3   HCA1      0.090  !
ATOM 2O3   OC311    -0.650  !
ATOM 2HO3  HCP1      0.420  !
GROU
ATOM 2C4   CC3161    0.090  !
ATOM 2H4   HCA1      0.090
ATOM 2O4   OC301    -0.360  !
GROU
ATOM 2C6   CC321     0.050
ATOM 2H61  HCA2      0.090
ATOM 2H62  HCA2      0.090
ATOM 2O6   OC311    -0.650
ATOM 2HO6  HCP1      0.420
GROUP
ATOM 3C1P  CTL2      0.00 !
ATOM 3H1P1 HAL2      0.09 !
ATOM 3H1P2 HAL2      0.09 !
GROUP
ATOM 3C2P  CTL2     -0.18 !
ATOM 3H2P1 HAL2      0.09 !
ATOM 3H2P2 HAL2      0.09 !
GROUP
ATOM 3C3P  CTL2     -0.18 !
ATOM 3H3P1 HAL2      0.09 !
ATOM 3H3P2 HAL2      0.09 !
GROUP
ATOM 3C4P  CTL2     -0.18 !
ATOM 3H4P1 HAL2      0.09 !
ATOM 3H4P2 HAL2      0.09 !
GROUP
ATOM 3C5P  CTL2     -0.18 !
ATOM 3H5P1 HAL2      0.09 !
ATOM 3H5P2 HAL2      0.09 !
GROUP
ATOM 3C6P  CTL2     -0.18 !
ATOM 3H6P1 HAL2      0.09 !
ATOM 3H6P2 HAL2      0.09 !
GROUP
ATOM 3C7P  CTL2     -0.18 !
ATOM 3H7P1 HAL2      0.09 !
ATOM 3H7P2 HAL2      0.09 !
GROUP
ATOM 3C8P  CTL2     -0.18 !
ATOM 3H8P1 HAL2      0.09 !
ATOM 3H8P2 HAL2      0.09 !
GROUP
ATOM 3C9P  CTL2     -0.18 !
ATOM 3H9P1 HAL2      0.09 !
ATOM 3H9P2 HAL2      0.09 !
GROUP
ATOM 3C10P  CTL3    -0.27 !
ATOM 3H10P1 HAL3     0.09 !
ATOM 3H10P2 HAL3     0.09 !
ATOM 3H10P3 HAL3     0.09 !
BOND 1C1   1H1        1C1   1O5        1C1   1C2
BOND 1C2   1H2        1C2   1O2        1O2   1HO2       1C2   1C3        1C3   1H3
BOND 1C3   1O3        1O3   1HO3       1C3   1C4        1C4   1H4        1C4   1O4
BOND 1O4   1HO4       1C4   1C5        1C5   1H5        1C5   1C6        1C6   1H61
BOND 1C6   1H62       1C6   1O6        1O6   1HO6       1C5   1O5
BOND 2O4  1C1         2C1   2O1        2C1   2H1
BOND 2C1   2O5        2C1   2C2
BOND 2C2   2H2        2C2   2O2        2O2   2HO2       2C2   2C3        2C3   2H3
BOND 2C3   2O3        2O3   2HO3       2C3   2C4        2C4   2H4        2C4   2O4
BOND 2C4   2C5        2C5   2H5        2C5   2C6        2C6   2H61
BOND 2C6   2H62       2C6   2O6        2O6   2HO6       2C5   2O5
BOND 2O1  3C1P   3C1P 3C2P
BOND 3C2P 3C3P   3C3P 3C4P
BOND 3C4P 3C5P   3C5P 3C6P
BOND 3C6P 3C7P   3C7P 3C8P
BOND 3C8P 3C9P   3C9P 3C10P
BOND 3C1P 3H1P1  3C1P 3H1P2
BOND 3C2P 3H2P1  3C2P 3H2P2
BOND 3C3P 3H3P1  3C3P 3H3P2
BOND 3C4P 3H4P1  3C4P 3H4P2
BOND 3C5P 3H5P1  3C5P 3H5P2
BOND 3C6P 3H6P1  3C6P 3H6P2
BOND 3C7P 3H7P1  3C7P 3H7P2
BOND 3C8P 3H8P1  3C8P 3H8P2
BOND 3C9P 3H9P1  3C9P 3H9P2
BOND 3C10P 3H10P1  3C10P 3H10P2  3C10P 3H10P3
!    I    J    K    L      R(IK)   T(IKJ)    PHI   T(JKL)   R(KL)
IC   1O2   1C3  *1C2   1H2     1.4293  114.98 -108.39  100.80   1.0662
IC   1O2   1C1  *1C2   1C3     1.4293  117.26 -138.07  113.63   1.4880
IC   1O3   1C4  *1C3   1H3     1.4122  110.86  120.36  107.49   1.1219
IC   1O3   1C2  *1C3   1C4     1.4122  109.00  121.20  109.13   1.5315
IC   1O4   1C5  *1C4   1H4     1.4206  109.25 -124.20  109.65   1.1311
IC   1O4   1C3  *1C4   1C5     1.4206  103.58 -118.81  114.40   1.5087
IC   1C6   1O5  *1C5   1H5     1.4718  112.19  113.05  108.36   1.1212
IC   1C6   1C4  *1C5   1O5     1.4718  112.04  128.71  113.93   1.4175
IC   1O6  1H62  *1C6  1H61     1.3851  111.30 -112.76  100.96   1.1590
IC   1O6   1C5  *1C6  1H62     1.3851  110.28 -128.49  116.95   1.1067
IC   1O5   1C1   1C2  1C3     1.4351  112.62   51.83  113.63   1.4880
IC   1C1   1C2   1C3  1C4     1.5516  113.63  -48.48  109.13   1.5315
IC   1C2   1C3   1C4  1C5     1.4880  109.13   47.85  114.40   1.5087
IC   1C3   1C4   1C5  1O5     1.5315  114.40  -49.84  113.93   1.4175
IC   1C4   1C5   1O5  1C1     1.5087  113.93   51.43  114.13   1.4351
IC   1C5   1O5   1C1  1C2     1.4175  114.13  -51.82  112.62   1.5516
IC   1C4   1C5   1C6  1O6     1.5087  112.04 -173.06  110.28   1.3851
IC   1C1   1C2   1O2  1HO2     1.5516  117.26  -50.05  114.32   0.9181
IC   1C2   1C3   1O3  1HO3     1.4880  109.00  -28.48  103.99   0.9971
IC   1C3   1C4   1O4  1HO4     1.5315  103.58   55.55  110.36   0.9685
IC   1C5   1C6   1O6  1HO6     1.4718  110.28 -101.06  108.67   0.9667
IC   2C3  2C4  2O4  1C1    1.5010  117.73   72.71  118.66   1.4036  ! psi
IC   2C4  2O4  1C1  1O5    1.4919  118.66   48.64  109.48   1.4570  ! phi
IC   1O5  2O4 *1C1  1C2    1.4570  109.48  124.57  110.72   1.5065
IC   1O5  2O4 *1C1  1H1    1.4570  109.48 -116.61  107.55   1.1057
IC   2O1   2C2  *2C1   2H1     1.4077  108.33 -123.34  103.67   1.1200
IC   2O1   2O5  *2C1   2C2     1.4077  108.39 -119.83  112.62   1.5516
IC   2O2   2C3  *2C2   2H2     1.4293  114.98 -108.39  100.80   1.0662
IC   2O2   2C1  *2C2   2C3     1.4293  117.26 -138.07  113.63   1.4880
IC   2O3   2C4  *2C3   2H3     1.4122  110.86  120.36  107.49   1.1219
IC   2O3   2C2  *2C3   2C4     1.4122  109.00  121.20  109.13   1.5315
IC   2O4   2C5  *2C4   2H4     1.4206  109.25 -124.20  109.65   1.1311
IC   2O4   2C3  *2C4   2C5     1.4206  103.58 -118.81  114.40   1.5087
IC   2C6   2O5  *2C5   2H5     1.4718  112.19  113.05  108.36   1.1212
IC   2C6   2C4  *2C5   2O5     1.4718  112.04  128.71  113.93   1.4175
IC   2O6  2H62  *2C6  2H61     1.3851  111.30 -112.76  100.96   1.1590
IC   2O6   2C5  *2C6  2H62     1.3851  110.28 -128.49  116.95   1.1067
IC   2O5   2C1   2C2   2C3     1.4351  112.62   51.83  113.63   1.4880
IC   2C1   2C2   2C3   2C4     1.5516  113.63  -48.48  109.13   1.5315
IC   2C2   2C3   2C4   2C5     1.4880  109.13   47.85  114.40   1.5087
IC   2C3   2C4   2C5   2O5     1.5315  114.40  -49.84  113.93   1.4175
IC   2C4   2C5   2O5   2C1     1.5087  113.93   51.43  114.13   1.4351
IC   2C5   2O5   2C1   2C2     1.4175  114.13  -51.82  112.62   1.5516
IC   2C4   2C5   2C6   2O6     1.5087  112.04 -173.06  110.28   1.3851
IC   2O5   2C1   2O1  2HO1     1.4351  108.39   47.62  101.41   0.9789
IC   2C1   2C2   2O2  2HO2     1.5516  117.26  -50.05  114.32   0.9181
IC   2C2   2C3   2O3  2HO3     1.4880  109.00  -28.48  103.99   0.9971
!IC   2C3   2C4   2O4  2HO4     1.5315  103.58   55.55  110.36   0.9685
IC   2C5   2C6   2O6  2HO6     1.4718  110.28 -101.06  108.67   0.9667
IC   2O5   2C1   2O1   3C1P    1.4302  103.27  -83.30  111.36   1.4262
IC   2C1   2O1   3C1P  3C2P    1.4465  111.36 -171.80  110.89   1.5408
IC   2O1   3C1P  3C2P  3C3P    1.4262  110.89 -178.19  111.72   1.5390
IC   3C1P  3C2P  3C3P  3C4P    1.5408  111.72  174.29  118.38   1.4860
IC   3C2P  3C3P  3C4P  3C5P    1.5390  118.38 -178.01  117.15   1.5882
IC   3C3P  3C4P  3C5P  3C6P    1.4860  117.15  176.92  116.91   1.5223
IC   3C4P  3C5P  3C6P  3C7P    1.5882  116.91  166.99  109.72   1.5200
IC   3C5P  3C6P  3C7P  3C8P    1.5223  109.72 -162.31  108.36   1.5091
IC   3C6P  3C7P  3C8P  3C9P    1.5223  109.72 -162.31  108.36   1.5091
IC   3C7P  3C8P  3C9P  3C10P   1.5223  109.72 -162.31  108.36   1.5091
IC   3C8P  3C9P  3C10P 3C11P   1.5223  109.72 -162.31  108.36   1.5091
IC   3C9P  3C10P 3C11P 3C12P   1.5223  109.72 -162.31  108.36   1.5091
IC   3C2P  2O1   *3C1P 3H1P1   1.5408  110.89 -129.38  114.34   1.1088
IC   3C2P  2O1   *3C1P 3H1P2   1.5408  110.89  108.27  111.44   1.1435
IC   3C3P  3C1P  *3C2P 3H2P1   1.5390  111.72 -123.94  112.56   1.1329
IC   3C3P  3C1P  *3C2P 3H2P2   1.5390  111.72  116.28  109.75   1.1147
IC   3C4P  3C2P  *3C3P 3H3P1   1.4860  118.38 -120.46  104.87   1.1356
IC   3C4P  3C2P  *3C3P 3H3P2   1.4860  118.38  116.67  103.64   1.1033
IC   3C5P  3C3P  *3C4P 3H4P1   1.5882  117.15 -116.87  110.32   1.1073
IC   3C5P  3C3P  *3C4P 3H4P2   1.5882  117.15  122.70  106.80   1.0580
IC   3C6P  3C4P  *3C5P 3H5P1   1.5223  116.91 -119.49   97.60   1.1005
IC   3C6P  3C4P  *3C5P 3H5P2   1.5223  116.91  124.24  109.65   1.1031
IC   3C7P  3C5P  *3C6P 3H6P1   1.5200  109.72 -119.08  113.08   1.1315
IC   3C7P  3C5P  *3C6P 3H6P2   1.5200  109.72  120.58  116.49   1.1004
IC   3C8P  3C6P  *3C7P 3H7P1   1.5091  108.36 -122.67   97.37   1.1727
IC   3C8P  3C6P  *3C7P 3H7P2   1.5091  108.36  126.14  108.14   1.1445
IC   3C9P  3C7P  *3C8P 3H8P1   1.5091  108.36 -122.67   97.37   1.1727
IC   3C9P  3C7P  *3C8P 3H8P2   1.5091  108.36  126.14  108.14   1.1445
IC   3C10P 3C8P  *3C9P 3H9P1   1.5091  108.36 -122.67   97.37   1.1727
IC   3C10P 3C8P  *3C9P 3H9P2   1.5091  108.36  126.14  108.14   1.1445
IC   3C8P  3C9P  3C10P  3H10P1   1.5200  108.36   67.85  108.61   1.0625
IC   3H10P1 3C9P *3C10P 3H10P2   1.0625  108.61 -118.96  114.90   1.1259
IC   3H10P1 3C9P *3C10P 3H10P3   1.0625  108.61  126.50  111.01   1.1613

PATC FIRS NONE LAST NONE


RESI BDM             0.000  ! decyl-beta-D-maltoside
!
GROU                        !
ATOM 1C1   CC3162    0.290  ! AGLC 4C1 alpha-D-glucose
ATOM 1H1   HCA1      0.090  !
ATOM 1C5   CC3163    0.110  !
ATOM 1H5   HCA1      0.090  !
ATOM 1O5   OC3C61   -0.400  !
GROU                        !
ATOM 1C2   CC3161    0.140  !
ATOM 1H2   HCA1      0.090  !
ATOM 1O2   OC311    -0.650  !
ATOM 1HO2  HCP1      0.420  !
GROU                        !
ATOM 1C3   CC3161    0.140  !
ATOM 1H3   HCA1      0.090  !
ATOM 1O3   OC311    -0.650  !
ATOM 1HO3  HCP1      0.420  !
GROU
ATOM 1C4   CC3161    0.140
ATOM 1H4   HCA1      0.090
ATOM 1O4   OC311    -0.650
ATOM 1HO4  HCP1      0.420
GROU
ATOM 1C6   CC321     0.050
ATOM 1H61  HCA2      0.090
ATOM 1H62  HCA2      0.090
ATOM 1O6   OC311    -0.650
ATOM 1HO6  HCP1      0.420
!                           ! 
GROU                        ! BGLC
ATOM 2C1   CC3162    0.290  !
ATOM 2H1   HCA1      0.090  !
ATOM 2O1   OC301    -0.360  !
ATOM 2C5   CC3163    0.110  !
ATOM 2H5   HCA1      0.090  !
ATOM 2O5   OC3C61   -0.400  !
GROU                        !
ATOM 2C2   CC3161    0.140  !
ATOM 2H2   HCA1      0.090  !
ATOM 2O2   OC311    -0.650  !
ATOM 2HO2  HCP1      0.420  !
GROU                        !
ATOM 2C3   CC3161    0.140  !
ATOM 2H3   HCA1      0.090  !
ATOM 2O3   OC311    -0.650  !
ATOM 2HO3  HCP1      0.420  !
GROU
ATOM 2C4   CC3161    0.090  !
ATOM 2H4   HCA1      0.090
ATOM 2O4   OC301    -0.360  !
GROU
ATOM 2C6   CC321     0.050
ATOM 2H61  HCA2      0.090
ATOM 2H62  HCA2      0.090
ATOM 2O6   OC311    -0.650
ATOM 2HO6  HCP1      0.420
!
GROUP
ATOM 3C1P  CTL2      0.00 !
ATOM 3H1P1 HAL2      0.09 !
ATOM 3H1P2 HAL2      0.09 !
GROUP
ATOM 3C2P  CTL2     -0.18 !
ATOM 3H2P1 HAL2      0.09 !
ATOM 3H2P2 HAL2      0.09 !
GROUP
ATOM 3C3P  CTL2     -0.18 !
ATOM 3H3P1 HAL2      0.09 !
ATOM 3H3P2 HAL2      0.09 !
GROUP
ATOM 3C4P  CTL2     -0.18 !
ATOM 3H4P1 HAL2      0.09 !
ATOM 3H4P2 HAL2      0.09 !
GROUP
ATOM 3C5P  CTL2     -0.18 !
ATOM 3H5P1 HAL2      0.09 !
ATOM 3H5P2 HAL2      0.09 !
GROUP
ATOM 3C6P  CTL2     -0.18 !
ATOM 3H6P1 HAL2      0.09 !
ATOM 3H6P2 HAL2      0.09 !
GROUP
ATOM 3C7P  CTL2     -0.18 !
ATOM 3H7P1 HAL2      0.09 !
ATOM 3H7P2 HAL2      0.09 !
GROUP
ATOM 3C8P  CTL2     -0.18 !
ATOM 3H8P1 HAL2      0.09 !
ATOM 3H8P2 HAL2      0.09 !
GROUP
ATOM 3C9P  CTL2     -0.18 !
ATOM 3H9P1 HAL2      0.09 !
ATOM 3H9P2 HAL2      0.09 !
GROUP
ATOM 3C10P  CTL3    -0.27 !
ATOM 3H10P1 HAL3     0.09 !
ATOM 3H10P2 HAL3     0.09 !
ATOM 3H10P3 HAL3     0.09 !
!
BOND 1C1   1H1        1C1   1O5        1C1   1C2
BOND 1C2   1H2        1C2   1O2        1O2   1HO2       1C2   1C3        1C3   1H3
BOND 1C3   1O3        1O3   1HO3       1C3   1C4        1C4   1H4        1C4   1O4
BOND 1O4   1HO4       1C4   1C5        1C5   1H5        1C5   1C6        1C6   1H61
BOND 1C6   1H62       1C6   1O6        1O6   1HO6       1C5   1O5
BOND 2O4  1C1         2C1   2O1        2C1   2H1
BOND 2C1   2O5        2C1   2C2
BOND 2C2   2H2        2C2   2O2        2O2   2HO2       2C2   2C3        2C3   2H3
BOND 2C3   2O3        2O3   2HO3       2C3   2C4        2C4   2H4        2C4   2O4
BOND 2C4   2C5        2C5   2H5        2C5   2C6        2C6   2H61
BOND 2C6   2H62       2C6   2O6        2O6   2HO6       2C5   2O5
BOND 2O1  3C1P   3C1P 3C2P
BOND 3C2P 3C3P   3C3P 3C4P
BOND 3C4P 3C5P   3C5P 3C6P
BOND 3C6P 3C7P   3C7P 3C8P
BOND 3C8P 3C9P   3C9P 3C10P
BOND 3C1P 3H1P1  3C1P 3H1P2
BOND 3C2P 3H2P1  3C2P 3H2P2
BOND 3C3P 3H3P1  3C3P 3H3P2
BOND 3C4P 3H4P1  3C4P 3H4P2
BOND 3C5P 3H5P1  3C5P 3H5P2
BOND 3C6P 3H6P1  3C6P 3H6P2
BOND 3C7P 3H7P1  3C7P 3H7P2
BOND 3C8P 3H8P1  3C8P 3H8P2
BOND 3C9P 3H9P1  3C9P 3H9P2
BOND 3C10P 3H10P1  3C10P 3H10P2  3C10P 3H10P3
!    I    J    K    L      R(IK)   T(IKJ)    PHI   T(JKL)   R(KL)
IC   1O2   1C3  *1C2   1H2     1.4293  114.98 -108.39  100.80   1.0662
IC   1O2   1C1  *1C2   1C3     1.4293  117.26 -138.07  113.63   1.4880
IC   1O3   1C4  *1C3   1H3     1.4122  110.86  120.36  107.49   1.1219
IC   1O3   1C2  *1C3   1C4     1.4122  109.00  121.20  109.13   1.5315
IC   1O4   1C5  *1C4   1H4     1.4206  109.25 -124.20  109.65   1.1311
IC   1O4   1C3  *1C4   1C5     1.4206  103.58 -118.81  114.40   1.5087
IC   1C6   1O5  *1C5   1H5     1.4718  112.19  113.05  108.36   1.1212
IC   1C6   1C4  *1C5   1O5     1.4718  112.04  128.71  113.93   1.4175
IC   1O6  1H62  *1C6  1H61     1.3851  111.30 -112.76  100.96   1.1590
IC   1O6   1C5  *1C6  1H62     1.3851  110.28 -128.49  116.95   1.1067
IC   1O5   1C1   1C2  1C3     1.4351  112.62   51.83  113.63   1.4880
IC   1C1   1C2   1C3  1C4     1.5516  113.63  -48.48  109.13   1.5315
IC   1C2   1C3   1C4  1C5     1.4880  109.13   47.85  114.40   1.5087
IC   1C3   1C4   1C5  1O5     1.5315  114.40  -49.84  113.93   1.4175
IC   1C4   1C5   1O5  1C1     1.5087  113.93   51.43  114.13   1.4351
IC   1C5   1O5   1C1  1C2     1.4175  114.13  -51.82  112.62   1.5516
IC   1C4   1C5   1C6  1O6     1.5087  112.04 -173.06  110.28   1.3851
IC   1C1   1C2   1O2  1HO2     1.5516  117.26  -50.05  114.32   0.9181
IC   1C2   1C3   1O3  1HO3     1.4880  109.00  -28.48  103.99   0.9971
IC   1C3   1C4   1O4  1HO4     1.5315  103.58   55.55  110.36   0.9685
IC   1C5   1C6   1O6  1HO6     1.4718  110.28 -101.06  108.67   0.9667
IC   2C3  2C4  2O4  1C1    1.5010  117.73   72.71  118.66   1.4036  ! psi
IC   2C4  2O4  1C1  1O5    1.4919  118.66   48.64  109.48   1.4570  ! phi
IC   1O5  2O4 *1C1  1C2    1.4570  109.48  124.57  110.72   1.5065
IC   1O5  2O4 *1C1  1H1    1.4570  109.48 -116.61  107.55   1.1057
IC   2O1   2C2  *2C1   2H1     1.3899  110.90  120.10  104.58   1.0836
IC   2O1   2O5  *2C1   2C2     1.3899  108.62  122.10  110.88   1.5316
IC   2O2   2C3  *2C2   2H2     1.4594  108.12 -118.78  111.06   1.1375
IC   2O2   2C1  *2C2   2C3     1.4594  115.65 -125.60  113.28   1.4983
IC   2O3   2C4  *2C3   2H3     1.4071  113.48  122.06  103.39   1.0895
IC   2O3   2C2  *2C3   2C4     1.4071  108.48  124.18  109.26   1.5497
IC   2O4   2C5  *2C4   2H4     1.3940  111.12 -110.35  108.66   1.0857
IC   2O4   2C3  *2C4   2C5     1.3940  112.77 -129.39  115.62   1.5530
IC   2C6   2O5  *2C5   2H5     1.5597  111.17  120.85  110.98   1.1092
IC   2C6   2C4  *2C5   2O5     1.5597  109.90  122.92  110.30   1.4512
IC   2O6   2H62 *2C6   2H61    1.4589  116.11 -112.93  103.57   1.1467
IC   2O6   2C5  *2C6   2H62    1.4589  109.41 -135.95  118.22   1.0853
IC   2O5   2C1   2C2   2C3     1.4620  110.88   57.82  113.28   1.4983
IC   2C1   2C2   2C3   2C4     1.5316  113.28  -48.40  109.26   1.5497
IC   2C2   2C3   2C4   2C5     1.4983  109.26   45.07  115.62   1.5530
IC   2C3   2C4   2C5   2O5     1.5497  115.62  -49.19  110.30   1.4512
IC   2C4   2C5   2O5   2C1     1.5530  110.30   56.36  112.12   1.4620
IC   2C5   2O5   2C1   2C2     1.4512  112.12  -61.39  110.88   1.5316
IC   2C4   2C5   2C6   2O6     1.5530  109.90 -177.46  109.41   1.4589
IC   2O5   2C1   2O1   2HO1    1.4620  108.62   72.25  106.48   0.9328
IC   2C1   2C2   2O2   2HO2    1.5316  115.65  135.41  116.81   0.9527
IC   2C2   2C3   2O3   2HO3    1.4983  108.48  -71.46  120.86   0.9441
!IC   2C3   2C4   2O4   2HO4    1.5497  112.77   47.45  109.31   0.9911
IC   2C5   2C6   2O6   2HO6    1.5597  109.41  -54.60  118.82   0.95210
IC   2O5   2C1   2O1   3C1P    1.4302  103.27  -83.30  111.36   1.4262
IC   2C1   2O1   3C1P  3C2P    1.4465  111.36 -171.80  110.89   1.5408
IC   2O1   3C1P  3C2P  3C3P    1.4262  110.89 -178.19  111.72   1.5390
IC   3C1P  3C2P  3C3P  3C4P    1.5408  111.72  174.29  118.38   1.4860
IC   3C2P  3C3P  3C4P  3C5P    1.5390  118.38 -178.01  117.15   1.5882
IC   3C3P  3C4P  3C5P  3C6P    1.4860  117.15  176.92  116.91   1.5223
IC   3C4P  3C5P  3C6P  3C7P    1.5882  116.91  166.99  109.72   1.5200
IC   3C5P  3C6P  3C7P  3C8P    1.5223  109.72 -162.31  108.36   1.5091
IC   3C6P  3C7P  3C8P  3C9P    1.5223  109.72 -162.31  108.36   1.5091
IC   3C7P  3C8P  3C9P  3C10P   1.5223  109.72 -162.31  108.36   1.5091
IC   3C8P  3C9P  3C10P 3C11P   1.5223  109.72 -162.31  108.36   1.5091
IC   3C9P  3C10P 3C11P 3C12P   1.5223  109.72 -162.31  108.36   1.5091
IC   3C2P  2O1   *3C1P 3H1P1   1.5408  110.89 -129.38  114.34   1.1088
IC   3C2P  2O1   *3C1P 3H1P2   1.5408  110.89  108.27  111.44   1.1435
IC   3C3P  3C1P  *3C2P 3H2P1   1.5390  111.72 -123.94  112.56   1.1329
IC   3C3P  3C1P  *3C2P 3H2P2   1.5390  111.72  116.28  109.75   1.1147
IC   3C4P  3C2P  *3C3P 3H3P1   1.4860  118.38 -120.46  104.87   1.1356
IC   3C4P  3C2P  *3C3P 3H3P2   1.4860  118.38  116.67  103.64   1.1033
IC   3C5P  3C3P  *3C4P 3H4P1   1.5882  117.15 -116.87  110.32   1.1073
IC   3C5P  3C3P  *3C4P 3H4P2   1.5882  117.15  122.70  106.80   1.0580
IC   3C6P  3C4P  *3C5P 3H5P1   1.5223  116.91 -119.49   97.60   1.1005
IC   3C6P  3C4P  *3C5P 3H5P2   1.5223  116.91  124.24  109.65   1.1031
IC   3C7P  3C5P  *3C6P 3H6P1   1.5200  109.72 -119.08  113.08   1.1315
IC   3C7P  3C5P  *3C6P 3H6P2   1.5200  109.72  120.58  116.49   1.1004
IC   3C8P  3C6P  *3C7P 3H7P1   1.5091  108.36 -122.67   97.37   1.1727
IC   3C8P  3C6P  *3C7P 3H7P2   1.5091  108.36  126.14  108.14   1.1445
IC   3C9P  3C7P  *3C8P 3H8P1   1.5091  108.36 -122.67   97.37   1.1727
IC   3C9P  3C7P  *3C8P 3H8P2   1.5091  108.36  126.14  108.14   1.1445
IC   3C10P 3C8P  *3C9P 3H9P1   1.5091  108.36 -122.67   97.37   1.1727
IC   3C10P 3C8P  *3C9P 3H9P2   1.5091  108.36  126.14  108.14   1.1445
IC   3C8P  3C9P 3C10P  3H10P1   1.5200  108.36   67.85  108.61   1.0625
IC   3H10P1 3C9P *3C10P 3H10P2   1.0625  108.61 -118.96  114.90   1.1259
IC   3H10P1 3C9P *3C10P 3H10P3   1.0625  108.61  126.50  111.01   1.1613

PATC FIRS NONE LAST NONE

end
return
