# Supplementary material for: Examining the Effect of Charged Lipids on Mitochondrial Outer Membrane Dynamics Using Atomistic Simulations
Source: Biomolecules. 2022 Jan 22;12(2):183. doi: 10.3390/biom12020183 (PMC8961577; doi:10.3390/biom12020183)
Supplement: Supplementary file 1 [file biomolecules-12-00183-s001.zip › Supplementary Materials/simulated_systems/simulated_systems/Mito1/toppar/toppar_all36_lipid_llo.str]

read rtf card append !flex
* Topology for LLO related compounds
*
36 1

RESI ABAC           0.000  ! 2,4-diacetamido-2,4,6-trideoxyglucose
                           ! (beta bacillosamine or Bac)
GROU                       !
ATOM C1   CC3162    0.340  !                       H63
ATOM H1   HCA1      0.090  !                       |
ATOM O1   OC311    -0.650  !                   H61-C6-H62
ATOM HO1  HCP1      0.420  !                       |
ATOM C5   CC3163    0.110  !                    H5-C5---O5
ATOM H5   HCA1      0.090  !                 H4   /       \    H1
ATOM O5   OC3C61   -0.400  !                   \ / HO3     \  /
GROU                       !        HT41 ON4    C4 |        C1
ATOM C2   CC3161    0.070  !        |    ||    / \ O3   H2 /  \
ATOM H2   HCA1      0.090  !   HT41-CT4--CN4--N4  \|    | /    O1-HO1
ATOM N    NC2D1    -0.470  !        |         |    C3---C2
ATOM HN   HCP1      0.310  !        HT43      HN4  |    |
GROU                       !                       H3   N-HN
ATOM C    CC2O1     0.510  !                           /
ATOM O    OC2D1    -0.510  !                        O=C   HT1
GROU                       !                           \ /
ATOM CT   CC331    -0.270  !                        HT2-CT
ATOM HT1  HCA3      0.090  !                             \
ATOM HT2  HCA3      0.090  !                              HT3
ATOM HT3  HCA3      0.090  !
GROU                       !
ATOM C3   CC3161    0.140  !
ATOM H3   HCA1      0.090  !
ATOM O3   OC311    -0.650  !
ATOM HO3  HCP1      0.420  !
GROU                       !
ATOM C4   CC3161    0.070  !
ATOM H4   HCA1      0.090  !
ATOM N4   NC2D1    -0.470  !
ATOM HN4  HCP1      0.310  !
GROU                       !
ATOM CN4  CC2O1     0.510  !
ATOM ON4  OC2D1    -0.510  !
GROU                       !
ATOM CT4  CC331    -0.270  !
ATOM HT41 HCA3      0.090  !
ATOM HT42 HCA3      0.090  !
ATOM HT43 HCA3      0.090  !
GROU
ATOM C6   CC331    -0.270
ATOM H61  HCA3      0.090
ATOM H62  HCA3      0.090
ATOM H63  HCA3      0.090
!
BOND C1   O1        C1   H1        O1   HO1       C1   O5        C1   C2
BOND C2   H2        C2   N         N    HN        C2   C3        
BOND C3   H3        C3   O3        O3   HO3       C3   C4        
BOND C4   H4        C4   N4        N4   HN4       C4   C5        
BOND C5   H5        C5   C6        C5   O5        
BOND C6   H61       C6   H62       C6   H63
BOND N    C         C    O         C    CT        
BOND CT   HT1       CT   HT2       CT   HT3
BOND N4   CN4       CN4  ON4       CN4  CT4
BOND CT4  HT41      CT4  HT42      CT4  HT43
IMPR C   CT   N   O
IMPR N   C    C2  HN
IMPR CN4 CT4  N4  ON4
IMPR N4  CN4  C4  HN4
!    I    J    K    L      R(IK)   T(IKJ)    PHI   T(JKL)   R(KL)
IC      O1   C2  *C1   H1  1.0000  120.00 -120.00  120.00   1.0000
IC      O1   O5  *C1   C2  1.3949  110.13  120.34  109.32   1.5156
IC       N   C3  *C2   H2  1.4607  113.70 -119.19  107.08   1.1227
IC       N   C1  *C2   C3  1.4607  112.62 -127.32  109.20   1.5149
IC      O3   C4  *C3   H3  1.4246  110.45  117.60  108.58   1.1171
IC      O3   C2  *C3   C4  1.4246  111.13  123.24  110.86   1.5168
IC      N4   C5  *C4   H4  1.4204  110.47 -117.94  108.07   1.1172
IC      N4   C3  *C4   C5  1.4204  110.88 -123.03  110.79   1.5206
IC      C6   O5  *C5   H5  1.5134  108.06  117.57  109.86   1.1171
IC      C6   C4  *C5   O5  1.5134  113.35  119.99  108.45   1.4386
IC      H63 H62  *C6  H61  1.4280  109.26 -117.58  107.87   1.1141
IC      H63  C5  *C6  H62  1.4280  111.18 -121.26  110.14   1.1132
IC      O5   C1   C2   C3  1.4220  109.32   58.90  109.20   1.5149
IC      C1   C2   C3   C4  1.5156  109.20  -52.68  110.86   1.5168
IC      C2   C3   C4   C5  1.5149  110.86   52.13  110.79   1.5206
IC      C3   C4   C5   O5  1.5168  110.79  -56.10  108.45   1.4386
IC      C4   C5   O5   C1  1.5206  108.45   64.09  111.47   1.4220
IC      C5   O5   C1   C2  1.4386  111.47  -66.18  109.32   1.5156
IC      C4   C5   C6   H63 1.5206  113.35 -179.21  111.18   1.4280
IC      O5   C1   O1  HO1  1.4220  110.13   53.79  107.03   0.9601
IC      C1   C2    N   HN  1.5156  112.62  -21.73  117.18   0.9940
IC      C2   C3   O3  HO3  1.5149  111.13    0.20  109.43   0.9762
IC      C3   C4   N4  HN4  1.5156  112.62  -21.73  117.18   0.9940
IC       C    N   C2   C3  1.3365  123.04  -84.98  113.70   1.5149
IC       C   C2   *N   HN  1.3365  123.04 -171.85  117.18   0.9940
IC      CT    C    N   C2  1.4798  117.02 -173.18  123.04   1.4607
IC       N   CT   *C    O  1.3365  117.02  178.97  121.63   1.2235
IC       O    C   CT  HT1  1.2235  121.63  116.39  110.28   1.1105
IC       O    C   CT  HT2  1.2235  121.63   -3.06  109.29   1.1121
IC       O    C   CT  HT3  1.2235  121.63 -122.59  110.33   1.1105
IC     CN4   N4   C4   C5  1.3365  123.04  -84.98  113.70   1.5149
IC     CN4   C2  *N4  HN4  1.3365  123.04 -171.85  117.18   0.9940
IC     CT4   CN4  N4   C4  1.4798  117.02 -173.18  123.04   1.4607
IC      N4   CT4 *CN4 ON4  1.3365  117.02  178.97  121.63   1.2235
IC     ON4   CN4  CT4 HT41 1.2235  121.63  116.39  110.28   1.1105
IC     ON4   CN4  CT4 HT42 1.2235  121.63   -3.06  109.29   1.1121
IC     ON4   CN4  CT4 HT43 1.2235  121.63 -122.59  110.33   1.1105
PATC FIRS NONE LAST NONE

RESI BBAC           0.000  ! 2,4-diacetamido-2,4,6-trideoxyglucose
                           ! (beta bacillosamine or Bac)
GROU                       !
ATOM C1   CC3162    0.340  !                       H63
ATOM H1   HCA1      0.090  !                       |
ATOM O1   OC311    -0.650  !                   H61-C6-H62
ATOM HO1  HCP1      0.420  !                       |
ATOM C5   CC3163    0.110  !                    H5-C5---O5
ATOM H5   HCA1      0.090  !                 H4   /       \    O1-HO1
ATOM O5   OC3C61   -0.400  !                   \ / HO3     \  /
GROU                       !        HT41 ON4    C4 |        C1
ATOM C2   CC3161    0.070  !        |    ||    / \ O3   H2 /  \
ATOM H2   HCA1      0.090  !   HT41-CT4--CN4--N4  \|    | /    H1
ATOM N    NC2D1    -0.470  !        |         |    C3---C2
ATOM HN   HCP1      0.310  !        HT43      HN4  |    |
GROU                       !                       H3   N-HN
ATOM C    CC2O1     0.510  !                           /
ATOM O    OC2D1    -0.510  !                        O=C   HT1
GROU                       !                           \ /
ATOM CT   CC331    -0.270  !                        HT2-CT
ATOM HT1  HCA3      0.090  !                             \
ATOM HT2  HCA3      0.090  !                              HT3
ATOM HT3  HCA3      0.090  !
GROU                       !
ATOM C3   CC3161    0.140  !
ATOM H3   HCA1      0.090  !
ATOM O3   OC311    -0.650  !
ATOM HO3  HCP1      0.420  !
GROU                       !
ATOM C4   CC3161    0.070  !
ATOM H4   HCA1      0.090  !
ATOM N4   NC2D1    -0.470  !
ATOM HN4  HCP1      0.310  !
GROU                       !
ATOM CN4  CC2O1     0.510  !
ATOM ON4  OC2D1    -0.510  !
GROU                       !
ATOM CT4  CC331    -0.270  !
ATOM HT41 HCA3      0.090  !
ATOM HT42 HCA3      0.090  !
ATOM HT43 HCA3      0.090  !
GROU
ATOM C6   CC331    -0.270
ATOM H61  HCA3      0.090
ATOM H62  HCA3      0.090
ATOM H63  HCA3      0.090
!
BOND C1   O1        C1   H1        O1   HO1       C1   O5        C1   C2
BOND C2   H2        C2   N         N    HN        C2   C3        
BOND C3   H3        C3   O3        O3   HO3       C3   C4        
BOND C4   H4        C4   N4        N4   HN4       C4   C5        
BOND C5   H5        C5   C6        C5   O5        
BOND C6   H61       C6   H62       C6   H63
BOND N    C         C    O         C    CT        
BOND CT   HT1       CT   HT2       CT   HT3
BOND N4   CN4       CN4  ON4       CN4  CT4
BOND CT4  HT41      CT4  HT42      CT4  HT43
IMPR C   CT   N   O
IMPR N   C    C2  HN
IMPR CN4 CT4  N4  ON4
IMPR N4  CN4  C4  HN4
!    I    J    K    L      R(IK)   T(IKJ)    PHI   T(JKL)   R(KL)
IC      O1   C2  *C1   H1  1.4115  105.82 -120.26  110.81   1.0905
IC      O1   O5  *C1   C2  1.4115  113.00 -118.92  111.32   1.5218
IC       N   C3  *C2   H2  1.4607  113.70 -119.19  107.08   1.1227
IC       N   C1  *C2   C3  1.4607  112.62 -127.32  109.20   1.5149
IC      O3   C4  *C3   H3  1.4246  110.45  117.60  108.58   1.1171
IC      O3   C2  *C3   C4  1.4246  111.13  123.24  110.86   1.5168
IC      N4   C5  *C4   H4  1.4204  110.47 -117.94  108.07   1.1172
IC      N4   C3  *C4   C5  1.4204  110.88 -123.03  110.79   1.5206
IC      C6   O5  *C5   H5  1.5134  108.06  117.57  109.86   1.1171
IC      C6   C4  *C5   O5  1.5134  113.35  119.99  108.45   1.4386
IC      H63 H62  *C6  H61  1.4280  109.26 -117.58  107.87   1.1141
IC      H63  C5  *C6  H62  1.4280  111.18 -121.26  110.14   1.1132
IC      O5   C1   C2   C3  1.4220  109.32   58.90  109.20   1.5149
IC      C1   C2   C3   C4  1.5156  109.20  -52.68  110.86   1.5168
IC      C2   C3   C4   C5  1.5149  110.86   52.13  110.79   1.5206
IC      C3   C4   C5   O5  1.5168  110.79  -56.10  108.45   1.4386
IC      C4   C5   O5   C1  1.5206  108.45   64.09  111.47   1.4220
IC      C5   O5   C1   C2  1.4386  111.47  -66.18  109.32   1.5156
IC      C4   C5   C6   H63 1.5206  113.35 -179.21  111.18   1.4280
IC      O5   C1   O1  HO1  1.4220  110.13   53.79  107.03   0.9601
IC      C1   C2    N   HN  1.5156  112.62  -21.73  117.18   0.9940
IC      C2   C3   O3  HO3  1.5149  111.13    0.20  109.43   0.9762
IC      C3   C4   N4  HN4  1.5156  112.62  -21.73  117.18   0.9940
IC       C    N   C2   C3  1.3365  123.04  -84.98  113.70   1.5149
IC       C   C2   *N   HN  1.3365  123.04 -171.85  117.18   0.9940
IC      CT    C    N   C2  1.4798  117.02 -173.18  123.04   1.4607
IC       N   CT   *C    O  1.3365  117.02  178.97  121.63   1.2235
IC       O    C   CT  HT1  1.2235  121.63  116.39  110.28   1.1105
IC       O    C   CT  HT2  1.2235  121.63   -3.06  109.29   1.1121
IC       O    C   CT  HT3  1.2235  121.63 -122.59  110.33   1.1105
IC     CN4   N4   C4   C5  1.3365  123.04  -84.98  113.70   1.5149
IC     CN4   C2  *N4  HN4  1.3365  123.04 -171.85  117.18   0.9940
IC     CT4   CN4  N4   C4  1.4798  117.02 -173.18  123.04   1.4607
IC      N4   CT4 *CN4 ON4  1.3365  117.02  178.97  121.63   1.2235
IC     ON4   CN4  CT4 HT41 1.2235  121.63  116.39  110.28   1.1105
IC     ON4   CN4  CT4 HT42 1.2235  121.63   -3.06  109.29   1.1121
IC     ON4   CN4  CT4 HT43 1.2235  121.63 -122.59  110.33   1.1105
PATC FIRS NONE LAST NONE

RESI DL16PP        -2.00 !  [name]
GROUP
ATOM P2    PG1      1.34 !        HO22
ATOM O22   OG311   -0.71 !        |
ATOM HO22  HGP1     0.44 !        O22            !! based on RESI PPI2
ATOM O23   OG2P1   -0.86 !        |          
ATOM O24   OG2P1   -0.86 !   O23==P2==O24 (-) 
                         !        |          
ATOM P1    PG1      1.46 !        O12         
ATOM O12   OG304   -0.63 !        |          
ATOM O13   OG2P1   -0.83 !   O13==P1==O14 (-) 
ATOM O14   OG2P1   -0.83 !        |          
ATOM O11   OG303   -0.62 !        O11         
                         !        |
ATOM C1    CG321   -0.08 !   H11--C1--H12
ATOM H11   HGA2     0.09 !        |
ATOM H12   HGA2     0.09 !        |
GROUP               0.00 !        |
ATOM C2    CG321   -0.18 !   H21--C2--H12
ATOM H21   HGA2     0.09 !        !
ATOM H22   HGA2     0.09 !        |    H41
GROUP               0.00 !        !    |
ATOM C3    CG311   -0.09 !    H3--C3---C4--H42
ATOM H3    HGA1     0.09 !        |    |
GROUP               0.00 !        |    H43
ATOM C4    CG331   -0.27 !        |
ATOM H41   HGA3     0.09 !        |
ATOM H42   HGA3     0.09 !        |
ATOM H43   HGA3     0.09 !        |
GROUP               0.00 !        |                
ATOM C5    CG321   -0.18 !   H51--C5--H52
ATOM H51   HGA2     0.09 !        |
ATOM H52   HGA2     0.09 !        |
GROUP               0.00 !        |
ATOM C1A   CG321   -0.18 !  H1A1--C1A--H1A2         
ATOM H1A1  HGA2     0.09 !        |
ATOM H1A2  HGA2     0.09 !        |
GROUP               0.00 !        |
ATOM C1B   CG2D1   -0.15 !        C1B--H1B         (cis)
ATOM H1B   HGA4     0.15 !        ||
GROUP               0.00 !        ||   H1D1        
ATOM C1C   CG2D1    0.00 !        ||   |
GROUP               0.00 !        C1C--C1D--H1D2    
ATOM C1D   CG331   -0.27 !        |    |
ATOM H1D1  HGA3     0.09 !        |    H1D3        
ATOM H1D2  HGA3     0.09 !        !
ATOM H1D3  HGA3     0.09 !        !
GROUP               0.00 !        !
ATOM C1E   CG321   -0.18 !  H1E1--C1E--H1E2         
ATOM H1E1  HGA2     0.09 !        ! 
ATOM H1E2  HGA2     0.09 !        !
GROUP               0.00 !        |
ATOM C2A   CG321   -0.18 !  H2A1--C2A--H2A2         
ATOM H2A1  HGA2     0.09 !        |
ATOM H2A2  HGA2     0.09 !        |
GROUP               0.00 !        |
ATOM C2B   CG2D1   -0.15 !        C2B--H2B         (cis)
ATOM H2B   HGA4     0.15 !        ||
GROUP               0.00 !        ||   H2D1        
ATOM C2C   CG2D1    0.00 !        ||   |
GROUP               0.00 !        C2C--C2D--H2D2    
ATOM C2D   CG331   -0.27 !        |    |
ATOM H2D1  HGA3     0.09 !        |    H2D3        
ATOM H2D2  HGA3     0.09 !        !
ATOM H2D3  HGA3     0.09 !        !
GROUP               0.00 !        !
ATOM C2E   CG321   -0.18 !  H2E1--C2E--H2E2         
ATOM H2E1  HGA2     0.09 !        ! 
ATOM H2E2  HGA2     0.09 !        !
GROUP               0.00 !        |
ATOM C3A   CG321   -0.18 !  H3A1--C3A--H3A2         
ATOM H3A1  HGA2     0.09 !        |
ATOM H3A2  HGA2     0.09 !        |
GROUP               0.00 !        |
ATOM C3B   CG2D1   -0.15 !        C3B--H3B         (cis)
ATOM H3B   HGA4     0.15 !        ||
GROUP               0.00 !        ||   H3D1        
ATOM C3C   CG2D1    0.00 !        ||   |
GROUP               0.00 !        C3C--C3D--H3D2    
ATOM C3D   CG331   -0.27 !        |    |
ATOM H3D1  HGA3     0.09 !        |    H3D3        
ATOM H3D2  HGA3     0.09 !        !
ATOM H3D3  HGA3     0.09 !        !
GROUP               0.00 !        !
ATOM C3E   CG321   -0.18 !  H3E1--C3E--H3E2         
ATOM H3E1  HGA2     0.09 !        ! 
ATOM H3E2  HGA2     0.09 !        !
GROUP               0.00 !        |
ATOM C4A   CG321   -0.18 !  H4A1--C4A--H4A2         
ATOM H4A1  HGA2     0.09 !        |
ATOM H4A2  HGA2     0.09 !        |
GROUP               0.00 !        |
ATOM C4B   CG2D1   -0.15 !        C4B--H4B         (cis)
ATOM H4B   HGA4     0.15 !        ||
GROUP               0.00 !        ||   H4D1        
ATOM C4C   CG2D1    0.00 !        ||   |
GROUP               0.00 !        C4C--C4D--H4D2    
ATOM C4D   CG331   -0.27 !        |    |
ATOM H4D1  HGA3     0.09 !        |    H4D3        
ATOM H4D2  HGA3     0.09 !        !
ATOM H4D3  HGA3     0.09 !        !
GROUP               0.00 !        !
ATOM C4E   CG321   -0.18 !  H4E1--C4E--H4E2         
ATOM H4E1  HGA2     0.09 !        ! 
ATOM H4E2  HGA2     0.09 !        !
GROUP               0.00 !        |
ATOM C5A   CG321   -0.18 !  H5A1--C5A--H5A2         
ATOM H5A1  HGA2     0.09 !        |
ATOM H5A2  HGA2     0.09 !        |
GROUP               0.00 !        |
ATOM C5B   CG2D1   -0.15 !        C5B--H5B         (cis)
ATOM H5B   HGA4     0.15 !        ||
GROUP               0.00 !        ||   H5D1        
ATOM C5C   CG2D1    0.00 !        ||   |
GROUP               0.00 !        C5C--C5D--H5D2    
ATOM C5D   CG331   -0.27 !        |    |
ATOM H5D1  HGA3     0.09 !        |    H5D3        
ATOM H5D2  HGA3     0.09 !        !
ATOM H5D3  HGA3     0.09 !        !
GROUP               0.00 !        !
ATOM C5E   CG321   -0.18 !  H5E1--C5E--H5E2         
ATOM H5E1  HGA2     0.09 !        ! 
ATOM H5E2  HGA2     0.09 !        !
GROUP               0.00 !        |
ATOM C6A   CG321   -0.18 !  H6A1--C6A--H6A2         
ATOM H6A1  HGA2     0.09 !        |
ATOM H6A2  HGA2     0.09 !        |
GROUP               0.00 !        |
ATOM C6B   CG2D1   -0.15 !        C6B--H6B         (cis)
ATOM H6B   HGA4     0.15 !        ||
GROUP               0.00 !        ||   H6D1        
ATOM C6C   CG2D1    0.00 !        ||   |
GROUP               0.00 !        C6C--C6D--H6D2    
ATOM C6D   CG331   -0.27 !        |    |
ATOM H6D1  HGA3     0.09 !        |    H6D3        
ATOM H6D2  HGA3     0.09 !        !
ATOM H6D3  HGA3     0.09 !        !
GROUP               0.00 !        !
ATOM C6E   CG321   -0.18 !  H6E1-C6E--H6E2         
ATOM H6E1  HGA2     0.09 !        ! 
ATOM H6E2  HGA2     0.09 !        !
GROUP               0.00 !        |
ATOM C7A   CG321   -0.18 !  H7A1--C7A--H7A2         
ATOM H7A1  HGA2     0.09 !        |
ATOM H7A2  HGA2     0.09 !        |
GROUP               0.00 !        |
ATOM C7B   CG2D1   -0.15 !        C7B--H7B         (cis)
ATOM H7B   HGA4     0.15 !        ||
GROUP               0.00 !        ||   H7D1        
ATOM C7C   CG2D1    0.00 !        ||   |
GROUP               0.00 !        C7C--C7D--H7D2    
ATOM C7D   CG331   -0.27 !        |    |
ATOM H7D1  HGA3     0.09 !        |    H7D3        
ATOM H7D2  HGA3     0.09 !        !
ATOM H7D3  HGA3     0.09 !        !
GROUP               0.00 !        !
ATOM C7E   CG321   -0.18 !  H7E1-C7E--H7E2         
ATOM H7E1  HGA2     0.09 !        ! 
ATOM H7E2  HGA2     0.09 !        !
GROUP               0.00 !        |
ATOM C8A   CG321   -0.18 !  H8A1--C8A--H8A2         
ATOM H8A1  HGA2     0.09 !        |
ATOM H8A2  HGA2     0.09 !        |
GROUP               0.00 !        |
ATOM C8B   CG2D1   -0.15 !        C8B--H8B         (cis)
ATOM H8B   HGA4     0.15 !        ||
GROUP               0.00 !        ||   H8D1        
ATOM C8C   CG2D1    0.00 !        ||   |
GROUP               0.00 !        C8C--C8D--H8D2    
ATOM C8D   CG331   -0.27 !        |    |
ATOM H8D1  HGA3     0.09 !        |    H8D3        
ATOM H8D2  HGA3     0.09 !        !
ATOM H8D3  HGA3     0.09 !        !
GROUP               0.00 !        !
ATOM C8E   CG321   -0.18 !  H8E1-C8E--H8E2         
ATOM H8E1  HGA2     0.09 !        ! 
ATOM H8E2  HGA2     0.09 !        !
GROUP               0.00 !        |
ATOM C9A   CG321   -0.18 !  H9A1--C9A--H9A2         
ATOM H9A1  HGA2     0.09 !        |
ATOM H9A2  HGA2     0.09 !        |
GROUP               0.00 !        |
ATOM C9B   CG2D1   -0.15 !        C9B--H9B         (cis)
ATOM H9B   HGA4     0.15 !        ||
GROUP               0.00 !        ||   H9D1        
ATOM C9C   CG2D1    0.00 !        ||   |
GROUP               0.00 !        C9C--C9D--H9D2    
ATOM C9D   CG331   -0.27 !        |    |
ATOM H9D1  HGA3     0.09 !        |    H9D3        
ATOM H9D2  HGA3     0.09 !        !
ATOM H9D3  HGA3     0.09 !        !
GROUP               0.00 !        !
ATOM C9E   CG321   -0.18 !  H9E1-C9E--H9E2         
ATOM H9E1  HGA2     0.09 !        ! 
ATOM H9E2  HGA2     0.09 !        !
GROUP               0.00 !        |
ATOM C10A  CG321   -0.18 ! H10A1--C10A--H10A2         
ATOM H10A1 HGA2     0.09 !        |
ATOM H10A2 HGA2     0.09 !        |
GROUP               0.00 !        |
ATOM C10B  CG2D1   -0.15 !        C10B--H110B         (cis)
ATOM H10B  HGA4     0.15 !        ||
GROUP               0.00 !        ||   H10D1        
ATOM C10C  CG2D1    0.00 !        ||   |
GROUP               0.00 !        C10C-C10D--H10D2    
ATOM C10D  CG331   -0.27 !        |    |
ATOM H10D1 HGA3     0.09 !        |    H10D3        
ATOM H10D2 HGA3     0.09 !        !
ATOM H10D3 HGA3     0.09 !        !
GROUP               0.00 !        !
ATOM C10E  CG321   -0.18 ! H10E1-C10E--H10E2         
ATOM H10E1 HGA2     0.09 !        ! 
ATOM H10E2 HGA2     0.09 !        !
GROUP               0.00 !        |
ATOM C11A  CG321   -0.18 ! H11A1--C11A--H11A2         
ATOM H11A1 HGA2     0.09 !        |
ATOM H11A2 HGA2     0.09 !        |
GROUP               0.00 !        |
ATOM C11B  CG2D1   -0.15 !        C11B--H11B         (cis)
ATOM H11B  HGA4     0.15 !        ||
GROUP               0.00 !        ||   H11D1        
ATOM C11C  CG2D1    0.00 !        ||   |
GROUP               0.00 !        C11C-C11D--H11D2    
ATOM C11D  CG331   -0.27 !        |    |
ATOM H11D1 HGA3     0.09 !        |    H11D3        
ATOM H11D2 HGA3     0.09 !        !
ATOM H11D3 HGA3     0.09 !        !
GROUP               0.00 !        !
ATOM C11E  CG321   -0.18 ! H11E1-C11E--H11E2         
ATOM H11E1 HGA2     0.09 !        ! 
ATOM H11E2 HGA2     0.09 !        !
GROUP               0.00 !        |
ATOM C12A  CG321   -0.18 ! H12A1--C12A--H12A2         
ATOM H12A1 HGA2     0.09 !        |
ATOM H12A2 HGA2     0.09 !        |
GROUP               0.00 !        |
ATOM C12B  CG2D1   -0.15 !        C12B--H12B         (cis)
ATOM H12B  HGA4     0.15 !        ||
GROUP               0.00 !        ||   H12D1        
ATOM C12C  CG2D1    0.00 !        ||   |
GROUP               0.00 !        C12C-C12D--H12D2    
ATOM C12D  CG331   -0.27 !        |    |
ATOM H12D1 HGA3     0.09 !        |    H12D3        
ATOM H12D2 HGA3     0.09 !        !
ATOM H12D3 HGA3     0.09 !        !
GROUP               0.00 !        !
ATOM C12E  CG321   -0.18 ! H1E12-C12E--H12E2         
ATOM H12E1 HGA2     0.09 !        ! 
ATOM H12E2 HGA2     0.09 !        !
GROUP               0.00 !        |
ATOM C13A  CG321   -0.18 ! H13A1--C13A--H13A2         
ATOM H13A1 HGA2     0.09 !        |
ATOM H13A2 HGA2     0.09 !        |
GROUP               0.00 !        |
ATOM C13B  CG2D1   -0.15 !        C13B--H13B         (trans)
ATOM H13B  HGA4     0.15 !        ||
GROUP               0.00 !        ||   H13D1        
ATOM C13C  CG2D1    0.00 !        ||   |
GROUP               0.00 !        C13C-C13D--H13D2    
ATOM C13D  CG331   -0.27 !        |    |
ATOM H13D1 HGA3     0.09 !        |    H13D3        
ATOM H13D2 HGA3     0.09 !        !
ATOM H13D3 HGA3     0.09 !        !
GROUP               0.00 !        !
ATOM C13E  CG321   -0.18 ! H13E1-C13E--H13E2         
ATOM H13E1 HGA2     0.09 !        ! 
ATOM H13E2 HGA2     0.09 !        !
GROUP               0.00 !        |
ATOM C14A  CG321   -0.18 ! H14A1--C14A--H14A2         
ATOM H14A1 HGA2     0.09 !        |
ATOM H14A2 HGA2     0.09 !        |
GROUP               0.00 !        |
ATOM C14B  CG2D1   -0.15 !        C14B--H14B         (trans)
ATOM H14B  HGA4     0.15 !        ||
GROUP               0.00 !        ||   H14D1        
ATOM C14C  CG2D1    0.00 !        ||   |
GROUP               0.00 !        C14C-C14D--H14D2    
ATOM C14D  CG331   -0.27 !        |    |
ATOM H14D1 HGA3     0.09 !        |    H14D3        
ATOM H14D2 HGA3     0.09 !        !
ATOM H14D3 HGA3     0.09 !        !
GROUP               0.00 !        !
ATOM C14E  CG321   -0.18 ! H14E1-C14E--H14E2         
ATOM H14E1 HGA2     0.09 !        ! 
ATOM H14E2 HGA2     0.09 !        !
GROUP               0.00 !        |
ATOM C15A  CG321   -0.18 ! H15A1--C15A--H15A2         
ATOM H15A1 HGA2     0.09 !        |
ATOM H15A2 HGA2     0.09 !        |
GROUP               0.00 !        |
ATOM C15B  CG2D1   -0.15 !        C15B--H15B
ATOM H15B  HGA4     0.15 !        ||
GROUP               0.00 !        ||   H15D1        
ATOM C15C  CG2D1    0.00 !        ||   |
GROUP               0.00 !        C15C-C15D--H15D2    
ATOM C15D  CG331   -0.27 !        |    |
ATOM H15D1 HGA3     0.09 !        |    H15D3        
ATOM H15D2 HGA3     0.09 !        !
ATOM H15D3 HGA3     0.09 !        !
GROUP               0.00 !        !
ATOM C15E  CG331   -0.27 ! H15E1-C15E--H15E2         
ATOM H15E1 HGA3     0.09 !        ! 
ATOM H15E2 HGA3     0.09 !       H15E3
ATOM H15E3 HGA3     0.09 !

BOND O22 HO22 P2 O22  P2 O23  P2 O24  P2  O12 ! Phosphate group 2
BOND P1  O12  P1 O13  P1 O14  P1 O11  O11 C1  ! Phosphate group 1
BOND C1 C2   C2 C3   C3 C4   C3 C5      ! Alpha isoprene backbone carbons
BOND C1 H11  C1 H12                     ! C1 hydrogens
BOND C2 H21  C2 H22                     ! C2 hydrogens
BOND C3 H3                              ! C3 hydrogen
BOND C4 H41  C4 H42  C4 H43             ! C4 hydrogens
BOND C5 H51  C5 H52                     ! C5 hydrogens
BOND C5 C1A                             ! isoprene linking bond
BOND C1A C1B   C1C C1D   C1C C1E        ! cis isoprene backbone carbons
DOUBLE C1B C1C                          ! cis double bond
BOND C1A H1A1  C1A H1A2                 ! C1A hydrogens
BOND C1B H1B                            ! C1B hydrogen
BOND C1D H1D1  C1D H1D2  C1D H1D3       ! C1D hydrogens
BOND C1E H1E1  C1E H1E2                 ! C1E hydrogens
BOND C1E C2A                            ! isoprene linking bond
BOND C2A C2B   C2C C2D   C2C C2E        ! cis isoprene backbone carbons
DOUBLE C2B C2C                          ! cis double bond
BOND C2A H2A1  C2A H2A2                 ! C2A hydrogens
BOND C2B H2B                            ! C2B hydrogen
BOND C2D H2D1  C2D H2D2  C2D H2D3       ! C2D hydrogens
BOND C2E H2E1  C2E H2E2                 ! C2E hydrogens
BOND C2E C3A                            ! isoprene linking bond
BOND C3A C3B   C3C C3D   C3C C3E        ! cis isoprene backbone carbons
DOUBLE C3B C3C                          ! cis double bond
BOND C3A H3A1  C3A H3A2                 ! C3A hydrogens
BOND C3B H3B                            ! C3B hydrogen
BOND C3D H3D1  C3D H3D2  C3D H3D3       ! C3D hydrogens
BOND C3E H3E1  C3E H3E2                 ! C3E hydrogens
BOND C3E C4A                            ! isoprene linking bond
BOND C4A C4B   C4C C4D   C4C C4E        ! cis isoprene backbone carbons
DOUBLE C4B C4C                          ! cis double bond
BOND C4A H4A1  C4A H4A2                 ! C4A hydrogens
BOND C4B H4B                            ! C4B hydrogen
BOND C4D H4D1  C4D H4D2  C4D H4D3       ! C4D hydrogens
BOND C4E H4E1  C4E H4E2                 ! C4E hydrogens
BOND C4E C5A                            ! isoprene linking bond
BOND C5A C5B   C5C C5D   C5C C5E        ! cis isoprene backbone carbons
DOUBLE C5B C5C                          ! cis double bond
BOND C5A H5A1  C5A H5A2                 ! C5A hydrogens
BOND C5B H5B                            ! C5B hydrogen
BOND C5D H5D1  C5D H5D2  C5D H5D3       ! C5D hydrogens
BOND C5E H5E1  C5E H5E2                 ! C5E hydrogens
BOND C5E C6A                            ! isoprene linking bond
BOND C6A C6B   C6C C6D   C6C C6E        ! cis isoprene backbone carbons
DOUBLE C6B C6C                          ! cis double bond
BOND C6A H6A1  C6A H6A2                 ! C6A hydrogens
BOND C6B H6B                            ! C6B hydrogen
BOND C6D H6D1  C6D H6D2  C6D H6D3       ! C6D hydrogens
BOND C6E H6E1  C6E H6E2                 ! C6E hydrogens
BOND C6E C7A                            ! isoprene linking bond
BOND C7A C7B   C7C C7D   C7C C7E        ! cis isoprene backbone carbons
DOUBLE C7B C7C                          ! cis double bond
BOND C7A H7A1  C7A H7A2                 ! C7A hydrogens
BOND C7B H7B                            ! C7B hydrogen
BOND C7D H7D1  C7D H7D2  C7D H7D3       ! C7D hydrogens
BOND C7E H7E1  C7E H7E2                 ! C7E hydrogens
BOND C7E C8A                            ! isoprene linking bond
BOND C8A C8B   C8C C8D   C8C C8E        ! cis isoprene backbone carbons
DOUBLE C8B C8C                          ! cis double bond
BOND C8A H8A1  C8A H8A2                 ! C8A hydrogens
BOND C8B H8B                            ! C8B hydrogen
BOND C8D H8D1  C8D H8D2  C8D H8D3       ! C8D hydrogens
BOND C8E H8E1  C8E H8E2                 ! C8E hydrogens
BOND C8E C9A                            ! isoprene linking bond
BOND C9A C9B   C9C C9D   C9C C9E        ! cis isoprene backbone carbons
DOUBLE C9B C9C                          ! cis double bond
BOND C9A H9A1  C9A H9A2                 ! C9A hydrogens
BOND C9B H9B                            ! C9B hydrogen
BOND C9D H9D1  C9D H9D2  C9D H9D3       ! C9D hydrogens
BOND C9E H9E1  C9E H9E2                 ! C9E hydrogens
BOND C9E C10A                            ! isoprene linking bond
BOND C10A C10B   C10C C10D   C10C C10E  ! cis isoprene backbone carbons
DOUBLE C10B C10C                        ! cis double bond
BOND C10A H10A1  C10A H10A2             ! C10A hydrogens
BOND C10B H10B                          ! C10B hydrogen
BOND C10D H10D1  C10D H10D2  C10D H10D3 ! C10D hydrogens
BOND C10E H10E1  C10E H10E2             ! C10E hydrogens
BOND C10E C11A                          ! isoprene linking bond
BOND C11A C11B   C11C C11D   C11C C11E  ! cis isoprene backbone carbons
DOUBLE C11B C11C                        ! cis double bond
BOND C11A H11A1  C11A H11A2             ! C11A hydrogens
BOND C11B H11B                          ! C11B hydrogen
BOND C11D H11D1  C11D H11D2  C11D H11D3 ! C11D hydrogens
BOND C11E H11E1  C11E H11E2             ! C11E hydrogens
BOND C11E C12A                          ! isoprene linking bond
BOND C12A C12B   C12C C12D   C12C C12E  ! cis isoprene backbone carbons
DOUBLE C12B C12C                        ! cis double bond
BOND C12A H12A1  C12A H12A2             ! C12A hydrogens
BOND C12B H12B                          ! C12B hydrogen
BOND C12D H12D1  C12D H12D2  C12D H12D3 ! C12D hydrogens
BOND C12E H12E1  C12E H12E2             ! C12E hydrogens
BOND C12E C13A                          ! isoprene linking bond
BOND C13A C13B   C13C C13D   C13C C13E  ! cis isoprene backbone carbons
DOUBLE C13B C13C                        ! cis double bond
BOND C13A H13A1  C13A H13A2             ! C13A hydrogens
BOND C13B H13B                          ! C13B hydrogen
BOND C13D H13D1  C13D H13D2  C13D H13D3 ! C13D hydrogens
BOND C13E H13E1  C13E H13E2             ! C13E hydrogens
BOND C13E C14A                          ! isoprene linking bond
BOND C14A C14B   C14C C14D   C14C C14E  ! cis isoprene backbone carbons
DOUBLE C14B C14C                        ! cis double bond
BOND C14A H14A1  C14A H14A2             ! C14A hydrogens
BOND C14B H14B                          ! C14B hydrogen
BOND C14D H14D1  C14D H14D2  C14D H14D3 ! C14D hydrogens
BOND C14E H14E1  C14E H14E2             ! C14E hydrogens
BOND C14E C15A                          ! isoprene linking bond
BOND C15A C15B   C15C C15D   C15C C15E  ! cis isoprene backbone carbons
DOUBLE C15B C15C                        ! cis double bond
BOND C15A H15A1  C15A H15A2             ! C15A hydrogens
BOND C15B H15B                          ! C15B hydrogen
BOND C15D H15D1  C15D H15D2  C15D H15D3 ! C15D hydrogens
BOND C15E H15E1  C15E H15E2  C15E H15E3 ! C15E hydrogens
IC O22    O12   *P2    O23        1.6100  111.00  120.00  111.60   1.5100
IC O22    O12   *P2    O24        1.6100  111.00 -120.00  111.60   1.5100 
IC O12    P2    O22    HO22       1.6750  111.00  180.00  115.00   0.9600 
IC O22    P2    O12    P1         1.6100  111.00  180.00  143.00   1.6750 
IC P2     O12   P1     O11        1.6750  143.00  180.00  105.00   1.6500 
IC O11    O12   *P1    O13        1.6500  105.00  120.00  111.60   1.5100 
IC O11    O12   *P1    O14        1.5100  111.60 -120.00  111.60   1.5100 
IC O12    P1    O11    C1         1.6750  105.00  180.00  120.00   1.4400 
IC P1     O11   C1     C2         1.6500  120.00  180.00  110.10   1.5300 
IC C2     O11   *C1    H11        1.5300  110.10  120.00  109.50   1.1110 
IC C2     O11   *C1    H12        1.5300  110.10 -120.00  109.50   1.1110 
IC O11    C1    C2     C3         1.4400  110.10  180.00  113.50   1.5380 
IC C3     C1    *C2    H21        1.5380  113.50  120.00  110.10   1.1110 
IC C3     C1    *C2    H22        1.5380  113.50 -120.00  110.10   1.1110 
IC C1     C2    C3     C5         1.5280  113.50  180.00  113.50   1.5380 
IC C5     C2    *C3    C4         1.5380  113.50  120.00  114.00   1.5380 
IC C5     C2    *C3    H3         1.5380  114.00 -120.00  110.10   1.1110 
IC C2     C3    C4     H41        1.5380  114.00  180.00  110.10   1.1110 
IC H41    C3    *C4    H42        1.1110  110.10  120.00  110.10   1.1110
IC H41    C3    *C4    H43        1.1110  110.10 -120.00  110.10   1.1110
IC C2     C3    C5     C1A        1.5380  113.50  180.00  113.50   1.5300
IC C1A    C3    *C5    H51        1.5300  113.50  120.00  110.10   1.1110
IC C1A    C3    *C5    H52        1.1110  110.10 -120.00  110.10   1.1110
IC C3     C5    C1A    C1B        1.5380  113.50  180.00  112.20   1.5020
IC C1B    C5    *C1A   H1A1       1.5020  112.20  120.00  110.10   1.1110
IC C1B    C5    *C1A   H1A2       1.5020  112.20 -120.00  110.10   1.1110
IC C5     C1A   C1B    C1C        1.5300  112.20  180.00  123.50   1.3400
IC C1C    C1A   *C1B   H1B        1.3400  123.50  180.00  116.00   1.1000
IC C1A    C1B   C1C    C1D        1.5020  123.50  180.00  123.50   1.5020
IC C1E    C1B   *C1C   C1D        1.5020  123.50  180.00  123.50   1.5040
IC C1B    C1C   C1D    H1D1       1.3400  123.50  180.00  111.50   1.1110
IC H1D1   C1C   *C1D   H1D2       1.1110  111.50  120.00  111.50   1.1110
IC H1D1   C1C   *C1D   H1D3       1.1110  111.50 -120.00  111.50   1.1110
IC C1B    C1C   C1E    C2A        1.3400  123.50  180.00  112.20   1.5300
IC C2A    C1C   *C1E   H1E1       1.5300  112.20  120.00  111.50   1.1110
IC C2A    C1C   *C1E   H1E2       1.1110  111.50 -120.00  111.50   1.1110
IC C1C    C1E   C2A    C2B        1.5020  112.20  180.00  112.20   1.5020
IC C2B    C1E   *C2A   H2A1       1.5020  112.20  120.00  110.10   1.1110
IC C2B    C1E   *C2A   H2A2       1.5020  112.20 -120.00  110.10   1.1110
IC C1E    C2A   C2B    C2C        1.5300  112.20  180.00  123.50   1.3400
IC C2C    C2A   *C2B   H2B        1.3400  123.50  180.00  116.00   1.1000
IC C2A    C2B   C2C    C2D        1.5020  123.50  180.00  123.50   1.5020
IC C2E    C2B   *C2C   C2D        1.5020  123.50  180.00  123.50   1.5040
IC C2B    C2C   C2D    H2D1       1.3400  123.50  180.00  111.50   1.1110
IC H2D1   C2C   *C2D   H2D2       1.1110  111.50  120.00  111.50   1.1110
IC H2D1   C2C   *C2D   H2D3       1.1110  111.50 -120.00  111.50   1.1110
IC C2B    C2C   C2E    C3A        1.3400  123.50  180.00  112.20   1.5300
IC C3A    C2C   *C2E   H2E1       1.5300  112.20  120.00  111.50   1.1110
IC C3A    C2C   *C2E   H2E2       1.1110  111.50 -120.00  111.50   1.1110
IC C2C    C2E   C3A    C3B        1.5020  112.20  180.00  112.20   1.5020
IC C3B    C2E   *C3A   H3A1       1.5020  112.20  120.00  110.10   1.1110
IC C3B    C2E   *C3A   H3A2       1.5020  112.20 -120.00  110.10   1.1110
IC C2E    C3A   C3B    C3C        1.5300  112.20  180.00  123.50   1.3400
IC C3C    C3A   *C3B   H3B        1.3400  123.50  180.00  116.00   1.1000
IC C3A    C3B   C3C    C3D        1.5020  123.50  180.00  123.50   1.5020
IC C3E    C3B   *C3C   C3D        1.5020  123.50  180.00  123.50   1.5040
IC C3B    C3C   C3D    H3D1       1.3400  123.50  180.00  111.50   1.1110
IC H3D1   C3C   *C3D   H3D2       1.1110  111.50  120.00  111.50   1.1110
IC H3D1   C3C   *C3D   H3D3       1.1110  111.50 -120.00  111.50   1.1110
IC C3B    C3C   C3E    C4A        1.3400  123.50  180.00  112.20   1.5300
IC C4A    C3C   *C3E   H3E1       1.5300  112.20  120.00  111.50   1.1110
IC C4A    C3C   *C3E   H3E2       1.1110  111.50 -120.00  111.50   1.1110
IC C3C    C3E   C4A    C4B        1.5020  112.20  180.00  112.20   1.5020
IC C4B    C3E   *C4A   H4A1       1.5020  112.20  120.00  110.10   1.1110
IC C4B    C3E   *C4A   H4A2       1.5020  112.20 -120.00  110.10   1.1110
IC C3E    C4A   C4B    C4C        1.5300  112.20  180.00  123.50   1.3400
IC C4C    C4A   *C4B   H4B        1.3400  123.50  180.00  116.00   1.1000
IC C4A    C4B   C4C    C4D        1.5020  123.50  180.00  123.50   1.5020
IC C4E    C4B   *C4C   C4D        1.5020  123.50  180.00  123.50   1.5040
IC C4B    C4C   C4D    H4D1       1.3400  123.50  180.00  111.50   1.1110
IC H4D1   C4C   *C4D   H4D2       1.1110  111.50  120.00  111.50   1.1110
IC H4D1   C4C   *C4D   H4D3       1.1110  111.50 -120.00  111.50   1.1110
IC C4B    C4C   C4E    C5A        1.3400  123.50  180.00  112.20   1.5300
IC C5A    C4C   *C4E   H4E1       1.5300  112.20  120.00  111.50   1.1110
IC C5A    C4C   *C4E   H4E2       1.1110  111.50 -120.00  111.50   1.1110
IC C4C    C4E   C5A    C5B        1.5020  112.20  180.00  112.20   1.5020
IC C5B    C4E   *C5A   H5A1       1.5020  112.20  120.00  110.10   1.1110
IC C5B    C4E   *C5A   H5A2       1.5020  112.20 -120.00  110.10   1.1110
IC C4E    C5A   C5B    C5C        1.5300  112.20  180.00  123.50   1.3400
IC C5C    C5A   *C5B   H5B        1.3400  123.50  180.00  116.00   1.1000
IC C5A    C5B   C5C    C5D        1.5020  123.50  180.00  123.50   1.5020
IC C5E    C5B   *C5C   C5D        1.5020  123.50  180.00  123.50   1.5040
IC C5B    C5C   C5D    H5D1       1.3400  123.50  180.00  111.50   1.1110
IC H5D1   C5C   *C5D   H5D2       1.1110  111.50  120.00  111.50   1.1110
IC H5D1   C5C   *C5D   H5D3       1.1110  111.50 -120.00  111.50   1.1110
IC C5B    C5C   C5E    C6A        1.3400  123.50  180.00  112.20   1.5300
IC C6A    C5C   *C5E   H5E1       1.5300  112.20  120.00  111.50   1.1110
IC C6A    C5C   *C5E   H5E2       1.1110  111.50 -120.00  111.50   1.1110
IC C5C    C5E   C6A    C6B        1.5020  112.20  180.00  112.20   1.5020
IC C6B    C5E   *C6A   H6A1       1.5020  112.20  120.00  110.10   1.1110
IC C6B    C5E   *C6A   H6A2       1.5020  112.20 -120.00  110.10   1.1110
IC C5E    C6A   C6B    C6C        1.5300  112.20  180.00  123.50   1.3400
IC C6C    C6A   *C6B   H6B        1.3400  123.50  180.00  116.00   1.1000
IC C6A    C6B   C6C    C6D        1.5020  123.50  180.00  123.50   1.5020
IC C6E    C6B   *C6C   C6D        1.5020  123.50  180.00  123.50   1.5040
IC C6B    C6C   C6D    H6D1       1.3400  123.50  180.00  111.50   1.1110
IC H6D1   C6C   *C6D   H6D2       1.1110  111.50  120.00  111.50   1.1110
IC H6D1   C6C   *C6D   H6D3       1.1110  111.50 -120.00  111.50   1.1110
IC C6B    C6C   C6E    C7A        1.3400  123.50  180.00  112.20   1.5300
IC C7A    C6C   *C6E   H6E1       1.5300  112.20  120.00  111.50   1.1110
IC C7A    C6C   *C6E   H6E2       1.1110  111.50 -120.00  111.50   1.1110
IC C6C    C6E   C7A    C7B        1.5020  112.20  180.00  112.20   1.5020
IC C7B    C6E   *C7A   H7A1       1.5020  112.20  120.00  110.10   1.1110
IC C7B    C6E   *C7A   H7A2       1.5020  112.20 -120.00  110.10   1.1110
IC C6E    C7A   C7B    C7C        1.5300  112.20  180.00  123.50   1.3400
IC C7C    C7A   *C7B   H7B        1.3400  123.50  180.00  116.00   1.1000
IC C7A    C7B   C7C    C7D        1.5020  123.50  180.00  123.50   1.5020
IC C7E    C7B   *C7C   C7D        1.5020  123.50  180.00  123.50   1.5040
IC C7B    C7C   C7D    H7D1       1.3400  123.50  180.00  111.50   1.1110
IC H7D1   C7C   *C7D   H7D2       1.1110  111.50  120.00  111.50   1.1110
IC H7D1   C7C   *C7D   H7D3       1.1110  111.50 -120.00  111.50   1.1110
IC C7B    C7C   C7E    C8A        1.3400  123.50  180.00  112.20   1.5300
IC C8A    C7C   *C7E   H7E1       1.5300  112.20  120.00  111.50   1.1110
IC C8A    C7C   *C7E   H7E2       1.1110  111.50 -120.00  111.50   1.1110
IC C7C    C7E   C8A    C8B        1.5020  112.20  180.00  112.20   1.5020
IC C8B    C7E   *C8A   H8A1       1.5020  112.20  120.00  110.10   1.1110
IC C8B    C7E   *C8A   H8A2       1.5020  112.20 -120.00  110.10   1.1110
IC C7E    C8A   C8B    C8C        1.5300  112.20  180.00  123.50   1.3400
IC C8C    C8A   *C8B   H8B        1.3400  123.50  180.00  116.00   1.1000
IC C8A    C8B   C8C    C8D        1.5020  123.50  180.00  123.50   1.5020
IC C8E    C8B   *C8C   C8D        1.5020  123.50  180.00  123.50   1.5040
IC C8B    C8C   C8D    H8D1       1.3400  123.50  180.00  111.50   1.1110
IC H8D1   C8C   *C8D   H8D2       1.1110  111.50  120.00  111.50   1.1110
IC H8D1   C8C   *C8D   H8D3       1.1110  111.50 -120.00  111.50   1.1110
IC C8B    C8C   C8E    C9A        1.3400  123.50  180.00  112.20   1.5300
IC C9A    C8C   *C8E   H8E1       1.5300  112.20  120.00  111.50   1.1110
IC C9A    C8C   *C8E   H8E2       1.1110  111.50 -120.00  111.50   1.1110
IC C8C    C8E   C9A    C9B        1.5020  112.20  180.00  112.20   1.5020
IC C9B    C8E   *C9A   H9A1       1.5020  112.20  120.00  110.10   1.1110
IC C9B    C8E   *C9A   H9A2       1.5020  112.20 -120.00  110.10   1.1110
IC C8E    C9A   C9B    C9C        1.5300  112.20  180.00  123.50   1.3400
IC C9C    C9A   *C9B   H9B        1.3400  123.50  180.00  116.00   1.1000
IC C9A    C9B   C9C    C9D        1.5020  123.50  180.00  123.50   1.5020
IC C9E    C9B   *C9C   C9D        1.5020  123.50  180.00  123.50   1.5040
IC C9B    C9C   C9D    H9D1       1.3400  123.50  180.00  111.50   1.1110
IC H9D1   C9C   *C9D   H9D2       1.1110  111.50  120.00  111.50   1.1110
IC H9D1   C9C   *C9D   H9D3       1.1110  111.50 -120.00  111.50   1.1110
IC C9B    C9C   C9E    C10A       1.3400  123.50  180.00  112.20   1.5300
IC C10A   C9C   *C9E   H9E1       1.5300  112.20  120.00  111.50   1.1110
IC C10A   C9C   *C9E   H9E2       1.1110  111.50 -120.00  111.50   1.1110
IC C9C    C9E   C10A   C10B       1.5020  112.20  180.00  112.20   1.5020
IC C10B   C9E   *C10A  H10A1      1.5020  112.20  120.00  110.10   1.1110
IC C10B   C9E   *C10A  H10A2      1.5020  112.20 -120.00  110.10   1.1110
IC C9E    C10A  C10B   C10C       1.5300  112.20  180.00  123.50   1.3400
IC C10C   C10A  *C10B  H10B       1.3400  123.50  180.00  116.00   1.1000
IC C10A   C10B  C10C   C10D       1.5020  123.50  180.00  123.50   1.5020
IC C10E   C10B  *C10C  C10D       1.5020  123.50  180.00  123.50   1.5040
IC C10B   C10C  C10D   H10D1      1.3400  123.50  180.00  111.50   1.1110
IC H10D1  C10C  *C10D  H10D2      1.1110  111.50  120.00  111.50   1.1110
IC H10D1  C10C  *C10D  H10D3      1.1110  111.50 -120.00  111.50   1.1110
IC C10B   C10C  C10E   C11A       1.3400  123.50  180.00  112.20   1.5300
IC C11A   C10C  *C10E  H10E1      1.5300  112.20  120.00  111.50   1.1110
IC C11A   C10C  *C10E  H10E2      1.1110  111.50 -120.00  111.50   1.1110
IC C10C   C10E  C11A   C11B       1.5020  112.20  180.00  112.20   1.5020
IC C11B   C10E  *C11A  H11A1      1.5020  112.20  120.00  110.10   1.1110
IC C11B   C10E  *C11A  H11A2      1.5020  112.20 -120.00  110.10   1.1110
IC C10E   C11A  C11B   C11C       1.5300  112.20  180.00  123.50   1.3400
IC C11C   C11A  *C11B  H11B       1.3400  123.50  180.00  116.00   1.1000
IC C11A   C11B  C11C   C11D       1.5020  123.50  180.00  123.50   1.5020
IC C11E   C11B  *C11C  C11D       1.5020  123.50  180.00  123.50   1.5040
IC C11B   C11C  C11D   H11D1      1.3400  123.50  180.00  111.50   1.1110
IC H11D1  C11C  *C11D  H11D2      1.1110  111.50  120.00  111.50   1.1110
IC H11D1  C11C  *C11D  H11D3      1.1110  111.50 -120.00  111.50   1.1110
IC C11B   C11C  C11E   C12A       1.3400  123.50  180.00  112.20   1.5300
IC C12A   C11C  *C11E  H11E1      1.5300  112.20  120.00  111.50   1.1110
IC C12A   C11C  *C11E  H11E2      1.1110  111.50 -120.00  111.50   1.1110
IC C11C   C11E  C12A   C12B       1.5020  112.20  180.00  112.20   1.5020
IC C12B   C11E  *C12A  H12A1      1.5020  112.20  120.00  110.10   1.1110
IC C12B   C11E  *C12A  H12A2      1.5020  112.20 -120.00  110.10   1.1110
IC C11E   C12A  C12B   C12C       1.5300  112.20  180.00  123.50   1.3400
IC C12C   C12A  *C12B  H12B       1.3400  123.50  180.00  116.00   1.1000
IC C12A   C12B  C12C   C12D       1.5020  123.50  180.00  123.50   1.5020
IC C12E   C12B  *C12C  C12D       1.5020  123.50  180.00  123.50   1.5040
IC C12B   C12C  C12D   H12D1      1.3400  123.50  180.00  111.50   1.1110
IC H12D1  C12C  *C12D  H12D2      1.1110  111.50  120.00  111.50   1.1110
IC H12D1  C12C  *C12D  H12D3      1.1110  111.50 -120.00  111.50   1.1110
IC C12B   C12C  C12E   C13A       1.3400  123.50  180.00  112.20   1.5300
IC C13A   C12C  *C12E  H12E1      1.5300  112.20  120.00  111.50   1.1110
IC C13A   C12C  *C12E  H12E2      1.1110  111.50 -120.00  111.50   1.1110
IC C12C   C12E  C13A   C13B       1.5020  112.20  180.00  112.20   1.5020
IC C13B   C12E  *C13A  H13A1      1.5020  112.20  120.00  110.10   1.1110
IC C13B   C12E  *C13A  H13A2      1.5020  112.20 -120.00  110.10   1.1110
IC C12E   C13A  C13B   C13C       1.5300  112.20  180.00  123.50   1.3400
IC C13C   C13A  *C13B  H13B       1.3400  123.50  180.00  116.00   1.1000
IC C13A   C13B  C13C   C13E       1.5020  123.50  180.00  123.50   1.5040
IC C13D   C13B  *C13C  C13E       1.5040  123.50  180.00  123.50   1.5020
IC C13B   C13C  C13D   H13D1      1.3400  123.50  180.00  111.50   1.1110
IC H13D1  C13C  *C13D  H13D2      1.1110  111.50  120.00  111.50   1.1110
IC H13D1  C13C  *C13D  H13D3      1.1110  111.50 -120.00  111.50   1.1110
IC C13C   C14A  *C13E  H13E1      1.3400  123.50  120.00  111.50   1.1110
IC C13C   C14A  *C13E  H13E2      1.1110  111.50 -120.00  111.50   1.1110
IC C13B   C13C  C13E   C14A       1.3400  123.50  180.00  112.20   1.5300
IC C13C   C13E  C14A   C14B       1.5020  112.20  180.00  112.20   1.5020
IC C14B   C13E  *C14A  H14A1      1.5020  112.20  120.00  110.10   1.1110
IC C14B   C13E  *C14A  H14A2      1.5020  112.20 -120.00  110.10   1.1110
IC C13E   C14A  C14B   C14C       1.5300  112.20  180.00  123.50   1.3400
IC C14C   C14A  *C14B  H14B       1.3400  123.50  180.00  116.00   1.1000
IC C14A   C14B  C14C   C14E       1.5020  123.50  180.00  123.50   1.5020
IC C14E   C14B  *C14C  C14D       1.5020  123.50  180.00  123.50   1.5040
IC C14B   C14C  C14D   H14D1      1.3400  123.50  180.00  111.50   1.1110
IC H14D1  C14C  *C14D  H14D2      1.1110  111.50  120.00  111.50   1.1110
IC H14D1  C14C  *C14D  H14D3      1.1110  111.50 -120.00  111.50   1.1110
IC C14B   C14C  C14E   C15A       1.3400  123.50  180.00  112.20   1.5300
IC C15A   C14C  *C14E  H14E1      1.5300  112.20  120.00  111.50   1.1110
IC C15A   C14C  *C14E  H14E2      1.1110  111.50 -120.00  111.50   1.1110
IC C14C   C14E  C15A   C15B       1.5020  112.20  180.00  112.20   1.5020
IC C15B   C14E  *C15A  H15A1      1.5020  112.20  120.00  110.10   1.1110
IC C15B   C14E  *C15A  H15A2      1.5020  112.20 -120.00  110.10   1.1110
IC C14E   C15A  C15B   C15C       1.5300  112.20  180.00  123.50   1.3400
IC C15C   C15A  *C15B  H15B       1.3400  123.50  180.00  116.00   1.1000
IC C15A   C15B  C15C   C15E       1.5020  123.50  180.00  123.50   1.5040
IC C15D   C15B  *C15C  C15E       1.5040  123.50  180.00  123.50   1.5040
IC C15B   C15C  C15D   H15D1      1.3400  123.50  180.00  111.50   1.1110
IC H15D1  C15C  *C15D  H15D2      1.1110  111.50  120.00  111.50   1.1110
IC H15D1  C15C  *C15D  H15D3      1.1110  111.50 -120.00  111.50   1.1110
IC C15B   C15C  C15E   H15E1      1.3400  123.50  180.00  111.50   1.1110
IC H15E1  C15C  *C15E  H15E2      1.1110  111.50  120.00  111.50   1.1110
IC H15E1  C15C  *C15E  H15E3      1.1110  111.50 -120.00  111.50   1.1110

RESI DL19PP        -2.00 !  [name]
GROUP
ATOM P2    PG1      1.34 !        HO22
ATOM O22   OG311   -0.71 !        |
ATOM HO22  HGP1     0.44 !        O22            !! based on RESI PPI2
ATOM O23   OG2P1   -0.86 !        |          
ATOM O24   OG2P1   -0.86 !   O23==P2==O24 (-) 
                         !        |          
ATOM P1    PG1      1.46 !        O12         
ATOM O12   OG304   -0.63 !        |          
ATOM O13   OG2P1   -0.83 !   O13==P1==O14 (-) 
ATOM O14   OG2P1   -0.83 !        |          
ATOM O11   OG303   -0.62 !        O11         
                         !        |
ATOM C1A   CG321   -0.08 !  H1A1--C1A--H1A2         
ATOM H1A1  HGA2     0.09 !        |
ATOM H1A2  HGA2     0.09 !        |
GROUP               0.00 !        |
ATOM C1B   CG321   -0.18 !  H1B1--C1B--H1B2
ATOM H1B1  HGA2     0.09 !        | 
ATOM H1B2  HGA2     0.09 !        |    H1D1        
GROUP               0.00 !        |    |
ATOM C1C   CG311   -0.09 !   H1C--C1C--C1D--H1D2    
ATOM H1C   HGA1     0.09 !        |    |
GROUP               0.00 !        |    H1D3        
ATOM C1D   CG331   -0.27 !        |
ATOM H1D1  HGA3     0.09 !        |
ATOM H1D2  HGA3     0.09 !        |
ATOM H1D3  HGA3     0.09 !  H1E1--C1E--H1E2         
GROUP               0.00 !        | 
ATOM C1E   CG321   -0.18 !        |
ATOM H1E1  HGA2     0.09 !        |
ATOM H1E2  HGA2     0.09 !  H2A1--C2A--H2A2         
GROUP               0.00 !        |
ATOM C2A   CG321   -0.18 !        |
ATOM H2A1  HGA2     0.09 !        |
ATOM H2A2  HGA2     0.09 !        C2B--H2B         (cis)
GROUP               0.00 !        ||
ATOM C2B   CG2D1   -0.15 !        ||   H2D1        
ATOM H2B   HGA4     0.15 !        ||   |
GROUP               0.00 !        C2C--C2D--H2D2    
ATOM C2C   CG2D1    0.00 !        |    |
GROUP               0.00 !        |    H2D3        
ATOM C2D   CG331   -0.27 !        !
ATOM H2D1  HGA3     0.09 !        !
ATOM H2D2  HGA3     0.09 !        !
ATOM H2D3  HGA3     0.09 !  H2E1--C2E--H2E2         
GROUP               0.00 !        ! 
ATOM C2E   CG321   -0.18 !        !
ATOM H2E1  HGA2     0.09 !        |
ATOM H2E2  HGA2     0.09 !  H3A1--C3A--H3A2         
GROUP               0.00 !        |
ATOM C3A   CG321   -0.18 !        |
ATOM H3A1  HGA2     0.09 !        |
ATOM H3A2  HGA2     0.09 !        C3B--H3B         (cis)
GROUP               0.00 !        ||
ATOM C3B   CG2D1   -0.15 !        ||   H3D1        
ATOM H3B   HGA4     0.15 !        ||   |
GROUP               0.00 !        C3C--C3D--H3D2    
ATOM C3C   CG2D1    0.00 !        |    |
GROUP               0.00 !        |    H3D3        
ATOM C3D   CG331   -0.27 !        !
ATOM H3D1  HGA3     0.09 !        !
ATOM H3D2  HGA3     0.09 !        !
ATOM H3D3  HGA3     0.09 !  H3E1--C3E--H3E2         
GROUP               0.00 !        ! 
ATOM C3E   CG321   -0.18 !        !
ATOM H3E1  HGA2     0.09 !        |
ATOM H3E2  HGA2     0.09 !  H4A1--C4A--H4A2         
GROUP               0.00 !        |
ATOM C4A   CG321   -0.18 !        |
ATOM H4A1  HGA2     0.09 !        |
ATOM H4A2  HGA2     0.09 !        C4B--H4B         (cis)
GROUP               0.00 !        ||
ATOM C4B   CG2D1   -0.15 !        ||   H4D1        
ATOM H4B   HGA4     0.15 !        ||   |
GROUP               0.00 !        C4C--C4D--H4D2    
ATOM C4C   CG2D1    0.00 !        |    |
GROUP               0.00 !        |    H4D3        
ATOM C4D   CG331   -0.27 !        !
ATOM H4D1  HGA3     0.09 !        !
ATOM H4D2  HGA3     0.09 !        !
ATOM H4D3  HGA3     0.09 !  H4E1--C4E--H4E2         
GROUP               0.00 !        ! 
ATOM C4E   CG321   -0.18 !        !
ATOM H4E1  HGA2     0.09 !        |
ATOM H4E2  HGA2     0.09 !  H5A1--C5A--H5A2         
GROUP               0.00 !        |
ATOM C5A   CG321   -0.18 !        |
ATOM H5A1  HGA2     0.09 !        |
ATOM H5A2  HGA2     0.09 !        C5B--H5B         (cis)
GROUP               0.00 !        ||
ATOM C5B   CG2D1   -0.15 !        ||   H5D1        
ATOM H5B   HGA4     0.15 !        ||   |
GROUP               0.00 !        C5C--C5D--H5D2    
ATOM C5C   CG2D1    0.00 !        |    |
GROUP               0.00 !        |    H5D3        
ATOM C5D   CG331   -0.27 !        !
ATOM H5D1  HGA3     0.09 !        !
ATOM H5D2  HGA3     0.09 !        !
ATOM H5D3  HGA3     0.09 !  H5E1--C5E--H5E2         
GROUP               0.00 !        ! 
ATOM C5E   CG321   -0.18 !        !
ATOM H5E1  HGA2     0.09 !        |
ATOM H5E2  HGA2     0.09 !  H6A1--C6A--H6A2         
GROUP               0.00 !        |
ATOM C6A   CG321   -0.18 !        |
ATOM H6A1  HGA2     0.09 !        |
ATOM H6A2  HGA2     0.09 !        C6B--H6B         (cis)
GROUP               0.00 !        ||
ATOM C6B   CG2D1   -0.15 !        ||   H6D1        
ATOM H6B   HGA4     0.15 !        ||   |
GROUP               0.00 !        C6C--C6D--H6D2    
ATOM C6C   CG2D1    0.00 !        |    |
GROUP               0.00 !        |    H6D3        
ATOM C6D   CG331   -0.27 !        !
ATOM H6D1  HGA3     0.09 !        !
ATOM H6D2  HGA3     0.09 !        !
ATOM H6D3  HGA3     0.09 !  H6E1-C6E--H6E2         
GROUP               0.00 !        ! 
ATOM C6E   CG321   -0.18 !        !
ATOM H6E1  HGA2     0.09 !        |
ATOM H6E2  HGA2     0.09 !  H7A1--C7A--H7A2         
GROUP               0.00 !        |
ATOM C7A   CG321   -0.18 !        |
ATOM H7A1  HGA2     0.09 !        |
ATOM H7A2  HGA2     0.09 !        C7B--H7B         (cis)
GROUP               0.00 !        ||
ATOM C7B   CG2D1   -0.15 !        ||   H7D1        
ATOM H7B   HGA4     0.15 !        ||   |
GROUP               0.00 !        C7C--C7D--H7D2    
ATOM C7C   CG2D1    0.00 !        |    |
GROUP               0.00 !        |    H7D3        
ATOM C7D   CG331   -0.27 !        !
ATOM H7D1  HGA3     0.09 !        !
ATOM H7D2  HGA3     0.09 !        !
ATOM H7D3  HGA3     0.09 !  H7E1-C7E--H7E2         
GROUP               0.00 !        ! 
ATOM C7E   CG321   -0.18 !        !
ATOM H7E1  HGA2     0.09 !        |
ATOM H7E2  HGA2     0.09 !  H8A1--C8A--H8A2         
GROUP               0.00 !        |
ATOM C8A   CG321   -0.18 !        |
ATOM H8A1  HGA2     0.09 !        |
ATOM H8A2  HGA2     0.09 !        C8B--H8B         (cis)
GROUP               0.00 !        ||
ATOM C8B   CG2D1   -0.15 !        ||   H8D1        
ATOM H8B   HGA4     0.15 !        ||   |
GROUP               0.00 !        C8C--C8D--H8D2    
ATOM C8C   CG2D1    0.00 !        |    |
GROUP               0.00 !        |    H8D3        
ATOM C8D   CG331   -0.27 !        !
ATOM H8D1  HGA3     0.09 !        !
ATOM H8D2  HGA3     0.09 !        !
ATOM H8D3  HGA3     0.09 !  H8E1-C8E--H8E2         
GROUP               0.00 !        ! 
ATOM C8E   CG321   -0.18 !        !
ATOM H8E1  HGA2     0.09 !        |
ATOM H8E2  HGA2     0.09 !  H9A1--C9A--H9A2         
GROUP               0.00 !        |
ATOM C9A   CG321   -0.18 !        |
ATOM H9A1  HGA2     0.09 !        |
ATOM H9A2  HGA2     0.09 !        C9B--H9B         (cis)
GROUP               0.00 !        ||
ATOM C9B   CG2D1   -0.15 !        ||   H9D1        
ATOM H9B   HGA4     0.15 !        ||   |
GROUP               0.00 !        C9C--C9D--H9D2    
ATOM C9C   CG2D1    0.00 !        |    |
GROUP               0.00 !        |    H9D3        
ATOM C9D   CG331   -0.27 !        !
ATOM H9D1  HGA3     0.09 !        !
ATOM H9D2  HGA3     0.09 !        !
ATOM H9D3  HGA3     0.09 !  H9E1-C9E--H9E2         
GROUP               0.00 !        ! 
ATOM C9E   CG321   -0.18 !        !
ATOM H9E1  HGA2     0.09 !        |
ATOM H9E2  HGA2     0.09 ! H10A1--C10A--H10A2         
GROUP               0.00 !        |
ATOM C10A  CG321   -0.18 !        |
ATOM H10A1 HGA2     0.09 !        |
ATOM H10A2 HGA2     0.09 !        C10B--H110B         (cis)
GROUP               0.00 !        ||
ATOM C10B  CG2D1   -0.15 !        ||   H10D1        
ATOM H10B  HGA4     0.15 !        ||   |
GROUP               0.00 !        C10C-C10D--H10D2    
ATOM C10C  CG2D1    0.00 !        |    |
GROUP               0.00 !        |    H10D3        
ATOM C10D  CG331   -0.27 !        !
ATOM H10D1 HGA3     0.09 !        !
ATOM H10D2 HGA3     0.09 !        !
ATOM H10D3 HGA3     0.09 ! H10E1-C10E--H10E2         
GROUP               0.00 !        ! 
ATOM C10E  CG321   -0.18 !        !
ATOM H10E1 HGA2     0.09 !        |
ATOM H10E2 HGA2     0.09 ! H11A1--C11A--H11A2         
GROUP               0.00 !        |
ATOM C11A  CG321   -0.18 !        |
ATOM H11A1 HGA2     0.09 !        |
ATOM H11A2 HGA2     0.09 !        C11B--H11B         (cis)
GROUP               0.00 !        ||
ATOM C11B  CG2D1   -0.15 !        ||   H11D1        
ATOM H11B  HGA4     0.15 !        ||   |
GROUP               0.00 !        C11C-C11D--H11D2    
ATOM C11C  CG2D1    0.00 !        |    |
GROUP               0.00 !        |    H11D3        
ATOM C11D  CG331   -0.27 !        !
ATOM H11D1 HGA3     0.09 !        !
ATOM H11D2 HGA3     0.09 !        !
ATOM H11D3 HGA3     0.09 ! H11E1-C11E--H11E2         
GROUP               0.00 !        ! 
ATOM C11E  CG321   -0.18 !        !
ATOM H11E1 HGA2     0.09 !        |
ATOM H11E2 HGA2     0.09 ! H12A1--C12A--H12A2         
GROUP               0.00 !        |
ATOM C12A  CG321   -0.18 !        |
ATOM H12A1 HGA2     0.09 !        |
ATOM H12A2 HGA2     0.09 !        C12B--H12B         (cis)
GROUP               0.00 !        ||
ATOM C12B  CG2D1   -0.15 !        ||   H12D1        
ATOM H12B  HGA4     0.15 !        ||   |
GROUP               0.00 !        C12C-C12D--H12D2    
ATOM C12C  CG2D1    0.00 !        |    |
GROUP               0.00 !        |    H12D3        
ATOM C12D  CG331   -0.27 !        !
ATOM H12D1 HGA3     0.09 !        !
ATOM H12D2 HGA3     0.09 !        !
ATOM H12D3 HGA3     0.09 ! H1E12-C12E--H12E2         
GROUP               0.00 !        ! 
ATOM C12E  CG321   -0.18 !        !
ATOM H12E1 HGA2     0.09 !        |
ATOM H12E2 HGA2     0.09 ! H13A1--C13A--H13A2         
GROUP               0.00 !        |
ATOM C13A  CG321   -0.18 !        |
ATOM H13A1 HGA2     0.09 !        |
ATOM H13A2 HGA2     0.09 !        C13B--H13B         (cis)
GROUP               0.00 !        ||
ATOM C13B  CG2D1   -0.15 !        ||   H13D1        
ATOM H13B  HGA4     0.15 !        ||   |
GROUP               0.00 !        C13C-C13D--H13D2    
ATOM C13C  CG2D1    0.00 !        |    |
GROUP               0.00 !        |    H13D3        
ATOM C13D  CG331   -0.27 !        !
ATOM H13D1 HGA3     0.09 !        !
ATOM H13D2 HGA3     0.09 !        !
ATOM H13D3 HGA3     0.09 ! H13E1-C13E--H13E2         
GROUP               0.00 !        ! 
ATOM C13E  CG321   -0.18 !        !
ATOM H13E1 HGA2     0.09 !        |
ATOM H13E2 HGA2     0.09 ! H14A1--C14A--H14A2         
GROUP               0.00 !        |
ATOM C14A  CG321   -0.18 !        |
ATOM H14A1 HGA2     0.09 !        |
ATOM H14A2 HGA2     0.09 !        C14B--H14B         (cis)
GROUP               0.00 !        ||
ATOM C14B  CG2D1   -0.15 !        ||   H14D1        
ATOM H14B  HGA4     0.15 !        ||   |
GROUP               0.00 !        C14C-C14D--H14D2    
ATOM C14C  CG2D1    0.00 !        |    |
GROUP               0.00 !        |    H14D3        
ATOM C14D  CG331   -0.27 !        !
ATOM H14D1 HGA3     0.09 !        !
ATOM H14D2 HGA3     0.09 !        !
ATOM H14D3 HGA3     0.09 ! H14E1-C14E--H14E2         
GROUP               0.00 !        | 
ATOM C14E  CG321   -0.18 !        |
ATOM H14E1 HGA2     0.09 !        |
ATOM H14E2 HGA2     0.09 ! H15A1--C15A--H15A2         
GROUP               0.00 !        |
ATOM C15A  CG321   -0.18 !        |
ATOM H15A1 HGA2     0.09 !        |
ATOM H15A2 HGA2     0.09 !        C15B--H15B         (cis)
GROUP               0.00 !        ||
ATOM C15B  CG2D1   -0.15 !        ||   H15D1        
ATOM H15B  HGA4     0.15 !        ||   |
GROUP               0.00 !        C15C-C15D--H15D2    
ATOM C15C  CG2D1    0.00 !        |    |
GROUP               0.00 !        |    H15D3        
ATOM C15D  CG331   -0.27 !        |
ATOM H15D1 HGA3     0.09 !        |
ATOM H15D2 HGA3     0.09 !        |
ATOM H15D3 HGA3     0.09 ! H15E1-C15E--H15E2         
GROUP               0.00 !        |                                  
ATOM C15E  CG321   -0.18 !        |                                
ATOM H15E1 HGA2     0.09 !        |
ATOM H15E2 HGA2     0.09 ! H16A1--C16A--H16A2         
GROUP               0.00 !        |
ATOM C16A  CG321   -0.18 !        |
ATOM H16A1 HGA2     0.09 !        |
ATOM H16A2 HGA2     0.09 !        C16B--H16B         (cis)
GROUP               0.00 !        ||
ATOM C16B  CG2D1   -0.15 !        ||   H16D1        
ATOM H16B  HGA4     0.15 !        ||   |
GROUP               0.00 !        C16C-C16D--H16D2    
ATOM C16C  CG2D1    0.00 !        |    |
GROUP               0.00 !        |    H16D3        
ATOM C16D  CG331   -0.27 !        |
ATOM H16D1 HGA3     0.09 !        |
ATOM H16D2 HGA3     0.09 !        |
ATOM H16D3 HGA3     0.09 ! H16E1-C16E--H16E2         
GROUP               0.00 !        | 
ATOM C16E  CG321   -0.18 !        |
ATOM H16E1 HGA2     0.09 !        |
ATOM H16E2 HGA2     0.09 ! H17A1--C17A--H17A2         
GROUP               0.00 !        |
ATOM C17A  CG321   -0.18 !        |
ATOM H17A1 HGA2     0.09 !        |
ATOM H17A2 HGA2     0.09 !        C17B--H17B         (trans)
GROUP               0.00 !        ||
ATOM C17B  CG2D1   -0.15 !        ||   H17D1        
ATOM H17B  HGA4     0.15 !        ||   |
GROUP               0.00 !        C17C-C17D--H17D2    
ATOM C17C  CG2D1    0.00 !        |    |
GROUP               0.00 !        |    H17D3        
ATOM C17D  CG331   -0.27 !        |
ATOM H17D1 HGA3     0.09 !        |
ATOM H17D2 HGA3     0.09 !        |
ATOM H17D3 HGA3     0.09 ! H17E1-C17E--H17E2         
GROUP               0.00 !        | 
ATOM C17E  CG321   -0.18 !        |
ATOM H17E1 HGA2     0.09 !        |
ATOM H17E2 HGA2     0.09 ! H18A1--C18A--H18A2         
GROUP               0.00 !        |
ATOM C18A  CG321   -0.18 !        |
ATOM H18A1 HGA2     0.09 !        |
ATOM H18A2 HGA2     0.09 !        C18B--H18B         (trans)
GROUP               0.00 !        ||
ATOM C18B  CG2D1   -0.15 !        ||   H18D1        
ATOM H18B  HGA4     0.15 !        ||   |
GROUP               0.00 !        C18C-C18D--H18D2    
ATOM C18C  CG2D1    0.00 !        |    |
GROUP               0.00 !        |    H18D3        
ATOM C18D  CG331   -0.27 !        |
ATOM H18D1 HGA3     0.09 !        |
ATOM H18D2 HGA3     0.09 !        |
ATOM H18D3 HGA3     0.09 ! H18E1-C18E--H18E2         
GROUP               0.00 !        | 
ATOM C18E  CG321   -0.18 !        |
ATOM H18E1 HGA2     0.09 !        |
ATOM H18E2 HGA2     0.09 ! H19A1--C19A--H19A2         
GROUP               0.00 !        |
ATOM C19A  CG321   -0.18 !        |
ATOM H19A1 HGA2     0.09 !        |
ATOM H19A2 HGA2     0.09 !        C19B--H19B
GROUP               0.00 !        ||
ATOM C19B  CG2D1   -0.15 !        ||   H19D1        
ATOM H19B  HGA4     0.15 !        ||   |
GROUP               0.00 !        C19C-C19D--H19D2    
ATOM C19C  CG2D1    0.00 !        |    |
GROUP               0.00 !        |    H19D3        
ATOM C19D  CG331   -0.27 !        |
ATOM H19D1 HGA3     0.09 !        |
ATOM H19D2 HGA3     0.09 !        |
ATOM H19D3 HGA3     0.09 ! H19E1-C19E--H19E2         
GROUP               0.00 !
ATOM C19E  CG331   -0.27 !
ATOM H19E1 HGA3     0.09 !
ATOM H19E2 HGA3     0.09 !
ATOM H19E3 HGA3     0.09 !

BOND O22 HO22 P2 O22  P2 O23  P2 O24  P2  O12 ! Phosphate group 2
BOND P1  O12  P1 O13  P1 O14  P1 O11  O11 C1A ! Phosphate group 1
BOND C1A C1B  C1B C1C  C1C C1D  C1C C1E ! alpha isoprene backbone carbons
BOND C1A H1A1  C1A H1A2                 ! C1A hydrogens
BOND C1B H1B1  C1B H1B2                 ! C1B hydrogens
BOND C1C H1C                            ! C1C hydrogen
BOND C1D H1D1  C1D H1D2  C1D H1D3       ! C1D hydrogens
BOND C1E H1E1  C1E H1E2                 ! C1E hydrogens
BOND C1E C2A                            ! isoprene linking bond
BOND C2A C2B   C2C C2D   C2C C2E        ! cis isoprene backbone carbons
DOUBLE C2B C2C                          ! cis double bond
BOND C2A H2A1  C2A H2A2                 ! C2A hydrogens
BOND C2B H2B                            ! C2B hydrogen
BOND C2D H2D1  C2D H2D2  C2D H2D3       ! C2D hydrogens
BOND C2E H2E1  C2E H2E2                 ! C2E hydrogens
BOND C2E C3A                            ! isoprene linking bond
BOND C3A C3B   C3C C3D   C3C C3E        ! cis isoprene backbone carbons
DOUBLE C3B C3C                          ! cis double bond
BOND C3A H3A1  C3A H3A2                 ! C3A hydrogens
BOND C3B H3B                            ! C3B hydrogen
BOND C3D H3D1  C3D H3D2  C3D H3D3       ! C3D hydrogens
BOND C3E H3E1  C3E H3E2                 ! C3E hydrogens
BOND C3E C4A                            ! isoprene linking bond
BOND C4A C4B   C4C C4D   C4C C4E        ! cis isoprene backbone carbons
DOUBLE C4B C4C                          ! cis double bond
BOND C4A H4A1  C4A H4A2                 ! C4A hydrogens
BOND C4B H4B                            ! C4B hydrogen
BOND C4D H4D1  C4D H4D2  C4D H4D3       ! C4D hydrogens
BOND C4E H4E1  C4E H4E2                 ! C4E hydrogens
BOND C4E C5A                            ! isoprene linking bond
BOND C5A C5B   C5C C5D   C5C C5E        ! cis isoprene backbone carbons
DOUBLE C5B C5C                          ! cis double bond
BOND C5A H5A1  C5A H5A2                 ! C5A hydrogens
BOND C5B H5B                            ! C5B hydrogen
BOND C5D H5D1  C5D H5D2  C5D H5D3       ! C5D hydrogens
BOND C5E H5E1  C5E H5E2                 ! C5E hydrogens
BOND C5E C6A                            ! isoprene linking bond
BOND C6A C6B   C6C C6D   C6C C6E        ! cis isoprene backbone carbons
DOUBLE C6B C6C                          ! cis double bond
BOND C6A H6A1  C6A H6A2                 ! C6A hydrogens
BOND C6B H6B                            ! C6B hydrogen
BOND C6D H6D1  C6D H6D2  C6D H6D3       ! C6D hydrogens
BOND C6E H6E1  C6E H6E2                 ! C6E hydrogens
BOND C6E C7A                            ! isoprene linking bond
BOND C7A C7B   C7C C7D   C7C C7E        ! cis isoprene backbone carbons
DOUBLE C7B C7C                          ! cis double bond
BOND C7A H7A1  C7A H7A2                 ! C7A hydrogens
BOND C7B H7B                            ! C7B hydrogen
BOND C7D H7D1  C7D H7D2  C7D H7D3       ! C7D hydrogens
BOND C7E H7E1  C7E H7E2                 ! C7E hydrogens
BOND C7E C8A                            ! isoprene linking bond
BOND C8A C8B   C8C C8D   C8C C8E        ! cis isoprene backbone carbons
DOUBLE C8B C8C                          ! cis double bond
BOND C8A H8A1  C8A H8A2                 ! C8A hydrogens
BOND C8B H8B                            ! C8B hydrogen
BOND C8D H8D1  C8D H8D2  C8D H8D3       ! C8D hydrogens
BOND C8E H8E1  C8E H8E2                 ! C8E hydrogens
BOND C8E C9A                            ! isoprene linking bond
BOND C9A C9B   C9C C9D   C9C C9E        ! cis isoprene backbone carbons
DOUBLE C9B C9C                          ! cis double bond
BOND C9A H9A1  C9A H9A2                 ! C9A hydrogens
BOND C9B H9B                            ! C9B hydrogen
BOND C9D H9D1  C9D H9D2  C9D H9D3       ! C9D hydrogens
BOND C9E H9E1  C9E H9E2                 ! C9E hydrogens
BOND C9E C10A                            ! isoprene linking bond
BOND C10A C10B   C10C C10D   C10C C10E  ! cis isoprene backbone carbons
DOUBLE C10B C10C                        ! cis double bond
BOND C10A H10A1  C10A H10A2             ! C10A hydrogens
BOND C10B H10B                          ! C10B hydrogen
BOND C10D H10D1  C10D H10D2  C10D H10D3 ! C10D hydrogens
BOND C10E H10E1  C10E H10E2             ! C10E hydrogens
BOND C10E C11A                          ! isoprene linking bond
BOND C11A C11B   C11C C11D   C11C C11E  ! cis isoprene backbone carbons
DOUBLE C11B C11C                        ! cis double bond
BOND C11A H11A1  C11A H11A2             ! C11A hydrogens
BOND C11B H11B                          ! C11B hydrogen
BOND C11D H11D1  C11D H11D2  C11D H11D3 ! C11D hydrogens
BOND C11E H11E1  C11E H11E2             ! C11E hydrogens
BOND C11E C12A                          ! isoprene linking bond
BOND C12A C12B   C12C C12D   C12C C12E  ! cis isoprene backbone carbons
DOUBLE C12B C12C                        ! cis double bond
BOND C12A H12A1  C12A H12A2             ! C12A hydrogens
BOND C12B H12B                          ! C12B hydrogen
BOND C12D H12D1  C12D H12D2  C12D H12D3 ! C12D hydrogens
BOND C12E H12E1  C12E H12E2             ! C12E hydrogens
BOND C12E C13A                          ! isoprene linking bond
BOND C13A C13B   C13C C13D   C13C C13E  ! cis isoprene backbone carbons
DOUBLE C13B C13C                        ! cis double bond
BOND C13A H13A1  C13A H13A2             ! C13A hydrogens
BOND C13B H13B                          ! C13B hydrogen
BOND C13D H13D1  C13D H13D2  C13D H13D3 ! C13D hydrogens
BOND C13E H13E1  C13E H13E2             ! C13E hydrogens
BOND C13E C14A                          ! isoprene linking bond
BOND C14A C14B   C14C C14D   C14C C14E  ! cis isoprene backbone carbons
DOUBLE C14B C14C                        ! cis double bond
BOND C14A H14A1  C14A H14A2             ! C14A hydrogens
BOND C14B H14B                          ! C14B hydrogen
BOND C14D H14D1  C14D H14D2  C14D H14D3 ! C14D hydrogens
BOND C14E H14E1  C14E H14E2             ! C14E hydrogens
BOND C14E C15A                          ! isoprene linking bond
BOND C15A C15B   C15C C15D   C15C C15E  ! cis isoprene backbone carbons
DOUBLE C15B C15C                        ! cis double bond
BOND C15A H15A1  C15A H15A2             ! C15A hydrogens
BOND C15B H15B                          ! C15B hydrogen
BOND C15D H15D1  C15D H15D2  C15D H15D3 ! C15D hydrogens
BOND C15E H15E1  C15E H15E2             ! C15E hydrogens
BOND C15E C16A                          ! isoprene linking bond
BOND C16A C16B   C16C C16D   C16C C16E  ! cis isoprene backbone carbons
DOUBLE C16B C16C                        ! cis double bond
BOND C16A H16A1  C16A H16A2             ! C16A hydrogens
BOND C16B H16B                          ! C16B hydrogen
BOND C16D H16D1  C16D H16D2  C16D H16D3 ! C16D hydrogens
BOND C16E H16E1  C16E H16E2             ! C16E hydrogens
BOND C16E C17A                          ! isoprene linking bond
BOND C17A C17B   C17C C17D   C17C C17E  ! trans isoprene backbone carbons
DOUBLE C17B C17C                        ! trans double bond
BOND C17A H17A1  C17A H17A2             ! C17A hydrogens
BOND C17B H17B                          ! C17B hydrogen
BOND C17D H17D1  C17D H17D2  C17D H17D3 ! C17D hydrogens
BOND C17E H17E1  C17E H17E2             ! C17E hydrogens
BOND C17E C18A                          ! isoprene linking bond
BOND C18A C18B   C18C C18D   C18C C18E  ! trans isoprene backbone carbons
DOUBLE C18B C18C                        ! trans double bond
BOND C18A H18A1  C18A H18A2             ! C18A hydrogens
BOND C18B H18B                          ! C18B hydrogen
BOND C18D H18D1  C18D H18D2  C18D H18D3 ! C18D hydrogens
BOND C18E H18E1  C18E H18E2             ! C18E hydrogens
BOND C18E C19A                          ! isoprene linking bond
BOND C19A C19B   C19C C19D   C19C C19E  ! omega isoprene backbone carbons
DOUBLE C19B C19C                        ! omega double bond
BOND C19A H19A1  C19A H19A2             ! C19A hydrogens
BOND C19B H19B                          ! C19B hydrogen
BOND C19D H19D1  C19D H19D2  C19D H19D3 ! C19D hydrogens
BOND C19E H19E1  C19E H19E2  C19E H19E3 ! C19E hydrogens
IC O22   O12  *P2   O23        1.6100  111.00  120.00  111.60   1.5100
IC O22   O12  *P2   O24        1.6100  111.00 -120.00  111.60   1.5100
IC O12   P2   O22   HO22       1.6750  111.00  180.00  115.00   0.9600
IC O22   P2   O12   P1         1.6100  111.00  180.00  143.00   1.6750
IC P2    O12  P1    O11        1.6750  143.00  180.00  105.00   1.6500
IC O11   O12  *P1   O13        1.6500  105.00  120.00  111.60   1.5100
IC O11   O12  *P1   O14        1.5100  111.60 -120.00  111.60   1.5100
IC O12   P1   O11   C1A        1.6750  105.00  180.00  120.00   1.4400
IC P1    O11  C1A   C1B        1.6500  120.00  180.00  110.10   1.5300
IC C1B   O11  *C1A  H1A1       1.5300  110.10  120.00  109.50   1.1110
IC C1B   O11  *C1A  H1A2       1.5300  110.10 -120.00  109.50   1.1110
IC O11   C1A  C1B   C1C        1.4400  110.10  180.00  113.50   1.5380
IC C1C   C1A  *C1B  H1B1       1.5380  113.50  120.00  110.10   1.1110
IC C1C   C1A  *C1B  H1B2       1.5380  113.50 -120.00  110.10   1.1110
IC C1A   C1B  C1C   C1E        1.5300  113.50  180.00  113.50   1.5380
IC C1E   C1B  *C1C  C1D        1.5380  113.50 -120.00  114.00   1.5380
IC C1E   C1B  *C1C  H1C        1.5380  114.00  120.00  110.10   1.1110
IC C1B   C1C  C1D   H1D1       1.5380  114.00  180.00  110.10   1.1110
IC H1D1  C1C  *C1D  H1D2       1.1110  110.10  120.00  110.10   1.1110
IC H1D1  C1C  *C1D  H1D3       1.1110  110.10 -120.00  110.10   1.1110
IC C1B   C1C  C1E   C2A        1.5380  113.50  180.00  113.50   1.5300
IC C2A   C1C  *C1E  H1E1       1.5300  113.50  120.00  110.10   1.1110
IC C2A   C1C  *C1E  H1E2       1.1110  110.10 -120.00  110.10   1.1110
IC C1C   C1E  C2A   C2B        1.5380  113.50  180.00  112.20   1.5020
IC C2B   C1E  *C2A  H2A1       1.5020  112.20  120.00  110.10   1.1110
IC C2B   C1E  *C2A  H2A2       1.5020  112.20 -120.00  110.10   1.1110
IC C1E   C2A  C2B   C2C        1.5300  112.20  180.00  123.50   1.3400
IC C2C   C2A  *C2B  H2B        1.3400  123.50  180.00  116.00   1.1000
IC C2A   C2B  C2C   C2D        1.5020  123.50  180.00  123.50   1.5020
IC C2E   C2B  *C2C  C2D        1.5020  123.50  180.00  123.50   1.5040
IC C2B   C2C  C2D   H2D1       1.3400  123.50  180.00  111.50   1.1110
IC H2D1  C2C  *C2D  H2D2       1.1110  111.50  120.00  111.50   1.1110
IC H2D1  C2C  *C2D  H2D3       1.1110  111.50 -120.00  111.50   1.1110
IC C2B   C2C  C2E   C3A        1.3400  123.50  180.00  112.20   1.5300
IC C3A   C2C  *C2E  H2E1       1.5300  112.20  120.00  111.50   1.1110
IC C3A   C2C  *C2E  H2E2       1.1110  111.50 -120.00  111.50   1.1110
IC C2C   C2E  C3A   C3B        1.5020  112.20  180.00  112.20   1.5020
IC C3B   C2E  *C3A  H3A1       1.5020  112.20  120.00  110.10   1.1110
IC C3B   C2E  *C3A  H3A2       1.5020  112.20 -120.00  110.10   1.1110
IC C2E   C3A  C3B   C3C        1.5300  112.20  180.00  123.50   1.3400
IC C3C   C3A  *C3B  H3B        1.3400  123.50  180.00  116.00   1.1000
IC C3A   C3B  C3C   C3D        1.5020  123.50  180.00  123.50   1.5020
IC C3E   C3B  *C3C  C3D        1.5020  123.50  180.00  123.50   1.5040
IC C3B   C3C  C3D   H3D1       1.3400  123.50  180.00  111.50   1.1110
IC H3D1  C3C  *C3D  H3D2       1.1110  111.50  120.00  111.50   1.1110
IC H3D1  C3C  *C3D  H3D3       1.1110  111.50 -120.00  111.50   1.1110
IC C3B   C3C  C3E   C4A        1.3400  123.50  180.00  112.20   1.5300
IC C4A   C3C  *C3E  H3E1       1.5300  112.20  120.00  111.50   1.1110
IC C4A   C3C  *C3E  H3E2       1.1110  111.50 -120.00  111.50   1.1110
IC C3C   C3E  C4A   C4B        1.5020  112.20  180.00  112.20   1.5020
IC C4B   C3E  *C4A  H4A1       1.5020  112.20  120.00  110.10   1.1110
IC C4B   C3E  *C4A  H4A2       1.5020  112.20 -120.00  110.10   1.1110
IC C3E   C4A  C4B   C4C        1.5300  112.20  180.00  123.50   1.3400
IC C4C   C4A  *C4B  H4B        1.3400  123.50  180.00  116.00   1.1000
IC C4A   C4B  C4C   C4D        1.5020  123.50  180.00  123.50   1.5020
IC C4E   C4B  *C4C  C4D        1.5020  123.50  180.00  123.50   1.5040
IC C4B   C4C  C4D   H4D1       1.3400  123.50  180.00  111.50   1.1110
IC H4D1  C4C  *C4D  H4D2       1.1110  111.50  120.00  111.50   1.1110
IC H4D1  C4C  *C4D  H4D3       1.1110  111.50 -120.00  111.50   1.1110
IC C4B   C4C  C4E   C5A        1.3400  123.50  180.00  112.20   1.5300
IC C5A   C4C  *C4E  H4E1       1.5300  112.20  120.00  111.50   1.1110
IC C5A   C4C  *C4E  H4E2       1.1110  111.50 -120.00  111.50   1.1110
IC C4C   C4E  C5A   C5B        1.5020  112.20  180.00  112.20   1.5020
IC C5B   C4E  *C5A  H5A1       1.5020  112.20  120.00  110.10   1.1110
IC C5B   C4E  *C5A  H5A2       1.5020  112.20 -120.00  110.10   1.1110
IC C4E   C5A  C5B   C5C        1.5300  112.20  180.00  123.50   1.3400
IC C5C   C5A  *C5B  H5B        1.3400  123.50  180.00  116.00   1.1000
IC C5A   C5B  C5C   C5D        1.5020  123.50  180.00  123.50   1.5020
IC C5E   C5B  *C5C  C5D        1.5020  123.50  180.00  123.50   1.5040
IC C5B   C5C  C5D   H5D1       1.3400  123.50  180.00  111.50   1.1110
IC H5D1  C5C  *C5D  H5D2       1.1110  111.50  120.00  111.50   1.1110
IC H5D1  C5C  *C5D  H5D3       1.1110  111.50 -120.00  111.50   1.1110
IC C5B   C5C  C5E   C6A        1.3400  123.50  180.00  112.20   1.5300
IC C6A   C5C  *C5E  H5E1       1.5300  112.20  120.00  111.50   1.1110
IC C6A   C5C  *C5E  H5E2       1.1110  111.50 -120.00  111.50   1.1110
IC C5C   C5E  C6A   C6B        1.5020  112.20  180.00  112.20   1.5020
IC C6B   C5E  *C6A  H6A1       1.5020  112.20  120.00  110.10   1.1110
IC C6B   C5E  *C6A  H6A2       1.5020  112.20 -120.00  110.10   1.1110
IC C5E   C6A  C6B   C6C        1.5300  112.20  180.00  123.50   1.3400
IC C6C   C6A  *C6B  H6B        1.3400  123.50  180.00  116.00   1.1000
IC C6A   C6B  C6C   C6D        1.5020  123.50  180.00  123.50   1.5020
IC C6E   C6B  *C6C  C6D        1.5020  123.50  180.00  123.50   1.5040
IC C6B   C6C  C6D   H6D1       1.3400  123.50  180.00  111.50   1.1110
IC H6D1  C6C  *C6D  H6D2       1.1110  111.50  120.00  111.50   1.1110
IC H6D1  C6C  *C6D  H6D3       1.1110  111.50 -120.00  111.50   1.1110
IC C6B   C6C  C6E   C7A        1.3400  123.50  180.00  112.20   1.5300
IC C7A   C6C  *C6E  H6E1       1.5300  112.20  120.00  111.50   1.1110
IC C7A   C6C  *C6E  H6E2       1.1110  111.50 -120.00  111.50   1.1110
IC C6C   C6E  C7A   C7B        1.5020  112.20  180.00  112.20   1.5020
IC C7B   C6E  *C7A  H7A1       1.5020  112.20  120.00  110.10   1.1110
IC C7B   C6E  *C7A  H7A2       1.5020  112.20 -120.00  110.10   1.1110
IC C6E   C7A  C7B   C7C        1.5300  112.20  180.00  123.50   1.3400
IC C7C   C7A  *C7B  H7B        1.3400  123.50  180.00  116.00   1.1000
IC C7A   C7B  C7C   C7D        1.5020  123.50  180.00  123.50   1.5020
IC C7E   C7B  *C7C  C7D        1.5020  123.50  180.00  123.50   1.5040
IC C7B   C7C  C7D   H7D1       1.3400  123.50  180.00  111.50   1.1110
IC H7D1  C7C  *C7D  H7D2       1.1110  111.50  120.00  111.50   1.1110
IC H7D1  C7C  *C7D  H7D3       1.1110  111.50 -120.00  111.50   1.1110
IC C7B   C7C  C7E   C8A        1.3400  123.50  180.00  112.20   1.5300
IC C8A   C7C  *C7E  H7E1       1.5300  112.20  120.00  111.50   1.1110
IC C8A   C7C  *C7E  H7E2       1.1110  111.50 -120.00  111.50   1.1110
IC C7C   C7E  C8A   C8B        1.5020  112.20  180.00  112.20   1.5020
IC C8B   C7E  *C8A  H8A1       1.5020  112.20  120.00  110.10   1.1110
IC C8B   C7E  *C8A  H8A2       1.5020  112.20 -120.00  110.10   1.1110
IC C7E   C8A  C8B   C8C        1.5300  112.20  180.00  123.50   1.3400
IC C8C   C8A  *C8B  H8B        1.3400  123.50  180.00  116.00   1.1000
IC C8A   C8B  C8C   C8D        1.5020  123.50  180.00  123.50   1.5020
IC C8E   C8B  *C8C  C8D        1.5020  123.50  180.00  123.50   1.5040
IC C8B   C8C  C8D   H8D1       1.3400  123.50  180.00  111.50   1.1110
IC H8D1  C8C  *C8D  H8D2       1.1110  111.50  120.00  111.50   1.1110
IC H8D1  C8C  *C8D  H8D3       1.1110  111.50 -120.00  111.50   1.1110
IC C8B   C8C  C8E   C9A        1.3400  123.50  180.00  112.20   1.5300
IC C9A   C8C  *C8E  H8E1       1.5300  112.20  120.00  111.50   1.1110
IC C9A   C8C  *C8E  H8E2       1.1110  111.50 -120.00  111.50   1.1110
IC C8C   C8E  C9A   C9B        1.5020  112.20  180.00  112.20   1.5020
IC C9B   C8E  *C9A  H9A1       1.5020  112.20  120.00  110.10   1.1110
IC C9B   C8E  *C9A  H9A2       1.5020  112.20 -120.00  110.10   1.1110
IC C8E   C9A  C9B   C9C        1.5300  112.20  180.00  123.50   1.3400
IC C9C   C9A  *C9B  H9B        1.3400  123.50  180.00  116.00   1.1000
IC C9A   C9B  C9C   C9D        1.5020  123.50  180.00  123.50   1.5020
IC C9E   C9B  *C9C  C9D        1.5020  123.50  180.00  123.50   1.5040
IC C9B   C9C  C9D   H9D1       1.3400  123.50  180.00  111.50   1.1110
IC H9D1  C9C  *C9D  H9D2       1.1110  111.50  120.00  111.50   1.1110
IC H9D1  C9C  *C9D  H9D3       1.1110  111.50 -120.00  111.50   1.1110
IC C9B   C9C  C9E   C10A       1.3400  123.50  180.00  112.20   1.5300
IC C10A  C9C  *C9E  H9E1       1.5300  112.20  120.00  111.50   1.1110
IC C10A  C9C  *C9E  H9E2       1.1110  111.50 -120.00  111.50   1.1110
IC C9C   C9E  C10A  C10B       1.5020  112.20  180.00  112.20   1.5020
IC C10B  C9E  *C10A H10A1      1.5020  112.20  120.00  110.10   1.1110
IC C10B  C9E  *C10A H10A2      1.5020  112.20 -120.00  110.10   1.1110
IC C9E   C10A C10B  C10C       1.5300  112.20  180.00  123.50   1.3400
IC C10C  C10A *C10B H10B       1.3400  123.50  180.00  116.00   1.1000
IC C10A  C10B C10C  C10D       1.5020  123.50  180.00  123.50   1.5020
IC C10E  C10B *C10C C10D       1.5020  123.50  180.00  123.50   1.5040
IC C10B  C10C C10D  H10D1      1.3400  123.50  180.00  111.50   1.1110
IC H10D1 C10C *C10D H10D2      1.1110  111.50  120.00  111.50   1.1110
IC H10D1 C10C *C10D H10D3      1.1110  111.50 -120.00  111.50   1.1110
IC C10B  C10C C10E  C11A       1.3400  123.50  180.00  112.20   1.5300
IC C11A  C10C *C10E H10E1      1.5300  112.20  120.00  111.50   1.1110
IC C11A  C10C *C10E H10E2      1.1110  111.50 -120.00  111.50   1.1110
IC C10C  C10E C11A  C11B       1.5020  112.20  180.00  112.20   1.5020
IC C11B  C10E *C11A H11A1      1.5020  112.20  120.00  110.10   1.1110
IC C11B  C10E *C11A H11A2      1.5020  112.20 -120.00  110.10   1.1110
IC C10E  C11A C11B  C11C       1.5300  112.20  180.00  123.50   1.3400
IC C11C  C11A *C11B H11B       1.3400  123.50  180.00  116.00   1.1000
IC C11A  C11B C11C  C11D       1.5020  123.50  180.00  123.50   1.5020
IC C11E  C11B *C11C C11D       1.5020  123.50  180.00  123.50   1.5040
IC C11B  C11C C11D  H11D1      1.3400  123.50  180.00  111.50   1.1110
IC H11D1 C11C *C11D H11D2      1.1110  111.50  120.00  111.50   1.1110
IC H11D1 C11C *C11D H11D3      1.1110  111.50 -120.00  111.50   1.1110
IC C11B  C11C C11E  C12A       1.3400  123.50  180.00  112.20   1.5300
IC C12A  C11C *C11E H11E1      1.5300  112.20  120.00  111.50   1.1110
IC C12A  C11C *C11E H11E2      1.1110  111.50 -120.00  111.50   1.1110
IC C11C  C11E C12A  C12B       1.5020  112.20  180.00  112.20   1.5020
IC C12B  C11E *C12A H12A1      1.5020  112.20  120.00  110.10   1.1110
IC C12B  C11E *C12A H12A2      1.5020  112.20 -120.00  110.10   1.1110
IC C11E  C12A C12B  C12C       1.5300  112.20  180.00  123.50   1.3400
IC C12C  C12A *C12B H12B       1.3400  123.50  180.00  116.00   1.1000
IC C12A  C12B C12C  C12D       1.5020  123.50  180.00  123.50   1.5020
IC C12E  C12B *C12C C12D       1.5020  123.50  180.00  123.50   1.5040
IC C12B  C12C C12D  H12D1      1.3400  123.50  180.00  111.50   1.1110
IC H12D1 C12C *C12D H12D2      1.1110  111.50  120.00  111.50   1.1110
IC H12D1 C12C *C12D H12D3      1.1110  111.50 -120.00  111.50   1.1110
IC C12B  C12C C12E  C13A       1.3400  123.50  180.00  112.20   1.5300
IC C13A  C12C *C12E H12E1      1.5300  112.20  120.00  111.50   1.1110
IC C13A  C12C *C12E H12E2      1.1110  111.50 -120.00  111.50   1.1110
IC C12C  C12E C13A  C13B       1.5020  112.20  180.00  112.20   1.5020
IC C13B  C12E *C13A H13A1      1.5020  112.20  120.00  110.10   1.1110
IC C13B  C12E *C13A H13A2      1.5020  112.20 -120.00  110.10   1.1110
IC C12E  C13A C13B  C13C       1.5300  112.20  180.00  123.50   1.3400
IC C13C  C13A *C13B H13B       1.3400  123.50  180.00  116.00   1.1000
IC C13A  C13B C13C  C13D       1.5020  123.50  180.00  123.50   1.5020
IC C13E  C13B *C13C C13D       1.5020  123.50  180.00  123.50   1.5040
IC C13B  C13C C13D  H13D1      1.3400  123.50  180.00  111.50   1.1110
IC H13D1 C13C *C13D H13D2      1.1110  111.50  120.00  111.50   1.1110
IC H13D1 C13C *C13D H13D3      1.1110  111.50 -120.00  111.50   1.1110
IC C13B  C13C C13E  C14A       1.3400  123.50  180.00  112.20   1.5300
IC C14A  C13C *C13E H13E1      1.5300  112.20  120.00  111.50   1.1110
IC C14A  C13C *C13E H13E2      1.1110  111.50 -120.00  111.50   1.1110
IC C13C  C13E C14A  C14B       1.5020  112.20  180.00  112.20   1.5020
IC C14B  C13E *C14A H14A1      1.5020  112.20  120.00  110.10   1.1110
IC C14B  C13E *C14A H14A2      1.5020  112.20 -120.00  110.10   1.1110
IC C13E  C14A C14B  C14C       1.5300  112.20  180.00  123.50   1.3400
IC C14C  C14A *C14B H14B       1.3400  123.50  180.00  116.00   1.1000
IC C14A  C14B C14C  C14D       1.5020  123.50  180.00  123.50   1.5020
IC C14E  C14B *C14C C14D       1.5020  123.50  180.00  123.50   1.5040
IC C14B  C14C C14D  H14D1      1.3400  123.50  180.00  111.50   1.1110
IC H14D1 C14C *C14D H14D2      1.1110  111.50  120.00  111.50   1.1110
IC H14D1 C14C *C14D H14D3      1.1110  111.50 -120.00  111.50   1.1110
IC C14B  C14C C14E  C15A       1.3400  123.50  180.00  112.20   1.5300
IC C15A  C14C *C14E H14E1      1.5300  112.20  120.00  111.50   1.1110
IC C15A  C14C *C14E H14E2      1.1110  111.50 -120.00  111.50   1.1110
IC C14C  C14E C15A  C15B       1.5020  112.20  180.00  112.20   1.5020
IC C15B  C14E *C15A H15A1      1.5020  112.20  120.00  110.10   1.1110
IC C15B  C14E *C15A H15A2      1.5020  112.20 -120.00  110.10   1.1110
IC C14E  C15A C15B  C15C       1.5300  112.20  180.00  123.50   1.3400
IC C15C  C15A *C15B H15B       1.3400  123.50  180.00  116.00   1.1000
IC C15A  C15B C15C  C15D       1.5020  123.50  180.00  123.50   1.5020
IC C15E  C15B *C15C C15D       1.5020  123.50  180.00  123.50   1.5040
IC C15B  C15C C15D  H15D1      1.3400  123.50  180.00  111.50   1.1110
IC H15D1 C15C *C15D H15D2      1.1110  111.50  120.00  111.50   1.1110
IC H15D1 C15C *C15D H15D3      1.1110  111.50 -120.00  111.50   1.1110
IC C15B  C15C C15E  C16A       1.3400  123.50  180.00  112.20   1.5300
IC C16A  C15C *C15E H15E1      1.5300  112.20  120.00  111.50   1.1110
IC C16A  C15C *C15E H15E2      1.1110  111.50 -120.00  111.50   1.1110
IC C15C  C15E C16A  C16B       1.5020  112.20  180.00  112.20   1.5020
IC C16B  C15E *C16A H16A1      1.5020  112.20  120.00  110.10   1.1110
IC C16B  C15E *C16A H16A2      1.5020  112.20 -120.00  110.10   1.1110
IC C15E  C16A C16B  C16C       1.5300  112.20  180.00  123.50   1.3400
IC C16C  C16A *C16B H16B       1.3400  123.50  180.00  116.00   1.1000
IC C16A  C16B C16C  C16D       1.5020  123.50  180.00  123.50   1.5020
IC C16E  C16B *C16C C16D       1.5020  123.50  180.00  123.50   1.5040
IC C16B  C16C C16D  H16D1      1.3400  123.50  180.00  111.50   1.1110
IC H16D1 C16C *C16D H16D2      1.1110  111.50  120.00  111.50   1.1110
IC H16D1 C16C *C16D H16D3      1.1110  111.50 -120.00  111.50   1.1110
IC C16B  C16C C16E  C17A       1.3400  123.50  180.00  112.20   1.5300
IC C17A  C16C *C16E H16E1      1.5300  112.20  120.00  111.50   1.1110
IC C17A  C16C *C16E H16E2      1.1110  111.50 -120.00  111.50   1.1110
IC C16C  C16E C17A  C17B       1.5020  112.20  180.00  112.20   1.5020
IC C17B  C16E *C17A H17A1      1.5020  112.20  120.00  110.10   1.1110
IC C17B  C16E *C17A H17A2      1.5020  112.20 -120.00  110.10   1.1110
IC C16E  C17A C17B  C17C       1.5300  112.20  180.00  123.50   1.3400
IC C17C  C17A *C17B H17B       1.3400  123.50  180.00  116.00   1.1000
IC C17A  C17B C17C  C17E       1.5020  123.50  180.00  123.50   1.5020
IC C17E  C17B *C17C C17D       1.5020  123.50  180.00  123.50   1.5040
IC C17B  C17C C17D  H17D1      1.3400  123.50  180.00  111.50   1.1110
IC H17D1 C17C *C17D H17D2      1.1110  111.50  120.00  111.50   1.1110
IC H17D1 C17C *C17D H17D3      1.1110  111.50 -120.00  111.50   1.1110
IC C17B  C17C C17E  C18A       1.3400  123.50  180.00  112.20   1.5300
IC C18A  C17C *C17E H17E1      1.5300  112.20  120.00  111.50   1.1110
IC C18A  C17C *C17E H17E2      1.1110  111.50 -120.00  111.50   1.1110
IC C17C  C17E C18A  C18B       1.5020  112.20  180.00  112.20   1.5020
IC C18B  C17E *C18A H18A1      1.5020  112.20  120.00  110.10   1.1110
IC C18B  C17E *C18A H18A2      1.5020  112.20 -120.00  110.10   1.1110
IC C17E  C18A C18B  C18C       1.5300  112.20  180.00  123.50   1.3400
IC C18C  C18A *C18B H18B       1.3400  123.50  180.00  116.00   1.1000
IC C18A  C18B C18C  C18E       1.5020  123.50  180.00  123.50   1.5020
IC C18E  C18B *C18C C18D       1.5020  123.50  180.00  123.50   1.5040
IC C18B  C18C C18D  H18D1      1.3400  123.50  180.00  111.50   1.1110
IC H18D1 C18C *C18D H18D2      1.1110  111.50  120.00  111.50   1.1110
IC H18D1 C18C *C18D H18D3      1.1110  111.50 -120.00  111.50   1.1110
IC C18B  C18C C18E  C19A       1.3400  123.50  180.00  112.20   1.5300
IC C19A  C18C *C18E H18E1      1.5300  112.20  120.00  111.50   1.1110
IC C19A  C18C *C18E H18E2      1.1110  111.50 -120.00  111.50   1.1110
IC C18C  C18E C19A  C19B       1.5020  112.20  180.00  112.20   1.5020
IC C19B  C18E *C19A H19A1      1.5020  112.20  120.00  110.10   1.1110
IC C19B  C18E *C19A H19A2      1.5020  112.20 -120.00  110.10   1.1110
IC C18E  C19A C19B  C19C       1.5300  112.20  180.00  123.50   1.3400
IC C19C  C19A *C19B H19B       1.3400  123.50  180.00  116.00   1.1000
IC C19A  C19B C19C  C19D       1.5020  123.50  180.00  123.50   1.5040
IC C19D  C19B *C19C C19E       1.5040  123.50  180.00  123.50   1.5040
IC C19B  C19C C19D  H19D1      1.3400  123.50  180.00  111.50   1.1110
IC H19D1 C19C *C19D H19D2      1.1110  111.50  120.00  111.50   1.1110
IC H19D1 C19C *C19D H19D3      1.1110  111.50 -120.00  111.50   1.1110
IC C19B  C19C C19E  H19E1      1.3400  123.50  180.00  111.50   1.1110
IC H19E1 C19C *C19E H19E2      1.1110  111.50  120.00  111.50   1.1110
IC H19E1 C19C *C19E H19E3      1.1110  111.50 -120.00  111.50   1.1110

RESI UNDPP         -2.00 !  [name]
GROUP
ATOM P2    PG1      1.34 !        HO22
ATOM O22   OG311   -0.71 !        |
ATOM HO22  HGP1     0.44 !        O22            !! based on RESI PPI2
ATOM O23   OG2P1   -0.86 !        |          
ATOM O24   OG2P1   -0.86 !   O23==P2==O24 (-) 
                         !        |          
ATOM P1    PG1      1.46 !        O12         
ATOM O12   OG304   -0.63 !        |          
ATOM O13   OG2P1   -0.83 !   O13==P1==O14 (-) 
ATOM O14   OG2P1   -0.83 !        |          
ATOM O11   OG303   -0.62 !        O11         
                         !        |
ATOM C1A   CG321   -0.08 !  H1A1--C1A--H1A2         
ATOM H1A1  HGA2     0.09 !        |
ATOM H1A2  HGA2     0.09 !        |
GROUP               0.00 !        |
ATOM C1B   CG2D1   -0.15 !        C1B--H1B         (cis)
ATOM H1B   HGA4     0.15 !        ||
GROUP               0.00 !        ||   H1D1        
ATOM C1C   CG2D1    0.00 !        ||   |
GROUP               0.00 !        C1C--C1D--H1D2    
ATOM C1D   CG331   -0.27 !        |    |
ATOM H1D1  HGA3     0.09 !        |    H1D3        
ATOM H1D2  HGA3     0.09 !        !
ATOM H1D3  HGA3     0.09 !        !
GROUP               0.00 !        !
ATOM C1E   CG321   -0.18 !  H1E1--C1E--H1E2         
ATOM H1E1  HGA2     0.09 !        ! 
ATOM H1E2  HGA2     0.09 !        !
GROUP               0.00 !        |
ATOM C2A   CG321   -0.18 !  H2A1--C2A--H2A2         
ATOM H2A1  HGA2     0.09 !        |
ATOM H2A2  HGA2     0.09 !        |
GROUP               0.00 !        |
ATOM C2B   CG2D1   -0.15 !        C2B--H2B         (cis)
ATOM H2B   HGA4     0.15 !        ||
GROUP               0.00 !        ||   H2D1        
ATOM C2C   CG2D1    0.00 !        ||   |
GROUP               0.00 !        C2C--C2D--H2D2    
ATOM C2D   CG331   -0.27 !        |    |
ATOM H2D1  HGA3     0.09 !        |    H2D3        
ATOM H2D2  HGA3     0.09 !        !
ATOM H2D3  HGA3     0.09 !        !
GROUP               0.00 !        !
ATOM C2E   CG321   -0.18 !  H2E1--C2E--H2E2         
ATOM H2E1  HGA2     0.09 !        ! 
ATOM H2E2  HGA2     0.09 !        !
GROUP               0.00 !        |
ATOM C3A   CG321   -0.18 !  H3A1--C3A--H3A2         
ATOM H3A1  HGA2     0.09 !        |
ATOM H3A2  HGA2     0.09 !        |
GROUP               0.00 !        |
ATOM C3B   CG2D1   -0.15 !        C3B--H3B         (cis)
ATOM H3B   HGA4     0.15 !        ||
GROUP               0.00 !        ||   H3D1        
ATOM C3C   CG2D1    0.00 !        ||   |
GROUP               0.00 !        C3C--C3D--H3D2    
ATOM C3D   CG331   -0.27 !        |    |
ATOM H3D1  HGA3     0.09 !        |    H3D3        
ATOM H3D2  HGA3     0.09 !        !
ATOM H3D3  HGA3     0.09 !        !
GROUP               0.00 !        !
ATOM C3E   CG321   -0.18 !  H3E1--C3E--H3E2         
ATOM H3E1  HGA2     0.09 !        ! 
ATOM H3E2  HGA2     0.09 !        !
GROUP               0.00 !        |
ATOM C4A   CG321   -0.18 !  H4A1--C4A--H4A2         
ATOM H4A1  HGA2     0.09 !        |
ATOM H4A2  HGA2     0.09 !        |
GROUP               0.00 !        |
ATOM C4B   CG2D1   -0.15 !        C4B--H4B         (cis)
ATOM H4B   HGA4     0.15 !        ||
GROUP               0.00 !        ||   H4D1        
ATOM C4C   CG2D1    0.00 !        ||   |
GROUP               0.00 !        C4C--C4D--H4D2    
ATOM C4D   CG331   -0.27 !        |    |
ATOM H4D1  HGA3     0.09 !        |    H4D3        
ATOM H4D2  HGA3     0.09 !        !
ATOM H4D3  HGA3     0.09 !        !
GROUP               0.00 !        !
ATOM C4E   CG321   -0.18 !  H4E1--C4E--H4E2         
ATOM H4E1  HGA2     0.09 !        ! 
ATOM H4E2  HGA2     0.09 !        !
GROUP               0.00 !        |
ATOM C5A   CG321   -0.18 !  H5A1--C5A--H5A2         
ATOM H5A1  HGA2     0.09 !        |
ATOM H5A2  HGA2     0.09 !        |
GROUP               0.00 !        |
ATOM C5B   CG2D1   -0.15 !        C5B--H5B         (cis)
ATOM H5B   HGA4     0.15 !        ||
GROUP               0.00 !        ||   H5D1        
ATOM C5C   CG2D1    0.00 !        ||   |
GROUP               0.00 !        C5C--C5D--H5D2    
ATOM C5D   CG331   -0.27 !        |    |
ATOM H5D1  HGA3     0.09 !        |    H5D3        
ATOM H5D2  HGA3     0.09 !        !
ATOM H5D3  HGA3     0.09 !        !
GROUP               0.00 !        !
ATOM C5E   CG321   -0.18 !  H5E1--C5E--H5E2         
ATOM H5E1  HGA2     0.09 !        ! 
ATOM H5E2  HGA2     0.09 !        !
GROUP               0.00 !        |
ATOM C6A   CG321   -0.18 !  H6A1--C6A--H6A2         
ATOM H6A1  HGA2     0.09 !        |
ATOM H6A2  HGA2     0.09 !        |
GROUP               0.00 !        |
ATOM C6B   CG2D1   -0.15 !        C6B--H6B         (cis)
ATOM H6B   HGA4     0.15 !        ||
GROUP               0.00 !        ||   H6D1        
ATOM C6C   CG2D1    0.00 !        ||   |
GROUP               0.00 !        C6C--C6D--H6D2    
ATOM C6D   CG331   -0.27 !        |    |
ATOM H6D1  HGA3     0.09 !        |    H6D3        
ATOM H6D2  HGA3     0.09 !        !
ATOM H6D3  HGA3     0.09 !        !
GROUP               0.00 !        !
ATOM C6E   CG321   -0.18 !  H6E1-C6E--H6E2         
ATOM H6E1  HGA2     0.09 !        ! 
ATOM H6E2  HGA2     0.09 !        !
GROUP               0.00 !        |
ATOM C7A   CG321   -0.18 !  H7A1--C7A--H7A2         
ATOM H7A1  HGA2     0.09 !        |
ATOM H7A2  HGA2     0.09 !        |
GROUP               0.00 !        |
ATOM C7B   CG2D1   -0.15 !        C7B--H7B         (cis)
ATOM H7B   HGA4     0.15 !        ||
GROUP               0.00 !        ||   H7D1        
ATOM C7C   CG2D1    0.00 !        ||   |
GROUP               0.00 !        C7C--C7D--H7D2    
ATOM C7D   CG331   -0.27 !        |    |
ATOM H7D1  HGA3     0.09 !        |    H7D3        
ATOM H7D2  HGA3     0.09 !        !
ATOM H7D3  HGA3     0.09 !        !
GROUP               0.00 !        !
ATOM C7E   CG321   -0.18 !  H7E1-C7E--H7E2         
ATOM H7E1  HGA2     0.09 !        ! 
ATOM H7E2  HGA2     0.09 !        !
GROUP               0.00 !        |
ATOM C8A   CG321   -0.18 !  H8A1--C8A--H8A2         
ATOM H8A1  HGA2     0.09 !        |
ATOM H8A2  HGA2     0.09 !        |
GROUP               0.00 !        |
ATOM C8B   CG2D1   -0.15 !        C8B--H8B         (trans)
ATOM H8B   HGA4     0.15 !        ||
GROUP               0.00 !        ||   H8D1        
ATOM C8C   CG2D1    0.00 !        ||   |
GROUP               0.00 !        C8C--C8D--H8D2    
ATOM C8D   CG331   -0.27 !        |    |
ATOM H8D1  HGA3     0.09 !        |    H8D3        
ATOM H8D2  HGA3     0.09 !        !
ATOM H8D3  HGA3     0.09 !        !
GROUP               0.00 !        !
ATOM C8E   CG321   -0.18 !  H8E1-C8E--H8E2         
ATOM H8E1  HGA2     0.09 !        ! 
ATOM H8E2  HGA2     0.09 !        !
GROUP               0.00 !        |
ATOM C9A   CG321   -0.18 !  H9A1--C9A--H9A2         
ATOM H9A1  HGA2     0.09 !        |
ATOM H9A2  HGA2     0.09 !        |
GROUP               0.00 !        |
ATOM C9B   CG2D1   -0.15 !        C9B--H9B         (trans)
ATOM H9B   HGA4     0.15 !        ||
GROUP               0.00 !        ||   H9D1        
ATOM C9C   CG2D1    0.00 !        ||   |
GROUP               0.00 !        C9C--C9D--H9D2    
ATOM C9D   CG331   -0.27 !        |    |
ATOM H9D1  HGA3     0.09 !        |    H9D3        
ATOM H9D2  HGA3     0.09 !        !
ATOM H9D3  HGA3     0.09 !        !
GROUP               0.00 !        !
ATOM C9E   CG321   -0.18 !  H9E1-C9E--H9E2         
ATOM H9E1  HGA2     0.09 !        ! 
ATOM H9E2  HGA2     0.09 !        !
GROUP               0.00 !        |
ATOM C10A  CG321   -0.18 ! H10A1--C10A--H10A2         
ATOM H10A1 HGA2     0.09 !        |
ATOM H10A2 HGA2     0.09 !        |
GROUP               0.00 !        |
ATOM C10B  CG2D1   -0.15 !        C10B--H110B      (trans)
ATOM H10B  HGA4     0.15 !        ||
GROUP               0.00 !        ||   H10D1        
ATOM C10C  CG2D1    0.00 !        ||   |
GROUP               0.00 !        C10C-C10D--H10D2    
ATOM C10D  CG331   -0.27 !        |    |
ATOM H10D1 HGA3     0.09 !        |    H10D3        
ATOM H10D2 HGA3     0.09 !        !
ATOM H10D3 HGA3     0.09 !        !
GROUP               0.00 !        !
ATOM C10E  CG321   -0.18 ! H10E1-C10E--H10E2         
ATOM H10E1 HGA2     0.09 !        ! 
ATOM H10E2 HGA2     0.09 !        !
GROUP               0.00 !        |
ATOM C11A  CG321   -0.18 ! H11A1--C11A--H11A2         
ATOM H11A1 HGA2     0.09 !        |
ATOM H11A2 HGA2     0.09 !        |
GROUP               0.00 !        |
ATOM C11B  CG2D1   -0.15 !        C11B--H11B
ATOM H11B  HGA4     0.15 !        ||
GROUP               0.00 !        ||   H11D1        
ATOM C11C  CG2D1    0.00 !        ||   |
GROUP               0.00 !        C11C-C11D--H11D2    
ATOM C11D  CG331   -0.27 !        |    |
ATOM H11D1 HGA3     0.09 !        |    H11D3        
ATOM H11D2 HGA3     0.09 !        !
ATOM H11D3 HGA3     0.09 !        !
GROUP               0.00 !        !
ATOM C11E  CG331   -0.27 ! H11E1-C11E--H11E2         
ATOM H11E1 HGA3     0.09 !        ! 
ATOM H11E2 HGA3     0.09 !        !
ATOM H11E3 HGA3     0.09 !       H11E3

BOND O22 HO22 P2 O22  P2 O23  P2 O24  P2  O12 ! Phosphate group 2
BOND P1  O12  P1 O13  P1 O14  P1 O11  O11 C1A ! Phosphate group 1
BOND C1A C1B   C1C C1D   C1C C1E        ! cis isoprene backbone carbons
DOUBLE C1B C1C                          ! cis double bond
BOND C1A H1A1  C1A H1A2                 ! C1A hydrogens
BOND C1B H1B                            ! C1B hydrogen
BOND C1D H1D1  C1D H1D2  C1D H1D3       ! C1D hydrogens
BOND C1E H1E1  C1E H1E2                 ! C1E hydrogens
BOND C1E C2A                            ! isoprene linking bond
BOND C2A C2B   C2C C2D   C2C C2E        ! cis isoprene backbone carbons
DOUBLE C2B C2C                          ! cis double bond
BOND C2A H2A1  C2A H2A2                 ! C2A hydrogens
BOND C2B H2B                            ! C2B hydrogen
BOND C2D H2D1  C2D H2D2  C2D H2D3       ! C2D hydrogens
BOND C2E H2E1  C2E H2E2                 ! C2E hydrogens
BOND C2E C3A                            ! isoprene linking bond
BOND C3A C3B   C3C C3D   C3C C3E        ! cis isoprene backbone carbons
DOUBLE C3B C3C                          ! cis double bond
BOND C3A H3A1  C3A H3A2                 ! C3A hydrogens
BOND C3B H3B                            ! C3B hydrogen
BOND C3D H3D1  C3D H3D2  C3D H3D3       ! C3D hydrogens
BOND C3E H3E1  C3E H3E2                 ! C3E hydrogens
BOND C3E C4A                            ! isoprene linking bond
BOND C4A C4B   C4C C4D   C4C C4E        ! cis isoprene backbone carbons
DOUBLE C4B C4C                          ! cis double bond
BOND C4A H4A1  C4A H4A2                 ! C4A hydrogens
BOND C4B H4B                            ! C4B hydrogen
BOND C4D H4D1  C4D H4D2  C4D H4D3       ! C4D hydrogens
BOND C4E H4E1  C4E H4E2                 ! C4E hydrogens
BOND C4E C5A                            ! isoprene linking bond
BOND C5A C5B   C5C C5D   C5C C5E        ! cis isoprene backbone carbons
DOUBLE C5B C5C                          ! cis double bond
BOND C5A H5A1  C5A H5A2                 ! C5A hydrogens
BOND C5B H5B                            ! C5B hydrogen
BOND C5D H5D1  C5D H5D2  C5D H5D3       ! C5D hydrogens
BOND C5E H5E1  C5E H5E2                 ! C5E hydrogens
BOND C5E C6A                            ! isoprene linking bond
BOND C6A C6B   C6C C6D   C6C C6E        ! cis isoprene backbone carbons
DOUBLE C6B C6C                          ! cis double bond
BOND C6A H6A1  C6A H6A2                 ! C6A hydrogens
BOND C6B H6B                            ! C6B hydrogen
BOND C6D H6D1  C6D H6D2  C6D H6D3       ! C6D hydrogens
BOND C6E H6E1  C6E H6E2                 ! C6E hydrogens
BOND C6E C7A                            ! isoprene linking bond
BOND C7A C7B   C7C C7D   C7C C7E        ! cis isoprene backbone carbons
DOUBLE C7B C7C                          ! cis double bond
BOND C7A H7A1  C7A H7A2                 ! C7A hydrogens
BOND C7B H7B                            ! C7B hydrogen
BOND C7D H7D1  C7D H7D2  C7D H7D3       ! C7D hydrogens
BOND C7E H7E1  C7E H7E2                 ! C7E hydrogens
BOND C7E C8A                            ! isoprene linking bond
BOND C8A C8B   C8C C8D   C8C C8E        ! trans isoprene backbone carbons
DOUBLE C8B C8C                          ! trans double bond
BOND C8A H8A1  C8A H8A2                 ! C8A hydrogens
BOND C8B H8B                            ! C8B hydrogen
BOND C8D H8D1  C8D H8D2  C8D H8D3       ! C8D hydrogens
BOND C8E H8E1  C8E H8E2                 ! C8E hydrogens
BOND C8E C9A                            ! isoprene linking bond
BOND C9A C9B   C9C C9D   C9C C9E        ! trans isoprene backbone carbons
DOUBLE C9B C9C                          ! trans double bond
BOND C9A H9A1  C9A H9A2                 ! C9A hydrogens
BOND C9B H9B                            ! C9B hydrogen
BOND C9D H9D1  C9D H9D2  C9D H9D3       ! C9D hydrogens
BOND C9E H9E1  C9E H9E2                 ! C9E hydrogens
BOND C9E C10A                           ! isoprene linking bond
BOND C10A C10B   C10C C10D   C10C C10E  ! trans isoprene backbone carbons
DOUBLE C10B C10C                        ! trans double bond
BOND C10A H10A1  C10A H10A2             ! C10A hydrogens
BOND C10B H10B                          ! C10B hydrogen
BOND C10D H10D1  C10D H10D2  C10D H10D3 ! C10D hydrogens
BOND C10E H10E1  C10E H10E2             ! C10E hydrogens
BOND C10E C11A                          ! isoprene linking bond
BOND C11A C11B   C11C C11D   C11C C11E  ! isoprene backbone carbons
DOUBLE C11B C11C                        ! double bond
BOND C11A H11A1  C11A H11A2             ! C11A hydrogens
BOND C11B H11B                          ! C11B hydrogen
BOND C11D H11D1  C11D H11D2  C11D H11D3 ! C11D hydrogens
BOND C11E H11E1  C11E H11E2  C11E H11E3 ! C11E hydrogens
IC O22    O12   *P2    O23        1.6100  111.00  120.00  111.60   1.5100
IC O22    O12   *P2    O24        1.6100  111.00 -120.00  111.60   1.5100 
IC O12    P2    O22    HO22       1.6750  111.00  180.00  115.00   0.9600 
IC O22    P2    O12    P1         1.6100  111.00  180.00  143.00   1.6750 
IC P2     O12   P1     O11        1.6750  143.00  180.00  105.00   1.6500 
IC O11    O12   *P1    O13        1.6500  105.00  120.00  111.60   1.5100 
IC O11    O12   *P1    O14        1.5100  111.60 -120.00  111.60   1.5100 
IC O12    P1    O11    C1A        1.6750  105.00  180.00  120.00   1.4400 
IC P1     O11   C1A    C1B        1.6500  120.00  180.00  110.10   1.5300 
IC C1B    O11   *C1A   H1A1       1.5300  110.10  120.00  109.50   1.1110 
IC C1B    O11   *C1A   H1A2       1.5300  110.10 -120.00  109.50   1.1110 
IC O11    C1A   C1B    C1C        1.4400  110.10  180.00  113.50   1.5380 
IC C1C    C1A   *C1B   H1B        1.3400  123.50  180.00  116.00   1.1000
IC C1A    C1B   C1C    C1D        1.5020  123.50  180.00  123.50   1.5020
IC C1E    C1B   *C1C   C1D        1.5020  123.50  180.00  123.50   1.5040
IC C1B    C1C   C1D    H1D1       1.3400  123.50  180.00  111.50   1.1110
IC H1D1   C1C   *C1D   H1D2       1.1110  111.50  120.00  111.50   1.1110
IC H1D1   C1C   *C1D   H1D3       1.1110  111.50 -120.00  111.50   1.1110
IC C1B    C1C   C1E    C2A        1.3400  123.50  180.00  112.20   1.5300
IC C2A    C1C   *C1E   H1E1       1.5300  112.20  120.00  111.50   1.1110
IC C2A    C1C   *C1E   H1E2       1.1110  111.50 -120.00  111.50   1.1110
IC C1C    C1E   C2A    C2B        1.5020  112.20  180.00  112.20   1.5020
IC C2B    C1E   *C2A   H2A1       1.5020  112.20  120.00  110.10   1.1110
IC C2B    C1E   *C2A   H2A2       1.5020  112.20 -120.00  110.10   1.1110
IC C1E    C2A   C2B    C2C        1.5300  112.20  180.00  123.50   1.3400
IC C2C    C2A   *C2B   H2B        1.3400  123.50  180.00  116.00   1.1000
IC C2A    C2B   C2C    C2D        1.5020  123.50  180.00  123.50   1.5020
IC C2E    C2B   *C2C   C2D        1.5020  123.50  180.00  123.50   1.5040
IC C2B    C2C   C2D    H2D1       1.3400  123.50  180.00  111.50   1.1110
IC H2D1   C2C   *C2D   H2D2       1.1110  111.50  120.00  111.50   1.1110
IC H2D1   C2C   *C2D   H2D3       1.1110  111.50 -120.00  111.50   1.1110
IC C2B    C2C   C2E    C3A        1.3400  123.50  180.00  112.20   1.5300
IC C3A    C2C   *C2E   H2E1       1.5300  112.20  120.00  111.50   1.1110
IC C3A    C2C   *C2E   H2E2       1.1110  111.50 -120.00  111.50   1.1110
IC C2C    C2E   C3A    C3B        1.5020  112.20  180.00  112.20   1.5020
IC C3B    C2E   *C3A   H3A1       1.5020  112.20  120.00  110.10   1.1110
IC C3B    C2E   *C3A   H3A2       1.5020  112.20 -120.00  110.10   1.1110
IC C2E    C3A   C3B    C3C        1.5300  112.20  180.00  123.50   1.3400
IC C3C    C3A   *C3B   H3B        1.3400  123.50  180.00  116.00   1.1000
IC C3A    C3B   C3C    C3D        1.5020  123.50  180.00  123.50   1.5020
IC C3E    C3B   *C3C   C3D        1.5020  123.50  180.00  123.50   1.5040
IC C3B    C3C   C3D    H3D1       1.3400  123.50  180.00  111.50   1.1110
IC H3D1   C3C   *C3D   H3D2       1.1110  111.50  120.00  111.50   1.1110
IC H3D1   C3C   *C3D   H3D3       1.1110  111.50 -120.00  111.50   1.1110
IC C3B    C3C   C3E    C4A        1.3400  123.50  180.00  112.20   1.5300
IC C4A    C3C   *C3E   H3E1       1.5300  112.20  120.00  111.50   1.1110
IC C4A    C3C   *C3E   H3E2       1.1110  111.50 -120.00  111.50   1.1110
IC C3C    C3E   C4A    C4B        1.5020  112.20  180.00  112.20   1.5020
IC C4B    C3E   *C4A   H4A1       1.5020  112.20  120.00  110.10   1.1110
IC C4B    C3E   *C4A   H4A2       1.5020  112.20 -120.00  110.10   1.1110
IC C3E    C4A   C4B    C4C        1.5300  112.20  180.00  123.50   1.3400
IC C4C    C4A   *C4B   H4B        1.3400  123.50  180.00  116.00   1.1000
IC C4A    C4B   C4C    C4D        1.5020  123.50  180.00  123.50   1.5020
IC C4E    C4B   *C4C   C4D        1.5020  123.50  180.00  123.50   1.5040
IC C4B    C4C   C4D    H4D1       1.3400  123.50  180.00  111.50   1.1110
IC H4D1   C4C   *C4D   H4D2       1.1110  111.50  120.00  111.50   1.1110
IC H4D1   C4C   *C4D   H4D3       1.1110  111.50 -120.00  111.50   1.1110
IC C4B    C4C   C4E    C5A        1.3400  123.50  180.00  112.20   1.5300
IC C5A    C4C   *C4E   H4E1       1.5300  112.20  120.00  111.50   1.1110
IC C5A    C4C   *C4E   H4E2       1.1110  111.50 -120.00  111.50   1.1110
IC C4C    C4E   C5A    C5B        1.5020  112.20  180.00  112.20   1.5020
IC C5B    C4E   *C5A   H5A1       1.5020  112.20  120.00  110.10   1.1110
IC C5B    C4E   *C5A   H5A2       1.5020  112.20 -120.00  110.10   1.1110
IC C4E    C5A   C5B    C5C        1.5300  112.20  180.00  123.50   1.3400
IC C5C    C5A   *C5B   H5B        1.3400  123.50  180.00  116.00   1.1000
IC C5A    C5B   C5C    C5D        1.5020  123.50  180.00  123.50   1.5020
IC C5E    C5B   *C5C   C5D        1.5020  123.50  180.00  123.50   1.5040
IC C5B    C5C   C5D    H5D1       1.3400  123.50  180.00  111.50   1.1110
IC H5D1   C5C   *C5D   H5D2       1.1110  111.50  120.00  111.50   1.1110
IC H5D1   C5C   *C5D   H5D3       1.1110  111.50 -120.00  111.50   1.1110
IC C5B    C5C   C5E    C6A        1.3400  123.50  180.00  112.20   1.5300
IC C6A    C5C   *C5E   H5E1       1.5300  112.20  120.00  111.50   1.1110
IC C6A    C5C   *C5E   H5E2       1.1110  111.50 -120.00  111.50   1.1110
IC C5C    C5E   C6A    C6B        1.5020  112.20  180.00  112.20   1.5020
IC C6B    C5E   *C6A   H6A1       1.5020  112.20  120.00  110.10   1.1110
IC C6B    C5E   *C6A   H6A2       1.5020  112.20 -120.00  110.10   1.1110
IC C5E    C6A   C6B    C6C        1.5300  112.20  180.00  123.50   1.3400
IC C6C    C6A   *C6B   H6B        1.3400  123.50  180.00  116.00   1.1000
IC C6A    C6B   C6C    C6D        1.5020  123.50  180.00  123.50   1.5020
IC C6E    C6B   *C6C   C6D        1.5020  123.50  180.00  123.50   1.5040
IC C6B    C6C   C6D    H6D1       1.3400  123.50  180.00  111.50   1.1110
IC H6D1   C6C   *C6D   H6D2       1.1110  111.50  120.00  111.50   1.1110
IC H6D1   C6C   *C6D   H6D3       1.1110  111.50 -120.00  111.50   1.1110
IC C6B    C6C   C6E    C7A        1.3400  123.50  180.00  112.20   1.5300
IC C7A    C6C   *C6E   H6E1       1.5300  112.20  120.00  111.50   1.1110
IC C7A    C6C   *C6E   H6E2       1.1110  111.50 -120.00  111.50   1.1110
IC C6C    C6E   C7A    C7B        1.5020  112.20  180.00  112.20   1.5020
IC C7B    C6E   *C7A   H7A1       1.5020  112.20  120.00  110.10   1.1110
IC C7B    C6E   *C7A   H7A2       1.5020  112.20 -120.00  110.10   1.1110
IC C6E    C7A   C7B    C7C        1.5300  112.20  180.00  123.50   1.3400
IC C7C    C7A   *C7B   H7B        1.3400  123.50  180.00  116.00   1.1000
IC C7A    C7B   C7C    C7D        1.5020  123.50  180.00  123.50   1.5020
IC C7E    C7B   *C7C   C7D        1.5020  123.50  180.00  123.50   1.5040
IC C7B    C7C   C7D    H7D1       1.3400  123.50  180.00  111.50   1.1110
IC H7D1   C7C   *C7D   H7D2       1.1110  111.50  120.00  111.50   1.1110
IC H7D1   C7C   *C7D   H7D3       1.1110  111.50 -120.00  111.50   1.1110
IC C7B    C7C   C7E    C8A        1.3400  123.50  180.00  112.20   1.5300
IC C8A    C7C   *C7E   H7E1       1.5300  112.20  120.00  111.50   1.1110
IC C8A    C7C   *C7E   H7E2       1.1110  111.50 -120.00  111.50   1.1110
IC C7C    C7E   C8A    C8B        1.5020  112.20  180.00  112.20   1.5020
IC C8B    C7E   *C8A   H8A1       1.5020  112.20  120.00  110.10   1.1110
IC C8B    C7E   *C8A   H8A2       1.5020  112.20 -120.00  110.10   1.1110
IC C7E    C8A   C8B    C8C        1.5300  112.20  180.00  123.50   1.3400
IC C8C    C8A   *C8B   H8B        1.3400  123.50  180.00  116.00   1.1000
IC C8A    C8B   C8C    C8D        1.5020  123.50    0.00  123.50   1.5020
IC C8E    C8B   *C8C   C8D        1.5020  123.50  180.00  123.50   1.5040
IC C8B    C8C   C8D    H8D1       1.3400  123.50  180.00  111.50   1.1110
IC H8D1   C8C   *C8D   H8D2       1.1110  111.50  120.00  111.50   1.1110
IC H8D1   C8C   *C8D   H8D3       1.1110  111.50 -120.00  111.50   1.1110
IC C8B    C8C   C8E    C9A        1.3400  123.50  180.00  112.20   1.5300
IC C9A    C8C   *C8E   H8E1       1.5300  112.20  120.00  111.50   1.1110
IC C9A    C8C   *C8E   H8E2       1.1110  111.50 -120.00  111.50   1.1110
IC C8C    C8E   C9A    C9B        1.5020  112.20  180.00  112.20   1.5020
IC C9B    C8E   *C9A   H9A1       1.5020  112.20  120.00  110.10   1.1110
IC C9B    C8E   *C9A   H9A2       1.5020  112.20 -120.00  110.10   1.1110
IC C8E    C9A   C9B    C9C        1.5300  112.20  180.00  123.50   1.3400
IC C9C    C9A   *C9B   H9B        1.3400  123.50  180.00  116.00   1.1000
IC C9A    C9B   C9C    C9D        1.5020  123.50    0.00  123.50   1.5020
IC C9E    C9B   *C9C   C9D        1.5020  123.50  180.00  123.50   1.5040
IC C9B    C9C   C9D    H9D1       1.3400  123.50  180.00  111.50   1.1110
IC H9D1   C9C   *C9D   H9D2       1.1110  111.50  120.00  111.50   1.1110
IC H9D1   C9C   *C9D   H9D3       1.1110  111.50 -120.00  111.50   1.1110
IC C9B    C9C   C9E    C10A       1.3400  123.50  180.00  112.20   1.5300
IC C10A   C9C   *C9E   H9E1       1.5300  112.20  120.00  111.50   1.1110
IC C10A   C9C   *C9E   H9E2       1.1110  111.50 -120.00  111.50   1.1110
IC C9C    C9E   C10A   C10B       1.5020  112.20  180.00  112.20   1.5020
IC C10B   C9E   *C10A  H10A1      1.5020  112.20  120.00  110.10   1.1110
IC C10B   C9E   *C10A  H10A2      1.5020  112.20 -120.00  110.10   1.1110
IC C9E    C10A  C10B   C10C       1.5300  112.20  180.00  123.50   1.3400
IC C10C   C10A  *C10B  H10B       1.3400  123.50  180.00  116.00   1.1000
IC C10A   C10B  C10C   C10D       1.5020  123.50    0.00  123.50   1.5020
IC C10E   C10B  *C10C  C10D       1.5020  123.50  180.00  123.50   1.5040
IC C10B   C10C  C10D   H10D1      1.3400  123.50  180.00  111.50   1.1110
IC H10D1  C10C  *C10D  H10D2      1.1110  111.50  120.00  111.50   1.1110
IC H10D1  C10C  *C10D  H10D3      1.1110  111.50 -120.00  111.50   1.1110
IC C10B   C10C  C10E   C11A       1.3400  123.50  180.00  112.20   1.5300
IC C11A   C10C  *C10E  H10E1      1.5300  112.20  120.00  111.50   1.1110
IC C11A   C10C  *C10E  H10E2      1.1110  111.50 -120.00  111.50   1.1110
IC C10C   C10E  C11A   C11B       1.5020  112.20  180.00  112.20   1.5020
IC C11B   C10E  *C11A  H11A1      1.5020  112.20  120.00  110.10   1.1110
IC C11B   C10E  *C11A  H11A2      1.5020  112.20 -120.00  110.10   1.1110
IC C10E   C11A  C11B   C11C       1.5300  112.20  180.00  123.50   1.3400
IC C11C   C11A  *C11B  H11B       1.3400  123.50  180.00  116.00   1.1000
IC C11A   C11B  C11C   C11D       1.5020  123.50  180.00  123.50   1.5020
IC C11E   C11B  *C11C  C11D       1.5020  123.50  180.00  123.50   1.5040
IC C11B   C11C  C11D   H11D1      1.3400  123.50  180.00  111.50   1.1110
IC H11D1  C11C  *C11D  H11D2      1.1110  111.50  120.00  111.50   1.1110
IC H11D1  C11C  *C11D  H11D3      1.1110  111.50 -120.00  111.50   1.1110
IC C11B   C11C  C11E   H11E1      1.5300  112.20  180.00  111.50   1.1110
IC C11B   C11C  *C11E  H11E2      1.1110  111.50  120.00  111.50   1.1110
IC C11B   C11C  *C11E  H11E3      1.1110  111.50 -120.00  111.50   1.1110

PRES LLLO           -2.00 ! linkage for dol-P-P and sugar
dele atom 1HO1            !
dele atom 1O1             !
dele atom 2HO22           !
GROUP                     !
ATOM 1C1   CC3162    0.30 ! adjust to make this section charge 0.1 (same as the dol part)
ATOM 1H1   HCA1      0.09 !
ATOM 1C5   CC3163    0.02 !           H5
ATOM 1H5   HCA1      0.09 !             \
ATOM 1O5   OC3C61   -0.40 !             C5-------O5
                          !             /         \   H1
                          !            /           \ /
                          !           C4           C1
                          !            \           / \
                          !             \         /   \ 
                          !              C3------C2    \
                          !                             \
                          !                              \
                          !                               \
ATOM 2P2    PG1      1.50 !                                \
ATOM 2O22   OG303   -0.62 !                                 O22
ATOM 2O23   OG2P1   -0.82 !                                 |          
ATOM 2O24   OG2P1   -0.82 !                            O23==P2==O24 (-) 
                          !                                 |          
ATOM 2O12   OG304   -0.68 !                                 O12         
ATOM 2P1    PG1      1.50 !                                 |          
ATOM 2O13   OG2P1   -0.82 !                            O13==P1==O14 (-) 
ATOM 2O14   OG2P1   -0.82 !                                 |          
ATOM 2O11   OG303   -0.62 !                                 O11         
                          !                                 |
!ATOM 2C1    CG321   -0.08!                            H11--C1--H12
!ATOM 2H11   HGA2     0.09!                                 |
!ATOM 2H12   HGA2     0.09!                                 |

BOND 1C1 2O22

!Thermalized IC
!IC  1C3  1C2   1C1   2O22     1.5364  112.47 -174.92  109.44   1.4102
!IC  1C2  2O22  *1C1  1H1      1.5323  109.44 -120.96  109.46   1.1223
IC  1C3  1C2   1C1   1H1      1.5364  112.47  180.00  109.44   1.4102
IC  1C2  1H1   *1C1  2O22     1.5323  109.44 -120.00  109.46   1.1223
IC  1C2  1C1   2O22  2P2      1.5323  109.44  -84.54  127.66   1.5968
IC  1C1  2O22  2P2   2O12     1.4102  127.66 -174.21  102.94   1.5071
IC  2O22 2O12  *2P2  2O23     1.5968  102.94  113.03  118.81   1.5471
IC  2O22 2O12  *2P2  2O24     1.5968  102.94 -113.60  109.37   1.4811

END

read param card flex append
* LLO related parameters
*

BONDS
!LLLO
CC3162  OG303    360.00  1.425                     !! from CC3162  OC30P    360.00  1.425   !

ANGLES
!DOL-PP
CG331  CG2D1   CG331    48.00    123.50            !! from CG321  CG2D1  CG331    48.00    123.50 ! RETINOL TMCH
!LLLO
OG303  CC3162  HCA1     60.00    109.50            !! from OC30P   CC3162  HCA1      60.00    109.50                  ! par35 HCA2 CC32A OC30A
OG303  CC3162  OC3C61   90.00    110.00            !! from OC30P   CC3162  OC3C61    90.00    110.00
OG303  CC3162  CC3161   45.00    109.00            !! from OC30P   CC3162  CC3161    45.00    109.00
CC3162 OG303   PG1      20.0     120.0    35.0    2.33   !! from CC3162  OC30P      PC     20.0     120.0    35.0    2.33   ! same in CGenFF (CG311 OG303 PG1 from CG321 OG303 PG1)
!UND-PP
CG2D1  CG321  OG303    75.70    110.10             !! from CG2D1  CG321  OG311    75.70    110.10 ! RETINOL PROL

DIHEDRALS
!DOL-PP
CG311  CG321  CG321  OG303      0.1950  3     0.00 !! from CG321  CG321  CG321  OG303      0.1950  3     0.00 ! PROT alkane update, adm jr., 3/2/92
CG2D1  CG321  CG321  CG311      0.1400  1    180.0 !! from CG2D1  CG321  CG321  CG321      0.1400  1    180.0 ! 2-hexene, adm jr., 11/09
CG2D1  CG321  CG321  CG311      0.1700  2      0.0 !! from CG2D1  CG321  CG321  CG321      0.1700  2      0.0 ! 2-hexene, adm jr., 11/09
CG2D1  CG321  CG321  CG311      0.0500  3    180.0 !! from CG2D1  CG321  CG321  CG321      0.0500  3    180.0 ! 2-hexene, adm jr., 11/09
CG2D1  CG321  CG321  CG2D1      0.1400  1    180.0 !! from CG2D1  CG321  CG321  CG321      0.1400  1    180.0 ! 2-hexene, adm jr., 11/09 ; potential candidate for optimization -- kevo
CG2D1  CG321  CG321  CG2D1      0.1700  2      0.0 !! from CG2D1  CG321  CG321  CG321      0.1700  2      0.0 ! 2-hexene, adm jr., 11/09 ; potential candidate for optimization -- kevo
CG2D1  CG321  CG321  CG2D1      0.0500  3    180.0 !! from CG2D1  CG321  CG321  CG321      0.0500  3    180.0 ! 2-hexene, adm jr., 11/09 ; potential candidate for optimization -- kevo
CG331  CG2D1  CG331  HGA3       0.3000  3     0.00 !! from CG331  CG2DC1 CG331  HGA3       0.3000  3     0.00 ! RETINOL DMP1, 4-methyl-1,3-pentadiene ; alternative CG321 CG2D1 CG331 HGA3, RETINOL TMCH is cyclic so probably worse -- kevo
!LLLO
CC3162 OG303  PG1    OG2P1      0.33    3     0.0  !! from CC3162   OC30P     PC        OC2DP    0.33   3      0.0 ! probably better with the old phosphate charges in the topology (and the L-J haven't changed) -- kevo
CC3162 OG303  PG1    OG304      1.45    2     0.0  !! from CC3162   OC30P     PC        OC312    1.45   2      0.0 ! probably better with the old phosphate charges in the topology (and the L-J haven't changed) -- kevo
HCA1   CC3162 OG303  PG1        0.284   3     0.0  !! from HCA1     CC3162    OC30P     PC       0.284  3      0.0  ! dmp,eps, H-C3'-O3'-P || from the par_all27_na.prm
OC3C61 CC3162 OG303  PG1        0.38    2     0.0  !! from OC3C61   CC3162    OC30P     PC       0.38   2      0.0
OC3C61 CC3162 OG303  PG1        0.41    3    180.0 !! from OC3C61   CC3162    OC30P     PC       0.41   3    180.0
CC3161 CC3162 OG303  PG1        0.02    3    180.0 !! from CC3161   CC3162    OC30P     PC       0.02   3    180.0
CC3163 OC3C61 CC3162 OG303      2.44    3    180.0 !! from CC3163   OC3C61    CC3162    OC30P    2.44   3    180.0
HCA1   CC3161 CC3162 OG303      0.20    3      0.0 !! from HCA1     CC3161    CC3162    OC30P    0.20   3      0.0  ! par27 X CTL1 CTL2 X
CC3161 CC3161 CC3162 OG303      1.76    1      0.0 !! from CC3161   CC3161    CC3162    OC30P    1.76   1      0.0
CC3161 CC3161 CC3162 OG303      2.56    2      0.0 !! from CC3161   CC3161    CC3162    OC30P    2.56   2      0.0
CC3161 CC3161 CC3162 OG303      0.01    3      0.0 !! from CC3161   CC3161    CC3162    OC30P    0.01   3      0.0
OG303  CC3162 CC3161 NC2D1      0.20    3      0.0 !! from OC301   CC3162  CC3161  NC2D1    0.20  3    0.0 ! par27 X CTL1 CTL1 X
!BBAC
CC331   CC3163  CC3161  NC2D1    0.20  3       0.0 !! from CC312   CC3163  CC3161  NC2D1    0.20  3    0.0 ! par27 X CTL1 CTL1 X
!UND-PP
CG2D1  CG2D1  CG321  OG303      1.9000  1   180.00 !! from CG2D2 CG2D1 CG321 OG311 and CG2DC1 CG2DC1 CG321 OG311 , RETINOL PROL
CG2D1  CG2D1  CG321  OG303      0.4000  2   180.00 !! from CG2D2 CG2D1 CG321 OG311 and CG2DC1 CG2DC1 CG321 OG311 , RETINOL PROL
CG2D1  CG2D1  CG321  OG303      0.6000  3   180.00 !! from CG2D2 CG2D1 CG321 OG311 and CG2DC1 CG2DC1 CG321 OG311 , RETINOL PROL
HGA4   CG2D1  CG321  OG303      0.2000  3     0.00 !! from HGA4  CG2D1 CG321 OG311 and HGA4   CG2DC1 CG321 OG311 , RETINOL PROL
CG2D1  CG321  OG303  PG1        0.6000  1   180.00 !! from CG321  CG321  OG303  PG1        0.6000  1   180.00 ! EP_2 phospho-ser/thr !Reorganization: BPET and others ; potential candidate for optimization  -- kevo
CG2D1  CG321  OG303  PG1        0.6500  2     0.00 !! from CG321  CG321  OG303  PG1        0.6500  2     0.00 ! EP_2 phospho-ser/thr !Reorganization: BPET and others ; potential candidate for optimization  -- kevo
CG2D1  CG321  OG303  PG1        0.0500  3     0.00 !! from CG321  CG321  OG303  PG1        0.0500  3     0.00 ! EP_2 phospho-ser/thr !Reorganization: BPET and others ; potential candidate for optimization  -- kevo


END

RETURN
