# Supplementary material for: Examining the Effect of Charged Lipids on Mitochondrial Outer Membrane Dynamics Using Atomistic Simulations
Source: Biomolecules. 2022 Jan 22;12(2):183. doi: 10.3390/biom12020183 (PMC8961577; doi:10.3390/biom12020183)
Supplement: Supplementary file 1 [file biomolecules-12-00183-s001.zip › Supplementary Materials/simulated_systems/simulated_systems/Mito1/toppar/toppar_all36_prot_fluoro_alkanes.str]

* Topology and parameters for fluorinated alkanes.
*

!Parent files that have to be read prior to streaming this file
!top_all36_prot.rtf
!par_all36_prot.prm

!Testcase
!test_all36_prot_fluoro_alkanes.inp

!Reference
!Chen, I.-J., Yin, D. and MacKerell, Jr., A.D., "Combined Ab
!initio/Empirical Approach for Optimization of Lennard-Jones Parameters
!for Polar-Neutral Compounds," Journal of Computational Chemistry,
!2002, 23:199-213.
!
!Note that these parameters are higly optimized to reproduce the
!corresponding condensed phase properties and have not been incorporated
!into the CHARMM22 or CHARMM27 biomolecular force fields

read rtf card append
* topology for fluoroalkanes
*
31  1

MASS   430  HF1   1.00800 H ! Aliphatic H on fluorinated C
MASS   431  HF2   1.00800 H ! Aliphatic H on fluorinated C
MASS   432  CF1  12.01100 C ! monofluoromethyl
MASS   433  CF2  12.01100 C ! difluoromethyl
MASS   434  CF3  12.01100 C ! trifluoromethyl
MASS   435  F1   18.99800 F ! Fluorine, monofluoro
MASS   436  F2   18.99800 F ! Fluorine, difluoro
MASS   437  F3   18.99800 F ! Fluorine, trifluoro

Auto angle dihedral
Default First None Last None ! ### No default patching.

Resi ETHA  0.0 ! ethane
Group 
 Atom h13 ha3   0.09
 Atom c1  ct3  -0.27
 Atom c2  ct3  -0.27
 Atom h21 ha3   0.09
 Atom h22 ha3   0.09
 Atom h23 ha3   0.09
 Atom h11 ha3   0.09
 Atom h12 ha3   0.09
Bond c1 h11  c1 h12   c1 h13
Bond c1 c2
Bond c2 h21  c2 h22   c2 h23
ic h21 c2 c1  h13  0.00 0.00  180.0 0.0  0.0
ic h22 c2 c1  h13  0.00 0.00   60.0 0.0  0.0
ic h23 c2 c1  h13  0.00 0.00  -60.0 0.0  0.0
ic h11 c1 c2  h21  0.00 0.00   60.0 0.0  0.0
ic h12 c1 c2  h21  0.00 0.00  -60.0 0.0  0.0
ic c1  c2 h21 h22  0.00 0.00    0.0 0.0  0.0
patc firs none last none

Resi FETH  0.0 ! fluoroethane, adm jr., 4/99
Group
 Atom h13 ha3   0.09
 Atom c1  ct3  -0.21
 Atom c2  cf1  -0.06
 Atom f21 f1   -0.22
 Atom h22 hf1   0.11
 Atom h23 hf1   0.11    
 Atom h11 ha3   0.09
 Atom h12 ha3   0.09
Bond c1 h11  c1 h12   c1 h13
Bond c1 c2
Bond c2 f21  c2 h22   c2 h23
ic h13 c1 c2  f21  1.1111  110.55  180.00  109.78   1.3721
ic h13 c1 c2  h22  1.1111  110.55   60.02  111.56   1.0839
ic h13 c1 c2  h23  1.1111  110.55  -60.02  111.56   1.0839
ic c1  c2 h22 h23  1.5188  111.56 -122.50   36.33   1.7464
ic h13 c2 *c1 h11  1.1111  110.55 -120.29  110.55   1.1111
ic h13 c2 *c1 h12  1.1111  110.55  120.29  110.55   1.1111
patc firs none last none

Resi DFET 0.0 ! difluoroethane, adm jr., 4/99
Group
 Atom h13 ha3   0.09
 Atom c1  ct3  -0.23
 Atom c2  cf2   0.24
 Atom h21 hf2   0.10
 Atom f22 f2   -0.19
 Atom f23 f2   -0.19
 Atom h11 ha3   0.09
 Atom h12 ha3   0.09
Bond c1 h11  c1 h12   c1 h13
Bond c1 c2
Bond c2 f23  c2 f22   c2 h21
ic  h13  c1 c2  h21  0.00 0.00  180.0 0.0  0.0
ic  c1   c2 f23 f22  0.00 0.00    0.0 0.0  0.0
ic  h13  c1 c2  f22  0.00 0.00   60.0 0.0  0.0
ic  h13  c1 c2  f23  0.00 0.00  -60.0 0.0  0.0
ic  h12  c1 c2  h21  0.00 0.00  -60.0 0.0  0.0
ic  h11  c1 c2  h21  0.00 0.00   60.0 0.0  0.0
patc firs none last none

Resi TFET  0.0 ! trifluoroethane 
Group
 Atom h11 ha3   0.09
 Atom h12 ha3   0.09
 Atom h13 ha3   0.09
 Atom c1  ct3  -0.20
 Atom f21 f3   -0.15
 Atom f22 f3   -0.15 
 Atom f23 f3   -0.15
 Atom c2  cf3   0.38
Bond c1 h11  c1 h12  c1 h13
Bond c1 c2   c2 f21  c2 f22  c2 f23
ic  h13  c1 c2 f21  0.00 0.00  180.0 0.0  0.0
ic  c1   c2 f22 f23 0.00 0.00    0.0 0.0  0.0
ic  h13  c1 c2 f22  0.00 0.00   60.0 0.0  0.0
ic  h13  c1 c2 f23  0.00 0.00  -60.0 0.0  0.0
ic  h11  c1 c2 f21  0.00 0.00   60.0 0.0  0.0
ic  h12  c1 c2 f21  0.00 0.00  -60.0 0.0  0.0
patc firs none last none

Resi TFE   0.0 ! trifluoroethanol, adm jr., 1/04
Group          ! 
 Atom o1  oh1  -0.60
 Atom ho1 H     0.42
 Atom h11 HA2   0.09
 Atom h12 HA2   0.09
 Atom c1  CT2   0.08
 Atom f21 f3   -0.14
 Atom f22 f3   -0.14
 Atom f23 f3   -0.14
 Atom c2  cf3   0.34

Bond c1 h11  c1 h12  c1 o1   o1 ho1
Bond c1 c2   c2 f21  c2 f22  c2 f23

IC  HO1   O1  C1  C2     0.0000    0.00  180.00    0.00   0.0000
IC  C2    O1  *C1 H11    0.0000    0.00  120.00    0.00   0.0000
IC  H11   O1  *C1 H12    0.0000    0.00 -120.00    0.00   0.0000
IC  O1    C1  C2  F21    0.0000    0.00  180.00    0.00   0.0000
IC  F21   C1  *C2 F22    0.0000    0.00  120.00    0.00   0.0000
IC  F21   C1  *C2 F23    0.0000    0.00 -120.00    0.00   0.0000
patc firs none last none

resi fe1a       -0.27   ! residue for fluoroethane to ethane
                        ! perturbation. use with PATCH fe1b
atom c1   ct3   -0.27
group
atom c2   ct3   -0.27
atom h21  ha3    0.09
atom h22  ha3    0.09
atom h23  ha3    0.09
bond c1 c2 c2 h21 c2 h22 c2 h23

pres fe1b        0.00  ! connect fe1a to fluoroethane
                       ! 1 fluoroethane
                       ! 2 fe1a
bond 1h11  2c1         
bond 1h12  2c1
bond 1h13  2c1
ic 1h11 2c1  2c2  2h21  0.0 0.0 0.0 0.0 0.0
ic 1h11 2c1  2c2  2h22  0.0 0.0 0.0 0.0 0.0
ic 2c1  2c2  2h21 2h22  0.0 0.0 0.0 0.0 0.0

end

read para card flex append
* fluoroalkane parameters
*

ATOMS
MASS   430  HF1   1.00800 ! Aliphatic H on fluorinated C
MASS   431  HF2   1.00800 ! Aliphatic H on fluorinated C
MASS   432  CF1  12.01100 ! monofluoromethyl
MASS   433  CF2  12.01100 ! difluoromethyl
MASS   434  CF3  12.01100 ! trifluoromethyl
MASS   435  F1   18.99800 ! Fluorine, monofluoro
MASS   436  F2   18.99800 ! Fluorine, difluoro
MASS   437  F3   18.99800 ! Fluorine, trifluoro

BONDS

CF3  CT2   250.00      1.5200 !from CF3  CT3  for TFE
!stanard alkane/hydroxyl parameters
!CT2  CT1   222.500     1.5380
!CT3  CT1   222.500     1.5380
!CT3  CT2   222.500     1.5280
!HA1  CT1   309.000     1.1110
!HA2  CT2   309.000     1.1110
!HA3  CT3   322.000     1.1110
!OH1  CT1x  428.000     1.4200
!OH1  CT3x  428.000     1.4200
!OH1  H     545.000     0.9600
! new fluoroalkane parameters
F1   CF1   420.000     1.3740
F2   CF2   349.000     1.3530
F3   CF3   265.000     1.3400
CF1  CT3   170.00      1.5200
CF2  CT3   198.00      1.5200
CF3  CT3   250.00      1.5200
CF1  HF1   342.000     1.0828     ! from: HA   CT3x!From CF1  HA 
CF2  HF2   346.000     1.0828     ! from: HA   CT3x!From CF2  HA 

ANGLES
HA2  CT2  CF3   34.600    110.10   22.53   2.179 !from HA2  CT2  CT3  for TFE
F3   CF3  CT2    42.0     112.00   30.00   2.357 !from F3 CF3 CT3  for TFE
!stanard alkane/hydroxyl parameters
!CT2x CT3x CT1x  58.350    113.50   11.16   2.561
!CT3x CT1x CT2x  53.350    114.00    8.00   2.561
!CT3x CT1x CT3x  53.350    114.00    8.00   2.561
!CT3x CT2x CT3x  53.350    114.00    8.00   2.561
!H    OH1  CT1x   57.500   106.00
!H    OH1  CT3x   57.500   106.00
!HA1  CT1x HA1   35.500    109.00    5.40   1.802
!OH1  CT1x CT1x   75.700   110.10
!OH1  CT1x CT3x   75.700   110.10
!OH1  CT1x HA1    45.900   108.89
!OH1  CT2x CT1x   75.700   110.10
!OH1  CT2x CT3x   75.700   110.10
!OH1  CT3x HA3    45.900   108.89
! new fluoroalkane parameters
F2   CF2  F2    150.0     107.00   10.00   2.170
F3   CF3  F3    118.0     107.00   30.00   2.155
F1   CF1  CT3    44.0     112.00   30.00   2.369
F2   CF2  CT3    50.0     112.00   30.00   2.357
F3   CF3  CT3    42.0     112.00   30.00   2.357
HA3  CT3  CF1    33.00    110.50   38.00   2.181
HA3  CT3  CF2    33.000   110.50   37.00   2.168
HA3  CT3  CF3    33.000   110.50   39.00   2.155
CT3  CF1  HF1    31.000   112.00    3.00   2.168 !from: CT3  CF1  HA
CT3  CF2  HF2    32.000   112.00    3.00   2.168 !from: CT3  CF2  HA
F1   CF1  HF1    57.500   108.89    5.00   1.997 !from: F1   CF1  HA 
F2   CF2  HF2    41.900   108.89    5.00   1.980 !from: F1   CF2  HA
HF1  CF1  HF1    35.500   108.40   10.40   1.746 !from: HA   CF1  HA
! FOR FLUOROMETHANE AND FLUORO
!OH1  CT2  CF1    75.700   110.10
!OH1  CT2  CF2    75.700   110.10
OH1  CT2  CF3    75.700   110.10 !for TFE
F1   CF3  HA     45.900   108.89 !for TFE
!HA   CF2  HA     37.500   108.40    5.40   1.802 !from: HA   CT3  HA FOR CH2F2

DIHEDRALS
!TFE
H    OH1  CT2  CF3      0.4000  1     0.00 !triflouroethanol
H    OH1  CT2  CF3      0.9000  2     0.00 !
H    OH1  CT2  CF3      0.7000  3     0.00 !
H    OH1  CT2  CF3      0.1200  4     0.00 !
!H    OH1  CT2  HA2      0.0000  3     0.00 ! DIFFERENT COPY OF SAME PARAMETER IN toppar_all22_prot_pyridines.str
HA2  CT2  CF3  F3       0.1580  3     0.00 !
OH1  CT2  CF3  F3       0.2500  3     0.00 !
!standard alkane/hydroxyl terms
!H    OH1  CT1x CT1x     1.3300  1     0.00 ! triflouroethanol parameters
!H    OH1  CT1x CT1x     0.1800  2     0.00 ! not available
!H    OH1  CT1x CT1x     0.3200  3     0.00 !
!H    OH1  CT1x CT3x     1.3300  1     0.00 !
!H    OH1  CT1x CT3x     0.1800  2     0.00 !
!H    OH1  CT2x CT1x     1.3000  1     0.00 !
!H    OH1  CT2x CT1x     0.3000  2     0.00 !
!H    OH1  CT2x CT1x     0.4200  3     0.00 !
!H    OH1  CT2x CT3x     1.3000  1     0.00 !
!H    OH1  CT2x CT3x     0.3000  2     0.00 !
!H    OH1  CT2x CT3x     0.4200  3     0.00 !
! new fluoroalkane parameters
X    CT3  CF1  X        0.1850  3     0.00
X    CT3  CF2  X        0.1780  3     0.00
X    CT3  CF3  X        0.1580  3     0.00

IMPROPER

NONBONDED nbxmod  5 atom cdiel fshift vatom vdistance vfswitch cutnb 14.0 -
ctofnb 12.0 ctonnb 10.0 eps 1.0 e14fac 1.0 wmin 1.5 

CF1    0.000000  -0.060000     1.900000
CF2    0.000000  -0.042000     2.050000
CF3    0.000000  -0.020000     2.300000
HF1    0.000000  -0.028000     1.3200 
HF2    0.000000  -0.030000     1.3000 
F1     0.0       -0.135        1.63
F2     0.0       -0.105        1.63
F3     0.0       -0.097        1.60

END

return
