# Supplementary material for: Examining the Effect of Charged Lipids on Mitochondrial Outer Membrane Dynamics Using Atomistic Simulations
Source: Biomolecules. 2022 Jan 22;12(2):183. doi: 10.3390/biom12020183 (PMC8961577; doi:10.3390/biom12020183)
Supplement: Supplementary file 1 [file biomolecules-12-00183-s001.zip › Supplementary Materials/simulated_systems/simulated_systems/Mito1/toppar/toppar_all36_prot_lyr.str]

read rtf card append !flex
* Topology for miscellaneous lipids
*
36 1

DECL -CA
DECL -C
DECL -O
DECL +N
DECL +HN
DECL +CA
!DEFA FIRS NTER LAST CTER
AUTO ANGLES DIHE

RESI LYR          1.00  ! PROTONATED SCHIFF BASE
			!
GROUP			!
ATOM N     NH1    -0.47 ! 
ATOM H     H       0.31 ! 
ATOM CA    CT1     0.07 ! 
ATOM HA    HB1     0.09 ! 
GROUP      		! 
ATOM C     C       0.51 !                  O   HA    H
ATOM O     O      -0.51 !                  ||  |     |
GROUP			!                --C---CA----N--
ATOM CB    CT2    -0.18 !                      |
ATOM HB2   HA2     0.09 !                  HB3-CB-HB2
ATOM HB3   HA2     0.09 !                      |
GROUP   		!                      |
ATOM CG    CT2    -0.18 !                      |
ATOM HG2   HA2     0.09 !                  HG3-CG-HG2
ATOM HG3   HA2     0.09 !                      |
GROUP       		!                      |
ATOM CD    CT2    -0.18 !                      |
ATOM HD2   HA2     0.09 !                  HD3-CD-HD2
ATOM HD3   HA2     0.09 !                      |
GROUP			!                      |
ATOM CE    CT2     0.27 !                      |
ATOM HE2   HA2     0.09 !                  HE3-CE-HE2
ATOM HE3   HA2     0.09 !                      |
ATOM NZ    NG2P1  -0.40 !                   HZ-NZ+
ATOM HZ    HGP2    0.38 !                       \\
ATOM C1    CG2DC1  0.37 !                        C1-H11
ATOM H11   HGR52   0.20 !                        |
ATOM C2    CG2DC2 -0.15 !             H42        C2-HC2
ATOM HC2   HGA4    0.15 !               |       //
ATOM C3    CG2DC2  0.00 !           H41-C4-----C3
ATOM C4    CG331  -0.27 !               |       |
ATOM H41   HGA3    0.09 !              H43     C5-H5
ATOM H42   HGA3    0.09 !                        \\
ATOM H43   HGA3    0.09 !                     H6--C6
ATOM C5    CG2DC1 -0.15 !                         |
ATOM H5    HGA4    0.15 !                 H82     C7-H7
ATOM C6    CG2DC1 -0.15 !                  |      //
ATOM H6    HGA4    0.15 !             H81-C8----C80
GROUP                   !                  |     |
ATOM C7    CG2DC2 -0.15 !                H83     C9--H9   
ATOM H7    HGA4    0.15 !                        ||
ATOM C80   CG2DC2  0.00 !                        C10--H10
ATOM C8    CG331  -0.27 !                        |
ATOM H81   HGA3    0.09 !                        |
ATOM H82   HGA3    0.09 !                        |
ATOM H83   HGA3    0.09 !                        |
GROUP                   !                        |
ATOM C9    CG2DC1 -0.15 !                        |
ATOM H9    HGA4    0.15 !                        |
ATOM C10   CG2DC1 -0.15 !                        |
ATOM H10   HGA4    0.15 !                        C11   H191  H192
GROUP                   !                      //   \    \ /
ATOM C11   CG2DC2  0.00 !          H132       //     \  C19-H193
GROUP                   !            |       //       \/      
ATOM C12   CG2DC2  0.00 !      H131-C13 -- C12        C17 -- C18-H181
ATOM C13   CG331  -0.27 !            |      |          |    /  \
ATOM H131  HGA3    0.09 !          H133     |          |  H183  H182
ATOM H132  HGA3    0.09 !              H141-C14       C16-H161
ATOM H133  HGA3    0.09 !                  /  \      / \
GROUP                   !              H142    \    /   H162
ATOM C14   CG321  -0.18 !                       \  /
ATOM H141  HGA2    0.09 !                        C15  
ATOM H142  HGA2    0.09 !                       / \  
ATOM C15   CG321  -0.18 !                    H151  H152
ATOM H151  HGA2    0.09 !
ATOM H152  HGA2    0.09 !
ATOM C16   CG321  -0.18 !
ATOM H161  HGA2    0.09 !
ATOM H162  HGA2    0.09 !
GROUP
ATOM C17   CG301   0.00 !
ATOM C18   CG331  -0.27 !
ATOM H181  HGA3    0.09 !
ATOM H182  HGA3    0.09 !
ATOM H183  HGA3    0.09 !
ATOM C19   CG331  -0.27 !
ATOM H191  HGA3    0.09 !
ATOM H192  HGA3    0.09 !
ATOM H193  HGA3    0.09 !

BOND CB CA CG CB CD CG CE CD NZ CE
BOND N H N CA C CA
BOND C +N CA HA CB HB2 CB HB3 CG HG2
BOND CG HG3 CD HD2 CD HD3 CE HE2 CE HE3
DOUBLE O C
BOND NZ HZ  NZ C1
BOND C1  C2      C1  H11    C2  C3    C2  HC2
BOND C3  C4      C3  C5
BOND C4  H41     C4  H42    C4 H43
BOND C5  H5      C5  C6     C6 H6
BOND C6  C7      C7  H7
BOND C7  C80
BOND C80  C9     C80 C8   
BOND C8  H81     C8  H82    C8 H83
BOND C9  C10     C9  H9
BOND C10 C11     C10 H10
BOND C11 C12     C11 C17
BOND C12 C13     C12 C14
BOND C13 H131    C13 H132   C13 H133
BOND C14 C15     C14 H141   C14 H142
BOND C15 C16     C15 H151   C15 H152
BOND C16 C17     C16 H161   C16 H162
BOND C17 C18     C17 C19
BOND C18 H181    C18 H182   C18 H183
BOND C19 H191    C19 H192   C19 H193
IMPR N -C CA H C CA +N O
IMPR C1 C2 NZ H11
!IMPR N16 CE C15 H16
CMAP -C  N  CA  C   N  CA  C  +N
DONOR H N
DONOR HZ NZ
ACCEPTOR O C

IC -C   CA   *N   H     1.3482 123.5700  180.0000 115.1100  0.9988
IC -C   N    CA   C     1.3482 123.5700  180.0000 107.2900  1.5187
IC N    CA   C    +N    1.4504 107.2900  180.0000 117.2700  1.3478
IC +N   CA   *C   O     1.3478 117.2700  180.0000 120.7900  1.2277
IC CA   C    +N   +CA   1.5187 117.2700  180.0000 124.9100  1.4487
IC  H      N      CA     CB         1.0324  112.92  142.43  101.17   1.5618
IC  CB     N      *CA    C          1.5618  101.17  117.80  107.69   1.5262
IC  CB     N      *CA    HA         1.5618  101.17 -122.25  112.37   1.0467
IC  N      CA     C      O          1.4066  107.69  169.60  118.27   1.2329
IC  N      CA     CB     CG         1.4066  101.17 -169.06  112.88   1.5547
IC  CG     CA     *CB    HB2        1.5547  112.88  126.21  108.43   1.0751
IC  CG     CA     *CB    HB3        1.5547  112.88 -130.02  106.34   1.0839
IC  CA     CB     CG     CD         1.5618  112.88  174.79  116.20   1.5139
IC  CD     CB     *CG    HG2        1.5139  116.20  120.63  108.82   1.1282
IC  CD     CB     *CG    HG3        1.5139  116.20 -132.72  108.50   1.1196
IC  CB     CG     CD     CE         1.5547  116.20  175.39  111.29   1.5392
IC  CE     CG     *CD    HD2        1.5392  111.29  125.53  102.68   1.1194
IC  CE     CG     *CD    HD3        1.5392  111.29 -125.66  112.29   1.1189
IC  CG     CD     CE     NZ         1.5139  111.29  174.26  105.61   1.4410
IC  NZ     CD     *CE    HE2        1.4410  105.61  123.94  110.33   1.1625
IC  NZ     CD     *CE    HE3        1.4410  105.61 -109.92  106.40   1.1132
IC  CD     CE     NZ     C1         1.5392  105.61 -173.60  119.52   1.3271
IC  C1     CE     *NZ    HZ         1.3271  119.52 -174.42  120.20   1.0043
IC  CE     NZ     C1     C2         1.4410  119.52 -168.80  116.63   1.4576
IC  C2     NZ     *C1    H11        1.4576  116.63  171.69  119.09   1.1531
IC  NZ     C1     C2     C3         1.3271  116.63  177.00  124.67   1.3994
IC  C3     C1     *C2    HC2        1.3994  124.67 -169.17  113.77   1.1613
IC  C1     C2     C3     C5         1.4576  124.67 -177.59  121.54   1.4600
IC  C5     C2     *C3    C4         1.4600  121.54 -179.13  122.30   1.5138
IC  C2     C3     C4     H41        1.3994  122.30 -126.30  117.92   1.0593
IC  H41    C3     *C4    H42        1.0593  117.92  125.50  111.68   1.0843
IC  H41    C3     *C4    H43        1.0593  117.92 -122.89  110.24   1.0565
IC  C2     C3     C5     C6         1.3994  121.54 -144.41  126.13   1.3528
IC  C6     C3     *C5    H5         1.3528  126.13  178.20  115.08   1.0691
IC  C3     C5     C6     C7         1.4600  126.13 -170.38  129.81   1.4627
IC  C7     C5     *C6    H6         1.4627  129.81  160.66  117.13   1.1130
IC  C5     C6     C7     C80        1.3528  129.81  149.05  126.38   1.3715
IC  C80    C6     *C7    H7         1.3715  126.38 -178.79  116.07   1.0867
IC  C6     C7     C80    C9         1.4627  126.38 -175.24  124.63   1.4493
IC  C9     C7     *C80   C8         1.4493  124.63  174.01  123.87   1.5042
IC  C7     C80    C8     H81        1.3715  123.87 -134.94  108.15   1.1456
IC  H81    C80    *C8    H82        1.1456  108.15  115.44  112.77   1.1215
IC  H81    C80    *C8    H83        1.1456  108.15 -122.35  113.48   1.1120
IC  C7     C80    C9     C10        1.3715  124.63 -146.54  126.66   1.3362
IC  C10    C80    *C9    H9         1.3362  126.66  164.41  111.19   1.1266
IC  C80    C9     C10    C11        1.4493  126.66  157.81  124.53   1.4870
IC  C11    C9     *C10   H10        1.4870  124.53 -167.09  126.78   1.1319
IC  C9     C10    C11    C17        1.3362  124.53  137.85  113.43   1.5273
IC  C17    C10    *C11   C12        1.5273  113.43  166.46  122.35   1.3683
IC  C10    C11    C12    C14        1.4870  122.35 -179.02  118.60   1.5230
IC  C14    C11    *C12   C13        1.5230  118.60  179.88  123.69   1.5824
IC  C11    C12    C13    H131       1.3683  123.69 -153.00  111.62   1.0407
IC  H131   C12    *C13   H132       1.0407  111.62  105.56  116.94   1.0845
IC  H131   C12    *C13   H133       1.0407  111.62 -125.41  115.89   1.1306
IC  C11    C12    C14    C15        1.3683  118.60   23.14  115.46   1.5309
IC  C15    C12    *C14   H141       1.5309  115.46 -121.05  111.64   1.1634
IC  C15    C12    *C14   H142       1.5309  115.46  120.98  110.16   1.1143
IC  C12    C14    C15    C16        1.5230  115.46  -49.13  109.56   1.5340
IC  C16    C14    *C15   H151       1.5340  109.56  121.30  103.64   1.0652
IC  C16    C14    *C15   H152       1.5340  109.56 -121.68  117.50   1.1269
IC  C17    C15    *C16   H161       1.5627  106.90  119.01  111.98   1.1082
IC  C17    C15    *C16   H162       1.5627  106.90 -118.27  114.51   1.1242
IC  C16    C11    *C17   C18        1.5627  111.91  117.06  109.86   1.6036
IC  C16    C11    *C17   C19        1.5627  111.91 -125.37  107.71   1.5933
IC  C11    C17    C18    H181       1.5273  109.86 -164.48  105.21   1.0701
IC  H181   C17    *C18   H182       1.0701  105.21  113.55  119.15   1.0744
IC  H181   C17    *C18   H183       1.0701  105.21 -120.08  114.03   1.1066
IC  C11    C17    C19    H191       1.5273  107.71  157.89  106.35   1.1223
IC  H191   C17    *C19   H192       1.1223  106.35  112.92  110.92   1.1415
IC  H191   C17    *C19   H193       1.1223  106.35 -116.85  111.31   1.1313

PATCH FIRST NONE LAST NONE

end

read para card append flex
* LYR parameters
*

BONDS

CT2     NG2P1  300.00     1.4530 ! from, CG334  NG2P1, RETINOL SCH2, Schiff's base, protonated #eq# 

ANGLES
CT2      CT2      NG2P1   67.700   110.00 ! from, NH3  CT2  CT2, ALLOW   ALI POL
HA2      CT2      NG2P1   42.00    110.10 ! from, NG2P1  CG334  HGA3, RETINOL SCH2, Schiff's base, protonated #eq
CT2      NG2P1    HGP2    38.00    118.80 ! from, CG2D1  NG2P1  HGP2, RETINOL SCH2, Schiff's base, protonate
CT2      NG2P1    CG2DC1  67.00    123.60 ! from, CG2DC1  NG2P1  CG334, RETINOL SCH2, Schiff's base, protonated

DIHEDRALS
CT2      CT2      NG2P1    HGP2    0.1000  3     0.00 ! From X    CT2  NH3  X
CT2      CT2      NG2P1    CG2DC1  0.1000  3     0.00 ! From X    CT2  NH3  X
CT2      NG2P1    CG2DC1   HGR52   8.5000  2   180.00 ! from, HGR52  CG2DC1 NG2P1  CG334, RETINOL SCH2, Schiff's base, protonated 
CT2      NG2P1    CG2DC1   CG2DC2  7.0000  2   180.00 ! from, CG2DC2 CG2DC1 NG2P1  CG334, RETINOL SCH3, Schiff's base, protonated
HA2      CT2      NG2P1    HGP2    0.0000  6   180.00 ! from, HGA3   CG334  NG2P1  HGP2, PROT methylguanidinium, adm jr., 3/26/92
HA2      CT2      NG2P1    CG2DC1  0.1500  3   180.00 ! from, HGA3   CG334  NG2P1  CG2DC1, RETINOL SCH2, Schiff's base, protonated
NG2P1    CG2DC1   CG2DC2   CG2DC2  0.5000  1     0.00 ! from, NG2P1  CG2DC1 CG2DC2 CG2DC3, RETINOL SCH3, Schiff's base, protonated
NG2P1    CG2DC1   CG2DC2   CG2DC2  2.2000  2   180.00 ! "
NG2P1    CG2DC1   CG2DC2   CG2DC2  1.1000  3     0.00 ! "
NG2P1    CG2DC1   CG2DC2   CG2DC2  0.6000  4     0.00 ! "
HGR52    CG2DC1   CG2DC2   CG2DC2  1.0000  2   180.00 ! from, HGR52  CG2DC1 CG2DC2 CG2DC3, RETINOL SCH3, Schiff's base, protonated

END

return
