# Supplementary material for: Examining the Effect of Charged Lipids on Mitochondrial Outer Membrane Dynamics Using Atomistic Simulations
Source: Biomolecules. 2022 Jan 22;12(2):183. doi: 10.3390/biom12020183 (PMC8961577; doi:10.3390/biom12020183)
Supplement: Supplementary file 1 [file biomolecules-12-00183-s001.zip › Supplementary Materials/simulated_systems/simulated_systems/Mito1/toppar/toppar_dum_noble_gases.str]

* Toplogy and parameter information for helium, neon and a dummy atom.
*

!Testcase
!test_dum_nobel_gases.inp

!test "append" to determine if previous	toppar files have been read and
!add append to "read rtf card" if true
set nat ?NATC
set app
!We're exploiting what is arguably a bug in the parser. On the left hand side,
!the quotes have proirity, so NAT is correctly substituted. On the right hand
!side, the ? has priority and NATC" (sic) is not a valid substitution...
if "@NAT" ne "?NATC" if @nat ne 0 set app append

read rtf card @app
* Topology for helium, neon and a dummy atom.
*
31  1

MASS   495 HE     4.00260 ! helium
MASS   496 NE    20.17970 ! neon
MASS   497 DUM    0.00000 ! dummy atom

RESI HE1       0.00 ! helium
GROUP
ATOM HE01  HE  0.00
PATCHING FIRST NONE LAST NONE

RESI NE1       0.00 ! neon
GROUP
ATOM NE01  NE  0.00
PATCHING FIRST NONE LAST NONE

RESI DUM       0.00 ! DUMMY ATOM
GROUP
ATOM DUM DUM   0.00
PATCHING FIRST NONE LAST NONE

end

read para card flex @app
* Parameters for helium, neon and a dummy atom.
*

ATOMS
MASS   495 HE     4.00260 ! helium
MASS   496 NE    20.17970 ! neon
MASS   497 DUM    0.00000 ! dummy atom

NONBONDED nbxmod  5 atom cdiel shift vatom vdistance vswitch -
cutnb 14.0 ctofnb 12.0 ctonnb 10.0 eps 1.0 e14fac 1.0 wmin 1.5

DUM    0.000000  -0.000000     0.000000
HE     0.000000  -0.021270     1.480000
NE     0.000000  -0.085450     1.530000

end

return
