# Supplementary material for: Examining the Effect of Charged Lipids on Mitochondrial Outer Membrane Dynamics Using Atomistic Simulations
Source: Biomolecules. 2022 Jan 22;12(2):183. doi: 10.3390/biom12020183 (PMC8961577; doi:10.3390/biom12020183)
Supplement: Supplementary file 1 [file biomolecules-12-00183-s001.zip › Supplementary Materials/simulated_systems/simulated_systems/Mito2/restraints/popc_head_upper.ref]

REMARK  GENERATED BY CHARMM-GUI (HTTP://WWW.CHARMM-GUI.ORG) VERSION ON JUN, 09. 2015. 
REMARK  INPUT GENERATION                                                              
REMARK   DATE:     6/ 9/15     15:59:38      CREATED BY USER: charmm-gui              
ATOM      1  N   POPC    1      -1.111   3.162  17.545  1.00  1.00      MEMB
ATOM      2  C12 POPC    1      -1.217   3.618  18.968  1.00  1.00      MEMB
ATOM      3 H12A POPC    1      -1.595   4.639  18.883  1.00  0.00      MEMB
ATOM      4 H12B POPC    1      -0.227   3.703  19.394  1.00  0.00      MEMB
ATOM      5  C13 POPC    1      -0.279   1.950  17.295  1.00  1.00      MEMB
ATOM      6 H13A POPC    1      -0.724   1.071  17.778  1.00  0.00      MEMB
ATOM      7 H13B POPC    1      -0.281   1.778  16.225  1.00  0.00      MEMB
ATOM      8 H13C POPC    1       0.751   2.075  17.580  1.00  0.00      MEMB
ATOM      9  C14 POPC    1      -2.446   2.898  16.925  1.00  1.00      MEMB
ATOM     10 H14A POPC    1      -2.246   2.452  15.959  1.00  0.00      MEMB
ATOM     11 H14B POPC    1      -3.070   2.188  17.481  1.00  0.00      MEMB
ATOM     12 H14C POPC    1      -2.975   3.838  16.805  1.00  0.00      MEMB
ATOM     13  C15 POPC    1      -0.563   4.340  16.824  1.00  1.00      MEMB
ATOM     14 H15A POPC    1      -1.243   5.168  17.019  1.00  0.00      MEMB
ATOM     15 H15B POPC    1      -0.590   4.150  15.765  1.00  0.00      MEMB
ATOM     16 H15C POPC    1       0.432   4.602  17.158  1.00  0.00      MEMB
ATOM     17  C11 POPC    1      -2.082   2.827  19.972  1.00  1.00      MEMB
ATOM     18 H11A POPC    1      -3.158   2.956  19.698  1.00  0.00      MEMB
ATOM     19 H11B POPC    1      -1.890   3.299  20.967  1.00  0.00      MEMB
ATOM     20  P   POPC    1      -2.858   0.375  20.340  1.00  1.00      MEMB
ATOM     21  O13 POPC    1      -3.654   0.908  21.475  1.00  1.00      MEMB
ATOM     22  O14 POPC    1      -2.236  -0.945  20.517  1.00  1.00      MEMB
ATOM     23  O12 POPC    1      -1.718   1.446  20.023  1.00  1.00      MEMB
ATOM     24  O11 POPC    1      -3.782   0.363  19.064  1.00  1.00      MEMB
ATOM     25  C1  POPC    1      -4.540  -0.792  18.700  1.00  0.00      MEMB
ATOM     26  HA  POPC    1      -5.420  -0.943  19.374  1.00  0.00      MEMB
ATOM     27  HB  POPC    1      -3.936  -1.731  18.700  1.00  0.00      MEMB
ATOM     28  C2  POPC    1      -5.156  -0.529  17.316  1.00  0.00      MEMB
ATOM     29  HS  POPC    1      -5.700  -1.451  16.983  1.00  0.00      MEMB
ATOM     30  O21 POPC    1      -4.241  -0.024  16.341  1.00  0.00      MEMB
ATOM     31  C21 POPC    1      -3.571  -0.943  15.690  1.00  0.00      MEMB
ATOM     32  O22 POPC    1      -3.683  -2.144  15.843  1.00  0.00      MEMB
ATOM     33  C22 POPC    1      -2.637  -0.285  14.675  1.00  0.00      MEMB
ATOM     34  H2R POPC    1      -1.814   0.205  15.229  1.00  0.00      MEMB
ATOM     35  H2S POPC    1      -3.157   0.487  14.086  1.00  0.00      MEMB
ATOM     36  C3  POPC    1      -6.199   0.529  17.455  1.00  0.00      MEMB
ATOM     37  HX  POPC    1      -5.966   1.545  17.850  1.00  0.00      MEMB
ATOM     38  HY  POPC    1      -6.807   0.085  18.278  1.00  0.00      MEMB
ATOM     39  O31 POPC    1      -7.049   0.584  16.293  1.00  0.00      MEMB
ATOM     40  C31 POPC    1      -6.774   1.406  15.291  1.00  0.00      MEMB
ATOM     41  O32 POPC    1      -5.878   2.222  15.251  1.00  0.00      MEMB
ATOM     42  C32 POPC    1      -7.785   1.167  14.172  1.00  0.00      MEMB
ATOM     43  H2X POPC    1      -8.510   1.999  14.059  1.00  0.00      MEMB
ATOM     44  H2Y POPC    1      -8.352   0.232  14.399  1.00  0.00      MEMB
ATOM     45  C23 POPC    1      -2.034  -1.307  13.715  1.00  0.00      MEMB
ATOM     46  H3R POPC    1      -1.564  -2.121  14.298  1.00  0.00      MEMB
ATOM     47  H3S POPC    1      -1.217  -0.779  13.162  1.00  0.00      MEMB
ATOM     48  C24 POPC    1      -3.040  -1.921  12.704  1.00  0.00      MEMB
ATOM     49  H4R POPC    1      -2.867  -1.375  11.749  1.00  0.00      MEMB
ATOM     50  H4S POPC    1      -4.056  -1.886  13.079  1.00  0.00      MEMB
ATOM     51  C25 POPC    1      -2.989  -3.428  12.515  1.00  0.00      MEMB
ATOM     52  H5R POPC    1      -3.605  -4.008  11.821  1.00  0.00      MEMB
ATOM     53  H5S POPC    1      -2.658  -3.978  13.430  1.00  0.00      MEMB
ATOM     54  C26 POPC    1      -1.934  -3.661  11.735  1.00  0.00      MEMB
ATOM     55  H6R POPC    1      -1.600  -4.756  12.075  1.00  0.00      MEMB
ATOM     56  H6S POPC    1      -1.314  -2.882  12.221  1.00  0.00      MEMB
ATOM     57  C27 POPC    1      -1.843  -3.255  10.215  1.00  0.00      MEMB
ATOM     58  H7R POPC    1      -2.262  -3.973   9.633  1.00  0.00      MEMB
ATOM     59  H7S POPC    1      -0.892  -3.408   9.807  1.00  0.00      MEMB
ATOM     60  C28 POPC    1      -1.414  -1.928   9.575  1.00  0.00      MEMB
ATOM     61  H8R POPC    1      -2.456  -1.628   9.694  1.00  0.00      MEMB
ATOM     62  H8S POPC    1      -1.178  -2.016   8.473  1.00  0.00      MEMB
ATOM     63  C29 POPC    1      -0.365  -1.048  10.257  1.00  0.00      MEMB
ATOM     64  H91 POPC    1       0.505  -1.412  10.827  1.00  0.00      MEMB
ATOM     65 C210 POPC    1      -0.426   0.235  10.309  1.00  0.00      MEMB
ATOM     66 H101 POPC    1       0.354   0.761  10.870  1.00  0.00      MEMB
ATOM     67 C211 POPC    1      -1.557   0.949   9.675  1.00  0.00      MEMB
ATOM     68 H11R POPC    1      -2.131   1.510  10.423  1.00  0.00      MEMB
ATOM     69 H11S POPC    1      -2.288   0.294   9.168  1.00  0.00      MEMB
ATOM     70 C212 POPC    1      -1.152   1.826   8.529  1.00  0.00      MEMB
ATOM     71 H12R POPC    1      -0.359   2.520   8.810  1.00  0.00      MEMB
ATOM     72 H12S POPC    1      -2.032   2.427   8.271  1.00  0.00      MEMB
ATOM     73 C213 POPC    1      -0.895   1.082   7.257  1.00  0.00      MEMB
ATOM     74 H13R POPC    1      -1.760   0.531   6.875  1.00  0.00      MEMB
ATOM     75 H13S POPC    1      -0.175   0.350   7.486  1.00  0.00      MEMB
ATOM     76 C214 POPC    1      -0.387   2.042   6.279  1.00  0.00      MEMB
ATOM     77 H14R POPC    1       0.697   2.112   6.428  1.00  0.00      MEMB
ATOM     78 H14S POPC    1      -0.844   3.029   6.285  1.00  0.00      MEMB
ATOM     79 C215 POPC    1      -0.581   1.730   4.913  1.00  0.00      MEMB
ATOM     80 H15R POPC    1      -0.737   2.260   4.097  1.00  0.00      MEMB
ATOM     81 H15S POPC    1      -1.609   1.281   4.796  1.00  0.00      MEMB
ATOM     82 C216 POPC    1       0.793   1.187   4.181  1.00  0.00      MEMB
ATOM     83 H16R POPC    1       1.423   1.312   5.059  1.00  0.00      MEMB
ATOM     84 H16S POPC    1       1.498   1.078   3.492  1.00  0.00      MEMB
ATOM     85 C217 POPC    1       0.775  -0.290   2.842  1.00  0.00      MEMB
ATOM     86 H17R POPC    1       1.229  -1.586   3.619  1.00  0.00      MEMB
ATOM     87 H17S POPC    1       1.681  -0.767   2.694  1.00  0.00      MEMB
ATOM     88 C218 POPC    1      -1.096  -0.707   2.230  1.00  0.00      MEMB
ATOM     89 H18R POPC    1      -1.034  -1.300   1.384  1.00  0.00      MEMB
ATOM     90 H18S POPC    1      -1.399   0.144   1.983  1.00  0.00      MEMB
ATOM     91 H18T POPC    1      -1.750  -1.247   3.124  1.00  0.00      MEMB
ATOM     92  C33 POPC    1      -6.966   0.983  12.886  1.00  0.00      MEMB
ATOM     93  H3X POPC    1      -7.589   0.374  12.205  1.00  0.00      MEMB
ATOM     94  H3Y POPC    1      -6.037   0.398  13.119  1.00  0.00      MEMB
ATOM     95  C34 POPC    1      -6.609   2.275  12.128  1.00  0.00      MEMB
ATOM     96  H4X POPC    1      -6.112   2.978  12.842  1.00  0.00      MEMB
ATOM     97  H4Y POPC    1      -7.500   2.777  11.679  1.00  0.00      MEMB
ATOM     98  C35 POPC    1      -5.604   1.985  11.000  1.00  0.00      MEMB
ATOM     99  H5X POPC    1      -4.771   1.425  11.479  1.00  0.00      MEMB
ATOM    100  H5Y POPC    1      -5.223   2.967  10.637  1.00  0.00      MEMB
ATOM    101  C36 POPC    1      -6.151   1.163   9.810  1.00  0.00      MEMB
ATOM    102  H6X POPC    1      -6.778   1.830   9.176  1.00  0.00      MEMB
ATOM    103  H6Y POPC    1      -6.883   0.408  10.134  1.00  0.00      MEMB
ATOM    104  C37 POPC    1      -5.087   0.445   8.934  1.00  0.00      MEMB
ATOM    105  H7X POPC    1      -4.483  -0.359   9.418  1.00  0.00      MEMB
ATOM    106  H7Y POPC    1      -4.353   1.200   8.590  1.00  0.00      MEMB
ATOM    107  C38 POPC    1      -5.725  -0.111   7.657  1.00  0.00      MEMB
ATOM    108  H8X POPC    1      -6.425   0.678   7.306  1.00  0.00      MEMB
ATOM    109  H8Y POPC    1      -6.277  -1.049   7.863  1.00  0.00      MEMB
ATOM    110  C39 POPC    1      -4.731  -0.293   6.515  1.00  0.00      MEMB
ATOM    111  H9X POPC    1      -3.935  -1.021   6.745  1.00  0.00      MEMB
ATOM    112  H9Y POPC    1      -4.303   0.677   6.179  1.00  0.00      MEMB
ATOM    113 C310 POPC    1      -5.323  -0.690   5.229  1.00  0.00      MEMB
ATOM    114 H10X POPC    1      -6.045  -1.535   5.337  1.00  0.00      MEMB
ATOM    115 H10Y POPC    1      -4.495  -1.020   4.536  1.00  0.00      MEMB
ATOM    116 C311 POPC    1      -5.993   0.533   4.574  1.00  0.00      MEMB
ATOM    117 H11X POPC    1      -5.419   1.426   4.436  1.00  0.00      MEMB
ATOM    118 H11Y POPC    1      -7.027   0.751   4.951  1.00  0.00      MEMB
ATOM    119 C312 POPC    1      -6.158   0.286   3.180  1.00  0.00      MEMB
ATOM    120 H12X POPC    1      -7.091   0.816   2.814  1.00  0.00      MEMB
ATOM    121 H12Y POPC    1      -6.264  -0.832   3.538  1.00  0.00      MEMB
ATOM    122 C313 POPC    1      -5.173   0.269   1.974  1.00  0.00      MEMB
ATOM    123 H13X POPC    1      -5.484  -0.261   1.015  1.00  0.00      MEMB
ATOM    124 H13Y POPC    1      -4.353  -0.352   2.336  1.00  0.00      MEMB
ATOM    125 C314 POPC    1      -4.851   1.651   1.565  1.00  0.00      MEMB
ATOM    126 H14X POPC    1      -4.750   2.245   2.483  1.00  0.00      MEMB
ATOM    127 H14Y POPC    1      -5.550   2.084   0.810  1.00  0.00      MEMB
ATOM    128 C315 POPC    1      -3.498   1.726   1.067  1.00  0.00      MEMB
ATOM    129 H15X POPC    1      -3.578   1.184   0.132  1.00  0.00      MEMB
ATOM    130 H15Y POPC    1      -2.832   1.155   1.735  1.00  0.00      MEMB
ATOM    131 C316 POPC    1      -3.142   3.176   0.844  1.00  0.00      MEMB
ATOM    132 H16X POPC    1      -3.562   3.622  -0.066  1.00  0.00      MEMB
ATOM    133 H16Y POPC    1      -2.161   3.243   0.575  1.00  0.00      MEMB
ATOM    134 H16Z POPC    1      -2.895   3.812   1.693  1.00  0.00      MEMB
ATOM    135  C12 PNPI    2       3.260  -4.656  23.147  1.00  0.00      MEMB
ATOM    136  H2  PNPI    2       2.362  -4.190  22.687  1.00  0.00      MEMB
ATOM    137  O2  PNPI    2       4.033  -3.591  23.680  1.00  0.00      MEMB
ATOM    138  HO2 PNPI    2       3.463  -3.183  24.331  1.00  0.00      MEMB
ATOM    139  C13 PNPI    2       2.757  -5.581  24.237  1.00  0.00      MEMB
ATOM    140  H3  PNPI    2       2.278  -6.454  23.724  1.00  0.00      MEMB
ATOM    141  O3  PNPI    2       1.770  -4.913  25.035  1.00  0.00      MEMB
ATOM    142  HO3 PNPI    2       0.998  -5.480  25.159  1.00  0.00      MEMB
ATOM    143  C14 PNPI    2       3.929  -6.169  24.996  1.00  0.00      MEMB
ATOM    144  H4  PNPI    2       4.508  -5.345  25.477  1.00  0.00      MEMB
ATOM    145  O4  PNPI    2       3.355  -7.073  25.929  1.00  0.00      MEMB
ATOM    146  P4  PNPI    2       3.720  -7.006  27.512  1.00  0.00      MEMB
ATOM    147 OP42 PNPI    2       2.745  -5.781  27.852  1.00  0.00      MEMB
ATOM    148 HP42 PNPI    2       3.220  -4.937  27.885  1.00  0.00      MEMB
ATOM    149 OP43 PNPI    2       3.137  -8.228  28.217  1.00  0.00      MEMB
ATOM    150 OP44 PNPI    2       5.073  -6.410  27.867  1.00  0.00      MEMB
ATOM    151  C15 PNPI    2       4.783  -6.961  23.994  1.00  0.00      MEMB
ATOM    152  H5  PNPI    2       4.108  -7.754  23.574  1.00  0.00      MEMB
ATOM    153  O5  PNPI    2       5.907  -7.544  24.661  1.00  0.00      MEMB
ATOM    154  P5  PNPI    2       6.340  -9.160  24.599  1.00  0.00      MEMB
ATOM    155 OP52 PNPI    2       6.954  -9.421  23.221  1.00  0.00      MEMB
ATOM    156 OP53 PNPI    2       7.364  -9.360  25.713  1.00  0.00      MEMB
ATOM    157 OP54 PNPI    2       5.085 -10.006  24.775  1.00  0.00      MEMB
ATOM    158  C16 PNPI    2       5.266  -6.078  22.834  1.00  0.00      MEMB
ATOM    159  H6  PNPI    2       5.957  -5.286  23.212  1.00  0.00      MEMB
ATOM    160  O6  PNPI    2       5.933  -6.884  21.874  1.00  0.00      MEMB
ATOM    161  HO6 PNPI    2       6.687  -6.427  21.506  1.00  0.00      MEMB
ATOM    162  C11 PNPI    2       4.067  -5.453  22.142  1.00  0.00      MEMB
ATOM    163  H1  PNPI    2       3.452  -6.343  21.866  1.00  0.00      MEMB
ATOM    164  P   PNPI    2       3.590  -4.887  19.533  1.00  0.00      MEMB
ATOM    165  O13 PNPI    2       2.201  -4.423  19.751  1.00  0.00      MEMB
ATOM    166  O14 PNPI    2       3.778  -6.254  19.014  1.00  0.00      MEMB
ATOM    167  O12 PNPI    2       4.417  -4.687  20.961  1.00  0.00      MEMB
ATOM    168  O11 PNPI    2       4.317  -3.902  18.523  1.00  0.00      MEMB
ATOM    169  C1  PNPI    2       4.712  -2.570  18.813  1.00  0.00      MEMB
ATOM    170  HA  PNPI    2       5.231  -2.508  19.792  1.00  0.00      MEMB
ATOM    171  HB  PNPI    2       3.855  -1.860  18.786  1.00  0.00      MEMB
ATOM    172  C2  PNPI    2       5.622  -2.008  17.724  1.00  0.00      MEMB
ATOM    173  HS  PNPI    2       5.772  -0.921  17.953  1.00  0.00      MEMB
ATOM    174  O21 PNPI    2       5.032  -2.203  16.423  1.00  0.00      MEMB
ATOM    175  C21 PNPI    2       3.816  -1.758  16.114  1.00  0.00      MEMB
ATOM    176  O22 PNPI    2       3.201  -0.854  16.654  1.00  0.00      MEMB
ATOM    177  C22 PNPI    2       3.558  -2.278  14.743  1.00  0.00      MEMB
ATOM    178  H2R PNPI    2       4.229  -3.109  14.513  1.00  0.00      MEMB
ATOM    179  H2S PNPI    2       3.749  -1.626  13.915  1.00  0.00      MEMB
ATOM    180  C3  PNPI    2       7.058  -2.638  17.748  1.00  0.00      MEMB
ATOM    181  HX  PNPI    2       7.859  -2.023  17.273  1.00  0.00      MEMB
ATOM    182  HY  PNPI    2       7.274  -2.715  18.832  1.00  0.00      MEMB
ATOM    183  O31 PNPI    2       7.098  -3.972  17.263  1.00  0.00      MEMB
ATOM    184  C31 PNPI    2       7.213  -4.137  15.968  1.00  0.00      MEMB
ATOM    185  O32 PNPI    2       7.483  -3.270  15.148  1.00  0.00      MEMB
ATOM    186  C32 PNPI    2       6.939  -5.583  15.626  1.00  0.00      MEMB
ATOM    187  H2X PNPI    2       7.257  -6.189  16.493  1.00  0.00      MEMB
ATOM    188  H2Y PNPI    2       7.623  -5.808  14.785  1.00  0.00      MEMB
ATOM    189  C23 PNPI    2       2.108  -2.533  14.564  1.00  0.00      MEMB
ATOM    190  H3R PNPI    2       1.481  -1.622  14.679  1.00  0.00      MEMB
ATOM    191  H3S PNPI    2       1.709  -3.322  15.225  1.00  0.00      MEMB
ATOM    192  C24 PNPI    2       1.981  -3.014  13.174  1.00  0.00      MEMB
ATOM    193  H4R PNPI    2       2.624  -3.888  12.973  1.00  0.00      MEMB
ATOM    194  H4S PNPI    2       2.204  -2.223  12.418  1.00  0.00      MEMB
ATOM    195  C25 PNPI    2       0.665  -3.590  13.044  1.00  0.00      MEMB
ATOM    196  H5R PNPI    2      -0.042  -2.865  13.535  1.00  0.00      MEMB
ATOM    197  H5S PNPI    2       0.436  -4.462  13.632  1.00  0.00      MEMB
ATOM    198  C26 PNPI    2       0.619  -3.815  11.545  1.00  0.00      MEMB
ATOM    199  H6R PNPI    2       0.191  -2.984  11.208  1.00  0.00      MEMB
ATOM    200  H6S PNPI    2      -0.133  -4.495  11.223  1.00  0.00      MEMB
ATOM    201  C27 PNPI    2       1.114  -4.760  10.531  1.00  0.00      MEMB
ATOM    202  H7R PNPI    2       1.189  -5.614  11.237  1.00  0.00      MEMB
ATOM    203  H7S PNPI    2       1.960  -4.112  10.369  1.00  0.00      MEMB
ATOM    204  C28 PNPI    2       0.250  -5.053   9.228  1.00  0.00      MEMB
ATOM    205  H8R PNPI    2       0.133  -4.168   8.533  1.00  0.00      MEMB
ATOM    206  H8S PNPI    2      -0.794  -5.400   9.514  1.00  0.00      MEMB
ATOM    207  C29 PNPI    2       0.941  -6.023   8.469  1.00  0.00      MEMB
ATOM    208  H91 PNPI    2       0.815  -6.982   8.899  1.00  0.00      MEMB
ATOM    209 C210 PNPI    2       1.672  -5.828   7.400  1.00  0.00      MEMB
ATOM    210 H101 PNPI    2       2.182  -6.720   7.047  1.00  0.00      MEMB
ATOM    211 C211 PNPI    2       1.976  -4.544   6.694  1.00  0.00      MEMB
ATOM    212 H11R PNPI    2       1.081  -4.141   6.163  1.00  0.00      MEMB
ATOM    213 H11S PNPI    2       2.654  -4.904   5.911  1.00  0.00      MEMB
ATOM    214 C212 PNPI    2       2.742  -3.521   7.497  1.00  0.00      MEMB
ATOM    215 H121 PNPI    2       3.430  -3.966   8.200  1.00  0.00      MEMB
ATOM    216 C213 PNPI    2       2.560  -2.205   7.577  1.00  0.00      MEMB
ATOM    217 H131 PNPI    2       3.201  -1.549   8.190  1.00  0.00      MEMB
ATOM    218 C214 PNPI    2       1.508  -1.548   6.837  1.00  0.00      MEMB
ATOM    219 H14R PNPI    2       1.020  -0.852   7.478  1.00  0.00      MEMB
ATOM    220 H14S PNPI    2       0.717  -2.212   6.471  1.00  0.00      MEMB
ATOM    221 C215 PNPI    2       2.517  -1.019   5.968  1.00  0.00      MEMB
ATOM    222 H151 PNPI    2       3.264  -0.328   5.852  1.00  0.00      MEMB
ATOM    223 C216 PNPI    2       1.877  -0.717   5.131  1.00  0.00      MEMB
ATOM    224 H161 PNPI    2       2.602  -0.167   4.212  1.00  0.00      MEMB
ATOM    225 C217 PNPI    2      -0.159  -1.015   4.707  1.00  0.00      MEMB
ATOM    226 H17R PNPI    2      -0.816  -0.048   4.071  1.00  0.00      MEMB
ATOM    227 H17S PNPI    2      -0.932  -1.476   4.851  1.00  0.00      MEMB
ATOM    228 C218 PNPI    2       0.201  -2.689   2.578  1.00  0.00      MEMB
ATOM    229 H18R PNPI    2      -0.702  -2.984   2.630  1.00  0.00      MEMB
ATOM    230 H18S PNPI    2       0.645  -2.014   1.610  1.00  0.00      MEMB
ATOM    231 H18T PNPI    2       1.240  -3.009   2.802  1.00  0.00      MEMB
ATOM    232  C33 PNPI    2       5.470  -5.765  15.195  1.00  0.00      MEMB
ATOM    233  H3X PNPI    2       5.267  -4.978  14.435  1.00  0.00      MEMB
ATOM    234  H3Y PNPI    2       4.782  -5.546  16.053  1.00  0.00      MEMB
ATOM    235  C34 PNPI    2       5.114  -7.154  14.610  1.00  0.00      MEMB
ATOM    236  H4X PNPI    2       4.089  -7.043  14.202  1.00  0.00      MEMB
ATOM    237  H4Y PNPI    2       5.041  -7.873  15.466  1.00  0.00      MEMB
ATOM    238  C35 PNPI    2       6.027  -7.799  13.525  1.00  0.00      MEMB
ATOM    239  H5X PNPI    2       5.597  -8.777  13.290  1.00  0.00      MEMB
ATOM    240  H5Y PNPI    2       7.038  -7.990  13.938  1.00  0.00      MEMB
ATOM    241  C36 PNPI    2       6.156  -7.112  12.163  1.00  0.00      MEMB
ATOM    242  H6X PNPI    2       5.151  -6.850  11.804  1.00  0.00      MEMB
ATOM    243  H6Y PNPI    2       6.638  -7.783  11.390  1.00  0.00      MEMB
ATOM    244  C37 PNPI    2       6.926  -5.831  12.311  1.00  0.00      MEMB
ATOM    245  H7X PNPI    2       7.913  -6.134  12.691  1.00  0.00      MEMB
ATOM    246  H7Y PNPI    2       6.580  -5.056  12.986  1.00  0.00      MEMB
ATOM    247  C38 PNPI    2       7.096  -5.092  11.043  1.00  0.00      MEMB
ATOM    248  H8X PNPI    2       7.812  -5.785  10.837  1.00  0.00      MEMB
ATOM    249  H8Y PNPI    2       7.796  -4.264  11.103  1.00  0.00      MEMB
ATOM    250  C39 PNPI    2       6.002  -4.987   9.967  1.00  0.00      MEMB
ATOM    251  H9X PNPI    2       5.324  -4.286  10.468  1.00  0.00      MEMB
ATOM    252  H9Y PNPI    2       5.463  -5.929   9.771  1.00  0.00      MEMB
ATOM    253 C310 PNPI    2       6.321  -4.475   8.567  1.00  0.00      MEMB
ATOM    254 H10X PNPI    2       6.733  -3.424   8.542  1.00  0.00      MEMB
ATOM    255 H10Y PNPI    2       5.468  -4.568   7.857  1.00  0.00      MEMB
ATOM    256 C311 PNPI    2       6.970  -5.473   7.690  1.00  0.00      MEMB
ATOM    257 H11X PNPI    2       7.003  -6.529   7.864  1.00  0.00      MEMB
ATOM    258 H11Y PNPI    2       7.977  -5.670   7.837  1.00  0.00      MEMB
ATOM    259 C312 PNPI    2       7.014  -4.719   6.471  1.00  0.00      MEMB
ATOM    260 H12X PNPI    2       7.785  -5.298   6.240  1.00  0.00      MEMB
ATOM    261 H12Y PNPI    2       7.333  -3.674   6.731  1.00  0.00      MEMB
ATOM    262 C313 PNPI    2       6.435  -5.229   5.221  1.00  0.00      MEMB
ATOM    263 H13X PNPI    2       5.842  -4.354   5.356  1.00  0.00      MEMB
ATOM    264 H13Y PNPI    2       6.318  -6.271   5.622  1.00  0.00      MEMB
ATOM    265 C314 PNPI    2       6.976  -5.254   3.790  1.00  0.00      MEMB
ATOM    266 H14X PNPI    2       7.316  -6.286   3.572  1.00  0.00      MEMB
ATOM    267 H14Y PNPI    2       7.737  -4.525   3.464  1.00  0.00      MEMB
ATOM    268 C315 PNPI    2       6.092  -4.970   2.794  1.00  0.00      MEMB
ATOM    269 H15X PNPI    2       5.796  -3.930   2.983  1.00  0.00      MEMB
ATOM    270 H15Y PNPI    2       5.378  -5.762   2.955  1.00  0.00      MEMB
ATOM    271 C316 PNPI    2       6.701  -5.179   1.494  1.00  0.00      MEMB
ATOM    272 H16X PNPI    2       7.387  -6.022   1.320  1.00  0.00      MEMB
ATOM    273 H16Y PNPI    2       5.934  -5.019   0.837  1.00  0.00      MEMB
ATOM    274 H16Z PNPI    2       7.056  -4.286   1.065  1.00  0.00      MEMB
ATOM    275  N   POPC    3      -2.548  -6.058  19.922  1.00  1.00      MEMB
ATOM    276  C12 POPC    3      -2.400  -6.800  18.629  1.00  1.00      MEMB
ATOM    277 H12A POPC    3      -1.395  -6.597  18.275  1.00  0.00      MEMB
ATOM    278 H12B POPC    3      -3.071  -6.382  17.879  1.00  0.00      MEMB
ATOM    279  C13 POPC    3      -3.942  -5.877  20.381  1.00  1.00      MEMB
ATOM    280 H13A POPC    3      -3.964  -5.180  21.205  1.00  0.00      MEMB
ATOM    281 H13B POPC    3      -4.543  -5.394  19.605  1.00  0.00      MEMB
ATOM    282 H13C POPC    3      -4.369  -6.818  20.700  1.00  0.00      MEMB
ATOM    283  C14 POPC    3      -1.705  -6.725  20.943  1.00  1.00      MEMB
ATOM    284 H14A POPC    3      -2.043  -7.738  21.095  1.00  0.00      MEMB
ATOM    285 H14B POPC    3      -0.714  -6.805  20.499  1.00  0.00      MEMB
ATOM    286 H14C POPC    3      -1.717  -6.162  21.859  1.00  0.00      MEMB
ATOM    287  C15 POPC    3      -1.986  -4.695  19.746  1.00  1.00      MEMB
ATOM    288 H15A POPC    3      -2.431  -4.123  18.931  1.00  0.00      MEMB
ATOM    289 H15B POPC    3      -0.914  -4.777  19.600  1.00  0.00      MEMB
ATOM    290 H15C POPC    3      -2.223  -4.175  20.662  1.00  0.00      MEMB
ATOM    291  C11 POPC    3      -2.552  -8.332  18.713  1.00  1.00      MEMB
ATOM    292 H11A POPC    3      -1.867  -8.744  19.478  1.00  0.00      MEMB
ATOM    293 H11B POPC    3      -2.207  -8.766  17.742  1.00  0.00      MEMB
ATOM    294  P   POPC    3      -5.104  -8.572  18.134  1.00  1.00      MEMB
ATOM    295  O13 POPC    3      -4.856  -7.522  17.125  1.00  1.00      MEMB
ATOM    296  O14 POPC    3      -6.321  -8.544  18.954  1.00  1.00      MEMB
ATOM    297  O12 POPC    3      -3.861  -8.725  19.103  1.00  1.00      MEMB
ATOM    298  O11 POPC    3      -4.985 -10.004  17.564  1.00  1.00      MEMB
ATOM    299  C1  POPC    3      -5.884 -10.585  16.687  1.00  0.00      MEMB
ATOM    300  HA  POPC    3      -6.768  -9.954  16.395  1.00  0.00      MEMB
ATOM    301  HB  POPC    3      -6.200 -11.552  17.155  1.00  0.00      MEMB
ATOM    302  C2  POPC    3      -5.059 -10.854  15.475  1.00  0.00      MEMB
ATOM    303  HS  POPC    3      -4.260 -11.603  15.729  1.00  0.00      MEMB
ATOM    304  O21 POPC    3      -4.524  -9.723  14.800  1.00  0.00      MEMB
ATOM    305  C21 POPC    3      -3.212  -9.589  14.862  1.00  0.00      MEMB
ATOM    306  O22 POPC    3      -2.448 -10.216  15.566  1.00  0.00      MEMB
ATOM    307  C22 POPC    3      -2.832  -8.539  13.858  1.00  0.00      MEMB
ATOM    308  H2R POPC    3      -3.277  -7.577  14.167  1.00  0.00      MEMB
ATOM    309  H2S POPC    3      -3.271  -8.907  12.899  1.00  0.00      MEMB
ATOM    310  C3  POPC    3      -5.950 -11.476  14.557  1.00  0.00      MEMB
ATOM    311  HX  POPC    3      -6.712 -12.178  15.046  1.00  0.00      MEMB
ATOM    312  HY  POPC    3      -5.136 -11.776  13.814  1.00  0.00      MEMB
ATOM    313  O31 POPC    3      -6.916 -10.830  14.086  1.00  0.00      MEMB
ATOM    314  C31 POPC    3      -6.670 -10.121  13.024  1.00  0.00      MEMB
ATOM    315  O32 POPC    3      -5.711 -10.123  12.306  1.00  0.00      MEMB
ATOM    316  C32 POPC    3      -7.841  -9.523  12.750  1.00  0.00      MEMB
ATOM    317  H2X POPC    3      -8.500 -10.219  13.394  1.00  0.00      MEMB
ATOM    318  H2Y POPC    3      -8.195  -9.531  11.658  1.00  0.00      MEMB
ATOM    319  C23 POPC    3      -1.336  -8.273  13.741  1.00  0.00      MEMB
ATOM    320  H3R POPC    3      -0.668  -8.470  14.589  1.00  0.00      MEMB
ATOM    321  H3S POPC    3      -1.218  -7.213  13.401  1.00  0.00      MEMB
ATOM    322  C24 POPC    3      -0.798  -9.081  12.683  1.00  0.00      MEMB
ATOM    323  H4R POPC    3      -1.363  -9.998  12.545  1.00  0.00      MEMB
ATOM    324  H4S POPC    3       0.275  -9.320  12.871  1.00  0.00      MEMB
ATOM    325  C25 POPC    3      -1.008  -8.182  11.571  1.00  0.00      MEMB
ATOM    326  H5R POPC    3      -0.235  -7.343  11.564  1.00  0.00      MEMB
ATOM    327  H5S POPC    3      -1.974  -8.056  11.076  1.00  0.00      MEMB
ATOM    328  C26 POPC    3      -0.563  -8.834  10.664  1.00  0.00      MEMB
ATOM    329  H6R POPC    3       0.701  -8.939  11.149  1.00  0.00      MEMB
ATOM    330  H6S POPC    3      -0.271  -7.999   9.961  1.00  0.00      MEMB
ATOM    331  C27 POPC    3      -1.492 -10.168   9.625  1.00  0.00      MEMB
ATOM    332  H7R POPC    3      -2.364 -10.178   9.946  1.00  0.00      MEMB
ATOM    333  H7S POPC    3      -0.891 -10.976   9.509  1.00  0.00      MEMB
ATOM    334  C28 POPC    3      -1.137 -11.170   8.148  1.00  0.00      MEMB
ATOM    335  H8R POPC    3      -0.028 -11.657   8.206  1.00  0.00      MEMB
ATOM    336  H8S POPC    3      -1.292 -10.782   7.131  1.00  0.00      MEMB
ATOM    337  C29 POPC    3      -2.103 -12.018   8.361  1.00  0.00      MEMB
ATOM    338  H91 POPC    3      -1.279 -12.588   7.768  1.00  0.00      MEMB
ATOM    339 C210 POPC    3      -3.356 -12.145   8.630  1.00  0.00      MEMB
ATOM    340 H101 POPC    3      -3.892 -13.102   8.493  1.00  0.00      MEMB
ATOM    341 C211 POPC    3      -4.063 -10.955   8.679  1.00  0.00      MEMB
ATOM    342 H11R POPC    3      -3.696 -10.012   8.872  1.00  0.00      MEMB
ATOM    343 H11S POPC    3      -4.148 -11.262   9.660  1.00  0.00      MEMB
ATOM    344 C212 POPC    3      -5.228 -10.865   7.807  1.00  0.00      MEMB
ATOM    345 H12R POPC    3      -6.067 -10.298   8.349  1.00  0.00      MEMB
ATOM    346 H12S POPC    3      -5.575 -11.953   7.735  1.00  0.00      MEMB
ATOM    347 C213 POPC    3      -5.154 -10.129   6.600  1.00  0.00      MEMB
ATOM    348 H13R POPC    3      -4.837 -10.778   5.815  1.00  0.00      MEMB
ATOM    349 H13S POPC    3      -4.688  -9.174   6.756  1.00  0.00      MEMB
ATOM    350 C214 POPC    3      -6.422  -9.711   6.202  1.00  0.00      MEMB
ATOM    351 H14R POPC    3      -7.012  -9.249   7.034  1.00  0.00      MEMB
ATOM    352 H14S POPC    3      -6.849 -10.609   5.738  1.00  0.00      MEMB
ATOM    353 C215 POPC    3      -6.530  -9.337   4.894  1.00  0.00      MEMB
ATOM    354 H15R POPC    3      -6.267  -8.270   4.931  1.00  0.00      MEMB
ATOM    355 H15S POPC    3      -7.636  -9.543   4.770  1.00  0.00      MEMB
ATOM    356 C216 POPC    3      -6.064 -10.156   3.680  1.00  0.00      MEMB
ATOM    357 H16R POPC    3      -5.032 -10.026   3.841  1.00  0.00      MEMB
ATOM    358 H16S POPC    3      -6.087  -9.724   2.670  1.00  0.00      MEMB
ATOM    359 C217 POPC    3      -6.872 -11.405   3.448  1.00  0.00      MEMB
ATOM    360 H17R POPC    3      -7.978 -11.395   3.681  1.00  0.00      MEMB
ATOM    361 H17S POPC    3      -6.291 -11.924   4.178  1.00  0.00      MEMB
ATOM    362 C218 POPC    3      -6.540 -12.140   2.221  1.00  0.00      MEMB
ATOM    363 H18R POPC    3      -7.162 -11.867   1.399  1.00  0.00      MEMB
ATOM    364 H18S POPC    3      -6.773 -13.197   2.311  1.00  0.00      MEMB
ATOM    365 H18T POPC    3      -5.480 -11.967   1.996  1.00  0.00      MEMB
ATOM    366  C33 POPC    3      -7.958  -8.118  12.637  1.00  0.00      MEMB
ATOM    367  H3X POPC    3      -7.471  -7.876  13.547  1.00  0.00      MEMB
ATOM    368  H3Y POPC    3      -8.968  -7.705  12.802  1.00  0.00      MEMB
ATOM    369  C34 POPC    3      -7.376  -7.807  11.266  1.00  0.00      MEMB
ATOM    370  H4X POPC    3      -7.992  -8.102  10.363  1.00  0.00      MEMB
ATOM    371  H4Y POPC    3      -6.411  -8.264  11.113  1.00  0.00      MEMB
ATOM    372  C35 POPC    3      -7.160  -6.436  11.308  1.00  0.00      MEMB
ATOM    373  H5X POPC    3      -6.853  -5.976  12.290  1.00  0.00      MEMB
ATOM    374  H5Y POPC    3      -8.282  -6.405  11.214  1.00  0.00      MEMB
ATOM    375  C36 POPC    3      -6.420  -5.979  10.095  1.00  0.00      MEMB
ATOM    376  H6X POPC    3      -6.133  -4.994  10.213  1.00  0.00      MEMB
ATOM    377  H6Y POPC    3      -6.962  -5.930   9.153  1.00  0.00      MEMB
ATOM    378  C37 POPC    3      -4.937  -6.023  10.103  1.00  0.00      MEMB
ATOM    379  H7X POPC    3      -4.800  -7.065   9.892  1.00  0.00      MEMB
ATOM    380  H7Y POPC    3      -4.544  -5.760  11.114  1.00  0.00      MEMB
ATOM    381  C38 POPC    3      -4.179  -5.108   9.142  1.00  0.00      MEMB
ATOM    382  H8X POPC    3      -3.170  -5.416   9.482  1.00  0.00      MEMB
ATOM    383  H8Y POPC    3      -4.365  -4.018   9.331  1.00  0.00      MEMB
ATOM    384  C39 POPC    3      -4.152  -5.442   7.652  1.00  0.00      MEMB
ATOM    385  H9X POPC    3      -5.150  -5.193   7.239  1.00  0.00      MEMB
ATOM    386  H9Y POPC    3      -3.908  -6.530   7.581  1.00  0.00      MEMB
ATOM    387 C310 POPC    3      -3.098  -4.631   6.858  1.00  0.00      MEMB
ATOM    388 H10X POPC    3      -2.081  -5.054   7.045  1.00  0.00      MEMB
ATOM    389 H10Y POPC    3      -3.162  -3.584   7.226  1.00  0.00      MEMB
ATOM    390 C311 POPC    3      -3.298  -4.496   5.332  1.00  0.00      MEMB
ATOM    391 H11X POPC    3      -2.604  -3.713   4.934  1.00  0.00      MEMB
ATOM    392 H11Y POPC    3      -4.286  -4.060   5.095  1.00  0.00      MEMB
ATOM    393 C312 POPC    3      -3.018  -5.825   4.612  1.00  0.00      MEMB
ATOM    394 H12X POPC    3      -3.463  -6.698   5.137  1.00  0.00      MEMB
ATOM    395 H12Y POPC    3      -1.916  -5.946   4.689  1.00  0.00      MEMB
ATOM    396 C313 POPC    3      -3.535  -5.865   3.169  1.00  0.00      MEMB
ATOM    397 H13X POPC    3      -3.083  -5.016   2.603  1.00  0.00      MEMB
ATOM    398 H13Y POPC    3      -4.638  -5.707   3.182  1.00  0.00      MEMB
ATOM    399 C314 POPC    3      -3.309  -7.202   2.435  1.00  0.00      MEMB
ATOM    400 H14X POPC    3      -3.548  -8.110   3.036  1.00  0.00      MEMB
ATOM    401 H14Y POPC    3      -2.240  -7.268   2.165  1.00  0.00      MEMB
ATOM    402 C315 POPC    3      -4.098  -7.224   1.131  1.00  0.00      MEMB
ATOM    403 H15X POPC    3      -5.159  -7.172   1.404  1.00  0.00      MEMB
ATOM    404 H15Y POPC    3      -3.981  -8.197   0.610  1.00  0.00      MEMB
ATOM    405 C316 POPC    3      -3.649  -6.108   0.189  1.00  0.00      MEMB
ATOM    406 H16X POPC    3      -4.199  -6.152  -0.770  1.00  0.00      MEMB
ATOM    407 H16Y POPC    3      -2.559  -6.256   0.064  1.00  0.00      MEMB
ATOM    408 H16Z POPC    3      -3.771  -5.075   0.566  1.00  0.00      MEMB
ATOM    409  N   POPE    4       3.856   6.669  19.901  1.00  0.00      MEMB
ATOM    410  HN1 POPE    4       3.648   7.683  19.758  1.00  0.00      MEMB
ATOM    411  HN2 POPE    4       3.878   6.159  18.989  1.00  0.00      MEMB
ATOM    412  HN3 POPE    4       3.114   6.276  20.510  1.00  0.00      MEMB
ATOM    413  C12 POPE    4       5.165   6.599  20.640  1.00  0.00      MEMB
ATOM    414 H12A POPE    4       4.933   6.663  21.718  1.00  0.00      MEMB
ATOM    415 H12B POPE    4       5.779   7.482  20.376  1.00  0.00      MEMB
ATOM    416  C11 POPE    4       5.923   5.295  20.363  1.00  0.00      MEMB
ATOM    417 H11A POPE    4       5.295   4.460  20.783  1.00  0.00      MEMB
ATOM    418 H11B POPE    4       6.865   5.417  20.951  1.00  0.00      MEMB
ATOM    419  P   POPE    4       6.899   3.933  18.237  1.00  0.00      MEMB
ATOM    420  O13 POPE    4       7.459   2.989  19.233  1.00  0.00      MEMB
ATOM    421  O14 POPE    4       7.792   4.375  17.157  1.00  0.00      MEMB
ATOM    422  O11 POPE    4       5.621   3.289  17.600  1.00  0.00      MEMB
ATOM    423  O12 POPE    4       6.219   5.184  18.968  1.00  0.00      MEMB
ATOM    424  C1  POPE    4       5.576   1.882  17.362  1.00  0.00      MEMB
ATOM    425  HA  POPE    4       4.498   1.640  17.234  1.00  0.00      MEMB
ATOM    426  HB  POPE    4       5.954   1.290  18.228  1.00  0.00      MEMB
ATOM    427  C2  POPE    4       6.305   1.524  16.035  1.00  0.00      MEMB
ATOM    428  HS  POPE    4       7.399   1.550  16.218  1.00  0.00      MEMB
ATOM    429  O21 POPE    4       5.839   2.465  15.085  1.00  0.00      MEMB
ATOM    430  C21 POPE    4       6.702   2.812  14.173  1.00  0.00      MEMB
ATOM    431  O22 POPE    4       7.832   2.368  14.027  1.00  0.00      MEMB
ATOM    432  C22 POPE    4       6.009   3.886  13.314  1.00  0.00      MEMB
ATOM    433  H2R POPE    4       6.213   4.870  13.784  1.00  0.00      MEMB
ATOM    434  H2S POPE    4       4.912   3.719  13.365  1.00  0.00      MEMB
ATOM    435  C3  POPE    4       5.947   0.136  15.538  1.00  0.00      MEMB
ATOM    436  HX  POPE    4       4.888   0.140  15.757  1.00  0.00      MEMB
ATOM    437  HY  POPE    4       6.520  -0.565  16.141  1.00  0.00      MEMB
ATOM    438  O31 POPE    4       6.169  -0.238  14.179  1.00  0.00      MEMB
ATOM    439  C31 POPE    4       5.171  -0.013  13.343  1.00  0.00      MEMB
ATOM    440  O32 POPE    4       4.073   0.448  13.625  1.00  0.00      MEMB
ATOM    441  C32 POPE    4       5.521  -0.524  11.948  1.00  0.00      MEMB
ATOM    442  H2X POPE    4       5.255  -1.599  11.826  1.00  0.00      MEMB
ATOM    443  H2Y POPE    4       6.614  -0.426  11.816  1.00  0.00      MEMB
ATOM    444  C23 POPE    4       6.458   4.051  11.855  1.00  0.00      MEMB
ATOM    445  H3R POPE    4       5.746   3.552  11.166  1.00  0.00      MEMB
ATOM    446  H3S POPE    4       7.488   3.663  11.657  1.00  0.00      MEMB
ATOM    447  C24 POPE    4       6.532   5.529  11.467  1.00  0.00      MEMB
ATOM    448  H4R POPE    4       6.938   5.419  10.469  1.00  0.00      MEMB
ATOM    449  H4S POPE    4       7.229   6.107  12.104  1.00  0.00      MEMB
ATOM    450  C25 POPE    4       5.227   6.299  11.347  1.00  0.00      MEMB
ATOM    451  H5R POPE    4       5.475   7.372  11.210  1.00  0.00      MEMB
ATOM    452  H5S POPE    4       4.712   6.208  12.324  1.00  0.00      MEMB
ATOM    453  C26 POPE    4       4.416   5.778  10.142  1.00  0.00      MEMB
ATOM    454  H6R POPE    4       4.010   4.784  10.395  1.00  0.00      MEMB
ATOM    455  H6S POPE    4       5.108   5.644   9.283  1.00  0.00      MEMB
ATOM    456  C27 POPE    4       3.228   6.609   9.645  1.00  0.00      MEMB
ATOM    457  H7R POPE    4       3.590   7.622   9.507  1.00  0.00      MEMB
ATOM    458  H7S POPE    4       2.458   6.608  10.443  1.00  0.00      MEMB
ATOM    459  C28 POPE    4       2.578   6.123   8.324  1.00  0.00      MEMB
ATOM    460  H8R POPE    4       3.314   6.166   7.485  1.00  0.00      MEMB
ATOM    461  H8S POPE    4       1.764   6.826   8.064  1.00  0.00      MEMB
ATOM    462  C29 POPE    4       1.965   4.765   8.435  1.00  0.00      MEMB
ATOM    463  H91 POPE    4       2.061   4.263   9.408  1.00  0.00      MEMB
ATOM    464 C210 POPE    4       1.256   4.169   7.490  1.00  0.00      MEMB
ATOM    465 H101 POPE    4       0.934   3.168   7.768  1.00  0.00      MEMB
ATOM    466 C211 POPE    4       0.883   4.682   6.101  1.00  0.00      MEMB
ATOM    467 H11R POPE    4       1.351   5.611   5.868  1.00  0.00      MEMB
ATOM    468 H11S POPE    4      -0.211   4.837   6.108  1.00  0.00      MEMB
ATOM    469 C212 POPE    4       1.080   4.036   4.727  1.00  0.00      MEMB
ATOM    470 H12R POPE    4       1.232   3.095   5.008  1.00  0.00      MEMB
ATOM    471 H12S POPE    4       2.046   3.964   4.277  1.00  0.00      MEMB
ATOM    472 C213 POPE    4      -0.034   4.263   3.703  1.00  0.00      MEMB
ATOM    473 H13R POPE    4      -0.202   5.291   3.908  1.00  0.00      MEMB
ATOM    474 H13S POPE    4      -1.079   3.927   3.940  1.00  0.00      MEMB
ATOM    475 C214 POPE    4       0.340   3.834   2.265  1.00  0.00      MEMB
ATOM    476 H14R POPE    4       1.173   4.421   1.898  1.00  0.00      MEMB
ATOM    477 H14S POPE    4      -0.587   3.763   1.680  1.00  0.00      MEMB
ATOM    478 C215 POPE    4       0.945   2.511   2.082  1.00  0.00      MEMB
ATOM    479 H15R POPE    4       0.007   1.974   2.432  1.00  0.00      MEMB
ATOM    480 H15S POPE    4       1.962   2.411   2.528  1.00  0.00      MEMB
ATOM    481 C216 POPE    4       1.326   1.653   0.980  1.00  0.00      MEMB
ATOM    482 H16R POPE    4       1.420   2.436   0.237  1.00  0.00      MEMB
ATOM    483 H16S POPE    4       0.606   0.757   0.921  1.00  0.00      MEMB
ATOM    484 C217 POPE    4       2.223   0.561   0.700  1.00  0.00      MEMB
ATOM    485 H17R POPE    4       2.015  -0.408   1.082  1.00  0.00      MEMB
ATOM    486 H17S POPE    4       3.093   0.948   1.158  1.00  0.00      MEMB
ATOM    487 C218 POPE    4       2.097   0.036  -0.702  1.00  0.00      MEMB
ATOM    488 H18R POPE    4       1.147  -0.553  -0.879  1.00  0.00      MEMB
ATOM    489 H18S POPE    4       2.959  -0.633  -0.835  1.00  0.00      MEMB
ATOM    490 H18T POPE    4       2.128   0.913  -1.357  1.00  0.00      MEMB
ATOM    491  C33 POPE    4       4.812   0.410  10.944  1.00  0.00      MEMB
ATOM    492  H3X POPE    4       4.995   1.461  11.274  1.00  0.00      MEMB
ATOM    493  H3Y POPE    4       3.707   0.264  10.942  1.00  0.00      MEMB
ATOM    494  C34 POPE    4       5.259   0.262   9.484  1.00  0.00      MEMB
ATOM    495  H4X POPE    4       5.241  -0.830   9.253  1.00  0.00      MEMB
ATOM    496  H4Y POPE    4       6.308   0.619   9.362  1.00  0.00      MEMB
ATOM    497  C35 POPE    4       4.321   1.093   8.562  1.00  0.00      MEMB
ATOM    498  H5X POPE    4       4.217   2.123   8.965  1.00  0.00      MEMB
ATOM    499  H5Y POPE    4       3.298   0.676   8.583  1.00  0.00      MEMB
ATOM    500  C36 POPE    4       4.645   1.140   7.062  1.00  0.00      MEMB
ATOM    501  H6X POPE    4       3.903   1.730   6.466  1.00  0.00      MEMB
ATOM    502  H6Y POPE    4       4.619   0.097   6.721  1.00  0.00      MEMB
ATOM    503  C37 POPE    4       5.990   1.738   6.761  1.00  0.00      MEMB
ATOM    504  H7X POPE    4       6.239   1.661   5.675  1.00  0.00      MEMB
ATOM    505  H7Y POPE    4       6.751   1.241   7.395  1.00  0.00      MEMB
ATOM    506  C38 POPE    4       6.035   3.200   7.090  1.00  0.00      MEMB
ATOM    507  H8X POPE    4       5.373   3.536   7.914  1.00  0.00      MEMB
ATOM    508  H8Y POPE    4       5.746   3.750   6.169  1.00  0.00      MEMB
ATOM    509  C39 POPE    4       7.425   3.598   7.382  1.00  0.00      MEMB
ATOM    510  H9X POPE    4       8.106   3.275   6.542  1.00  0.00      MEMB
ATOM    511  H9Y POPE    4       7.866   3.193   8.323  1.00  0.00      MEMB
ATOM    512 C310 POPE    4       7.370   5.079   7.436  1.00  0.00      MEMB
ATOM    513 H10X POPE    4       8.395   4.955   7.133  1.00  0.00      MEMB
ATOM    514 H10Y POPE    4       7.269   5.586   8.410  1.00  0.00      MEMB
ATOM    515 C311 POPE    4       6.929   6.029   6.293  1.00  0.00      MEMB
ATOM    516 H11X POPE    4       7.128   7.143   6.369  1.00  0.00      MEMB
ATOM    517 H11Y POPE    4       5.875   6.038   6.494  1.00  0.00      MEMB
ATOM    518 C312 POPE    4       7.528   5.659   4.947  1.00  0.00      MEMB
ATOM    519 H12X POPE    4       7.463   4.583   4.783  1.00  0.00      MEMB
ATOM    520 H12Y POPE    4       8.629   5.756   4.876  1.00  0.00      MEMB
ATOM    521 C313 POPE    4       6.848   6.513   3.896  1.00  0.00      MEMB
ATOM    522 H13X POPE    4       5.773   6.247   4.002  1.00  0.00      MEMB
ATOM    523 H13Y POPE    4       7.226   6.199   2.901  1.00  0.00      MEMB
ATOM    524 C314 POPE    4       7.000   8.041   4.000  1.00  0.00      MEMB
ATOM    525 H14X POPE    4       8.075   8.350   3.984  1.00  0.00      MEMB
ATOM    526 H14Y POPE    4       6.571   8.523   4.900  1.00  0.00      MEMB
ATOM    527 C315 POPE    4       6.305   8.659   2.832  1.00  0.00      MEMB
ATOM    528 H15X POPE    4       6.028   9.699   3.079  1.00  0.00      MEMB
ATOM    529 H15Y POPE    4       5.494   8.087   2.359  1.00  0.00      MEMB
ATOM    530 C316 POPE    4       7.300   8.840   1.883  1.00  0.00      MEMB
ATOM    531 H16X POPE    4       7.959   9.677   2.253  1.00  0.00      MEMB
ATOM    532 H16Y POPE    4       7.055   9.140   0.920  1.00  0.00      MEMB
ATOM    533 H16Z POPE    4       7.807   7.976   1.457  1.00  0.00      MEMB
ATOM    534  N   POPC    5      -9.308   0.922  19.224  1.00  1.00      MEMB
ATOM    535  C12 POPC    5     -10.231   0.084  18.352  1.00  1.00      MEMB
ATOM    536 H12A POPC    5      -9.660  -0.513  17.635  1.00  0.00      MEMB
ATOM    537 H12B POPC    5     -10.898   0.738  17.795  1.00  0.00      MEMB
ATOM    538  C13 POPC    5      -8.531   1.713  18.266  1.00  1.00      MEMB
ATOM    539 H13A POPC    5      -9.022   2.152  17.434  1.00  0.00      MEMB
ATOM    540 H13B POPC    5      -7.711   2.324  18.646  1.00  0.00      MEMB
ATOM    541 H13C POPC    5      -8.028   0.915  17.710  1.00  0.00      MEMB
ATOM    542  C14 POPC    5     -10.005   1.858  20.088  1.00  1.00      MEMB
ATOM    543 H14A POPC    5     -10.625   1.272  20.751  1.00  0.00      MEMB
ATOM    544 H14B POPC    5      -9.276   2.404  20.674  1.00  0.00      MEMB
ATOM    545 H14C POPC    5     -10.596   2.490  19.442  1.00  0.00      MEMB
ATOM    546  C15 POPC    5      -8.393   0.069  20.048  1.00  1.00      MEMB
ATOM    547 H15A POPC    5      -8.088  -0.786  19.443  1.00  0.00      MEMB
ATOM    548 H15B POPC    5      -8.822  -0.351  20.952  1.00  0.00      MEMB
ATOM    549 H15C POPC    5      -7.477   0.584  20.330  1.00  0.00      MEMB
ATOM    550  C11 POPC    5     -11.107  -0.925  19.057  1.00  1.00      MEMB
ATOM    551 H11A POPC    5     -11.924  -1.093  18.302  1.00  0.00      MEMB
ATOM    552 H11B POPC    5     -11.497  -0.473  19.993  1.00  0.00      MEMB
ATOM    553  P   POPC    5     -10.785  -3.489  18.843  1.00  1.00      MEMB
ATOM    554  O13 POPC    5     -12.173  -3.695  19.336  1.00  1.00      MEMB
ATOM    555  O14 POPC    5      -9.753  -4.437  19.313  1.00  1.00      MEMB
ATOM    556  O12 POPC    5     -10.333  -2.076  19.365  1.00  1.00      MEMB
ATOM    557  O11 POPC    5     -10.761  -3.321  17.280  1.00  1.00      MEMB
ATOM    558  C1  POPC    5     -11.542  -4.096  16.373  1.00  0.00      MEMB
ATOM    559  HA  POPC    5     -12.601  -4.137  16.710  1.00  0.00      MEMB
ATOM    560  HB  POPC    5     -11.158  -5.135  16.308  1.00  0.00      MEMB
ATOM    561  C2  POPC    5     -11.553  -3.453  14.963  1.00  0.00      MEMB
ATOM    562  HS  POPC    5     -12.183  -4.087  14.290  1.00  0.00      MEMB
ATOM    563  O21 POPC    5     -10.212  -3.340  14.449  1.00  0.00      MEMB
ATOM    564  C21 POPC    5      -9.793  -4.232  13.601  1.00  0.00      MEMB
ATOM    565  O22 POPC    5     -10.295  -5.312  13.328  1.00  0.00      MEMB
ATOM    566  C22 POPC    5      -8.592  -3.577  12.895  1.00  0.00      MEMB
ATOM    567  H2R POPC    5      -7.657  -3.842  13.437  1.00  0.00      MEMB
ATOM    568  H2S POPC    5      -8.643  -2.505  12.769  1.00  0.00      MEMB
ATOM    569  C3  POPC    5     -12.183  -2.017  15.149  1.00  0.00      MEMB
ATOM    570  HX  POPC    5     -11.425  -1.396  15.686  1.00  0.00      MEMB
ATOM    571  HY  POPC    5     -13.056  -2.091  15.834  1.00  0.00      MEMB
ATOM    572  O31 POPC    5     -12.517  -1.387  13.899  1.00  0.00      MEMB
ATOM    573  C31 POPC    5     -13.729  -0.945  13.608  1.00  0.00      MEMB
ATOM    574  O32 POPC    5     -14.711  -0.925  14.327  1.00  0.00      MEMB
ATOM    575  C32 POPC    5     -13.699  -0.553  12.125  1.00  0.00      MEMB
ATOM    576  H2X POPC    5     -13.884  -1.478  11.557  1.00  0.00      MEMB
ATOM    577  H2Y POPC    5     -12.692  -0.205  11.833  1.00  0.00      MEMB
ATOM    578  C23 POPC    5      -8.615  -3.938  11.443  1.00  0.00      MEMB
ATOM    579  H3R POPC    5      -9.524  -4.061  10.869  1.00  0.00      MEMB
ATOM    580  H3S POPC    5      -8.526  -4.885  11.846  1.00  0.00      MEMB
ATOM    581  C24 POPC    5      -7.476  -3.454  10.617  1.00  0.00      MEMB
ATOM    582  H4R POPC    5      -7.580  -4.028   9.628  1.00  0.00      MEMB
ATOM    583  H4S POPC    5      -6.502  -3.583  11.212  1.00  0.00      MEMB
ATOM    584  C25 POPC    5      -7.400  -2.116  10.078  1.00  0.00      MEMB
ATOM    585  H5R POPC    5      -6.356  -1.924   9.745  1.00  0.00      MEMB
ATOM    586  H5S POPC    5      -7.566  -1.496  10.960  1.00  0.00      MEMB
ATOM    587  C26 POPC    5      -8.296  -1.987   8.857  1.00  0.00      MEMB
ATOM    588  H6R POPC    5      -8.007  -2.727   8.070  1.00  0.00      MEMB
ATOM    589  H6S POPC    5      -8.067  -0.995   8.441  1.00  0.00      MEMB
ATOM    590  C27 POPC    5      -9.781  -2.016   9.193  1.00  0.00      MEMB
ATOM    591  H7R POPC    5      -9.892  -1.470  10.158  1.00  0.00      MEMB
ATOM    592  H7S POPC    5     -10.126  -3.053   9.337  1.00  0.00      MEMB
ATOM    593  C28 POPC    5     -10.669  -1.538   8.039  1.00  0.00      MEMB
ATOM    594  H8R POPC    5     -10.435  -2.239   7.201  1.00  0.00      MEMB
ATOM    595  H8S POPC    5     -10.324  -0.552   7.711  1.00  0.00      MEMB
ATOM    596  C29 POPC    5     -12.131  -1.520   8.405  1.00  0.00      MEMB
ATOM    597  H91 POPC    5     -12.497  -0.734   9.103  1.00  0.00      MEMB
ATOM    598 C210 POPC    5     -13.063  -2.234   7.788  1.00  0.00      MEMB
ATOM    599 H101 POPC    5     -14.044  -2.154   8.248  1.00  0.00      MEMB
ATOM    600 C211 POPC    5     -13.043  -3.201   6.625  1.00  0.00      MEMB
ATOM    601 H11R POPC    5     -13.463  -4.181   6.931  1.00  0.00      MEMB
ATOM    602 H11S POPC    5     -12.010  -3.333   6.263  1.00  0.00      MEMB
ATOM    603 C212 POPC    5     -13.789  -2.718   5.354  1.00  0.00      MEMB
ATOM    604 H12R POPC    5     -13.348  -1.742   5.036  1.00  0.00      MEMB
ATOM    605 H12S POPC    5     -14.875  -2.596   5.523  1.00  0.00      MEMB
ATOM    606 C213 POPC    5     -13.759  -3.718   4.219  1.00  0.00      MEMB
ATOM    607 H13R POPC    5     -14.328  -4.629   4.523  1.00  0.00      MEMB
ATOM    608 H13S POPC    5     -12.698  -3.989   4.092  1.00  0.00      MEMB
ATOM    609 C214 POPC    5     -14.320  -3.147   2.918  1.00  0.00      MEMB
ATOM    610 H14R POPC    5     -15.279  -2.625   3.124  1.00  0.00      MEMB
ATOM    611 H14S POPC    5     -14.560  -3.994   2.242  1.00  0.00      MEMB
ATOM    612 C215 POPC    5     -13.310  -2.260   2.192  1.00  0.00      MEMB
ATOM    613 H15R POPC    5     -12.277  -2.569   2.374  1.00  0.00      MEMB
ATOM    614 H15S POPC    5     -13.319  -1.254   2.624  1.00  0.00      MEMB
ATOM    615 C216 POPC    5     -13.617  -2.152   0.718  1.00  0.00      MEMB
ATOM    616 H16R POPC    5     -13.204  -1.207   0.396  1.00  0.00      MEMB
ATOM    617 H16S POPC    5     -14.709  -2.180   0.494  1.00  0.00      MEMB
ATOM    618 C217 POPC    5     -13.159  -3.209  -0.164  1.00  0.00      MEMB
ATOM    619 H17R POPC    5     -13.607  -3.058  -1.104  1.00  0.00      MEMB
ATOM    620 H17S POPC    5     -13.640  -4.118   0.193  1.00  0.00      MEMB
ATOM    621 C218 POPC    5     -11.675  -3.164  -0.317  1.00  0.00      MEMB
ATOM    622 H18R POPC    5     -11.367  -3.739  -1.188  1.00  0.00      MEMB
ATOM    623 H18S POPC    5     -11.222  -3.471   0.635  1.00  0.00      MEMB
ATOM    624 H18T POPC    5     -11.279  -2.160  -0.535  1.00  0.00      MEMB
ATOM    625  C33 POPC    5     -14.751   0.531  11.850  1.00  0.00      MEMB
ATOM    626  H3X POPC    5     -14.612   1.352  12.572  1.00  0.00      MEMB
ATOM    627  H3Y POPC    5     -15.763   0.123  12.075  1.00  0.00      MEMB
ATOM    628  C34 POPC    5     -14.714   1.217  10.479  1.00  0.00      MEMB
ATOM    629  H4X POPC    5     -15.489   2.011  10.515  1.00  0.00      MEMB
ATOM    630  H4Y POPC    5     -15.039   0.487   9.744  1.00  0.00      MEMB
ATOM    631  C35 POPC    5     -13.432   1.941  10.036  1.00  0.00      MEMB
ATOM    632  H5X POPC    5     -12.527   1.307  10.052  1.00  0.00      MEMB
ATOM    633  H5Y POPC    5     -13.271   2.724  10.804  1.00  0.00      MEMB
ATOM    634  C36 POPC    5     -13.611   2.694   8.707  1.00  0.00      MEMB
ATOM    635  H6X POPC    5     -14.315   3.513   8.869  1.00  0.00      MEMB
ATOM    636  H6Y POPC    5     -14.095   2.235   7.894  1.00  0.00      MEMB
ATOM    637  C37 POPC    5     -12.361   3.008   7.917  1.00  0.00      MEMB
ATOM    638  H7X POPC    5     -11.725   3.415   8.572  1.00  0.00      MEMB
ATOM    639  H7Y POPC    5     -12.459   3.861   7.247  1.00  0.00      MEMB
ATOM    640  C38 POPC    5     -11.554   1.859   7.346  1.00  0.00      MEMB
ATOM    641  H8X POPC    5     -12.271   1.064   7.139  1.00  0.00      MEMB
ATOM    642  H8Y POPC    5     -10.786   1.447   8.038  1.00  0.00      MEMB
ATOM    643  C39 POPC    5     -10.921   2.204   6.012  1.00  0.00      MEMB
ATOM    644  H9X POPC    5     -10.031   2.824   6.225  1.00  0.00      MEMB
ATOM    645  H9Y POPC    5     -11.632   2.836   5.434  1.00  0.00      MEMB
ATOM    646 C310 POPC    5     -10.535   0.932   5.243  1.00  0.00      MEMB
ATOM    647 H10X POPC    5     -11.406   0.259   5.101  1.00  0.00      MEMB
ATOM    648 H10Y POPC    5      -9.751   0.383   5.819  1.00  0.00      MEMB
ATOM    649 C311 POPC    5     -10.091   1.207   3.811  1.00  0.00      MEMB
ATOM    650 H11X POPC    5      -9.017   1.465   3.879  1.00  0.00      MEMB
ATOM    651 H11Y POPC    5     -10.657   2.091   3.444  1.00  0.00      MEMB
ATOM    652 C312 POPC    5     -10.371   0.080   2.790  1.00  0.00      MEMB
ATOM    653 H12X POPC    5      -9.991   0.442   1.806  1.00  0.00      MEMB
ATOM    654 H12Y POPC    5     -11.471  -0.031   2.669  1.00  0.00      MEMB
ATOM    655 C313 POPC    5      -9.859  -1.307   3.229  1.00  0.00      MEMB
ATOM    656 H13X POPC    5     -10.080  -2.138   2.525  1.00  0.00      MEMB
ATOM    657 H13Y POPC    5     -10.290  -1.537   4.222  1.00  0.00      MEMB
ATOM    658 C314 POPC    5      -8.386  -1.447   3.346  1.00  0.00      MEMB
ATOM    659 H14X POPC    5      -8.054  -2.449   3.642  1.00  0.00      MEMB
ATOM    660 H14Y POPC    5      -8.068  -0.828   4.243  1.00  0.00      MEMB
ATOM    661 C315 POPC    5      -7.736  -1.243   1.930  1.00  0.00      MEMB
ATOM    662 H15X POPC    5      -6.613  -1.415   2.018  1.00  0.00      MEMB
ATOM    663 H15Y POPC    5      -7.932  -0.228   1.505  1.00  0.00      MEMB
ATOM    664 C316 POPC    5      -7.328  -2.268   1.004  1.00  0.00      MEMB
ATOM    665 H16X POPC    5      -6.898  -3.101   1.625  1.00  0.00      MEMB
ATOM    666 H16Y POPC    5      -6.511  -1.855   0.324  1.00  0.00      MEMB
ATOM    667 H16Z POPC    5      -8.282  -2.433   0.539  1.00  0.00      MEMB
ATOM    668  N   POPE    6      -1.724  13.398  20.056  1.00  0.00      MEMB
ATOM    669  HN1 POPE    6      -0.913  13.828  19.562  1.00  0.00      MEMB
ATOM    670  HN2 POPE    6      -2.517  14.071  20.182  1.00  0.00      MEMB
ATOM    671  HN3 POPE    6      -1.418  13.047  20.980  1.00  0.00      MEMB
ATOM    672  C12 POPE    6      -2.095  12.220  19.197  1.00  0.00      MEMB
ATOM    673 H12A POPE    6      -2.750  12.519  18.374  1.00  0.00      MEMB
ATOM    674 H12B POPE    6      -2.698  11.513  19.778  1.00  0.00      MEMB
ATOM    675  C11 POPE    6      -0.920  11.675  18.383  1.00  0.00      MEMB
ATOM    676 H11A POPE    6      -0.489  12.440  17.701  1.00  0.00      MEMB
ATOM    677 H11B POPE    6      -1.479  10.946  17.736  1.00  0.00      MEMB
ATOM    678  P   POPE    6       0.438   9.557  18.955  1.00  0.00      MEMB
ATOM    679  O13 POPE    6      -0.866   8.881  18.903  1.00  0.00      MEMB
ATOM    680  O14 POPE    6       1.422   9.056  19.937  1.00  0.00      MEMB
ATOM    681  O11 POPE    6       1.061   9.515  17.498  1.00  0.00      MEMB
ATOM    682  O12 POPE    6       0.125  11.107  19.179  1.00  0.00      MEMB
ATOM    683  C1  POPE    6       1.444   8.281  16.881  1.00  0.00      MEMB
ATOM    684  HA  POPE    6       0.699   7.479  17.088  1.00  0.00      MEMB
ATOM    685  HB  POPE    6       2.482   8.026  17.204  1.00  0.00      MEMB
ATOM    686  C2  POPE    6       1.562   8.325  15.329  1.00  0.00      MEMB
ATOM    687  HS  POPE    6       2.315   7.558  15.025  1.00  0.00      MEMB
ATOM    688  O21 POPE    6       1.948   9.594  14.856  1.00  0.00      MEMB
ATOM    689  C21 POPE    6       3.024  10.063  15.414  1.00  0.00      MEMB
ATOM    690  O22 POPE    6       3.942   9.464  15.941  1.00  0.00      MEMB
ATOM    691  C22 POPE    6       3.000  11.499  15.140  1.00  0.00      MEMB
ATOM    692  H2R POPE    6       3.657  11.901  15.938  1.00  0.00      MEMB
ATOM    693  H2S POPE    6       2.098  12.065  15.307  1.00  0.00      MEMB
ATOM    694  C3  POPE    6       0.236   7.915  14.643  1.00  0.00      MEMB
ATOM    695  HX  POPE    6      -0.066   6.986  15.167  1.00  0.00      MEMB
ATOM    696  HY  POPE    6       0.473   7.711  13.574  1.00  0.00      MEMB
ATOM    697  O31 POPE    6      -0.837   8.849  14.826  1.00  0.00      MEMB
ATOM    698  C31 POPE    6      -1.263   9.490  13.752  1.00  0.00      MEMB
ATOM    699  O32 POPE    6      -0.945   9.260  12.595  1.00  0.00      MEMB
ATOM    700  C32 POPE    6      -2.201  10.599  14.191  1.00  0.00      MEMB
ATOM    701  H2X POPE    6      -2.342  10.659  15.302  1.00  0.00      MEMB
ATOM    702  H2Y POPE    6      -3.169  10.466  13.685  1.00  0.00      MEMB
ATOM    703  C23 POPE    6       3.418  11.538  13.676  1.00  0.00      MEMB
ATOM    704  H3R POPE    6       4.489  11.136  13.855  1.00  0.00      MEMB
ATOM    705  H3S POPE    6       3.129  12.603  13.147  1.00  0.00      MEMB
ATOM    706  C24 POPE    6       2.700  11.181  12.531  1.00  0.00      MEMB
ATOM    707  H4R POPE    6       2.454  11.850  11.720  1.00  0.00      MEMB
ATOM    708  H4S POPE    6       1.771  11.299  13.077  1.00  0.00      MEMB
ATOM    709  C25 POPE    6       3.292   9.985  11.924  1.00  0.00      MEMB
ATOM    710  H5R POPE    6       2.434   9.654  11.335  1.00  0.00      MEMB
ATOM    711  H5S POPE    6       3.449   9.300  12.776  1.00  0.00      MEMB
ATOM    712  C26 POPE    6       4.604  10.195  11.130  1.00  0.00      MEMB
ATOM    713  H6R POPE    6       5.060   9.234  10.849  1.00  0.00      MEMB
ATOM    714  H6S POPE    6       5.326  10.793  11.727  1.00  0.00      MEMB
ATOM    715  C27 POPE    6       4.546  10.783   9.742  1.00  0.00      MEMB
ATOM    716  H7R POPE    6       5.549  10.961   9.317  1.00  0.00      MEMB
ATOM    717  H7S POPE    6       4.119  11.716   9.794  1.00  0.00      MEMB
ATOM    718  C28 POPE    6       3.577  10.175   8.788  1.00  0.00      MEMB
ATOM    719  H8R POPE    6       2.507  10.484   9.087  1.00  0.00      MEMB
ATOM    720  H8S POPE    6       3.842   9.188   8.834  1.00  0.00      MEMB
ATOM    721  C29 POPE    6       3.985  10.582   7.422  1.00  0.00      MEMB
ATOM    722  H91 POPE    6       4.544  11.529   7.388  1.00  0.00      MEMB
ATOM    723 C210 POPE    6       3.925  10.069   6.237  1.00  0.00      MEMB
ATOM    724 H101 POPE    6       3.974  10.803   5.395  1.00  0.00      MEMB
ATOM    725 C211 POPE    6       3.365   8.750   6.070  1.00  0.00      MEMB
ATOM    726 H11R POPE    6       3.778   8.174   6.929  1.00  0.00      MEMB
ATOM    727 H11S POPE    6       3.927   8.438   5.190  1.00  0.00      MEMB
ATOM    728 C212 POPE    6       1.885   8.431   5.898  1.00  0.00      MEMB
ATOM    729 H12R POPE    6       1.305   8.584   6.830  1.00  0.00      MEMB
ATOM    730 H12S POPE    6       1.884   7.346   5.702  1.00  0.00      MEMB
ATOM    731 C213 POPE    6       1.171   9.130   4.744  1.00  0.00      MEMB
ATOM    732 H13R POPE    6       1.710   8.995   3.787  1.00  0.00      MEMB
ATOM    733 H13S POPE    6       1.079  10.222   4.954  1.00  0.00      MEMB
ATOM    734 C214 POPE    6      -0.219   8.540   4.506  1.00  0.00      MEMB
ATOM    735 H14R POPE    6      -0.708   8.431   5.504  1.00  0.00      MEMB
ATOM    736 H14S POPE    6      -0.150   7.541   4.012  1.00  0.00      MEMB
ATOM    737 C215 POPE    6      -1.100   9.483   3.680  1.00  0.00      MEMB
ATOM    738 H15R POPE    6      -1.037  10.482   4.162  1.00  0.00      MEMB
ATOM    739 H15S POPE    6      -2.139   9.079   3.781  1.00  0.00      MEMB
ATOM    740 C216 POPE    6      -0.619   9.723   2.233  1.00  0.00      MEMB
ATOM    741 H16R POPE    6      -0.684   8.749   1.693  1.00  0.00      MEMB
ATOM    742 H16S POPE    6       0.444  10.060   2.232  1.00  0.00      MEMB
ATOM    743 C217 POPE    6      -1.404  10.814   1.463  1.00  0.00      MEMB
ATOM    744 H17R POPE    6      -1.182  11.836   1.790  1.00  0.00      MEMB
ATOM    745 H17S POPE    6      -2.479  10.572   1.578  1.00  0.00      MEMB
ATOM    746 C218 POPE    6      -1.116  10.817   0.006  1.00  0.00      MEMB
ATOM    747 H18R POPE    6      -1.941  11.201  -0.658  1.00  0.00      MEMB
ATOM    748 H18S POPE    6      -1.022   9.722  -0.039  1.00  0.00      MEMB
ATOM    749 H18T POPE    6      -0.132  11.193  -0.316  1.00  0.00      MEMB
ATOM    750  C33 POPE    6      -1.534  11.907  13.786  1.00  0.00      MEMB
ATOM    751  H3X POPE    6      -0.461  11.840  14.031  1.00  0.00      MEMB
ATOM    752  H3Y POPE    6      -1.953  12.614  14.462  1.00  0.00      MEMB
ATOM    753  C34 POPE    6      -1.770  12.418  12.368  1.00  0.00      MEMB
ATOM    754  H4X POPE    6      -2.827  12.228  12.084  1.00  0.00      MEMB
ATOM    755  H4Y POPE    6      -1.099  11.828  11.709  1.00  0.00      MEMB
ATOM    756  C35 POPE    6      -1.606  13.941  12.200  1.00  0.00      MEMB
ATOM    757  H5X POPE    6      -0.584  14.312  12.393  1.00  0.00      MEMB
ATOM    758  H5Y POPE    6      -2.234  14.452  12.966  1.00  0.00      MEMB
ATOM    759  C36 POPE    6      -2.125  14.462  10.852  1.00  0.00      MEMB
ATOM    760  H6X POPE    6      -1.918  15.553  10.799  1.00  0.00      MEMB
ATOM    761  H6Y POPE    6      -3.207  14.220  10.787  1.00  0.00      MEMB
ATOM    762  C37 POPE    6      -1.546  13.931   9.568  1.00  0.00      MEMB
ATOM    763  H7X POPE    6      -2.070  14.427   8.726  1.00  0.00      MEMB
ATOM    764  H7Y POPE    6      -1.716  12.836   9.490  1.00  0.00      MEMB
ATOM    765  C38 POPE    6      -0.084  14.091   9.494  1.00  0.00      MEMB
ATOM    766  H8X POPE    6       0.340  14.124  10.519  1.00  0.00      MEMB
ATOM    767  H8Y POPE    6       0.280  15.032   8.996  1.00  0.00      MEMB
ATOM    768  C39 POPE    6       0.390  12.769   8.877  1.00  0.00      MEMB
ATOM    769  H9X POPE    6       0.027  11.818   9.106  1.00  0.00      MEMB
ATOM    770  H9Y POPE    6       1.325  12.416   9.338  1.00  0.00      MEMB
ATOM    771 C310 POPE    6       0.385  12.792   7.404  1.00  0.00      MEMB
ATOM    772 H10X POPE    6       0.896  11.937   6.914  1.00  0.00      MEMB
ATOM    773 H10Y POPE    6       0.973  13.693   7.657  1.00  0.00      MEMB
ATOM    774 C311 POPE    6      -0.513  13.507   6.440  1.00  0.00      MEMB
ATOM    775 H11X POPE    6      -0.585  14.554   6.790  1.00  0.00      MEMB
ATOM    776 H11Y POPE    6      -1.315  12.811   6.689  1.00  0.00      MEMB
ATOM    777 C312 POPE    6      -0.121  13.418   4.919  1.00  0.00      MEMB
ATOM    778 H12X POPE    6      -1.042  13.530   4.369  1.00  0.00      MEMB
ATOM    779 H12Y POPE    6       0.326  12.407   4.790  1.00  0.00      MEMB
ATOM    780 C313 POPE    6       0.654  14.494   4.077  1.00  0.00      MEMB
ATOM    781 H13X POPE    6       1.280  14.186   3.256  1.00  0.00      MEMB
ATOM    782 H13Y POPE    6       1.646  14.873   4.271  1.00  0.00      MEMB
ATOM    783 C314 POPE    6       0.298  15.848   4.279  1.00  0.00      MEMB
ATOM    784 H14X POPE    6       0.626  16.142   5.262  1.00  0.00      MEMB
ATOM    785 H14Y POPE    6      -0.709  15.852   4.594  1.00  0.00      MEMB
ATOM    786 C315 POPE    6       0.710  16.402   2.942  1.00  0.00      MEMB
ATOM    787 H15X POPE    6       0.494  15.652   2.165  1.00  0.00      MEMB
ATOM    788 H15Y POPE    6       1.675  16.686   2.727  1.00  0.00      MEMB
ATOM    789 C316 POPE    6       0.228  17.714   2.657  1.00  0.00      MEMB
ATOM    790 H16X POPE    6      -0.127  18.276   1.846  1.00  0.00      MEMB
ATOM    791 H16Y POPE    6       0.126  18.411   3.460  1.00  0.00      MEMB
ATOM    792 H16Z POPE    6      -0.602  17.478   2.627  1.00  0.00      MEMB
ATOM    793  N   POPC    7     -10.724   6.076  19.222  1.00  1.00      MEMB
ATOM    794  C12 POPC    7      -9.468   5.762  19.994  1.00  1.00      MEMB
ATOM    795 H12A POPC    7      -9.311   4.701  19.930  1.00  0.00      MEMB
ATOM    796 H12B POPC    7      -9.551   6.112  21.009  1.00  0.00      MEMB
ATOM    797  C13 POPC    7     -11.155   7.486  19.498  1.00  1.00      MEMB
ATOM    798 H13A POPC    7     -10.326   8.200  19.403  1.00  0.00      MEMB
ATOM    799 H13B POPC    7     -11.943   7.825  18.825  1.00  0.00      MEMB
ATOM    800 H13C POPC    7     -11.530   7.540  20.498  1.00  0.00      MEMB
ATOM    801  C14 POPC    7     -10.496   5.897  17.753  1.00  1.00      MEMB
ATOM    802 H14A POPC    7      -9.500   6.278  17.497  1.00  0.00      MEMB
ATOM    803 H14B POPC    7     -10.699   4.902  17.359  1.00  0.00      MEMB
ATOM    804 H14C POPC    7     -11.199   6.533  17.226  1.00  0.00      MEMB
ATOM    805  C15 POPC    7     -11.848   5.208  19.605  1.00  1.00      MEMB
ATOM    806 H15A POPC    7     -12.707   5.493  18.991  1.00  0.00      MEMB
ATOM    807 H15B POPC    7     -12.114   5.336  20.637  1.00  0.00      MEMB
ATOM    808 H15C POPC    7     -11.619   4.181  19.381  1.00  0.00      MEMB
ATOM    809  C11 POPC    7      -8.147   6.379  19.526  1.00  1.00      MEMB
ATOM    810 H11A POPC    7      -7.758   5.839  18.643  1.00  0.00      MEMB
ATOM    811 H11B POPC    7      -7.471   6.166  20.352  1.00  0.00      MEMB
ATOM    812  P   POPC    7      -6.981   8.572  18.723  1.00  1.00      MEMB
ATOM    813  O13 POPC    7      -6.100   7.673  17.922  1.00  1.00      MEMB
ATOM    814  O14 POPC    7      -6.406   9.445  19.785  1.00  1.00      MEMB
ATOM    815  O12 POPC    7      -8.249   7.775  19.323  1.00  1.00      MEMB
ATOM    816  O11 POPC    7      -7.679   9.578  17.699  1.00  1.00      MEMB
ATOM    817  C1  POPC    7      -8.917  10.257  17.928  1.00  0.00      MEMB
ATOM    818  HA  POPC    7      -8.771  11.331  18.205  1.00  0.00      MEMB
ATOM    819  HB  POPC    7      -9.525   9.771  18.730  1.00  0.00      MEMB
ATOM    820  C2  POPC    7      -9.792  10.277  16.655  1.00  0.00      MEMB
ATOM    821  HS  POPC    7     -10.661  10.942  16.937  1.00  0.00      MEMB
ATOM    822  O21 POPC    7     -10.136   8.871  16.365  1.00  0.00      MEMB
ATOM    823  C21 POPC    7     -11.206   8.811  15.589  1.00  0.00      MEMB
ATOM    824  O22 POPC    7     -11.838   9.810  15.355  1.00  0.00      MEMB
ATOM    825  C22 POPC    7     -11.526   7.406  15.017  1.00  0.00      MEMB
ATOM    826  H2R POPC    7     -12.069   6.756  15.719  1.00  0.00      MEMB
ATOM    827  H2S POPC    7     -10.541   6.972  14.817  1.00  0.00      MEMB
ATOM    828  C3  POPC    7      -9.110  10.975  15.414  1.00  0.00      MEMB
ATOM    829  HX  POPC    7      -8.675  11.956  15.748  1.00  0.00      MEMB
ATOM    830  HY  POPC    7      -9.947  11.165  14.693  1.00  0.00      MEMB
ATOM    831  O31 POPC    7      -8.094  10.144  14.788  1.00  0.00      MEMB
ATOM    832  C31 POPC    7      -7.303  10.866  13.989  1.00  0.00      MEMB
ATOM    833  O32 POPC    7      -7.474  12.054  13.813  1.00  0.00      MEMB
ATOM    834  C32 POPC    7      -6.172  10.060  13.357  1.00  0.00      MEMB
ATOM    835  H2X POPC    7      -6.411   8.988  13.219  1.00  0.00      MEMB
ATOM    836  H2Y POPC    7      -5.282  10.170  14.016  1.00  0.00      MEMB
ATOM    837  C23 POPC    7     -12.469   7.432  13.797  1.00  0.00      MEMB
ATOM    838  H3R POPC    7     -11.980   8.073  13.053  1.00  0.00      MEMB
ATOM    839  H3S POPC    7     -13.459   7.791  14.166  1.00  0.00      MEMB
ATOM    840  C24 POPC    7     -12.612   6.184  12.944  1.00  0.00      MEMB
ATOM    841  H4R POPC    7     -13.177   6.433  12.012  1.00  0.00      MEMB
ATOM    842  H4S POPC    7     -13.164   5.401  13.496  1.00  0.00      MEMB
ATOM    843  C25 POPC    7     -11.233   5.633  12.634  1.00  0.00      MEMB
ATOM    844  H5R POPC    7     -10.880   5.223  13.592  1.00  0.00      MEMB
ATOM    845  H5S POPC    7     -10.512   6.407  12.296  1.00  0.00      MEMB
ATOM    846  C26 POPC    7     -11.259   4.426  11.767  1.00  0.00      MEMB
ATOM    847  H6R POPC    7     -12.125   3.815  12.079  1.00  0.00      MEMB
ATOM    848  H6S POPC    7     -10.438   3.727  12.036  1.00  0.00      MEMB
ATOM    849  C27 POPC    7     -11.251   4.834  10.312  1.00  0.00      MEMB
ATOM    850  H7R POPC    7     -12.227   5.258   9.959  1.00  0.00      MEMB
ATOM    851  H7S POPC    7     -10.962   3.840   9.979  1.00  0.00      MEMB
ATOM    852  C28 POPC    7     -10.126   5.672   9.715  1.00  0.00      MEMB
ATOM    853  H8R POPC    7     -10.286   6.701  10.078  1.00  0.00      MEMB
ATOM    854  H8S POPC    7     -10.287   5.732   8.610  1.00  0.00      MEMB
ATOM    855  C29 POPC    7      -8.757   5.134  10.076  1.00  0.00      MEMB
ATOM    856  H91 POPC    7      -8.521   5.112  11.149  1.00  0.00      MEMB
ATOM    857 C210 POPC    7      -7.834   4.676   9.213  1.00  0.00      MEMB
ATOM    858 H101 POPC    7      -6.875   4.295   9.582  1.00  0.00      MEMB
ATOM    859 C211 POPC    7      -7.994   4.607   7.727  1.00  0.00      MEMB
ATOM    860 H11R POPC    7      -9.040   4.307   7.585  1.00  0.00      MEMB
ATOM    861 H11S POPC    7      -7.366   3.808   7.278  1.00  0.00      MEMB
ATOM    862 C212 POPC    7      -7.763   5.863   6.889  1.00  0.00      MEMB
ATOM    863 H12R POPC    7      -8.415   6.689   7.267  1.00  0.00      MEMB
ATOM    864 H12S POPC    7      -8.057   5.609   5.843  1.00  0.00      MEMB
ATOM    865 C213 POPC    7      -6.294   6.247   6.845  1.00  0.00      MEMB
ATOM    866 H13R POPC    7      -5.713   5.519   6.238  1.00  0.00      MEMB
ATOM    867 H13S POPC    7      -5.882   6.140   7.875  1.00  0.00      MEMB
ATOM    868 C214 POPC    7      -6.131   7.695   6.388  1.00  0.00      MEMB
ATOM    869 H14R POPC    7      -5.047   7.911   6.337  1.00  0.00      MEMB
ATOM    870 H14S POPC    7      -6.594   8.339   7.176  1.00  0.00      MEMB
ATOM    871 C215 POPC    7      -6.793   8.159   5.076  1.00  0.00      MEMB
ATOM    872 H15R POPC    7      -7.896   8.094   5.236  1.00  0.00      MEMB
ATOM    873 H15S POPC    7      -6.517   7.519   4.212  1.00  0.00      MEMB
ATOM    874 C216 POPC    7      -6.335   9.621   4.891  1.00  0.00      MEMB
ATOM    875 H16R POPC    7      -5.234   9.674   5.024  1.00  0.00      MEMB
ATOM    876 H16S POPC    7      -6.798  10.176   5.742  1.00  0.00      MEMB
ATOM    877 C217 POPC    7      -6.514  10.326   3.544  1.00  0.00      MEMB
ATOM    878 H17R POPC    7      -6.116   9.729   2.692  1.00  0.00      MEMB
ATOM    879 H17S POPC    7      -5.906  11.264   3.562  1.00  0.00      MEMB
ATOM    880 C218 POPC    7      -7.959  10.608   3.215  1.00  0.00      MEMB
ATOM    881 H18R POPC    7      -8.441   9.628   3.023  1.00  0.00      MEMB
ATOM    882 H18S POPC    7      -7.994  11.178   2.266  1.00  0.00      MEMB
ATOM    883 H18T POPC    7      -8.488  11.154   4.033  1.00  0.00      MEMB
ATOM    884  C33 POPC    7      -5.836  10.543  11.926  1.00  0.00      MEMB
ATOM    885  H3X POPC    7      -4.756  10.291  11.806  1.00  0.00      MEMB
ATOM    886  H3Y POPC    7      -5.844  11.640  11.820  1.00  0.00      MEMB
ATOM    887  C34 POPC    7      -6.719   9.835  10.858  1.00  0.00      MEMB
ATOM    888  H4X POPC    7      -6.731   8.733  11.045  1.00  0.00      MEMB
ATOM    889  H4Y POPC    7      -6.325   9.975   9.825  1.00  0.00      MEMB
ATOM    890  C35 POPC    7      -8.151  10.380  10.656  1.00  0.00      MEMB
ATOM    891  H5X POPC    7      -8.085  11.445  10.337  1.00  0.00      MEMB
ATOM    892  H5Y POPC    7      -8.798  10.290  11.550  1.00  0.00      MEMB
ATOM    893  C36 POPC    7      -8.804   9.661   9.495  1.00  0.00      MEMB
ATOM    894  H6X POPC    7      -8.839   8.568   9.688  1.00  0.00      MEMB
ATOM    895  H6Y POPC    7      -8.168   9.828   8.590  1.00  0.00      MEMB
ATOM    896  C37 POPC    7     -10.181  10.093   9.104  1.00  0.00      MEMB
ATOM    897  H7X POPC    7     -10.240  11.183   8.887  1.00  0.00      MEMB
ATOM    898  H7Y POPC    7     -10.953   9.806   9.867  1.00  0.00      MEMB
ATOM    899  C38 POPC    7     -10.256   9.355   7.793  1.00  0.00      MEMB
ATOM    900  H8X POPC    7     -10.273   8.248   7.958  1.00  0.00      MEMB
ATOM    901  H8Y POPC    7      -9.574   9.716   7.017  1.00  0.00      MEMB
ATOM    902  C39 POPC    7     -11.380   9.729   7.086  1.00  0.00      MEMB
ATOM    903  H9X POPC    7     -11.733  10.778   7.016  1.00  0.00      MEMB
ATOM    904  H9Y POPC    7     -11.916   9.351   8.059  1.00  0.00      MEMB
ATOM    905 C310 POPC    7     -11.643   8.936   5.696  1.00  0.00      MEMB
ATOM    906 H10X POPC    7     -10.984   9.282   4.915  1.00  0.00      MEMB
ATOM    907 H10Y POPC    7     -12.627   9.167   5.190  1.00  0.00      MEMB
ATOM    908 C311 POPC    7     -11.704   7.386   5.808  1.00  0.00      MEMB
ATOM    909 H11X POPC    7     -12.219   6.987   6.721  1.00  0.00      MEMB
ATOM    910 H11Y POPC    7     -10.643   7.118   5.828  1.00  0.00      MEMB
ATOM    911 C312 POPC    7     -12.401   6.681   4.643  1.00  0.00      MEMB
ATOM    912 H12X POPC    7     -13.426   7.089   4.621  1.00  0.00      MEMB
ATOM    913 H12Y POPC    7     -12.527   5.601   4.869  1.00  0.00      MEMB
ATOM    914 C313 POPC    7     -11.743   6.924   3.288  1.00  0.00      MEMB
ATOM    915 H13X POPC    7     -11.915   7.990   3.026  1.00  0.00      MEMB
ATOM    916 H13Y POPC    7     -12.309   6.344   2.520  1.00  0.00      MEMB
ATOM    917 C314 POPC    7     -10.216   6.642   3.328  1.00  0.00      MEMB
ATOM    918 H14X POPC    7     -10.064   5.703   3.875  1.00  0.00      MEMB
ATOM    919 H14Y POPC    7      -9.652   7.435   3.862  1.00  0.00      MEMB
ATOM    920 C315 POPC    7      -9.580   6.419   1.971  1.00  0.00      MEMB
ATOM    921 H15X POPC    7     -10.164   7.164   1.447  1.00  0.00      MEMB
ATOM    922 H15Y POPC    7     -10.003   5.539   1.496  1.00  0.00      MEMB
ATOM    923 C316 POPC    7      -8.017   6.466   1.797  1.00  0.00      MEMB
ATOM    924 H16X POPC    7      -7.631   7.474   2.062  1.00  0.00      MEMB
ATOM    925 H16Y POPC    7      -7.675   6.310   0.739  1.00  0.00      MEMB
ATOM    926 H16Z POPC    7      -7.473   5.746   2.404  1.00  0.00      MEMB
ATOM    927  N   POPC    8       4.466 -13.724  19.782  1.00  1.00      MEMB
ATOM    928  C12 POPC    8       4.559 -12.271  19.335  1.00  1.00      MEMB
ATOM    929 H12A POPC    8       4.371 -12.290  18.264  1.00  0.00      MEMB
ATOM    930 H12B POPC    8       5.543 -11.883  19.542  1.00  0.00      MEMB
ATOM    931  C13 POPC    8       3.386 -14.342  18.955  1.00  1.00      MEMB
ATOM    932 H13A POPC    8       3.680 -14.231  17.916  1.00  0.00      MEMB
ATOM    933 H13B POPC    8       3.228 -15.381  19.199  1.00  0.00      MEMB
ATOM    934 H13C POPC    8       2.441 -13.798  19.059  1.00  0.00      MEMB
ATOM    935  C14 POPC    8       5.716 -14.483  19.534  1.00  1.00      MEMB
ATOM    936 H14A POPC    8       5.494 -15.544  19.614  1.00  0.00      MEMB
ATOM    937 H14B POPC    8       6.048 -14.283  18.527  1.00  0.00      MEMB
ATOM    938 H14C POPC    8       6.492 -14.173  20.230  1.00  0.00      MEMB
ATOM    939  C15 POPC    8       4.177 -13.799  21.232  1.00  1.00      MEMB
ATOM    940 H15A POPC    8       3.226 -13.294  21.416  1.00  0.00      MEMB
ATOM    941 H15B POPC    8       4.922 -13.204  21.748  1.00  0.00      MEMB
ATOM    942 H15C POPC    8       4.189 -14.795  21.649  1.00  0.00      MEMB
ATOM    943  C11 POPC    8       3.529 -11.232  19.852  1.00  1.00      MEMB
ATOM    944 H11A POPC    8       3.861 -10.175  19.675  1.00  0.00      MEMB
ATOM    945 H11B POPC    8       3.503 -11.192  20.939  1.00  0.00      MEMB
ATOM    946  P   POPC    8       1.718 -10.901  18.029  1.00  1.00      MEMB
ATOM    947  O13 POPC    8       1.928  -9.442  18.104  1.00  1.00      MEMB
ATOM    948  O14 POPC    8       0.337 -11.399  17.836  1.00  1.00      MEMB
ATOM    949  O12 POPC    8       2.212 -11.543  19.387  1.00  1.00      MEMB
ATOM    950  O11 POPC    8       2.679 -11.604  17.010  1.00  1.00      MEMB
ATOM    951  C1  POPC    8       3.093 -10.921  15.827  1.00  0.00      MEMB
ATOM    952  HA  POPC    8       4.150 -11.202  15.704  1.00  0.00      MEMB
ATOM    953  HB  POPC    8       3.034  -9.800  15.869  1.00  0.00      MEMB
ATOM    954  C2  POPC    8       2.341 -11.386  14.555  1.00  0.00      MEMB
ATOM    955  HS  POPC    8       1.273 -11.077  14.687  1.00  0.00      MEMB
ATOM    956  O21 POPC    8       2.512 -12.801  14.419  1.00  0.00      MEMB
ATOM    957  C21 POPC    8       1.516 -13.503  14.982  1.00  0.00      MEMB
ATOM    958  O22 POPC    8       0.454 -13.094  15.379  1.00  0.00      MEMB
ATOM    959  C22 POPC    8       1.857 -14.942  14.916  1.00  0.00      MEMB
ATOM    960  H2R POPC    8       1.870 -15.473  15.878  1.00  0.00      MEMB
ATOM    961  H2S POPC    8       2.895 -14.903  14.544  1.00  0.00      MEMB
ATOM    962  C3  POPC    8       2.858 -10.656  13.279  1.00  0.00      MEMB
ATOM    963  HX  POPC    8       2.664  -9.582  13.451  1.00  0.00      MEMB
ATOM    964  HY  POPC    8       2.333 -10.967  12.380  1.00  0.00      MEMB
ATOM    965  O31 POPC    8       4.242 -10.858  13.016  1.00  0.00      MEMB
ATOM    966  C31 POPC    8       4.626 -10.322  11.853  1.00  0.00      MEMB
ATOM    967  O32 POPC    8       3.969  -9.577  11.153  1.00  0.00      MEMB
ATOM    968  C32 POPC    8       5.991 -10.786  11.528  1.00  0.00      MEMB
ATOM    969  H2X POPC    8       6.108 -11.742  12.096  1.00  0.00      MEMB
ATOM    970  H2Y POPC    8       6.756 -10.075  11.870  1.00  0.00      MEMB
ATOM    971  C23 POPC    8       0.832 -15.598  13.966  1.00  0.00      MEMB
ATOM    972  H3R POPC    8      -0.203 -15.646  14.197  1.00  0.00      MEMB
ATOM    973  H3S POPC    8       0.977 -16.700  14.082  1.00  0.00      MEMB
ATOM    974  C24 POPC    8       1.007 -15.011  12.558  1.00  0.00      MEMB
ATOM    975  H4R POPC    8       1.080 -15.851  11.919  1.00  0.00      MEMB
ATOM    976  H4S POPC    8       1.949 -14.431  12.421  1.00  0.00      MEMB
ATOM    977  C25 POPC    8      -0.053 -14.283  11.977  1.00  0.00      MEMB
ATOM    978  H5R POPC    8      -0.193 -13.445  12.685  1.00  0.00      MEMB
ATOM    979  H5S POPC    8      -0.918 -14.959  11.892  1.00  0.00      MEMB
ATOM    980  C26 POPC    8       0.349 -13.792  10.665  1.00  0.00      MEMB
ATOM    981  H6R POPC    8       0.726 -14.409   9.841  1.00  0.00      MEMB
ATOM    982  H6S POPC    8       1.207 -13.129  10.737  1.00  0.00      MEMB
ATOM    983  C27 POPC    8      -0.881 -13.148  10.382  1.00  0.00      MEMB
ATOM    984  H7R POPC    8      -1.845 -13.593  10.051  1.00  0.00      MEMB
ATOM    985  H7S POPC    8      -0.361 -13.013   9.383  1.00  0.00      MEMB
ATOM    986  C28 POPC    8      -1.029 -11.901  11.300  1.00  0.00      MEMB
ATOM    987  H8R POPC    8      -1.671 -11.790  12.227  1.00  0.00      MEMB
ATOM    988  H8S POPC    8      -2.247 -11.778  10.884  1.00  0.00      MEMB
ATOM    989  C29 POPC    8       0.633 -11.093  10.726  1.00  0.00      MEMB
ATOM    990  H91 POPC    8       0.701 -10.746  11.819  1.00  0.00      MEMB
ATOM    991 C210 POPC    8       0.994  -9.942   9.348  1.00  0.00      MEMB
ATOM    992 H101 POPC    8       1.421  -8.893   9.471  1.00  0.00      MEMB
ATOM    993 C211 POPC    8      -0.202  -8.964   8.109  1.00  0.00      MEMB
ATOM    994 H11R POPC    8      -1.064  -8.143   8.385  1.00  0.00      MEMB
ATOM    995 H11S POPC    8      -1.514  -9.081   7.876  1.00  0.00      MEMB
ATOM    996 C212 POPC    8       0.521  -9.207   7.032  1.00  0.00      MEMB
ATOM    997 H12R POPC    8       1.111  -8.325   7.242  1.00  0.00      MEMB
ATOM    998 H12S POPC    8      -0.311  -9.185   6.319  1.00  0.00      MEMB
ATOM    999 C213 POPC    8       1.300 -10.551   6.953  1.00  0.00      MEMB
ATOM   1000 H13R POPC    8       0.650 -11.406   6.615  1.00  0.00      MEMB
ATOM   1001 H13S POPC    8       1.961 -10.974   7.745  1.00  0.00      MEMB
ATOM   1002 C214 POPC    8       2.125 -10.566   5.876  1.00  0.00      MEMB
ATOM   1003 H14R POPC    8       2.540 -11.606   5.805  1.00  0.00      MEMB
ATOM   1004 H14S POPC    8       2.872  -9.791   6.083  1.00  0.00      MEMB
ATOM   1005 C215 POPC    8       1.214 -10.272   4.786  1.00  0.00      MEMB
ATOM   1006 H15R POPC    8       1.130  -9.166   4.642  1.00  0.00      MEMB
ATOM   1007 H15S POPC    8       0.199 -10.705   4.700  1.00  0.00      MEMB
ATOM   1008 C216 POPC    8       2.002 -10.964   3.805  1.00  0.00      MEMB
ATOM   1009 H16R POPC    8       2.728 -11.723   3.802  1.00  0.00      MEMB
ATOM   1010 H16S POPC    8       2.766 -10.084   3.752  1.00  0.00      MEMB
ATOM   1011 C217 POPC    8       1.090 -11.554   2.719  1.00  0.00      MEMB
ATOM   1012 H17R POPC    8       0.311 -10.645   2.767  1.00  0.00      MEMB
ATOM   1013 H17S POPC    8       0.359 -12.287   2.716  1.00  0.00      MEMB
ATOM   1014 C218 POPC    8       1.802 -12.159   1.370  1.00  0.00      MEMB
ATOM   1015 H18R POPC    8       2.628 -12.758   1.325  1.00  0.00      MEMB
ATOM   1016 H18S POPC    8       2.503 -11.471   0.889  1.00  0.00      MEMB
ATOM   1017 H18T POPC    8       1.159 -12.390   0.501  1.00  0.00      MEMB
ATOM   1018  C33 POPC    8       5.907 -10.847   9.993  1.00  0.00      MEMB
ATOM   1019  H3X POPC    8       5.110 -11.494   9.603  1.00  0.00      MEMB
ATOM   1020  H3Y POPC    8       6.600 -11.513   9.850  1.00  0.00      MEMB
ATOM   1021  C34 POPC    8       6.822 -10.054   9.025  1.00  0.00      MEMB
ATOM   1022  H4X POPC    8       7.920 -10.189   9.165  1.00  0.00      MEMB
ATOM   1023  H4Y POPC    8       6.591  -9.027   9.288  1.00  0.00      MEMB
ATOM   1024  C35 POPC    8       6.513 -10.262   7.533  1.00  0.00      MEMB
ATOM   1025  H5X POPC    8       6.930  -9.405   6.950  1.00  0.00      MEMB
ATOM   1026  H5Y POPC    8       5.415 -10.321   7.392  1.00  0.00      MEMB
ATOM   1027  C36 POPC    8       7.216 -11.428   6.868  1.00  0.00      MEMB
ATOM   1028  H6X POPC    8       8.231 -11.561   7.318  1.00  0.00      MEMB
ATOM   1029  H6Y POPC    8       7.389 -11.184   5.801  1.00  0.00      MEMB
ATOM   1030  C37 POPC    8       6.426 -12.733   6.779  1.00  0.00      MEMB
ATOM   1031  H7X POPC    8       6.130 -13.127   7.781  1.00  0.00      MEMB
ATOM   1032  H7Y POPC    8       7.201 -13.386   6.299  1.00  0.00      MEMB
ATOM   1033  C38 POPC    8       5.088 -12.772   6.144  1.00  0.00      MEMB
ATOM   1034  H8X POPC    8       5.106 -12.091   5.291  1.00  0.00      MEMB
ATOM   1035  H8Y POPC    8       4.410 -12.392   6.949  1.00  0.00      MEMB
ATOM   1036  C39 POPC    8       4.697 -14.169   5.653  1.00  0.00      MEMB
ATOM   1037  H9X POPC    8       3.606 -14.130   5.449  1.00  0.00      MEMB
ATOM   1038  H9Y POPC    8       4.909 -14.911   6.466  1.00  0.00      MEMB
ATOM   1039 C310 POPC    8       5.349 -14.579   4.307  1.00  0.00      MEMB
ATOM   1040 H10X POPC    8       5.110 -15.650   4.130  1.00  0.00      MEMB
ATOM   1041 H10Y POPC    8       6.446 -14.453   4.380  1.00  0.00      MEMB
ATOM   1042 C311 POPC    8       4.844 -13.806   3.069  1.00  0.00      MEMB
ATOM   1043 H11X POPC    8       5.059 -12.730   3.234  1.00  0.00      MEMB
ATOM   1044 H11Y POPC    8       3.762 -13.982   2.969  1.00  0.00      MEMB
ATOM   1045 C312 POPC    8       5.497 -14.192   1.745  1.00  0.00      MEMB
ATOM   1046 H12X POPC    8       5.274 -15.229   1.437  1.00  0.00      MEMB
ATOM   1047 H12Y POPC    8       6.514 -14.131   2.055  1.00  0.00      MEMB
ATOM   1048 C313 POPC    8       5.220 -13.276   0.585  1.00  0.00      MEMB
ATOM   1049 H13X POPC    8       5.831 -12.343   0.481  1.00  0.00      MEMB
ATOM   1050 H13Y POPC    8       4.163 -13.093   0.581  1.00  0.00      MEMB
ATOM   1051 C314 POPC    8       5.183 -13.951  -0.706  1.00  0.00      MEMB
ATOM   1052 H14X POPC    8       5.309 -15.069  -0.812  1.00  0.00      MEMB
ATOM   1053 H14Y POPC    8       5.979 -13.345  -1.176  1.00  0.00      MEMB
ATOM   1054 C315 POPC    8       5.161 -13.086  -1.839  1.00  0.00      MEMB
ATOM   1055 H15X POPC    8       4.176 -13.464  -1.418  1.00  0.00      MEMB
ATOM   1056 H15Y POPC    8       5.655 -13.496  -2.854  1.00  0.00      MEMB
ATOM   1057 C316 POPC    8       4.776 -11.721  -1.926  1.00  0.00      MEMB
ATOM   1058 H16X POPC    8       5.738 -11.314  -1.954  1.00  0.00      MEMB
ATOM   1059 H16Y POPC    8       4.092 -11.499  -1.101  1.00  0.00      MEMB
ATOM   1060 H16Z POPC    8       4.425 -11.411  -2.896  1.00  0.00      MEMB
ATOM   1061  N   POPE    9      10.783   1.332  18.911  1.00  0.00      MEMB
ATOM   1062  HN1 POPE    9      10.173   1.861  18.247  1.00  0.00      MEMB
ATOM   1063  HN2 POPE    9      10.484   1.554  19.880  1.00  0.00      MEMB
ATOM   1064  HN3 POPE    9      11.748   1.718  18.817  1.00  0.00      MEMB
ATOM   1065  C12 POPE    9      10.849  -0.188  18.754  1.00  0.00      MEMB
ATOM   1066 H12A POPE    9      11.356  -0.426  17.803  1.00  0.00      MEMB
ATOM   1067 H12B POPE    9       9.830  -0.615  18.765  1.00  0.00      MEMB
ATOM   1068  C11 POPE    9      11.735  -0.788  19.841  1.00  0.00      MEMB
ATOM   1069 H11A POPE    9      11.771  -1.906  19.852  1.00  0.00      MEMB
ATOM   1070 H11B POPE    9      11.271  -0.478  20.804  1.00  0.00      MEMB
ATOM   1071  P   POPE    9      14.183  -1.081  18.929  1.00  0.00      MEMB
ATOM   1072  O13 POPE    9      14.470  -2.319  19.690  1.00  0.00      MEMB
ATOM   1073  O14 POPE    9      15.266  -0.137  18.623  1.00  0.00      MEMB
ATOM   1074  O11 POPE    9      13.482  -1.536  17.571  1.00  0.00      MEMB
ATOM   1075  O12 POPE    9      13.036  -0.242  19.675  1.00  0.00      MEMB
ATOM   1076  C1  POPE    9      13.004  -2.871  17.399  1.00  0.00      MEMB
ATOM   1077  HA  POPE    9      12.033  -3.018  17.936  1.00  0.00      MEMB
ATOM   1078  HB  POPE    9      13.756  -3.633  17.685  1.00  0.00      MEMB
ATOM   1079  C2  POPE    9      12.763  -3.216  15.944  1.00  0.00      MEMB
ATOM   1080  HS  POPE    9      13.664  -3.067  15.293  1.00  0.00      MEMB
ATOM   1081  O21 POPE    9      11.613  -2.484  15.518  1.00  0.00      MEMB
ATOM   1082  C21 POPE    9      11.847  -1.537  14.650  1.00  0.00      MEMB
ATOM   1083  O22 POPE    9      12.913  -1.270  14.128  1.00  0.00      MEMB
ATOM   1084  C22 POPE    9      10.523  -0.880  14.362  1.00  0.00      MEMB
ATOM   1085  H2R POPE    9      10.238  -0.203  15.189  1.00  0.00      MEMB
ATOM   1086  H2S POPE    9       9.773  -1.702  14.308  1.00  0.00      MEMB
ATOM   1087  C3  POPE    9      12.469  -4.695  15.858  1.00  0.00      MEMB
ATOM   1088  HX  POPE    9      11.794  -5.026  16.688  1.00  0.00      MEMB
ATOM   1089  HY  POPE    9      13.456  -5.228  15.985  1.00  0.00      MEMB
ATOM   1090  O31 POPE    9      11.801  -4.816  14.596  1.00  0.00      MEMB
ATOM   1091  C31 POPE    9      12.517  -4.663  13.502  1.00  0.00      MEMB
ATOM   1092  O32 POPE    9      13.709  -4.404  13.464  1.00  0.00      MEMB
ATOM   1093  C32 POPE    9      11.718  -5.238  12.334  1.00  0.00      MEMB
ATOM   1094  H2X POPE    9      11.176  -4.432  11.933  1.00  0.00      MEMB
ATOM   1095  H2Y POPE    9      10.957  -5.897  12.598  1.00  0.00      MEMB
ATOM   1096  C23 POPE    9      10.628  -0.141  13.021  1.00  0.00      MEMB
ATOM   1097  H3R POPE    9      11.545   0.494  12.954  1.00  0.00      MEMB
ATOM   1098  H3S POPE    9       9.780   0.570  12.976  1.00  0.00      MEMB
ATOM   1099  C24 POPE    9      10.557  -1.178  11.887  1.00  0.00      MEMB
ATOM   1100  H4R POPE    9       9.602  -1.754  11.949  1.00  0.00      MEMB
ATOM   1101  H4S POPE    9      11.337  -1.949  12.061  1.00  0.00      MEMB
ATOM   1102  C25 POPE    9      10.745  -0.614  10.465  1.00  0.00      MEMB
ATOM   1103  H5R POPE    9       9.894   0.067  10.235  1.00  0.00      MEMB
ATOM   1104  H5S POPE    9      10.659  -1.488   9.793  1.00  0.00      MEMB
ATOM   1105  C26 POPE    9      12.083   0.115  10.175  1.00  0.00      MEMB
ATOM   1106  H6R POPE    9      12.287   0.788  11.030  1.00  0.00      MEMB
ATOM   1107  H6S POPE    9      12.008   0.765   9.275  1.00  0.00      MEMB
ATOM   1108  C27 POPE    9      13.323  -0.782   9.970  1.00  0.00      MEMB
ATOM   1109  H7R POPE    9      13.524  -1.206  10.979  1.00  0.00      MEMB
ATOM   1110  H7S POPE    9      14.210  -0.173   9.678  1.00  0.00      MEMB
ATOM   1111  C28 POPE    9      13.158  -1.890   8.916  1.00  0.00      MEMB
ATOM   1112  H8R POPE    9      12.369  -2.554   9.331  1.00  0.00      MEMB
ATOM   1113  H8S POPE    9      14.066  -2.524   8.875  1.00  0.00      MEMB
ATOM   1114  C29 POPE    9      12.842  -1.301   7.546  1.00  0.00      MEMB
ATOM   1115  H91 POPE    9      13.467  -0.498   7.156  1.00  0.00      MEMB
ATOM   1116 C210 POPE    9      11.776  -1.584   6.802  1.00  0.00      MEMB
ATOM   1117 H101 POPE    9      11.555  -1.116   5.854  1.00  0.00      MEMB
ATOM   1118 C211 POPE    9      10.734  -2.512   7.154  1.00  0.00      MEMB
ATOM   1119 H11R POPE    9       9.678  -2.163   7.279  1.00  0.00      MEMB
ATOM   1120 H11S POPE    9      11.122  -2.953   8.074  1.00  0.00      MEMB
ATOM   1121 C212 POPE    9      10.749  -3.428   5.957  1.00  0.00      MEMB
ATOM   1122 H12R POPE    9      11.538  -4.136   5.891  1.00  0.00      MEMB
ATOM   1123 H12S POPE    9      10.444  -3.108   4.968  1.00  0.00      MEMB
ATOM   1124 C213 POPE    9       9.520  -4.179   5.845  1.00  0.00      MEMB
ATOM   1125 H13R POPE    9       8.790  -3.502   5.800  1.00  0.00      MEMB
ATOM   1126 H13S POPE    9       9.161  -4.336   6.876  1.00  0.00      MEMB
ATOM   1127 C214 POPE    9       9.219  -5.631   4.849  1.00  0.00      MEMB
ATOM   1128 H14R POPE    9       9.026  -4.783   4.454  1.00  0.00      MEMB
ATOM   1129 H14S POPE    9       8.408  -6.458   5.136  1.00  0.00      MEMB
ATOM   1130 C215 POPE    9       9.937  -6.444   4.072  1.00  0.00      MEMB
ATOM   1131 H15R POPE    9      10.355  -7.099   4.747  1.00  0.00      MEMB
ATOM   1132 H15S POPE    9      10.805  -5.945   4.066  1.00  0.00      MEMB
ATOM   1133 C216 POPE    9       9.311  -7.700   3.746  1.00  0.00      MEMB
ATOM   1134 H16R POPE    9       8.619  -7.376   3.015  1.00  0.00      MEMB
ATOM   1135 H16S POPE    9       8.811  -8.333   4.548  1.00  0.00      MEMB
ATOM   1136 C217 POPE    9      10.424  -8.201   3.074  1.00  0.00      MEMB
ATOM   1137 H17R POPE    9       9.855  -9.059   2.919  1.00  0.00      MEMB
ATOM   1138 H17S POPE    9      11.144  -8.622   3.798  1.00  0.00      MEMB
ATOM   1139 C218 POPE    9      11.037  -7.422   1.860  1.00  0.00      MEMB
ATOM   1140 H18R POPE    9      10.264  -7.141   1.146  1.00  0.00      MEMB
ATOM   1141 H18S POPE    9      11.807  -7.947   1.231  1.00  0.00      MEMB
ATOM   1142 H18T POPE    9      11.625  -6.585   2.227  1.00  0.00      MEMB
ATOM   1143  C33 POPE    9      12.454  -5.927  11.224  1.00  0.00      MEMB
ATOM   1144  H3X POPE    9      12.135  -6.822  10.730  1.00  0.00      MEMB
ATOM   1145  H3Y POPE    9      13.184  -6.492  11.584  1.00  0.00      MEMB
ATOM   1146  C34 POPE    9      13.155  -5.131  10.250  1.00  0.00      MEMB
ATOM   1147  H4X POPE    9      13.858  -4.511  10.818  1.00  0.00      MEMB
ATOM   1148  H4Y POPE    9      12.359  -4.589   9.736  1.00  0.00      MEMB
ATOM   1149  C35 POPE    9      13.826  -6.051   9.263  1.00  0.00      MEMB
ATOM   1150  H5X POPE    9      13.074  -6.747   8.863  1.00  0.00      MEMB
ATOM   1151  H5Y POPE    9      14.665  -6.652   9.702  1.00  0.00      MEMB
ATOM   1152  C36 POPE    9      14.176  -5.419   7.955  1.00  0.00      MEMB
ATOM   1153  H6X POPE    9      14.741  -4.593   8.217  1.00  0.00      MEMB
ATOM   1154  H6Y POPE    9      13.610  -4.644   7.455  1.00  0.00      MEMB
ATOM   1155  C37 POPE    9      14.905  -6.491   7.136  1.00  0.00      MEMB
ATOM   1156  H7X POPE    9      14.486  -6.927   6.338  1.00  0.00      MEMB
ATOM   1157  H7Y POPE    9      15.273  -7.340   7.658  1.00  0.00      MEMB
ATOM   1158  C38 POPE    9      15.883  -6.334   6.126  1.00  0.00      MEMB
ATOM   1159  H8X POPE    9      16.618  -7.070   5.777  1.00  0.00      MEMB
ATOM   1160  H8Y POPE    9      15.930  -5.380   5.827  1.00  0.00      MEMB
ATOM   1161  C39 POPE    9      15.543  -5.495   5.039  1.00  0.00      MEMB
ATOM   1162  H9X POPE    9      15.314  -6.662   4.824  1.00  0.00      MEMB
ATOM   1163  H9Y POPE    9      15.632  -5.069   4.145  1.00  0.00      MEMB
ATOM   1164 C310 POPE    9      14.447  -3.963   4.809  1.00  0.00      MEMB
ATOM   1165 H10X POPE    9      15.100  -3.271   5.182  1.00  0.00      MEMB
ATOM   1166 H10Y POPE    9      13.461  -4.126   5.324  1.00  0.00      MEMB
ATOM   1167 C311 POPE    9      13.777  -3.514   3.273  1.00  0.00      MEMB
ATOM   1168 H11X POPE    9      12.988  -4.256   2.843  1.00  0.00      MEMB
ATOM   1169 H11Y POPE    9      14.572  -3.526   2.529  1.00  0.00      MEMB
ATOM   1170 C312 POPE    9      12.860  -2.345   3.077  1.00  0.00      MEMB
ATOM   1171 H12X POPE    9      13.493  -1.583   3.530  1.00  0.00      MEMB
ATOM   1172 H12Y POPE    9      11.972  -2.598   3.682  1.00  0.00      MEMB
ATOM   1173 C313 POPE    9      12.442  -1.926   1.646  1.00  0.00      MEMB
ATOM   1174 H13X POPE    9      13.333  -1.904   0.965  1.00  0.00      MEMB
ATOM   1175 H13Y POPE    9      11.993  -0.924   1.650  1.00  0.00      MEMB
ATOM   1176 C314 POPE    9      11.305  -2.743   1.021  1.00  0.00      MEMB
ATOM   1177 H14X POPE    9      11.462  -3.805   0.954  1.00  0.00      MEMB
ATOM   1178 H14Y POPE    9      11.194  -2.490  -0.017  1.00  0.00      MEMB
ATOM   1179 C315 POPE    9      10.177  -2.968   1.897  1.00  0.00      MEMB
ATOM   1180 H15X POPE    9       9.808  -2.008   2.265  1.00  0.00      MEMB
ATOM   1181 H15Y POPE    9      10.455  -3.681   2.716  1.00  0.00      MEMB
ATOM   1182 C316 POPE    9       9.060  -3.585   1.275  1.00  0.00      MEMB
ATOM   1183 H16X POPE    9       8.385  -3.602   2.122  1.00  0.00      MEMB
ATOM   1184 H16Y POPE    9       9.136  -4.644   0.881  1.00  0.00      MEMB
ATOM   1185 H16Z POPE    9       8.452  -2.995   0.538  1.00  0.00      MEMB
ATOM   1186  N   POPC   10      13.226  -9.219  20.820  1.00  1.00      MEMB
ATOM   1187  C12 POPC   10      13.153  -9.888  19.444  1.00  1.00      MEMB
ATOM   1188 H12A POPC   10      13.460 -10.931  19.498  1.00  0.00      MEMB
ATOM   1189 H12B POPC   10      13.886  -9.387  18.816  1.00  0.00      MEMB
ATOM   1190  C13 POPC   10      12.932  -7.751  20.659  1.00  1.00      MEMB
ATOM   1191 H13A POPC   10      13.120  -7.164  21.533  1.00  0.00      MEMB
ATOM   1192 H13B POPC   10      13.548  -7.280  19.883  1.00  0.00      MEMB
ATOM   1193 H13C POPC   10      11.898  -7.611  20.335  1.00  0.00      MEMB
ATOM   1194  C14 POPC   10      12.277  -9.858  21.798  1.00  1.00      MEMB
ATOM   1195 H14A POPC   10      12.359 -10.945  21.875  1.00  0.00      MEMB
ATOM   1196 H14B POPC   10      12.377  -9.403  22.763  1.00  0.00      MEMB
ATOM   1197 H14C POPC   10      11.244  -9.742  21.433  1.00  0.00      MEMB
ATOM   1198  C15 POPC   10      14.638  -9.284  21.311  1.00  1.00      MEMB
ATOM   1199 H15A POPC   10      14.776  -8.528  22.059  1.00  0.00      MEMB
ATOM   1200 H15B POPC   10      15.337  -9.047  20.506  1.00  0.00      MEMB
ATOM   1201 H15C POPC   10      14.868 -10.256  21.715  1.00  0.00      MEMB
ATOM   1202  C11 POPC   10      11.886  -9.847  18.562  1.00  1.00      MEMB
ATOM   1203 H11A POPC   10      11.152 -10.574  18.921  1.00  0.00      MEMB
ATOM   1204 H11B POPC   10      12.238 -10.242  17.583  1.00  0.00      MEMB
ATOM   1205  P   POPC   10      10.159  -8.457  17.291  1.00  1.00      MEMB
ATOM   1206  O13 POPC   10       9.697  -7.048  17.239  1.00  1.00      MEMB
ATOM   1207  O14 POPC   10       9.170  -9.513  17.610  1.00  1.00      MEMB
ATOM   1208  O12 POPC   10      11.332  -8.540  18.392  1.00  1.00      MEMB
ATOM   1209  O11 POPC   10      10.882  -8.817  15.926  1.00  1.00      MEMB
ATOM   1210  C1  POPC   10      12.195  -8.486  15.493  1.00  0.00      MEMB
ATOM   1211  HA  POPC   10      12.729  -9.396  15.148  1.00  0.00      MEMB
ATOM   1212  HB  POPC   10      12.778  -7.941  16.283  1.00  0.00      MEMB
ATOM   1213  C2  POPC   10      12.137  -7.598  14.250  1.00  0.00      MEMB
ATOM   1214  HS  POPC   10      11.554  -6.762  14.585  1.00  0.00      MEMB
ATOM   1215  O21 POPC   10      11.438  -8.189  13.156  1.00  0.00      MEMB
ATOM   1216  C21 POPC   10      10.128  -7.882  13.119  1.00  0.00      MEMB
ATOM   1217  O22 POPC   10       9.575  -6.962  13.689  1.00  0.00      MEMB
ATOM   1218  C22 POPC   10       9.459  -8.748  12.132  1.00  0.00      MEMB
ATOM   1219  H2R POPC   10       8.393  -8.515  12.219  1.00  0.00      MEMB
ATOM   1220  H2S POPC   10       9.603  -9.748  12.578  1.00  0.00      MEMB
ATOM   1221  C3  POPC   10      13.591  -7.196  13.828  1.00  0.00      MEMB
ATOM   1222  HX  POPC   10      14.010  -6.570  14.653  1.00  0.00      MEMB
ATOM   1223  HY  POPC   10      13.793  -6.459  13.136  1.00  0.00      MEMB
ATOM   1224  O31 POPC   10      14.422  -8.112  13.175  1.00  0.00      MEMB
ATOM   1225  C31 POPC   10      14.325  -8.470  11.896  1.00  0.00      MEMB
ATOM   1226  O32 POPC   10      13.440  -8.419  11.085  1.00  0.00      MEMB
ATOM   1227  C32 POPC   10      15.466  -9.187  11.495  1.00  0.00      MEMB
ATOM   1228  H2X POPC   10      15.931  -9.605  12.403  1.00  0.00      MEMB
ATOM   1229  H2Y POPC   10      16.215  -8.611  10.942  1.00  0.00      MEMB
ATOM   1230  C23 POPC   10      10.006  -8.762  10.695  1.00  0.00      MEMB
ATOM   1231  H3R POPC   10       9.397  -9.524  10.209  1.00  0.00      MEMB
ATOM   1232  H3S POPC   10      11.061  -9.091  10.666  1.00  0.00      MEMB
ATOM   1233  C24 POPC   10      10.129  -7.511   9.908  1.00  0.00      MEMB
ATOM   1234  H4R POPC   10      10.849  -7.599   9.089  1.00  0.00      MEMB
ATOM   1235  H4S POPC   10      10.452  -6.702  10.536  1.00  0.00      MEMB
ATOM   1236  C25 POPC   10       8.967  -6.880   9.423  1.00  0.00      MEMB
ATOM   1237  H5R POPC   10       8.056  -7.212   9.899  1.00  0.00      MEMB
ATOM   1238  H5S POPC   10       8.625  -7.388   8.526  1.00  0.00      MEMB
ATOM   1239  C26 POPC   10       9.391  -5.375   9.397  1.00  0.00      MEMB
ATOM   1240  H6R POPC   10       9.268  -4.478  10.019  1.00  0.00      MEMB
ATOM   1241  H6S POPC   10       8.449  -4.849   9.236  1.00  0.00      MEMB
ATOM   1242  C27 POPC   10      10.372  -5.314   8.342  1.00  0.00      MEMB
ATOM   1243  H7R POPC   10      11.419  -5.362   8.275  1.00  0.00      MEMB
ATOM   1244  H7S POPC   10      10.074  -4.262   8.360  1.00  0.00      MEMB
ATOM   1245  C28 POPC   10      10.192  -6.279   7.135  1.00  0.00      MEMB
ATOM   1246  H8R POPC   10      10.670  -5.775   6.271  1.00  0.00      MEMB
ATOM   1247  H8S POPC   10       9.154  -6.478   6.866  1.00  0.00      MEMB
ATOM   1248  C29 POPC   10      10.423  -7.650   6.902  1.00  0.00      MEMB
ATOM   1249  H91 POPC   10       9.558  -8.120   6.395  1.00  0.00      MEMB
ATOM   1250 C210 POPC   10      11.587  -7.808   6.387  1.00  0.00      MEMB
ATOM   1251 H101 POPC   10      11.849  -8.650   5.828  1.00  0.00      MEMB
ATOM   1252 C211 POPC   10      12.445  -6.717   6.091  1.00  0.00      MEMB
ATOM   1253 H11R POPC   10      12.883  -7.183   6.907  1.00  0.00      MEMB
ATOM   1254 H11S POPC   10      12.421  -5.628   6.394  1.00  0.00      MEMB
ATOM   1255 C212 POPC   10      12.835  -7.053   4.667  1.00  0.00      MEMB
ATOM   1256 H12R POPC   10      12.357  -6.386   3.922  1.00  0.00      MEMB
ATOM   1257 H12S POPC   10      13.567  -7.807   4.471  1.00  0.00      MEMB
ATOM   1258 C213 POPC   10      13.605  -6.339   3.753  1.00  0.00      MEMB
ATOM   1259 H13R POPC   10      13.637  -5.910   4.868  1.00  0.00      MEMB
ATOM   1260 H13S POPC   10      13.905  -5.522   3.695  1.00  0.00      MEMB
ATOM   1261 C214 POPC   10      15.056  -6.646   2.855  1.00  0.00      MEMB
ATOM   1262 H14R POPC   10      15.819  -7.359   3.134  1.00  0.00      MEMB
ATOM   1263 H14S POPC   10      15.985  -5.889   2.778  1.00  0.00      MEMB
ATOM   1264 C215 POPC   10      14.483  -6.418   1.842  1.00  0.00      MEMB
ATOM   1265 H15R POPC   10      14.192  -5.394   2.058  1.00  0.00      MEMB
ATOM   1266 H15S POPC   10      13.630  -6.948   1.700  1.00  0.00      MEMB
ATOM   1267 C216 POPC   10      15.376  -6.476   0.924  1.00  0.00      MEMB
ATOM   1268 H16R POPC   10      16.042  -7.316   1.112  1.00  0.00      MEMB
ATOM   1269 H16S POPC   10      16.079  -5.848   0.993  1.00  0.00      MEMB
ATOM   1270 C217 POPC   10      14.666  -5.750  -1.460  1.00  0.00      MEMB
ATOM   1271 H17R POPC   10      15.716  -5.798  -1.827  1.00  0.00      MEMB
ATOM   1272 H17S POPC   10      14.513  -4.806  -1.815  1.00  0.00      MEMB
ATOM   1273 C218 POPC   10      13.359  -6.483  -1.225  1.00  0.00      MEMB
ATOM   1274 H18R POPC   10      13.250  -6.261  -2.262  1.00  0.00      MEMB
ATOM   1275 H18S POPC   10      12.469  -6.345  -0.785  1.00  0.00      MEMB
ATOM   1276 H18T POPC   10      13.357  -7.503  -0.738  1.00  0.00      MEMB
ATOM   1277  C33 POPC   10      14.756 -10.211  10.641  1.00  0.00      MEMB
ATOM   1278  H3X POPC   10      13.712 -10.565  10.736  1.00  0.00      MEMB
ATOM   1279  H3Y POPC   10      15.206 -10.967  11.284  1.00  0.00      MEMB
ATOM   1280  C34 POPC   10      14.847  -9.980   9.128  1.00  0.00      MEMB
ATOM   1281  H4X POPC   10      15.776  -9.390   8.934  1.00  0.00      MEMB
ATOM   1282  H4Y POPC   10      14.087  -9.234   8.900  1.00  0.00      MEMB
ATOM   1283  C35 POPC   10      14.499 -11.243   8.252  1.00  0.00      MEMB
ATOM   1284  H5X POPC   10      13.662 -11.782   8.697  1.00  0.00      MEMB
ATOM   1285  H5Y POPC   10      15.199 -12.046   8.417  1.00  0.00      MEMB
ATOM   1286  C36 POPC   10      14.476 -11.130   6.713  1.00  0.00      MEMB
ATOM   1287  H6X POPC   10      13.513 -10.681   6.502  1.00  0.00      MEMB
ATOM   1288  H6Y POPC   10      14.549 -12.145   6.231  1.00  0.00      MEMB
ATOM   1289  C37 POPC   10      15.440 -10.159   6.031  1.00  0.00      MEMB
ATOM   1290  H7X POPC   10      16.420 -10.314   6.430  1.00  0.00      MEMB
ATOM   1291  H7Y POPC   10      15.397  -9.152   6.392  1.00  0.00      MEMB
ATOM   1292  C38 POPC   10      15.348 -10.185   4.505  1.00  0.00      MEMB
ATOM   1293  H8X POPC   10      15.667 -11.190   4.335  1.00  0.00      MEMB
ATOM   1294  H8Y POPC   10      16.047  -9.510   3.968  1.00  0.00      MEMB
ATOM   1295  C39 POPC   10      13.989 -10.445   3.866  1.00  0.00      MEMB
ATOM   1296  H9X POPC   10      13.274  -9.710   4.247  1.00  0.00      MEMB
ATOM   1297  H9Y POPC   10      13.632 -11.452   4.196  1.00  0.00      MEMB
ATOM   1298 C310 POPC   10      14.052 -10.570   2.340  1.00  0.00      MEMB
ATOM   1299 H10X POPC   10      14.874 -11.278   2.114  1.00  0.00      MEMB
ATOM   1300 H10Y POPC   10      14.328  -9.623   1.835  1.00  0.00      MEMB
ATOM   1301 C311 POPC   10      12.742 -11.038   1.679  1.00  0.00      MEMB
ATOM   1302 H11X POPC   10      12.457 -12.072   1.888  1.00  0.00      MEMB
ATOM   1303 H11Y POPC   10      12.800 -10.759   0.608  1.00  0.00      MEMB
ATOM   1304 C312 POPC   10      11.532 -10.344   2.126  1.00  0.00      MEMB
ATOM   1305 H12X POPC   10      12.055  -9.405   2.215  1.00  0.00      MEMB
ATOM   1306 H12Y POPC   10      11.306 -10.455   3.208  1.00  0.00      MEMB
ATOM   1307 C313 POPC   10      10.201 -10.398   1.260  1.00  0.00      MEMB
ATOM   1308 H13X POPC   10       9.260  -9.803   1.483  1.00  0.00      MEMB
ATOM   1309 H13Y POPC   10       9.875 -11.373   1.590  1.00  0.00      MEMB
ATOM   1310 C314 POPC   10      10.255  -9.969  -0.181  1.00  0.00      MEMB
ATOM   1311 H14X POPC   10      11.070 -10.580  -0.601  1.00  0.00      MEMB
ATOM   1312 H14Y POPC   10      10.540  -8.892  -0.170  1.00  0.00      MEMB
ATOM   1313 C315 POPC   10       8.862  -9.965  -0.850  1.00  0.00      MEMB
ATOM   1314 H15X POPC   10       8.938  -9.875  -1.956  1.00  0.00      MEMB
ATOM   1315 H15Y POPC   10       8.262  -9.133  -0.442  1.00  0.00      MEMB
ATOM   1316 C316 POPC   10       7.956 -11.089  -0.531  1.00  0.00      MEMB
ATOM   1317 H16X POPC   10       7.877 -11.429   0.524  1.00  0.00      MEMB
ATOM   1318 H16Y POPC   10       8.290 -11.853  -1.206  1.00  0.00      MEMB
ATOM   1319 H16Z POPC   10       7.017 -11.154  -0.916  1.00  0.00      MEMB
ATOM   1320  N   POPE   11      -9.801 -10.500  20.967  1.00  0.00      MEMB
ATOM   1321  HN1 POPE   11      -9.274 -10.976  21.719  1.00  0.00      MEMB
ATOM   1322  HN2 POPE   11      -9.159  -9.810  20.522  1.00  0.00      MEMB
ATOM   1323  HN3 POPE   11     -10.625 -10.025  21.381  1.00  0.00      MEMB
ATOM   1324  C12 POPE   11     -10.290 -11.466  19.911  1.00  0.00      MEMB
ATOM   1325 H12A POPE   11     -11.031 -12.161  20.348  1.00  0.00      MEMB
ATOM   1326 H12B POPE   11      -9.412 -12.078  19.618  1.00  0.00      MEMB
ATOM   1327  C11 POPE   11     -10.960 -10.697  18.752  1.00  0.00      MEMB
ATOM   1328 H11A POPE   11     -11.341 -11.418  17.994  1.00  0.00      MEMB
ATOM   1329 H11B POPE   11     -10.157 -10.052  18.330  1.00  0.00      MEMB
ATOM   1330  P   POPE   11     -12.629  -8.614  18.526  1.00  0.00      MEMB
ATOM   1331  O13 POPE   11     -11.562  -7.599  18.530  1.00  0.00      MEMB
ATOM   1332  O14 POPE   11     -13.859  -8.251  19.243  1.00  0.00      MEMB
ATOM   1333  O11 POPE   11     -12.963  -9.020  17.058  1.00  0.00      MEMB
ATOM   1334  O12 POPE   11     -12.053  -9.923  19.217  1.00  0.00      MEMB
ATOM   1335  C1  POPE   11     -13.977  -9.962  16.736  1.00  0.00      MEMB
ATOM   1336  HA  POPE   11     -14.818  -9.394  16.288  1.00  0.00      MEMB
ATOM   1337  HB  POPE   11     -14.434 -10.464  17.623  1.00  0.00      MEMB
ATOM   1338  C2  POPE   11     -13.433 -10.912  15.637  1.00  0.00      MEMB
ATOM   1339  HS  POPE   11     -12.947 -11.807  16.069  1.00  0.00      MEMB
ATOM   1340  O21 POPE   11     -12.481 -10.155  14.874  1.00  0.00      MEMB
ATOM   1341  C21 POPE   11     -11.959 -10.692  13.834  1.00  0.00      MEMB
ATOM   1342  O22 POPE   11     -11.829 -11.876  13.587  1.00  0.00      MEMB
ATOM   1343  C22 POPE   11     -11.690  -9.610  12.887  1.00  0.00      MEMB
ATOM   1344  H2R POPE   11     -11.853  -8.568  13.225  1.00  0.00      MEMB
ATOM   1345  H2S POPE   11     -11.990  -9.837  11.876  1.00  0.00      MEMB
ATOM   1346  C3  POPE   11     -14.554 -11.460  14.748  1.00  0.00      MEMB
ATOM   1347  HX  POPE   11     -15.379 -11.884  15.340  1.00  0.00      MEMB
ATOM   1348  HY  POPE   11     -14.167 -12.286  14.111  1.00  0.00      MEMB
ATOM   1349  O31 POPE   11     -15.079 -10.361  14.035  1.00  0.00      MEMB
ATOM   1350  C31 POPE   11     -15.452 -10.610  12.846  1.00  0.00      MEMB
ATOM   1351  O32 POPE   11     -15.300 -11.630  12.190  1.00  0.00      MEMB
ATOM   1352  C32 POPE   11     -16.149  -9.380  12.453  1.00  0.00      MEMB
ATOM   1353  H2X POPE   11     -15.892  -8.449  13.017  1.00  0.00      MEMB
ATOM   1354  H2Y POPE   11     -17.263  -9.514  12.457  1.00  0.00      MEMB
ATOM   1355  C23 POPE   11     -10.353  -9.712  12.662  1.00  0.00      MEMB
ATOM   1356  H3R POPE   11      -9.937  -9.365  13.709  1.00  0.00      MEMB
ATOM   1357  H3S POPE   11     -10.115  -8.869  11.971  1.00  0.00      MEMB
ATOM   1358  C24 POPE   11      -9.789 -11.004  11.864  1.00  0.00      MEMB
ATOM   1359  H4R POPE   11      -9.723 -11.933  12.418  1.00  0.00      MEMB
ATOM   1360  H4S POPE   11      -8.670 -11.209  11.735  1.00  0.00      MEMB
ATOM   1361  C25 POPE   11      -9.928 -10.710  10.435  1.00  0.00      MEMB
ATOM   1362  H5R POPE   11      -8.969 -10.881  10.123  1.00  0.00      MEMB
ATOM   1363  H5S POPE   11      -9.860  -9.669  10.078  1.00  0.00      MEMB
ATOM   1364  C26 POPE   11     -10.974 -11.668  10.086  1.00  0.00      MEMB
ATOM   1365  H6R POPE   11     -11.854 -11.139  10.452  1.00  0.00      MEMB
ATOM   1366  H6S POPE   11     -10.840 -12.606  10.671  1.00  0.00      MEMB
ATOM   1367  C27 POPE   11     -11.186 -12.034   8.671  1.00  0.00      MEMB
ATOM   1368  H7R POPE   11     -10.435 -12.842   8.420  1.00  0.00      MEMB
ATOM   1369  H7S POPE   11     -11.017 -11.077   8.097  1.00  0.00      MEMB
ATOM   1370  C28 POPE   11     -12.431 -12.786   8.439  1.00  0.00      MEMB
ATOM   1371  H8R POPE   11     -12.660 -13.356   9.357  1.00  0.00      MEMB
ATOM   1372  H8S POPE   11     -12.236 -13.510   7.613  1.00  0.00      MEMB
ATOM   1373  C29 POPE   11     -13.521 -11.816   8.181  1.00  0.00      MEMB
ATOM   1374  H91 POPE   11     -14.102 -11.556   9.077  1.00  0.00      MEMB
ATOM   1375 C210 POPE   11     -13.752 -11.237   6.996  1.00  0.00      MEMB
ATOM   1376 H101 POPE   11     -14.579 -10.522   6.903  1.00  0.00      MEMB
ATOM   1377 C211 POPE   11     -12.958 -11.460   5.735  1.00  0.00      MEMB
ATOM   1378 H11R POPE   11     -13.607 -11.696   4.861  1.00  0.00      MEMB
ATOM   1379 H11S POPE   11     -12.241 -12.302   5.848  1.00  0.00      MEMB
ATOM   1380 C212 POPE   11     -12.172 -10.199   5.375  1.00  0.00      MEMB
ATOM   1381 H12R POPE   11     -11.634 -10.406   4.423  1.00  0.00      MEMB
ATOM   1382 H12S POPE   11     -11.406  -9.972   6.150  1.00  0.00      MEMB
ATOM   1383 C213 POPE   11     -13.020  -8.932   5.268  1.00  0.00      MEMB
ATOM   1384 H13R POPE   11     -12.334  -8.133   4.943  1.00  0.00      MEMB
ATOM   1385 H13S POPE   11     -13.425  -8.654   6.271  1.00  0.00      MEMB
ATOM   1386 C214 POPE   11     -14.118  -8.906   4.224  1.00  0.00      MEMB
ATOM   1387 H14R POPE   11     -14.593  -7.920   4.224  1.00  0.00      MEMB
ATOM   1388 H14S POPE   11     -14.970  -9.320   4.560  1.00  0.00      MEMB
ATOM   1389 C215 POPE   11     -13.816  -9.317   2.796  1.00  0.00      MEMB
ATOM   1390 H15R POPE   11     -14.696  -8.935   2.220  1.00  0.00      MEMB
ATOM   1391 H15S POPE   11     -13.741 -10.411   2.591  1.00  0.00      MEMB
ATOM   1392 C216 POPE   11     -12.596  -8.547   2.344  1.00  0.00      MEMB
ATOM   1393 H16R POPE   11     -11.644  -9.112   2.495  1.00  0.00      MEMB
ATOM   1394 H16S POPE   11     -12.581  -7.615   2.952  1.00  0.00      MEMB
ATOM   1395 C217 POPE   11     -12.706  -8.113   0.896  1.00  0.00      MEMB
ATOM   1396 H17R POPE   11     -13.163  -8.963   0.350  1.00  0.00      MEMB
ATOM   1397 H17S POPE   11     -11.649  -8.019   0.551  1.00  0.00      MEMB
ATOM   1398 C218 POPE   11     -13.471  -6.781   0.677  1.00  0.00      MEMB
ATOM   1399 H18R POPE   11     -13.569  -6.500  -0.398  1.00  0.00      MEMB
ATOM   1400 H18S POPE   11     -12.935  -5.971   1.217  1.00  0.00      MEMB
ATOM   1401 H18T POPE   11     -14.503  -6.752   1.050  1.00  0.00      MEMB
ATOM   1402  C33 POPE   11     -15.600  -9.238  11.092  1.00  0.00      MEMB
ATOM   1403  H3X POPE   11     -16.682  -8.824  10.875  1.00  0.00      MEMB
ATOM   1404  H3Y POPE   11     -15.661  -9.863  10.228  1.00  0.00      MEMB
ATOM   1405  C34 POPE   11     -14.177  -8.337  10.877  1.00  0.00      MEMB
ATOM   1406  H4X POPE   11     -13.361  -8.842  11.263  1.00  0.00      MEMB
ATOM   1407  H4Y POPE   11     -14.468  -7.677  11.690  1.00  0.00      MEMB
ATOM   1408  C35 POPE   11     -13.777  -7.615   9.387  1.00  0.00      MEMB
ATOM   1409  H5X POPE   11     -14.394  -6.916   8.839  1.00  0.00      MEMB
ATOM   1410  H5Y POPE   11     -13.887  -8.356   8.618  1.00  0.00      MEMB
ATOM   1411  C36 POPE   11     -13.129  -6.268   8.984  1.00  0.00      MEMB
ATOM   1412  H6X POPE   11     -13.550  -5.235   9.052  1.00  0.00      MEMB
ATOM   1413  H6Y POPE   11     -13.297  -5.889   7.960  1.00  0.00      MEMB
ATOM   1414  C37 POPE   11     -11.829  -6.785   9.263  1.00  0.00      MEMB
ATOM   1415  H7X POPE   11     -11.800  -7.719   8.632  1.00  0.00      MEMB
ATOM   1416  H7Y POPE   11     -11.745  -7.116  10.337  1.00  0.00      MEMB
ATOM   1417  C38 POPE   11     -10.856  -5.816   8.755  1.00  0.00      MEMB
ATOM   1418  H8X POPE   11     -10.906  -4.894   9.354  1.00  0.00      MEMB
ATOM   1419  H8Y POPE   11     -11.103  -5.467   7.736  1.00  0.00      MEMB
ATOM   1420  C39 POPE   11      -9.491  -6.429   8.862  1.00  0.00      MEMB
ATOM   1421  H9X POPE   11      -9.422  -6.842   9.872  1.00  0.00      MEMB
ATOM   1422  H9Y POPE   11      -8.813  -5.569   8.698  1.00  0.00      MEMB
ATOM   1423 C310 POPE   11      -9.164  -7.601   7.960  1.00  0.00      MEMB
ATOM   1424 H10X POPE   11      -9.932  -8.398   7.934  1.00  0.00      MEMB
ATOM   1425 H10Y POPE   11      -8.245  -8.125   8.314  1.00  0.00      MEMB
ATOM   1426 C311 POPE   11      -9.154  -7.056   6.557  1.00  0.00      MEMB
ATOM   1427 H11X POPE   11      -8.322  -6.330   6.431  1.00  0.00      MEMB
ATOM   1428 H11Y POPE   11     -10.140  -6.634   6.342  1.00  0.00      MEMB
ATOM   1429 C312 POPE   11      -9.088  -8.137   5.551  1.00  0.00      MEMB
ATOM   1430 H12X POPE   11      -9.679  -9.045   5.636  1.00  0.00      MEMB
ATOM   1431 H12Y POPE   11      -8.333  -8.563   6.130  1.00  0.00      MEMB
ATOM   1432 C313 POPE   11      -8.698  -7.685   4.098  1.00  0.00      MEMB
ATOM   1433 H13X POPE   11      -7.916  -6.901   4.243  1.00  0.00      MEMB
ATOM   1434 H13Y POPE   11      -9.675  -7.587   3.673  1.00  0.00      MEMB
ATOM   1435 C314 POPE   11      -8.148  -8.602   2.964  1.00  0.00      MEMB
ATOM   1436 H14X POPE   11      -8.439  -9.650   3.156  1.00  0.00      MEMB
ATOM   1437 H14Y POPE   11      -7.092  -8.210   3.203  1.00  0.00      MEMB
ATOM   1438 C315 POPE   11      -7.759  -8.500   1.548  1.00  0.00      MEMB
ATOM   1439 H15X POPE   11      -6.678  -8.232   1.461  1.00  0.00      MEMB
ATOM   1440 H15Y POPE   11      -8.443  -7.688   1.430  1.00  0.00      MEMB
ATOM   1441 C316 POPE   11      -8.003  -9.716   0.665  1.00  0.00      MEMB
ATOM   1442 H16X POPE   11      -7.104 -10.339   0.559  1.00  0.00      MEMB
ATOM   1443 H16Y POPE   11      -8.094  -9.363  -0.363  1.00  0.00      MEMB
ATOM   1444 H16Z POPE   11      -8.865 -10.353   0.960  1.00  0.00      MEMB
ATOM   1445  C12 PNPI   12       6.322  13.949  23.193  1.00  0.00      MEMB
ATOM   1446  H2  PNPI   12       5.370  14.203  22.676  1.00  0.00      MEMB
ATOM   1447  O2  PNPI   12       7.165  15.116  23.245  1.00  0.00      MEMB
ATOM   1448  HO2 PNPI   12       7.379  15.380  22.341  1.00  0.00      MEMB
ATOM   1449  C13 PNPI   12       5.861  13.518  24.583  1.00  0.00      MEMB
ATOM   1450  H3  PNPI   12       5.147  12.660  24.464  1.00  0.00      MEMB
ATOM   1451  O3  PNPI   12       5.165  14.599  25.216  1.00  0.00      MEMB
ATOM   1452  HO3 PNPI   12       4.478  14.228  25.774  1.00  0.00      MEMB
ATOM   1453  C14 PNPI   12       6.991  12.978  25.424  1.00  0.00      MEMB
ATOM   1454  H4  PNPI   12       7.793  13.733  25.571  1.00  0.00      MEMB
ATOM   1455  O4  PNPI   12       6.389  12.510  26.629  1.00  0.00      MEMB
ATOM   1456  P4  PNPI   12       6.743  12.905  28.150  1.00  0.00      MEMB
ATOM   1457 OP42 PNPI   12       8.295  12.699  28.369  1.00  0.00      MEMB
ATOM   1458 HP42 PNPI   12       8.891  13.099  27.737  1.00  0.00      MEMB
ATOM   1459 OP43 PNPI   12       6.420  14.389  28.330  1.00  0.00      MEMB
ATOM   1460 OP44 PNPI   12       5.987  11.942  29.067  1.00  0.00      MEMB
ATOM   1461  C15 PNPI   12       7.594  11.809  24.655  1.00  0.00      MEMB
ATOM   1462  H5  PNPI   12       6.710  11.145  24.462  1.00  0.00      MEMB
ATOM   1463  O5  PNPI   12       8.573  11.172  25.505  1.00  0.00      MEMB
ATOM   1464  P5  PNPI   12       8.376   9.560  25.938  1.00  0.00      MEMB
ATOM   1465 OP52 PNPI   12       9.355   9.257  27.068  1.00  0.00      MEMB
ATOM   1466 OP53 PNPI   12       6.917   9.332  26.316  1.00  0.00      MEMB
ATOM   1467 OP54 PNPI   12       8.726   8.833  24.656  1.00  0.00      MEMB
ATOM   1468  C16 PNPI   12       8.125  12.289  23.273  1.00  0.00      MEMB
ATOM   1469  H6  PNPI   12       8.834  13.148  23.351  1.00  0.00      MEMB
ATOM   1470  O6  PNPI   12       8.811  11.272  22.557  1.00  0.00      MEMB
ATOM   1471  HO6 PNPI   12       9.669  11.190  22.981  1.00  0.00      MEMB
ATOM   1472  C11 PNPI   12       6.971  12.805  22.431  1.00  0.00      MEMB
ATOM   1473  H1  PNPI   12       6.215  11.985  22.302  1.00  0.00      MEMB
ATOM   1474  P   PNPI   12       6.502  12.991  19.779  1.00  0.00      MEMB
ATOM   1475  O13 PNPI   12       5.341  13.901  19.809  1.00  0.00      MEMB
ATOM   1476  O14 PNPI   12       6.294  11.552  19.535  1.00  0.00      MEMB
ATOM   1477  O12 PNPI   12       7.438  13.252  21.135  1.00  0.00      MEMB
ATOM   1478  O11 PNPI   12       7.463  13.515  18.666  1.00  0.00      MEMB
ATOM   1479  C1  PNPI   12       8.864  13.587  18.642  1.00  0.00      MEMB
ATOM   1480  HA  PNPI   12       9.318  12.633  18.949  1.00  0.00      MEMB
ATOM   1481  HB  PNPI   12       9.282  14.366  19.253  1.00  0.00      MEMB
ATOM   1482  C2  PNPI   12       9.419  13.928  17.274  1.00  0.00      MEMB
ATOM   1483  HS  PNPI   12       9.543  15.014  17.148  1.00  0.00      MEMB
ATOM   1484  O21 PNPI   12       8.653  13.374  16.215  1.00  0.00      MEMB
ATOM   1485  C21 PNPI   12       7.558  13.992  15.883  1.00  0.00      MEMB
ATOM   1486  O22 PNPI   12       7.086  15.016  16.283  1.00  0.00      MEMB
ATOM   1487  C22 PNPI   12       6.875  13.339  14.796  1.00  0.00      MEMB
ATOM   1488  H2R PNPI   12       6.881  12.244  14.896  1.00  0.00      MEMB
ATOM   1489  H2S PNPI   12       7.258  13.680  13.818  1.00  0.00      MEMB
ATOM   1490  C3  PNPI   12      10.790  13.299  17.236  1.00  0.00      MEMB
ATOM   1491  HX  PNPI   12      11.427  13.708  18.049  1.00  0.00      MEMB
ATOM   1492  HY  PNPI   12      10.777  12.222  17.159  1.00  0.00      MEMB
ATOM   1493  O31 PNPI   12      11.373  13.646  16.080  1.00  0.00      MEMB
ATOM   1494  C31 PNPI   12      11.611  12.860  15.006  1.00  0.00      MEMB
ATOM   1495  O32 PNPI   12      11.357  11.721  14.931  1.00  0.00      MEMB
ATOM   1496  C32 PNPI   12      12.243  13.333  13.728  1.00  0.00      MEMB
ATOM   1497  H2X PNPI   12      13.202  13.856  13.562  1.00  0.00      MEMB
ATOM   1498  H2Y PNPI   12      11.767  14.013  14.168  1.00  0.00      MEMB
ATOM   1499  C23 PNPI   12       5.465  13.725  14.938  1.00  0.00      MEMB
ATOM   1500  H3R PNPI   12       5.056  14.729  15.133  1.00  0.00      MEMB
ATOM   1501  H3S PNPI   12       5.040  13.006  15.690  1.00  0.00      MEMB
ATOM   1502  C24 PNPI   12       4.966  13.444  13.651  1.00  0.00      MEMB
ATOM   1503  H4R PNPI   12       3.917  13.536  14.317  1.00  0.00      MEMB
ATOM   1504  H4S PNPI   12       5.428  12.476  13.176  1.00  0.00      MEMB
ATOM   1505  C25 PNPI   12       4.837  14.150  12.317  1.00  0.00      MEMB
ATOM   1506  H5R PNPI   12       5.878  14.394  12.055  1.00  0.00      MEMB
ATOM   1507  H5S PNPI   12       4.097  14.923  12.469  1.00  0.00      MEMB
ATOM   1508  C26 PNPI   12       4.357  13.527  10.995  1.00  0.00      MEMB
ATOM   1509  H6R PNPI   12       3.443  12.959  10.904  1.00  0.00      MEMB
ATOM   1510  H6S PNPI   12       5.193  12.915  10.613  1.00  0.00      MEMB
ATOM   1511  C27 PNPI   12       3.937  14.521   9.926  1.00  0.00      MEMB
ATOM   1512  H7R PNPI   12       4.711  14.803   9.234  1.00  0.00      MEMB
ATOM   1513  H7S PNPI   12       3.472  15.357  10.450  1.00  0.00      MEMB
ATOM   1514  C28 PNPI   12       2.791  14.191   9.093  1.00  0.00      MEMB
ATOM   1515  H8R PNPI   12       2.225  14.967   8.593  1.00  0.00      MEMB
ATOM   1516  H8S PNPI   12       2.137  13.921   9.974  1.00  0.00      MEMB
ATOM   1517  C29 PNPI   12       3.155  13.167   8.090  1.00  0.00      MEMB
ATOM   1518  H91 PNPI   12       3.032  12.282   8.606  1.00  0.00      MEMB
ATOM   1519 C210 PNPI   12       3.007  13.010   6.760  1.00  0.00      MEMB
ATOM   1520 H101 PNPI   12       2.823  12.062   6.179  1.00  0.00      MEMB
ATOM   1521 C211 PNPI   12       2.408  13.875   5.948  1.00  0.00      MEMB
ATOM   1522 H11R PNPI   12       1.512  14.505   6.232  1.00  0.00      MEMB
ATOM   1523 H11S PNPI   12       2.142  13.212   5.097  1.00  0.00      MEMB
ATOM   1524 C212 PNPI   12       3.305  14.892   5.871  1.00  0.00      MEMB
ATOM   1525 H121 PNPI   12       2.753  15.635   6.471  1.00  0.00      MEMB
ATOM   1526 C213 PNPI   12       4.086  15.044   4.836  1.00  0.00      MEMB
ATOM   1527 H131 PNPI   12       4.590  15.989   4.737  1.00  0.00      MEMB
ATOM   1528 C214 PNPI   12       4.108  14.169   3.651  1.00  0.00      MEMB
ATOM   1529 H14R PNPI   12       3.628  13.156   3.716  1.00  0.00      MEMB
ATOM   1530 H14S PNPI   12       5.181  13.935   3.471  1.00  0.00      MEMB
ATOM   1531 C215 PNPI   12       3.435  15.019   2.568  1.00  0.00      MEMB
ATOM   1532 H151 PNPI   12       3.082  15.912   2.748  1.00  0.00      MEMB
ATOM   1533 C216 PNPI   12       3.405  14.835   1.306  1.00  0.00      MEMB
ATOM   1534 H161 PNPI   12       3.103  15.335   0.406  1.00  0.00      MEMB
ATOM   1535 C217 PNPI   12       4.051  13.813   1.010  1.00  0.00      MEMB
ATOM   1536 H17R PNPI   12       4.875  13.760   1.675  1.00  0.00      MEMB
ATOM   1537 H17S PNPI   12       4.599  14.323   0.081  1.00  0.00      MEMB
ATOM   1538 C218 PNPI   12       3.492  12.408   1.228  1.00  0.00      MEMB
ATOM   1539 H18R PNPI   12       3.399  11.766   2.059  1.00  0.00      MEMB
ATOM   1540 H18S PNPI   12       2.866  12.096   0.343  1.00  0.00      MEMB
ATOM   1541 H18T PNPI   12       4.459  11.770   1.344  1.00  0.00      MEMB
ATOM   1542  C33 PNPI   12      11.406  13.165  12.470  1.00  0.00      MEMB
ATOM   1543  H3X PNPI   12      11.351  12.236  12.205  1.00  0.00      MEMB
ATOM   1544  H3Y PNPI   12      12.144  13.399  11.690  1.00  0.00      MEMB
ATOM   1545  C34 PNPI   12       9.877  13.340  12.455  1.00  0.00      MEMB
ATOM   1546  H4X PNPI   12       9.392  14.279  12.481  1.00  0.00      MEMB
ATOM   1547  H4Y PNPI   12       9.479  13.349  13.471  1.00  0.00      MEMB
ATOM   1548  C35 PNPI   12       9.078  12.788  11.293  1.00  0.00      MEMB
ATOM   1549  H5X PNPI   12       8.057  12.991  11.668  1.00  0.00      MEMB
ATOM   1550  H5Y PNPI   12       9.434  11.793  11.514  1.00  0.00      MEMB
ATOM   1551  C36 PNPI   12       9.159  13.254   9.801  1.00  0.00      MEMB
ATOM   1552  H6X PNPI   12       8.832  12.538   9.050  1.00  0.00      MEMB
ATOM   1553  H6Y PNPI   12      10.175  13.616   9.500  1.00  0.00      MEMB
ATOM   1554  C37 PNPI   12       8.122  14.347   9.470  1.00  0.00      MEMB
ATOM   1555  H7X PNPI   12       8.037  15.033  10.314  1.00  0.00      MEMB
ATOM   1556  H7Y PNPI   12       7.109  14.292   9.301  1.00  0.00      MEMB
ATOM   1557  C38 PNPI   12       8.216  14.871   8.061  1.00  0.00      MEMB
ATOM   1558  H8X PNPI   12       8.832  14.211   7.453  1.00  0.00      MEMB
ATOM   1559  H8Y PNPI   12       9.226  14.976   8.502  1.00  0.00      MEMB
ATOM   1560  C39 PNPI   12       7.211  16.154   7.427  1.00  0.00      MEMB
ATOM   1561  H9X PNPI   12       6.664  16.781   8.196  1.00  0.00      MEMB
ATOM   1562  H9Y PNPI   12       6.521  15.551   7.010  1.00  0.00      MEMB
ATOM   1563 C310 PNPI   12       7.388  17.302   6.277  1.00  0.00      MEMB
ATOM   1564 H10X PNPI   12       7.793  18.339   6.690  1.00  0.00      MEMB
ATOM   1565 H10Y PNPI   12       6.788  18.116   5.881  1.00  0.00      MEMB
ATOM   1566 C311 PNPI   12       7.909  16.631   5.003  1.00  0.00      MEMB
ATOM   1567 H11X PNPI   12       8.832  16.133   4.954  1.00  0.00      MEMB
ATOM   1568 H11Y PNPI   12       8.663  16.922   4.687  1.00  0.00      MEMB
ATOM   1569 C312 PNPI   12       7.697  15.382   4.477  1.00  0.00      MEMB
ATOM   1570 H12X PNPI   12       6.745  15.866   4.577  1.00  0.00      MEMB
ATOM   1571 H12Y PNPI   12       8.289  14.632   5.050  1.00  0.00      MEMB
ATOM   1572 C313 PNPI   12       8.198  15.512   3.191  1.00  0.00      MEMB
ATOM   1573 H13X PNPI   12       9.335  15.370   3.301  1.00  0.00      MEMB
ATOM   1574 H13Y PNPI   12       7.656  16.551   3.008  1.00  0.00      MEMB
ATOM   1575 C314 PNPI   12       8.071  14.681   2.019  1.00  0.00      MEMB
ATOM   1576 H14X PNPI   12       7.037  15.022   1.929  1.00  0.00      MEMB
ATOM   1577 H14Y PNPI   12       8.329  13.757   2.530  1.00  0.00      MEMB
ATOM   1578 C315 PNPI   12       8.935  14.749   0.691  1.00  0.00      MEMB
ATOM   1579 H15X PNPI   12       9.993  14.472   0.847  1.00  0.00      MEMB
ATOM   1580 H15Y PNPI   12       8.902  15.689   0.143  1.00  0.00      MEMB
ATOM   1581 C316 PNPI   12       8.447  14.082  -0.535  1.00  0.00      MEMB
ATOM   1582 H16X PNPI   12       7.418  14.515  -0.726  1.00  0.00      MEMB
ATOM   1583 H16Y PNPI   12       8.924  14.130  -1.466  1.00  0.00      MEMB
ATOM   1584 H16Z PNPI   12       8.531  12.994  -0.344  1.00  0.00      MEMB
ATOM   1585  N   POPC   13      -2.951 -15.194  20.177  1.00  1.00      MEMB
ATOM   1586  C12 POPC   13      -3.695 -15.978  19.109  1.00  1.00      MEMB
ATOM   1587 H12A POPC   13      -4.504 -16.548  19.574  1.00  0.00      MEMB
ATOM   1588 H12B POPC   13      -2.977 -16.631  18.656  1.00  0.00      MEMB
ATOM   1589  C13 POPC   13      -3.913 -14.281  20.854  1.00  1.00      MEMB
ATOM   1590 H13A POPC   13      -4.183 -13.458  20.183  1.00  0.00      MEMB
ATOM   1591 H13B POPC   13      -4.850 -14.793  21.057  1.00  0.00      MEMB
ATOM   1592 H13C POPC   13      -3.521 -13.879  21.771  1.00  0.00      MEMB
ATOM   1593  C14 POPC   13      -2.277 -16.125  21.137  1.00  1.00      MEMB
ATOM   1594 H14A POPC   13      -1.422 -16.613  20.662  1.00  0.00      MEMB
ATOM   1595 H14B POPC   13      -1.945 -15.577  22.004  1.00  0.00      MEMB
ATOM   1596 H14C POPC   13      -2.924 -16.904  21.513  1.00  0.00      MEMB
ATOM   1597  C15 POPC   13      -1.892 -14.302  19.636  1.00  1.00      MEMB
ATOM   1598 H15A POPC   13      -0.993 -14.840  19.358  1.00  0.00      MEMB
ATOM   1599 H15B POPC   13      -1.597 -13.587  20.387  1.00  0.00      MEMB
ATOM   1600 H15C POPC   13      -2.303 -13.781  18.784  1.00  0.00      MEMB
ATOM   1601  C11 POPC   13      -4.381 -15.210  17.976  1.00  1.00      MEMB
ATOM   1602 H11A POPC   13      -4.465 -15.855  17.053  1.00  0.00      MEMB
ATOM   1603 H11B POPC   13      -3.709 -14.395  17.667  1.00  0.00      MEMB
ATOM   1604  P   POPC   13      -6.964 -15.412  18.118  1.00  1.00      MEMB
ATOM   1605  O13 POPC   13      -8.151 -14.679  18.627  1.00  1.00      MEMB
ATOM   1606  O14 POPC   13      -6.787 -16.848  18.486  1.00  1.00      MEMB
ATOM   1607  O12 POPC   13      -5.607 -14.663  18.475  1.00  1.00      MEMB
ATOM   1608  O11 POPC   13      -6.906 -15.284  16.544  1.00  1.00      MEMB
ATOM   1609  C1  POPC   13      -7.819 -14.513  15.780  1.00  0.00      MEMB
ATOM   1610  HA  POPC   13      -7.894 -13.477  16.188  1.00  0.00      MEMB
ATOM   1611  HB  POPC   13      -8.848 -14.936  15.865  1.00  0.00      MEMB
ATOM   1612  C2  POPC   13      -7.270 -14.527  14.314  1.00  0.00      MEMB
ATOM   1613  HS  POPC   13      -8.043 -13.919  13.754  1.00  0.00      MEMB
ATOM   1614  O21 POPC   13      -7.162 -15.837  13.779  1.00  0.00      MEMB
ATOM   1615  C21 POPC   13      -7.356 -16.062  12.503  1.00  0.00      MEMB
ATOM   1616  O22 POPC   13      -7.970 -15.375  11.713  1.00  0.00      MEMB
ATOM   1617  C22 POPC   13      -6.621 -17.333  12.124  1.00  0.00      MEMB
ATOM   1618  H2R POPC   13      -7.362 -18.074  11.754  1.00  0.00      MEMB
ATOM   1619  H2S POPC   13      -6.167 -17.774  13.033  1.00  0.00      MEMB
ATOM   1620  C3  POPC   13      -5.814 -14.000  14.203  1.00  0.00      MEMB
ATOM   1621  HX  POPC   13      -5.086 -14.587  14.680  1.00  0.00      MEMB
ATOM   1622  HY  POPC   13      -5.391 -13.429  15.109  1.00  0.00      MEMB
ATOM   1623  O31 POPC   13      -5.353 -13.616  12.865  1.00  0.00      MEMB
ATOM   1624  C31 POPC   13      -6.139 -12.903  12.081  1.00  0.00      MEMB
ATOM   1625  O32 POPC   13      -7.259 -12.561  12.282  1.00  0.00      MEMB
ATOM   1626  C32 POPC   13      -5.514 -12.569  10.900  1.00  0.00      MEMB
ATOM   1627  H2X POPC   13      -5.461 -13.532  10.394  1.00  0.00      MEMB
ATOM   1628  H2Y POPC   13      -4.498 -12.160  11.130  1.00  0.00      MEMB
ATOM   1629  C23 POPC   13      -5.580 -16.990  11.030  1.00  0.00      MEMB
ATOM   1630  H3R POPC   13      -5.992 -16.336  10.221  1.00  0.00      MEMB
ATOM   1631  H3S POPC   13      -5.324 -17.951  10.539  1.00  0.00      MEMB
ATOM   1632  C24 POPC   13      -4.254 -16.425  11.572  1.00  0.00      MEMB
ATOM   1633  H4R POPC   13      -3.919 -17.013  12.455  1.00  0.00      MEMB
ATOM   1634  H4S POPC   13      -4.380 -15.382  11.925  1.00  0.00      MEMB
ATOM   1635  C25 POPC   13      -3.092 -16.639  10.588  1.00  0.00      MEMB
ATOM   1636  H5R POPC   13      -3.065 -17.736  10.384  1.00  0.00      MEMB
ATOM   1637  H5S POPC   13      -2.146 -16.339  11.104  1.00  0.00      MEMB
ATOM   1638  C26 POPC   13      -3.250 -15.953   9.227  1.00  0.00      MEMB
ATOM   1639  H6R POPC   13      -3.291 -14.865   9.417  1.00  0.00      MEMB
ATOM   1640  H6S POPC   13      -4.180 -16.212   8.689  1.00  0.00      MEMB
ATOM   1641  C27 POPC   13      -2.063 -16.161   8.296  1.00  0.00      MEMB
ATOM   1642  H7R POPC   13      -1.836 -17.189   7.968  1.00  0.00      MEMB
ATOM   1643  H7S POPC   13      -1.213 -15.740   8.907  1.00  0.00      MEMB
ATOM   1644  C28 POPC   13      -2.229 -15.527   6.924  1.00  0.00      MEMB
ATOM   1645  H8R POPC   13      -3.055 -15.653   6.255  1.00  0.00      MEMB
ATOM   1646  H8S POPC   13      -1.234 -15.509   6.462  1.00  0.00      MEMB
ATOM   1647  C29 POPC   13      -2.340 -14.195   6.975  1.00  0.00      MEMB
ATOM   1648  H91 POPC   13      -1.853 -14.114   8.046  1.00  0.00      MEMB
ATOM   1649 C210 POPC   13      -3.070 -13.181   6.291  1.00  0.00      MEMB
ATOM   1650 H101 POPC   13      -3.001 -12.010   6.433  1.00  0.00      MEMB
ATOM   1651 C211 POPC   13      -3.989 -13.044   5.309  1.00  0.00      MEMB
ATOM   1652 H11R POPC   13      -4.881 -12.581   5.762  1.00  0.00      MEMB
ATOM   1653 H11S POPC   13      -4.136 -14.060   5.139  1.00  0.00      MEMB
ATOM   1654 C212 POPC   13      -3.236 -12.201   4.352  1.00  0.00      MEMB
ATOM   1655 H12R POPC   13      -3.135 -11.148   4.728  1.00  0.00      MEMB
ATOM   1656 H12S POPC   13      -3.966 -12.221   3.534  1.00  0.00      MEMB
ATOM   1657 C213 POPC   13      -1.856 -12.784   4.012  1.00  0.00      MEMB
ATOM   1658 H13R POPC   13      -1.503 -13.628   4.658  1.00  0.00      MEMB
ATOM   1659 H13S POPC   13      -1.153 -11.970   4.246  1.00  0.00      MEMB
ATOM   1660 C214 POPC   13      -1.785 -13.237   2.563  1.00  0.00      MEMB
ATOM   1661 H14R POPC   13      -2.539 -13.985   2.317  1.00  0.00      MEMB
ATOM   1662 H14S POPC   13      -0.820 -13.760   2.474  1.00  0.00      MEMB
ATOM   1663 C215 POPC   13      -1.896 -12.075   1.569  1.00  0.00      MEMB
ATOM   1664 H15R POPC   13      -1.157 -11.433   1.972  1.00  0.00      MEMB
ATOM   1665 H15S POPC   13      -2.641 -11.291   1.734  1.00  0.00      MEMB
ATOM   1666 C216 POPC   13      -1.727 -12.452   0.089  1.00  0.00      MEMB
ATOM   1667 H16R POPC   13      -0.753 -12.951  -0.090  1.00  0.00      MEMB
ATOM   1668 H16S POPC   13      -1.741 -11.577  -0.594  1.00  0.00      MEMB
ATOM   1669 C217 POPC   13      -2.811 -13.404  -0.440  1.00  0.00      MEMB
ATOM   1670 H17R POPC   13      -2.678 -14.375   0.066  1.00  0.00      MEMB
ATOM   1671 H17S POPC   13      -2.546 -13.497  -1.512  1.00  0.00      MEMB
ATOM   1672 C218 POPC   13      -4.272 -13.029  -0.230  1.00  0.00      MEMB
ATOM   1673 H18R POPC   13      -4.392 -12.020  -0.392  1.00  0.00      MEMB
ATOM   1674 H18S POPC   13      -4.528 -12.949   0.812  1.00  0.00      MEMB
ATOM   1675 H18T POPC   13      -5.083 -13.502  -0.814  1.00  0.00      MEMB
ATOM   1676  C33 POPC   13      -6.579 -11.714  10.200  1.00  0.00      MEMB
ATOM   1677  H3X POPC   13      -5.876 -11.672   9.574  1.00  0.00      MEMB
ATOM   1678  H3Y POPC   13      -6.714 -10.642  10.371  1.00  0.00      MEMB
ATOM   1679  C34 POPC   13      -7.579 -12.392   9.291  1.00  0.00      MEMB
ATOM   1680  H4X POPC   13      -8.228 -12.616  10.146  1.00  0.00      MEMB
ATOM   1681  H4Y POPC   13      -7.199 -13.293   8.824  1.00  0.00      MEMB
ATOM   1682  C35 POPC   13      -8.278 -11.502   8.276  1.00  0.00      MEMB
ATOM   1683  H5X POPC   13      -8.402 -10.415   8.500  1.00  0.00      MEMB
ATOM   1684  H5Y POPC   13      -9.236 -11.687   7.958  1.00  0.00      MEMB
ATOM   1685  C36 POPC   13      -8.133 -11.705   6.944  1.00  0.00      MEMB
ATOM   1686  H6X POPC   13      -7.159 -11.501   7.169  1.00  0.00      MEMB
ATOM   1687  H6Y POPC   13      -8.586 -10.781   6.478  1.00  0.00      MEMB
ATOM   1688  C37 POPC   13      -7.732 -12.935   6.250  1.00  0.00      MEMB
ATOM   1689  H7X POPC   13      -6.952 -13.578   6.678  1.00  0.00      MEMB
ATOM   1690  H7Y POPC   13      -7.273 -12.643   5.352  1.00  0.00      MEMB
ATOM   1691  C38 POPC   13      -8.994 -13.580   5.883  1.00  0.00      MEMB
ATOM   1692  H8X POPC   13      -9.577 -12.790   5.360  1.00  0.00      MEMB
ATOM   1693  H8Y POPC   13      -9.500 -13.791   6.840  1.00  0.00      MEMB
ATOM   1694  C39 POPC   13      -8.736 -14.886   5.160  1.00  0.00      MEMB
ATOM   1695  H9X POPC   13      -9.192 -15.696   5.776  1.00  0.00      MEMB
ATOM   1696  H9Y POPC   13      -7.635 -15.050   5.143  1.00  0.00      MEMB
ATOM   1697 C310 POPC   13      -9.274 -14.961   3.727  1.00  0.00      MEMB
ATOM   1698 H10X POPC   13      -8.960 -14.080   3.126  1.00  0.00      MEMB
ATOM   1699 H10Y POPC   13     -10.379 -14.923   3.786  1.00  0.00      MEMB
ATOM   1700 C311 POPC   13      -8.882 -16.265   3.017  1.00  0.00      MEMB
ATOM   1701 H11X POPC   13      -9.346 -16.345   2.011  1.00  0.00      MEMB
ATOM   1702 H11Y POPC   13      -9.249 -17.135   3.611  1.00  0.00      MEMB
ATOM   1703 C312 POPC   13      -7.384 -16.385   2.776  1.00  0.00      MEMB
ATOM   1704 H12X POPC   13      -6.809 -16.209   3.705  1.00  0.00      MEMB
ATOM   1705 H12Y POPC   13      -7.052 -15.586   2.082  1.00  0.00      MEMB
ATOM   1706 C313 POPC   13      -7.046 -17.763   2.214  1.00  0.00      MEMB
ATOM   1707 H13X POPC   13      -7.435 -17.814   1.178  1.00  0.00      MEMB
ATOM   1708 H13Y POPC   13      -7.595 -18.542   2.795  1.00  0.00      MEMB
ATOM   1709 C314 POPC   13      -5.554 -18.073   2.369  1.00  0.00      MEMB
ATOM   1710 H14X POPC   13      -5.284 -19.024   1.871  1.00  0.00      MEMB
ATOM   1711 H14Y POPC   13      -5.440 -18.179   3.475  1.00  0.00      MEMB
ATOM   1712 C315 POPC   13      -4.597 -16.989   1.848  1.00  0.00      MEMB
ATOM   1713 H15X POPC   13      -4.833 -16.073   2.433  1.00  0.00      MEMB
ATOM   1714 H15Y POPC   13      -4.824 -16.772   0.777  1.00  0.00      MEMB
ATOM   1715 C316 POPC   13      -3.087 -17.276   1.987  1.00  0.00      MEMB
ATOM   1716 H16X POPC   13      -2.510 -16.382   1.714  1.00  0.00      MEMB
ATOM   1717 H16Y POPC   13      -2.728 -18.075   1.305  1.00  0.00      MEMB
ATOM   1718 H16Z POPC   13      -2.765 -17.518   3.022  1.00  0.00      MEMB
ATOM   1719  N   POPC   14      16.572   7.544  18.320  1.00  1.00      MEMB
ATOM   1720  C12 POPC   14      16.089   8.701  19.179  1.00  1.00      MEMB
ATOM   1721 H12A POPC   14      16.593   9.606  18.851  1.00  0.00      MEMB
ATOM   1722 H12B POPC   14      16.330   8.561  20.226  1.00  0.00      MEMB
ATOM   1723  C13 POPC   14      16.260   7.857  16.902  1.00  1.00      MEMB
ATOM   1724 H13A POPC   14      15.201   7.644  16.777  1.00  0.00      MEMB
ATOM   1725 H13B POPC   14      16.427   8.904  16.657  1.00  0.00      MEMB
ATOM   1726 H13C POPC   14      16.859   7.270  16.220  1.00  0.00      MEMB
ATOM   1727  C14 POPC   14      17.931   7.336  18.406  1.00  1.00      MEMB
ATOM   1728 H14A POPC   14      18.220   8.390  18.244  1.00  0.00      MEMB
ATOM   1729 H14B POPC   14      18.428   7.096  19.344  1.00  0.00      MEMB
ATOM   1730 H14C POPC   14      18.489   6.812  17.621  1.00  0.00      MEMB
ATOM   1731  C15 POPC   14      16.199   6.181  18.699  1.00  1.00      MEMB
ATOM   1732 H15A POPC   14      15.175   5.969  18.467  1.00  0.00      MEMB
ATOM   1733 H15B POPC   14      16.432   5.986  19.736  1.00  0.00      MEMB
ATOM   1734 H15C POPC   14      16.873   5.541  18.137  1.00  0.00      MEMB
ATOM   1735  C11 POPC   14      14.577   8.951  19.109  1.00  1.00      MEMB
ATOM   1736 H11A POPC   14      14.233   9.156  18.068  1.00  0.00      MEMB
ATOM   1737 H11B POPC   14      14.335   9.881  19.673  1.00  0.00      MEMB
ATOM   1738  P   POPC   14      12.353   7.758  19.773  1.00  1.00      MEMB
ATOM   1739  O13 POPC   14      11.842   9.079  20.191  1.00  1.00      MEMB
ATOM   1740  O14 POPC   14      11.947   6.545  20.496  1.00  1.00      MEMB
ATOM   1741  O12 POPC   14      13.940   7.807  19.675  1.00  1.00      MEMB
ATOM   1742  O11 POPC   14      11.995   7.530  18.234  1.00  1.00      MEMB
ATOM   1743  C1  POPC   14      12.342   6.256  17.660  1.00  0.00      MEMB
ATOM   1744  HA  POPC   14      11.797   5.447  18.190  1.00  0.00      MEMB
ATOM   1745  HB  POPC   14      13.423   6.089  17.845  1.00  0.00      MEMB
ATOM   1746  C2  POPC   14      12.019   6.166  16.125  1.00  0.00      MEMB
ATOM   1747  HS  POPC   14      12.662   5.397  15.623  1.00  0.00      MEMB
ATOM   1748  O21 POPC   14      12.188   7.508  15.613  1.00  0.00      MEMB
ATOM   1749  C21 POPC   14      12.863   7.778  14.537  1.00  0.00      MEMB
ATOM   1750  O22 POPC   14      13.422   6.973  13.806  1.00  0.00      MEMB
ATOM   1751  C22 POPC   14      12.898   9.301  14.366  1.00  0.00      MEMB
ATOM   1752  H2R POPC   14      13.474   9.762  15.197  1.00  0.00      MEMB
ATOM   1753  H2S POPC   14      11.872   9.712  14.470  1.00  0.00      MEMB
ATOM   1754  C3  POPC   14      10.546   5.675  15.891  1.00  0.00      MEMB
ATOM   1755  HX  POPC   14       9.896   6.467  16.325  1.00  0.00      MEMB
ATOM   1756  HY  POPC   14      10.322   4.752  16.478  1.00  0.00      MEMB
ATOM   1757  O31 POPC   14      10.331   5.377  14.494  1.00  0.00      MEMB
ATOM   1758  C31 POPC   14       9.581   6.192  13.776  1.00  0.00      MEMB
ATOM   1759  O32 POPC   14       8.874   7.092  14.179  1.00  0.00      MEMB
ATOM   1760  C32 POPC   14       9.632   5.696  12.331  1.00  0.00      MEMB
ATOM   1761  H2X POPC   14       8.763   5.020  12.317  1.00  0.00      MEMB
ATOM   1762  H2Y POPC   14      10.531   5.078  12.168  1.00  0.00      MEMB
ATOM   1763  C23 POPC   14      13.578   9.702  13.030  1.00  0.00      MEMB
ATOM   1764  H3R POPC   14      13.745   8.894  12.316  1.00  0.00      MEMB
ATOM   1765  H3S POPC   14      14.549  10.170  13.289  1.00  0.00      MEMB
ATOM   1766  C24 POPC   14      12.731  10.639  12.262  1.00  0.00      MEMB
ATOM   1767  H4R POPC   14      12.794  11.414  13.032  1.00  0.00      MEMB
ATOM   1768  H4S POPC   14      11.664  10.321  12.187  1.00  0.00      MEMB
ATOM   1769  C25 POPC   14      13.036  11.156  10.823  1.00  0.00      MEMB
ATOM   1770  H5R POPC   14      14.048  11.584  10.756  1.00  0.00      MEMB
ATOM   1771  H5S POPC   14      12.323  11.976  10.565  1.00  0.00      MEMB
ATOM   1772  C26 POPC   14      12.718  10.168   9.683  1.00  0.00      MEMB
ATOM   1773  H6R POPC   14      12.312  10.676   8.774  1.00  0.00      MEMB
ATOM   1774  H6S POPC   14      11.908   9.482   9.991  1.00  0.00      MEMB
ATOM   1775  C27 POPC   14      13.902   9.254   9.360  1.00  0.00      MEMB
ATOM   1776  H7R POPC   14      14.355   8.921  10.316  1.00  0.00      MEMB
ATOM   1777  H7S POPC   14      14.695   9.789   8.799  1.00  0.00      MEMB
ATOM   1778  C28 POPC   14      13.518   7.994   8.562  1.00  0.00      MEMB
ATOM   1779  H8R POPC   14      13.100   8.347   7.599  1.00  0.00      MEMB
ATOM   1780  H8S POPC   14      12.721   7.411   9.058  1.00  0.00      MEMB
ATOM   1781  C29 POPC   14      14.705   7.074   8.456  1.00  0.00      MEMB
ATOM   1782  H91 POPC   14      15.047   6.661   9.411  1.00  0.00      MEMB
ATOM   1783 C210 POPC   14      15.281   6.528   7.390  1.00  0.00      MEMB
ATOM   1784 H101 POPC   14      16.127   5.862   7.610  1.00  0.00      MEMB
ATOM   1785 C211 POPC   14      14.855   6.706   5.959  1.00  0.00      MEMB
ATOM   1786 H11R POPC   14      15.084   7.723   5.573  1.00  0.00      MEMB
ATOM   1787 H11S POPC   14      13.773   6.474   5.895  1.00  0.00      MEMB
ATOM   1788 C212 POPC   14      15.500   5.725   4.996  1.00  0.00      MEMB
ATOM   1789 H12R POPC   14      15.513   4.730   5.490  1.00  0.00      MEMB
ATOM   1790 H12S POPC   14      16.522   6.100   4.765  1.00  0.00      MEMB
ATOM   1791 C213 POPC   14      14.782   5.530   3.662  1.00  0.00      MEMB
ATOM   1792 H13R POPC   14      14.545   6.524   3.232  1.00  0.00      MEMB
ATOM   1793 H13S POPC   14      13.820   5.009   3.841  1.00  0.00      MEMB
ATOM   1794 C214 POPC   14      15.731   4.747   2.754  1.00  0.00      MEMB
ATOM   1795 H14R POPC   14      15.631   3.651   2.858  1.00  0.00      MEMB
ATOM   1796 H14S POPC   14      16.757   4.961   3.131  1.00  0.00      MEMB
ATOM   1797 C215 POPC   14      15.688   5.142   1.297  1.00  0.00      MEMB
ATOM   1798 H15R POPC   14      14.780   4.751   0.811  1.00  0.00      MEMB
ATOM   1799 H15S POPC   14      16.459   4.449   0.889  1.00  0.00      MEMB
ATOM   1800 C216 POPC   14      15.872   6.680   1.146  1.00  0.00      MEMB
ATOM   1801 H16R POPC   14      16.821   7.050   1.649  1.00  0.00      MEMB
ATOM   1802 H16S POPC   14      15.057   7.309   1.466  1.00  0.00      MEMB
ATOM   1803 C217 POPC   14      16.055   7.071  -0.189  1.00  0.00      MEMB
ATOM   1804 H17R POPC   14      16.157   8.117  -0.360  1.00  0.00      MEMB
ATOM   1805 H17S POPC   14      15.238   6.833  -0.928  1.00  0.00      MEMB
ATOM   1806 C218 POPC   14      17.418   6.343  -0.065  1.00  0.00      MEMB
ATOM   1807 H18R POPC   14      17.202   6.919  -0.857  1.00  0.00      MEMB
ATOM   1808 H18S POPC   14      17.238   5.276  -0.411  1.00  0.00      MEMB
ATOM   1809 H18T POPC   14      18.442   6.619  -0.422  1.00  0.00      MEMB
ATOM   1810  C33 POPC   14       9.530   6.817  11.273  1.00  0.00      MEMB
ATOM   1811  H3X POPC   14      10.407   7.490  11.269  1.00  0.00      MEMB
ATOM   1812  H3Y POPC   14       8.670   7.479  11.522  1.00  0.00      MEMB
ATOM   1813  C34 POPC   14       9.427   6.255   9.864  1.00  0.00      MEMB
ATOM   1814  H4X POPC   14       8.485   5.770   9.747  1.00  0.00      MEMB
ATOM   1815  H4Y POPC   14      10.139   5.431   9.672  1.00  0.00      MEMB
ATOM   1816  C35 POPC   14       9.696   7.322   8.814  1.00  0.00      MEMB
ATOM   1817  H5X POPC   14      10.750   7.261   8.570  1.00  0.00      MEMB
ATOM   1818  H5Y POPC   14       9.243   8.303   9.023  1.00  0.00      MEMB
ATOM   1819  C36 POPC   14       9.256   6.960   7.488  1.00  0.00      MEMB
ATOM   1820  H6X POPC   14       8.203   7.139   7.801  1.00  0.00      MEMB
ATOM   1821  H6Y POPC   14       9.729   5.950   7.455  1.00  0.00      MEMB
ATOM   1822  C37 POPC   14       9.672   7.509   6.169  1.00  0.00      MEMB
ATOM   1823  H7X POPC   14       9.704   8.560   6.299  1.00  0.00      MEMB
ATOM   1824  H7Y POPC   14       8.920   7.469   5.381  1.00  0.00      MEMB
ATOM   1825  C38 POPC   14      10.914   6.810   5.635  1.00  0.00      MEMB
ATOM   1826  H8X POPC   14      10.722   5.713   5.630  1.00  0.00      MEMB
ATOM   1827  H8Y POPC   14      11.765   6.963   6.317  1.00  0.00      MEMB
ATOM   1828  C39 POPC   14      11.253   7.325   4.239  1.00  0.00      MEMB
ATOM   1829  H9X POPC   14      10.328   7.214   3.634  1.00  0.00      MEMB
ATOM   1830  H9Y POPC   14      12.027   6.686   3.773  1.00  0.00      MEMB
ATOM   1831 C310 POPC   14      11.777   8.772   4.304  1.00  0.00      MEMB
ATOM   1832 H10X POPC   14      12.615   8.780   5.018  1.00  0.00      MEMB
ATOM   1833 H10Y POPC   14      10.991   9.429   4.748  1.00  0.00      MEMB
ATOM   1834 C311 POPC   14      12.510   9.323   3.076  1.00  0.00      MEMB
ATOM   1835 H11X POPC   14      13.177   8.636   2.520  1.00  0.00      MEMB
ATOM   1836 H11Y POPC   14      13.016  10.275   3.269  1.00  0.00      MEMB
ATOM   1837 C312 POPC   14      11.597   9.650   2.059  1.00  0.00      MEMB
ATOM   1838 H12X POPC   14      10.733  10.225   2.503  1.00  0.00      MEMB
ATOM   1839 H12Y POPC   14      11.351   8.607   1.699  1.00  0.00      MEMB
ATOM   1840 C313 POPC   14      12.093  10.346   0.806  1.00  0.00      MEMB
ATOM   1841 H13X POPC   14      12.323  11.360   1.032  1.00  0.00      MEMB
ATOM   1842 H13Y POPC   14      11.325  10.782   0.092  1.00  0.00      MEMB
ATOM   1843 C314 POPC   14      13.129   9.451   0.065  1.00  0.00      MEMB
ATOM   1844 H14X POPC   14      12.811   8.414  -0.029  1.00  0.00      MEMB
ATOM   1845 H14Y POPC   14      13.997   9.077   0.560  1.00  0.00      MEMB
ATOM   1846 C315 POPC   14      13.295  10.116  -1.348  1.00  0.00      MEMB
ATOM   1847 H15X POPC   14      12.418  10.694  -1.742  1.00  0.00      MEMB
ATOM   1848 H15Y POPC   14      13.741   9.403  -2.048  1.00  0.00      MEMB
ATOM   1849 C316 POPC   14      13.828  11.321  -1.537  1.00  0.00      MEMB
ATOM   1850 H16X POPC   14      14.280  10.785  -0.739  1.00  0.00      MEMB
ATOM   1851 H16Y POPC   14      14.379  11.851  -1.003  1.00  0.00      MEMB
ATOM   1852 H16Z POPC   14      14.645  11.422  -2.154  1.00  0.00      MEMB
ATOM   1853  C12 PNPI   15     -17.421   4.232  23.019  1.00  0.00      MEMB
ATOM   1854  H2  PNPI   15     -18.266   4.522  22.341  1.00  0.00      MEMB
ATOM   1855  O2  PNPI   15     -16.606   5.398  23.175  1.00  0.00      MEMB
ATOM   1856  HO2 PNPI   15     -16.515   5.847  22.345  1.00  0.00      MEMB
ATOM   1857  C13 PNPI   15     -17.969   3.795  24.388  1.00  0.00      MEMB
ATOM   1858  H3  PNPI   15     -18.619   2.909  24.226  1.00  0.00      MEMB
ATOM   1859  O3  PNPI   15     -18.780   4.818  24.991  1.00  0.00      MEMB
ATOM   1860  HO3 PNPI   15     -19.077   4.542  25.883  1.00  0.00      MEMB
ATOM   1861  C14 PNPI   15     -16.797   3.413  25.294  1.00  0.00      MEMB
ATOM   1862  H4  PNPI   15     -16.124   4.303  25.362  1.00  0.00      MEMB
ATOM   1863  O4  PNPI   15     -17.349   3.040  26.563  1.00  0.00      MEMB
ATOM   1864  P4  PNPI   15     -16.797   3.683  27.975  1.00  0.00      MEMB
ATOM   1865 OP42 PNPI   15     -15.319   3.125  28.203  1.00  0.00      MEMB
ATOM   1866 HP42 PNPI   15     -14.615   3.472  27.669  1.00  0.00      MEMB
ATOM   1867 OP43 PNPI   15     -16.711   5.192  27.807  1.00  0.00      MEMB
ATOM   1868 OP44 PNPI   15     -17.651   3.146  29.112  1.00  0.00      MEMB
ATOM   1869  C15 PNPI   15     -16.014   2.246  24.658  1.00  0.00      MEMB
ATOM   1870  H5  PNPI   15     -16.745   1.405  24.497  1.00  0.00      MEMB
ATOM   1871  O5  PNPI   15     -14.901   1.856  25.499  1.00  0.00      MEMB
ATOM   1872  P5  PNPI   15     -14.916   0.302  26.120  1.00  0.00      MEMB
ATOM   1873 OP52 PNPI   15     -13.867   0.203  27.232  1.00  0.00      MEMB
ATOM   1874 OP53 PNPI   15     -16.321   0.076  26.650  1.00  0.00      MEMB
ATOM   1875 OP54 PNPI   15     -14.594  -0.573  24.908  1.00  0.00      MEMB
ATOM   1876  C16 PNPI   15     -15.478   2.653  23.274  1.00  0.00      MEMB
ATOM   1877  H6  PNPI   15     -14.723   3.460  23.392  1.00  0.00      MEMB
ATOM   1878  O6  PNPI   15     -14.814   1.548  22.657  1.00  0.00      MEMB
ATOM   1879  HO6 PNPI   15     -14.205   1.168  23.310  1.00  0.00      MEMB
ATOM   1880  C11 PNPI   15     -16.639   3.090  22.363  1.00  0.00      MEMB
ATOM   1881  H1  PNPI   15     -17.252   2.153  22.340  1.00  0.00      MEMB
ATOM   1882  P   PNPI   15     -17.086   3.013  19.653  1.00  0.00      MEMB
ATOM   1883  O13 PNPI   15     -18.465   3.517  19.746  1.00  0.00      MEMB
ATOM   1884  O14 PNPI   15     -16.887   1.565  19.429  1.00  0.00      MEMB
ATOM   1885  O12 PNPI   15     -16.266   3.492  21.015  1.00  0.00      MEMB
ATOM   1886  O11 PNPI   15     -16.275   3.851  18.535  1.00  0.00      MEMB
ATOM   1887  C1  PNPI   15     -16.093   5.267  18.625  1.00  0.00      MEMB
ATOM   1888  HA  PNPI   15     -15.125   5.605  18.191  1.00  0.00      MEMB
ATOM   1889  HB  PNPI   15     -16.225   5.632  19.647  1.00  0.00      MEMB
ATOM   1890  C2  PNPI   15     -17.067   6.068  17.836  1.00  0.00      MEMB
ATOM   1891  HS  PNPI   15     -17.792   6.486  18.665  1.00  0.00      MEMB
ATOM   1892  O21 PNPI   15     -17.417   5.269  16.674  1.00  0.00      MEMB
ATOM   1893  C21 PNPI   15     -18.502   4.888  16.920  1.00  0.00      MEMB
ATOM   1894  O22 PNPI   15     -19.094   5.090  17.972  1.00  0.00      MEMB
ATOM   1895  C22 PNPI   15     -19.037   4.706  15.552  1.00  0.00      MEMB
ATOM   1896  H2R PNPI   15     -18.824   5.470  14.728  1.00  0.00      MEMB
ATOM   1897  H2S PNPI   15     -20.050   4.804  15.957  1.00  0.00      MEMB
ATOM   1898  C3  PNPI   15     -16.513   7.319  17.303  1.00  0.00      MEMB
ATOM   1899  HX  PNPI   15     -17.397   7.933  17.474  1.00  0.00      MEMB
ATOM   1900  HY  PNPI   15     -15.754   7.777  17.945  1.00  0.00      MEMB
ATOM   1901  O31 PNPI   15     -16.047   7.035  15.957  1.00  0.00      MEMB
ATOM   1902  C31 PNPI   15     -16.570   7.573  14.889  1.00  0.00      MEMB
ATOM   1903  O32 PNPI   15     -17.231   8.505  14.743  1.00  0.00      MEMB
ATOM   1904  C32 PNPI   15     -16.126   7.268  13.567  1.00  0.00      MEMB
ATOM   1905  H2X PNPI   15     -15.891   6.255  13.573  1.00  0.00      MEMB
ATOM   1906  H2Y PNPI   15     -15.237   7.846  13.470  1.00  0.00      MEMB
ATOM   1907  C23 PNPI   15     -19.087   3.322  15.126  1.00  0.00      MEMB
ATOM   1908  H3R PNPI   15     -19.529   2.788  15.991  1.00  0.00      MEMB
ATOM   1909  H3S PNPI   15     -18.062   3.167  14.933  1.00  0.00      MEMB
ATOM   1910  C24 PNPI   15     -19.824   2.865  13.960  1.00  0.00      MEMB
ATOM   1911  H4R PNPI   15     -20.735   3.118  14.555  1.00  0.00      MEMB
ATOM   1912  H4S PNPI   15     -19.737   1.760  13.868  1.00  0.00      MEMB
ATOM   1913  C25 PNPI   15     -19.715   3.717  12.679  1.00  0.00      MEMB
ATOM   1914  H5R PNPI   15     -18.802   4.181  12.544  1.00  0.00      MEMB
ATOM   1915  H5S PNPI   15     -20.561   4.392  12.480  1.00  0.00      MEMB
ATOM   1916  C26 PNPI   15     -19.810   3.091  11.409  1.00  0.00      MEMB
ATOM   1917  H6R PNPI   15     -20.601   2.670  12.050  1.00  0.00      MEMB
ATOM   1918  H6S PNPI   15     -19.486   2.129  11.314  1.00  0.00      MEMB
ATOM   1919  C27 PNPI   15     -20.286   3.834  10.062  1.00  0.00      MEMB
ATOM   1920  H7R PNPI   15     -19.347   4.048   9.608  1.00  0.00      MEMB
ATOM   1921  H7S PNPI   15     -21.284   4.360  10.109  1.00  0.00      MEMB
ATOM   1922  C28 PNPI   15     -20.372   3.148   8.517  1.00  0.00      MEMB
ATOM   1923  H8R PNPI   15     -20.756   3.532   7.741  1.00  0.00      MEMB
ATOM   1924  H8S PNPI   15     -21.623   3.203   8.771  1.00  0.00      MEMB
ATOM   1925  C29 PNPI   15     -19.492   1.684   7.974  1.00  0.00      MEMB
ATOM   1926  H91 PNPI   15     -19.224   0.936   8.733  1.00  0.00      MEMB
ATOM   1927 C210 PNPI   15     -19.538   0.731   7.022  1.00  0.00      MEMB
ATOM   1928 H101 PNPI   15     -19.534  -0.425   7.333  1.00  0.00      MEMB
ATOM   1929 C211 PNPI   15     -20.502   0.697   5.819  1.00  0.00      MEMB
ATOM   1930 H11R PNPI   15     -20.090   1.619   5.421  1.00  0.00      MEMB
ATOM   1931 H11S PNPI   15     -21.579   0.926   5.626  1.00  0.00      MEMB
ATOM   1932 C212 PNPI   15     -20.816  -0.362   5.080  1.00  0.00      MEMB
ATOM   1933 H121 PNPI   15     -21.695  -1.018   4.942  1.00  0.00      MEMB
ATOM   1934 C213 PNPI   15     -19.658  -0.591   4.829  1.00  0.00      MEMB
ATOM   1935 H131 PNPI   15     -19.826  -0.852   4.024  1.00  0.00      MEMB
ATOM   1936 C214 PNPI   15     -18.282  -0.366   4.883  1.00  0.00      MEMB
ATOM   1937 H14R PNPI   15     -17.721  -1.183   5.312  1.00  0.00      MEMB
ATOM   1938 H14S PNPI   15     -18.086   0.549   5.330  1.00  0.00      MEMB
ATOM   1939 C215 PNPI   15     -17.764   0.377   3.939  1.00  0.00      MEMB
ATOM   1940 H151 PNPI   15     -16.931  -0.371   3.914  1.00  0.00      MEMB
ATOM   1941 C216 PNPI   15     -18.195   1.016   2.905  1.00  0.00      MEMB
ATOM   1942 H161 PNPI   15     -17.365   1.125   2.264  1.00  0.00      MEMB
ATOM   1943 C217 PNPI   15     -19.547   1.181   2.183  1.00  0.00      MEMB
ATOM   1944 H17R PNPI   15     -19.339   2.192   1.791  1.00  0.00      MEMB
ATOM   1945 H17S PNPI   15     -20.308   1.018   2.867  1.00  0.00      MEMB
ATOM   1946 C218 PNPI   15     -20.128   0.320   0.886  1.00  0.00      MEMB
ATOM   1947 H18R PNPI   15     -19.895  -0.742   0.934  1.00  0.00      MEMB
ATOM   1948 H18S PNPI   15     -20.973   0.617   0.296  1.00  0.00      MEMB
ATOM   1949 H18T PNPI   15     -19.682   0.342  -0.120  1.00  0.00      MEMB
ATOM   1950  C33 PNPI   15     -17.217   7.632  12.543  1.00  0.00      MEMB
ATOM   1951  H3X PNPI   15     -17.293   8.706  12.426  1.00  0.00      MEMB
ATOM   1952  H3Y PNPI   15     -18.183   7.154  12.835  1.00  0.00      MEMB
ATOM   1953  C34 PNPI   15     -17.000   7.215  11.112  1.00  0.00      MEMB
ATOM   1954  H4X PNPI   15     -16.240   7.802  10.587  1.00  0.00      MEMB
ATOM   1955  H4Y PNPI   15     -17.941   7.439  10.570  1.00  0.00      MEMB
ATOM   1956  C35 PNPI   15     -16.708   5.745  11.054  1.00  0.00      MEMB
ATOM   1957  H5X PNPI   15     -17.546   5.262  11.603  1.00  0.00      MEMB
ATOM   1958  H5Y PNPI   15     -15.772   5.579  11.629  1.00  0.00      MEMB
ATOM   1959  C36 PNPI   15     -16.703   5.202   9.628  1.00  0.00      MEMB
ATOM   1960  H6X PNPI   15     -17.778   5.115   9.358  1.00  0.00      MEMB
ATOM   1961  H6Y PNPI   15     -16.294   4.168   9.601  1.00  0.00      MEMB
ATOM   1962  C37 PNPI   15     -16.036   6.068   8.538  1.00  0.00      MEMB
ATOM   1963  H7X PNPI   15     -15.049   6.469   8.869  1.00  0.00      MEMB
ATOM   1964  H7Y PNPI   15     -16.709   6.927   8.294  1.00  0.00      MEMB
ATOM   1965  C38 PNPI   15     -15.860   5.192   7.286  1.00  0.00      MEMB
ATOM   1966  H8X PNPI   15     -16.820   4.700   7.053  1.00  0.00      MEMB
ATOM   1967  H8Y PNPI   15     -15.052   4.487   7.443  1.00  0.00      MEMB
ATOM   1968  C39 PNPI   15     -15.414   5.864   6.043  1.00  0.00      MEMB
ATOM   1969  H9X PNPI   15     -14.420   6.244   6.234  1.00  0.00      MEMB
ATOM   1970  H9Y PNPI   15     -16.267   6.523   5.910  1.00  0.00      MEMB
ATOM   1971 C310 PNPI   15     -15.114   5.183   4.743  1.00  0.00      MEMB
ATOM   1972 H10X PNPI   15     -14.163   4.626   4.837  1.00  0.00      MEMB
ATOM   1973 H10Y PNPI   15     -14.937   5.970   3.961  1.00  0.00      MEMB
ATOM   1974 C311 PNPI   15     -16.233   4.277   4.317  1.00  0.00      MEMB
ATOM   1975 H11X PNPI   15     -16.306   3.391   4.986  1.00  0.00      MEMB
ATOM   1976 H11Y PNPI   15     -15.966   3.913   3.317  1.00  0.00      MEMB
ATOM   1977 C312 PNPI   15     -17.593   4.983   4.304  1.00  0.00      MEMB
ATOM   1978 H12X PNPI   15     -17.567   5.995   3.852  1.00  0.00      MEMB
ATOM   1979 H12Y PNPI   15     -17.856   5.142   5.371  1.00  0.00      MEMB
ATOM   1980 C313 PNPI   15     -18.703   4.253   3.557  1.00  0.00      MEMB
ATOM   1981 H13X PNPI   15     -18.840   3.213   3.927  1.00  0.00      MEMB
ATOM   1982 H13Y PNPI   15     -18.522   4.204   2.462  1.00  0.00      MEMB
ATOM   1983 C314 PNPI   15     -19.990   4.997   3.681  1.00  0.00      MEMB
ATOM   1984 H14X PNPI   15     -20.191   5.579   2.745  1.00  0.00      MEMB
ATOM   1985 H14Y PNPI   15     -19.984   5.701   4.545  1.00  0.00      MEMB
ATOM   1986 C315 PNPI   15     -21.059   4.036   3.875  1.00  0.00      MEMB
ATOM   1987 H15X PNPI   15     -21.158   3.706   4.869  1.00  0.00      MEMB
ATOM   1988 H15Y PNPI   15     -21.101   3.132   3.212  1.00  0.00      MEMB
ATOM   1989 C316 PNPI   15     -22.110   4.906   3.566  1.00  0.00      MEMB
ATOM   1990 H16X PNPI   15     -22.662   5.666   4.156  1.00  0.00      MEMB
ATOM   1991 H16Y PNPI   15     -22.179   4.850   2.509  1.00  0.00      MEMB
ATOM   1992 H16Z PNPI   15     -22.805   4.186   3.712  1.00  0.00      MEMB
ATOM   1993  N   POPC   16      -7.828  14.554  20.453  1.00  1.00      MEMB
ATOM   1994  C12 POPC   16      -8.582  14.832  19.169  1.00  1.00      MEMB
ATOM   1995 H12A POPC   16      -9.427  15.467  19.426  1.00  0.00      MEMB
ATOM   1996 H12B POPC   16      -8.952  13.877  18.808  1.00  0.00      MEMB
ATOM   1997  C13 POPC   16      -6.395  14.165  20.211  1.00  1.00      MEMB
ATOM   1998 H13A POPC   16      -6.266  13.140  19.878  1.00  0.00      MEMB
ATOM   1999 H13B POPC   16      -5.984  14.785  19.414  1.00  0.00      MEMB
ATOM   2000 H13C POPC   16      -5.847  14.287  21.135  1.00  0.00      MEMB
ATOM   2001  C14 POPC   16      -7.894  15.802  21.303  1.00  1.00      MEMB
ATOM   2002 H14A POPC   16      -7.179  15.763  22.105  1.00  0.00      MEMB
ATOM   2003 H14B POPC   16      -7.765  16.719  20.707  1.00  0.00      MEMB
ATOM   2004 H14C POPC   16      -8.842  15.874  21.809  1.00  0.00      MEMB
ATOM   2005  C15 POPC   16      -8.458  13.404  21.192  1.00  1.00      MEMB
ATOM   2006 H15A POPC   16      -7.890  13.311  22.101  1.00  0.00      MEMB
ATOM   2007 H15B POPC   16      -8.385  12.438  20.673  1.00  0.00      MEMB
ATOM   2008 H15C POPC   16      -9.491  13.603  21.433  1.00  0.00      MEMB
ATOM   2009  C11 POPC   16      -7.838  15.650  18.075  1.00  1.00      MEMB
ATOM   2010 H11A POPC   16      -8.520  15.910  17.222  1.00  0.00      MEMB
ATOM   2011 H11B POPC   16      -7.042  15.003  17.654  1.00  0.00      MEMB
ATOM   2012  P   POPC   16      -6.612  17.917  17.693  1.00  1.00      MEMB
ATOM   2013  O13 POPC   16      -6.366  19.144  18.503  1.00  1.00      MEMB
ATOM   2014  O14 POPC   16      -7.434  18.025  16.482  1.00  1.00      MEMB
ATOM   2015  O12 POPC   16      -7.267  16.834  18.647  1.00  1.00      MEMB
ATOM   2016  O11 POPC   16      -5.210  17.248  17.341  1.00  1.00      MEMB
ATOM   2017  C1  POPC   16      -4.263  17.062  18.389  1.00  0.00      MEMB
ATOM   2018  HA  POPC   16      -4.737  16.710  19.321  1.00  0.00      MEMB
ATOM   2019  HB  POPC   16      -3.799  18.038  18.619  1.00  0.00      MEMB
ATOM   2020  C2  POPC   16      -3.101  16.153  17.953  1.00  0.00      MEMB
ATOM   2021  HS  POPC   16      -2.293  16.234  18.682  1.00  0.00      MEMB
ATOM   2022  O21 POPC   16      -2.614  16.461  16.671  1.00  0.00      MEMB
ATOM   2023  C21 POPC   16      -2.391  17.696  16.332  1.00  0.00      MEMB
ATOM   2024  O22 POPC   16      -2.285  18.669  17.048  1.00  0.00      MEMB
ATOM   2025  C22 POPC   16      -2.138  17.679  14.861  1.00  0.00      MEMB
ATOM   2026  H2R POPC   16      -2.154  16.653  14.469  1.00  0.00      MEMB
ATOM   2027  H2S POPC   16      -1.136  18.132  14.706  1.00  0.00      MEMB
ATOM   2028  C3  POPC   16      -3.434  14.675  17.919  1.00  0.00      MEMB
ATOM   2029  HX  POPC   16      -3.680  14.393  18.972  1.00  0.00      MEMB
ATOM   2030  HY  POPC   16      -2.482  14.155  17.584  1.00  0.00      MEMB
ATOM   2031  O31 POPC   16      -4.589  14.396  17.111  1.00  0.00      MEMB
ATOM   2032  C31 POPC   16      -4.324  14.012  15.862  1.00  0.00      MEMB
ATOM   2033  O32 POPC   16      -3.200  13.805  15.487  1.00  0.00      MEMB
ATOM   2034  C32 POPC   16      -5.539  13.862  14.984  1.00  0.00      MEMB
ATOM   2035  H2X POPC   16      -6.385  13.493  15.586  1.00  0.00      MEMB
ATOM   2036  H2Y POPC   16      -5.365  13.072  14.224  1.00  0.00      MEMB
ATOM   2037  C23 POPC   16      -3.256  18.416  14.169  1.00  0.00      MEMB
ATOM   2038  H3R POPC   16      -3.207  19.366  14.736  1.00  0.00      MEMB
ATOM   2039  H3S POPC   16      -4.271  18.067  14.395  1.00  0.00      MEMB
ATOM   2040  C24 POPC   16      -3.013  18.354  12.633  1.00  0.00      MEMB
ATOM   2041  H4R POPC   16      -3.175  17.293  12.372  1.00  0.00      MEMB
ATOM   2042  H4S POPC   16      -1.951  18.641  12.449  1.00  0.00      MEMB
ATOM   2043  C25 POPC   16      -3.903  19.228  11.719  1.00  0.00      MEMB
ATOM   2044  H5R POPC   16      -3.804  20.281  11.882  1.00  0.00      MEMB
ATOM   2045  H5S POPC   16      -4.945  19.123  12.022  1.00  0.00      MEMB
ATOM   2046  C26 POPC   16      -3.707  19.139  10.202  1.00  0.00      MEMB
ATOM   2047  H6R POPC   16      -4.420  19.886   9.784  1.00  0.00      MEMB
ATOM   2048  H6S POPC   16      -3.989  18.123   9.893  1.00  0.00      MEMB
ATOM   2049  C27 POPC   16      -2.323  19.518   9.654  1.00  0.00      MEMB
ATOM   2050  H7R POPC   16      -1.524  18.980  10.183  1.00  0.00      MEMB
ATOM   2051  H7S POPC   16      -2.179  20.568   9.874  1.00  0.00      MEMB
ATOM   2052  C28 POPC   16      -2.023  19.288   8.174  1.00  0.00      MEMB
ATOM   2053  H8R POPC   16      -1.062  19.790   7.929  1.00  0.00      MEMB
ATOM   2054  H8S POPC   16      -2.786  19.765   7.536  1.00  0.00      MEMB
ATOM   2055  C29 POPC   16      -1.790  17.842   7.868  1.00  0.00      MEMB
ATOM   2056  H91 POPC   16      -1.204  17.311   8.630  1.00  0.00      MEMB
ATOM   2057 C210 POPC   16      -2.306  17.182   6.830  1.00  0.00      MEMB
ATOM   2058 H101 POPC   16      -2.023  16.136   6.637  1.00  0.00      MEMB
ATOM   2059 C211 POPC   16      -3.211  17.795   5.811  1.00  0.00      MEMB
ATOM   2060 H11R POPC   16      -3.976  18.432   6.284  1.00  0.00      MEMB
ATOM   2061 H11S POPC   16      -3.699  16.942   5.277  1.00  0.00      MEMB
ATOM   2062 C212 POPC   16      -2.618  18.869   4.936  1.00  0.00      MEMB
ATOM   2063 H12R POPC   16      -1.859  19.566   5.390  1.00  0.00      MEMB
ATOM   2064 H12S POPC   16      -3.316  19.462   4.338  1.00  0.00      MEMB
ATOM   2065 C213 POPC   16      -2.062  18.213   3.833  1.00  0.00      MEMB
ATOM   2066 H13R POPC   16      -1.280  17.602   4.392  1.00  0.00      MEMB
ATOM   2067 H13S POPC   16      -1.609  19.048   3.181  1.00  0.00      MEMB
ATOM   2068 C214 POPC   16      -2.728  17.147   2.856  1.00  0.00      MEMB
ATOM   2069 H14R POPC   16      -3.529  17.709   2.411  1.00  0.00      MEMB
ATOM   2070 H14S POPC   16      -2.919  16.284   3.510  1.00  0.00      MEMB
ATOM   2071 C215 POPC   16      -1.981  16.456   1.618  1.00  0.00      MEMB
ATOM   2072 H15R POPC   16      -1.299  15.779   2.144  1.00  0.00      MEMB
ATOM   2073 H15S POPC   16      -1.402  17.165   0.971  1.00  0.00      MEMB
ATOM   2074 C216 POPC   16      -2.518  15.420   0.875  1.00  0.00      MEMB
ATOM   2075 H16R POPC   16      -2.714  16.106   0.122  1.00  0.00      MEMB
ATOM   2076 H16S POPC   16      -3.322  15.041   1.478  1.00  0.00      MEMB
ATOM   2077 C217 POPC   16      -1.727  14.454   0.123  1.00  0.00      MEMB
ATOM   2078 H17R POPC   16      -1.364  13.781   0.918  1.00  0.00      MEMB
ATOM   2079 H17S POPC   16      -0.889  14.914  -0.451  1.00  0.00      MEMB
ATOM   2080 C218 POPC   16      -2.741  13.719  -0.736  1.00  0.00      MEMB
ATOM   2081 H18R POPC   16      -2.187  13.038  -1.400  1.00  0.00      MEMB
ATOM   2082 H18S POPC   16      -3.420  14.342  -1.355  1.00  0.00      MEMB
ATOM   2083 H18T POPC   16      -3.415  13.171  -0.039  1.00  0.00      MEMB
ATOM   2084  C33 POPC   16      -5.829  15.194  14.260  1.00  0.00      MEMB
ATOM   2085  H3X POPC   16      -4.923  15.511  13.688  1.00  0.00      MEMB
ATOM   2086  H3Y POPC   16      -6.028  15.997  15.013  1.00  0.00      MEMB
ATOM   2087  C34 POPC   16      -7.074  15.130  13.352  1.00  0.00      MEMB
ATOM   2088  H4X POPC   16      -7.335  16.151  13.015  1.00  0.00      MEMB
ATOM   2089  H4Y POPC   16      -7.949  14.727  13.925  1.00  0.00      MEMB
ATOM   2090  C35 POPC   16      -6.940  14.319  12.053  1.00  0.00      MEMB
ATOM   2091  H5X POPC   16      -7.941  14.290  11.577  1.00  0.00      MEMB
ATOM   2092  H5Y POPC   16      -6.646  13.302  12.313  1.00  0.00      MEMB
ATOM   2093  C36 POPC   16      -5.967  14.814  10.985  1.00  0.00      MEMB
ATOM   2094  H6X POPC   16      -5.752  13.969  10.276  1.00  0.00      MEMB
ATOM   2095  H6Y POPC   16      -5.030  15.148  11.473  1.00  0.00      MEMB
ATOM   2096  C37 POPC   16      -6.552  15.942  10.137  1.00  0.00      MEMB
ATOM   2097  H7X POPC   16      -6.345  16.914  10.639  1.00  0.00      MEMB
ATOM   2098  H7Y POPC   16      -7.656  15.777  10.086  1.00  0.00      MEMB
ATOM   2099  C38 POPC   16      -5.867  15.996   8.771  1.00  0.00      MEMB
ATOM   2100  H8X POPC   16      -5.953  15.048   8.208  1.00  0.00      MEMB
ATOM   2101  H8Y POPC   16      -4.773  16.140   8.946  1.00  0.00      MEMB
ATOM   2102  C39 POPC   16      -6.355  17.133   7.874  1.00  0.00      MEMB
ATOM   2103  H9X POPC   16      -5.849  16.963   6.892  1.00  0.00      MEMB
ATOM   2104  H9Y POPC   16      -5.948  18.067   8.340  1.00  0.00      MEMB
ATOM   2105 C310 POPC   16      -7.870  17.156   7.520  1.00  0.00      MEMB
ATOM   2106 H10X POPC   16      -8.001  17.937   6.744  1.00  0.00      MEMB
ATOM   2107 H10Y POPC   16      -8.563  17.419   8.353  1.00  0.00      MEMB
ATOM   2108 C311 POPC   16      -8.406  15.893   6.806  1.00  0.00      MEMB
ATOM   2109 H11X POPC   16      -9.514  15.940   6.700  1.00  0.00      MEMB
ATOM   2110 H11Y POPC   16      -8.226  15.008   7.436  1.00  0.00      MEMB
ATOM   2111 C312 POPC   16      -7.816  15.662   5.401  1.00  0.00      MEMB
ATOM   2112 H12X POPC   16      -7.281  16.578   5.057  1.00  0.00      MEMB
ATOM   2113 H12Y POPC   16      -8.673  15.463   4.712  1.00  0.00      MEMB
ATOM   2114 C313 POPC   16      -6.899  14.430   5.325  1.00  0.00      MEMB
ATOM   2115 H13X POPC   16      -7.500  13.530   5.579  1.00  0.00      MEMB
ATOM   2116 H13Y POPC   16      -6.120  14.470   6.117  1.00  0.00      MEMB
ATOM   2117 C314 POPC   16      -6.178  14.262   3.968  1.00  0.00      MEMB
ATOM   2118 H14X POPC   16      -5.695  13.261   3.957  1.00  0.00      MEMB
ATOM   2119 H14Y POPC   16      -5.366  15.020   3.918  1.00  0.00      MEMB
ATOM   2120 C315 POPC   16      -7.036  14.360   2.689  1.00  0.00      MEMB
ATOM   2121 H15X POPC   16      -7.561  15.332   2.573  1.00  0.00      MEMB
ATOM   2122 H15Y POPC   16      -7.803  13.562   2.745  1.00  0.00      MEMB
ATOM   2123 C316 POPC   16      -6.240  14.142   1.406  1.00  0.00      MEMB
ATOM   2124 H16X POPC   16      -5.386  14.834   1.377  1.00  0.00      MEMB
ATOM   2125 H16Y POPC   16      -6.839  14.430   0.515  1.00  0.00      MEMB
ATOM   2126 H16Z POPC   16      -5.898  13.079   1.373  1.00  0.00      MEMB
ATOM   2127  N   POPE   17     -15.680  -4.171  18.035  1.00  0.00      MEMB
ATOM   2128  HN1 POPE   17     -14.778  -4.141  17.515  1.00  0.00      MEMB
ATOM   2129  HN2 POPE   17     -15.718  -5.003  18.648  1.00  0.00      MEMB
ATOM   2130  HN3 POPE   17     -16.481  -4.259  17.390  1.00  0.00      MEMB
ATOM   2131  C12 POPE   17     -16.019  -2.939  18.833  1.00  0.00      MEMB
ATOM   2132 H12A POPE   17     -15.554  -2.085  18.316  1.00  0.00      MEMB
ATOM   2133 H12B POPE   17     -15.519  -3.093  19.813  1.00  0.00      MEMB
ATOM   2134  C11 POPE   17     -17.560  -2.797  18.930  1.00  0.00      MEMB
ATOM   2135 H11A POPE   17     -18.011  -2.515  17.936  1.00  0.00      MEMB
ATOM   2136 H11B POPE   17     -17.849  -1.952  19.605  1.00  0.00      MEMB
ATOM   2137  P   POPE   17     -19.590  -4.393  19.304  1.00  0.00      MEMB
ATOM   2138  O13 POPE   17     -20.345  -3.423  20.099  1.00  0.00      MEMB
ATOM   2139  O14 POPE   17     -19.887  -5.816  19.529  1.00  0.00      MEMB
ATOM   2140  O11 POPE   17     -19.768  -4.059  17.757  1.00  0.00      MEMB
ATOM   2141  O12 POPE   17     -18.055  -4.051  19.429  1.00  0.00      MEMB
ATOM   2142  C1  POPE   17     -20.861  -4.660  17.053  1.00  0.00      MEMB
ATOM   2143  HA  POPE   17     -21.824  -4.283  17.442  1.00  0.00      MEMB
ATOM   2144  HB  POPE   17     -20.883  -5.757  17.204  1.00  0.00      MEMB
ATOM   2145  C2  POPE   17     -20.748  -4.467  15.518  1.00  0.00      MEMB
ATOM   2146  HS  POPE   17     -21.492  -5.110  15.005  1.00  0.00      MEMB
ATOM   2147  O21 POPE   17     -19.428  -4.764  15.076  1.00  0.00      MEMB
ATOM   2148  C21 POPE   17     -19.055  -6.006  15.082  1.00  0.00      MEMB
ATOM   2149  O22 POPE   17     -19.766  -6.991  15.150  1.00  0.00      MEMB
ATOM   2150  C22 POPE   17     -17.536  -5.968  15.086  1.00  0.00      MEMB
ATOM   2151  H2R POPE   17     -17.170  -6.955  14.750  1.00  0.00      MEMB
ATOM   2152  H2S POPE   17     -17.247  -5.744  16.131  1.00  0.00      MEMB
ATOM   2153  C3  POPE   17     -21.005  -3.006  15.133  1.00  0.00      MEMB
ATOM   2154  HX  POPE   17     -20.336  -2.468  15.849  1.00  0.00      MEMB
ATOM   2155  HY  POPE   17     -22.068  -2.750  15.361  1.00  0.00      MEMB
ATOM   2156  O31 POPE   17     -20.615  -2.783  13.749  1.00  0.00      MEMB
ATOM   2157  C31 POPE   17     -21.239  -1.777  13.155  1.00  0.00      MEMB
ATOM   2158  O32 POPE   17     -22.102  -1.100  13.683  1.00  0.00      MEMB
ATOM   2159  C32 POPE   17     -20.653  -1.481  11.798  1.00  0.00      MEMB
ATOM   2160  H2X POPE   17     -21.468  -1.184  11.097  1.00  0.00      MEMB
ATOM   2161  H2Y POPE   17     -20.156  -2.321  11.300  1.00  0.00      MEMB
ATOM   2162  C23 POPE   17     -17.006  -4.926  14.095  1.00  0.00      MEMB
ATOM   2163  H3R POPE   17     -17.347  -3.889  14.350  1.00  0.00      MEMB
ATOM   2164  H3S POPE   17     -17.444  -5.234  13.111  1.00  0.00      MEMB
ATOM   2165  C24 POPE   17     -15.494  -4.951  13.863  1.00  0.00      MEMB
ATOM   2166  H4R POPE   17     -15.181  -5.984  13.576  1.00  0.00      MEMB
ATOM   2167  H4S POPE   17     -14.968  -4.736  14.812  1.00  0.00      MEMB
ATOM   2168  C25 POPE   17     -15.240  -3.857  12.795  1.00  0.00      MEMB
ATOM   2169  H5R POPE   17     -15.247  -2.884  13.277  1.00  0.00      MEMB
ATOM   2170  H5S POPE   17     -16.153  -3.777  12.157  1.00  0.00      MEMB
ATOM   2171  C26 POPE   17     -14.142  -4.076  11.786  1.00  0.00      MEMB
ATOM   2172  H6R POPE   17     -13.086  -4.117  12.190  1.00  0.00      MEMB
ATOM   2173  H6S POPE   17     -14.162  -3.430  10.890  1.00  0.00      MEMB
ATOM   2174  C27 POPE   17     -14.461  -5.391  11.201  1.00  0.00      MEMB
ATOM   2175  H7R POPE   17     -14.063  -6.036  11.950  1.00  0.00      MEMB
ATOM   2176  H7S POPE   17     -13.468  -5.811  11.099  1.00  0.00      MEMB
ATOM   2177  C28 POPE   17     -15.901  -5.736  10.433  1.00  0.00      MEMB
ATOM   2178  H8R POPE   17     -16.057  -5.049   9.632  1.00  0.00      MEMB
ATOM   2179  H8S POPE   17     -16.543  -5.940  11.286  1.00  0.00      MEMB
ATOM   2180  C29 POPE   17     -16.322  -6.970   9.669  1.00  0.00      MEMB
ATOM   2181  H91 POPE   17     -15.827  -7.499  10.160  1.00  0.00      MEMB
ATOM   2182 C210 POPE   17     -16.518  -7.629   8.494  1.00  0.00      MEMB
ATOM   2183 H101 POPE   17     -15.820  -8.553   8.260  1.00  0.00      MEMB
ATOM   2184 C211 POPE   17     -16.272  -6.688   7.401  1.00  0.00      MEMB
ATOM   2185 H11R POPE   17     -15.893  -7.108   6.464  1.00  0.00      MEMB
ATOM   2186 H11S POPE   17     -15.627  -5.792   7.610  1.00  0.00      MEMB
ATOM   2187 C212 POPE   17     -17.769  -6.379   7.453  1.00  0.00      MEMB
ATOM   2188 H12R POPE   17     -17.997  -5.705   8.322  1.00  0.00      MEMB
ATOM   2189 H12S POPE   17     -18.478  -7.257   7.577  1.00  0.00      MEMB
ATOM   2190 C213 POPE   17     -18.193  -5.697   6.187  1.00  0.00      MEMB
ATOM   2191 H13R POPE   17     -19.294  -5.611   6.219  1.00  0.00      MEMB
ATOM   2192 H13S POPE   17     -17.944  -6.290   5.279  1.00  0.00      MEMB
ATOM   2193 C214 POPE   17     -17.677  -4.271   6.093  1.00  0.00      MEMB
ATOM   2194 H14R POPE   17     -16.752  -4.105   6.684  1.00  0.00      MEMB
ATOM   2195 H14S POPE   17     -18.468  -3.619   6.530  1.00  0.00      MEMB
ATOM   2196 C215 POPE   17     -17.365  -3.901   4.653  1.00  0.00      MEMB
ATOM   2197 H15R POPE   17     -16.741  -4.650   4.148  1.00  0.00      MEMB
ATOM   2198 H15S POPE   17     -16.834  -2.925   4.611  1.00  0.00      MEMB
ATOM   2199 C216 POPE   17     -18.527  -3.999   3.718  1.00  0.00      MEMB
ATOM   2200 H16R POPE   17     -19.391  -4.611   3.987  1.00  0.00      MEMB
ATOM   2201 H16S POPE   17     -18.250  -3.912   2.653  1.00  0.00      MEMB
ATOM   2202 C217 POPE   17     -19.198  -2.863   3.827  1.00  0.00      MEMB
ATOM   2203 H17R POPE   17     -18.406  -2.108   3.523  1.00  0.00      MEMB
ATOM   2204 H17S POPE   17     -19.837  -2.811   4.758  1.00  0.00      MEMB
ATOM   2205 C218 POPE   17     -20.148  -2.477   2.903  1.00  0.00      MEMB
ATOM   2206 H18R POPE   17     -20.898  -3.135   2.848  1.00  0.00      MEMB
ATOM   2207 H18S POPE   17     -19.575  -2.198   2.018  1.00  0.00      MEMB
ATOM   2208 H18T POPE   17     -20.828  -1.527   2.892  1.00  0.00      MEMB
ATOM   2209  C33 POPE   17     -19.643  -0.343  12.060  1.00  0.00      MEMB
ATOM   2210  H3X POPE   17     -18.885  -0.572  12.760  1.00  0.00      MEMB
ATOM   2211  H3Y POPE   17     -20.136   0.549  12.518  1.00  0.00      MEMB
ATOM   2212  C34 POPE   17     -18.929   0.015  10.809  1.00  0.00      MEMB
ATOM   2213  H4X POPE   17     -18.324   0.952  10.838  1.00  0.00      MEMB
ATOM   2214  H4Y POPE   17     -19.728  -0.147  10.100  1.00  0.00      MEMB
ATOM   2215  C35 POPE   17     -17.970  -0.919  10.240  1.00  0.00      MEMB
ATOM   2216  H5X POPE   17     -18.510  -1.865  10.103  1.00  0.00      MEMB
ATOM   2217  H5Y POPE   17     -17.198  -0.902  11.009  1.00  0.00      MEMB
ATOM   2218  C36 POPE   17     -17.390  -0.520   8.919  1.00  0.00      MEMB
ATOM   2219  H6X POPE   17     -17.123   0.550   8.843  1.00  0.00      MEMB
ATOM   2220  H6Y POPE   17     -18.062  -0.813   8.123  1.00  0.00      MEMB
ATOM   2221  C37 POPE   17     -16.239  -1.352   8.536  1.00  0.00      MEMB
ATOM   2222  H7X POPE   17     -16.594  -2.391   8.381  1.00  0.00      MEMB
ATOM   2223  H7Y POPE   17     -15.481  -1.340   9.336  1.00  0.00      MEMB
ATOM   2224  C38 POPE   17     -15.742  -0.872   7.197  1.00  0.00      MEMB
ATOM   2225  H8X POPE   17     -16.407  -1.100   6.426  1.00  0.00      MEMB
ATOM   2226  H8Y POPE   17     -14.975  -1.485   6.892  1.00  0.00      MEMB
ATOM   2227  C39 POPE   17     -15.211   0.498   7.111  1.00  0.00      MEMB
ATOM   2228  H9X POPE   17     -14.462   0.499   7.925  1.00  0.00      MEMB
ATOM   2229  H9Y POPE   17     -16.016   1.234   7.277  1.00  0.00      MEMB
ATOM   2230 C310 POPE   17     -14.447   0.946   5.891  1.00  0.00      MEMB
ATOM   2231 H10X POPE   17     -13.470   0.457   5.784  1.00  0.00      MEMB
ATOM   2232 H10Y POPE   17     -14.330   2.052   5.906  1.00  0.00      MEMB
ATOM   2233 C311 POPE   17     -15.070   0.678   4.651  1.00  0.00      MEMB
ATOM   2234 H11X POPE   17     -15.945   1.358   4.598  1.00  0.00      MEMB
ATOM   2235 H11Y POPE   17     -15.218  -0.435   4.557  1.00  0.00      MEMB
ATOM   2236 C312 POPE   17     -14.256   1.224   3.596  1.00  0.00      MEMB
ATOM   2237 H12X POPE   17     -13.578   0.424   3.265  1.00  0.00      MEMB
ATOM   2238 H12Y POPE   17     -13.748   2.183   3.624  1.00  0.00      MEMB
ATOM   2239 C313 POPE   17     -15.209   1.541   2.603  1.00  0.00      MEMB
ATOM   2240 H13X POPE   17     -14.472   2.278   1.947  1.00  0.00      MEMB
ATOM   2241 H13Y POPE   17     -16.034   2.209   2.427  1.00  0.00      MEMB
ATOM   2242 C314 POPE   17     -15.756  -0.038   2.103  1.00  0.00      MEMB
ATOM   2243 H14X POPE   17     -16.003  -0.814   2.655  1.00  0.00      MEMB
ATOM   2244 H14Y POPE   17     -15.199  -0.917   1.705  1.00  0.00      MEMB
ATOM   2245 C315 POPE   17     -16.528   0.269   0.040  1.00  0.00      MEMB
ATOM   2246 H15X POPE   17     -16.218  -1.287  -0.174  1.00  0.00      MEMB
ATOM   2247 H15Y POPE   17     -16.039   0.084  -0.736  1.00  0.00      MEMB
ATOM   2248 C316 POPE   17     -17.513   1.442   0.143  1.00  0.00      MEMB
ATOM   2249 H16X POPE   17     -18.135   1.053   0.686  1.00  0.00      MEMB
ATOM   2250 H16Y POPE   17     -18.449   1.609  -0.477  1.00  0.00      MEMB
ATOM   2251 H16Z POPE   17     -17.115   2.313   0.522  1.00  0.00      MEMB
ATOM   2252  N   POPC   18       0.139  18.326  19.915  1.00  1.00      MEMB
ATOM   2253  C12 POPC   18       1.625  18.333  20.172  1.00  1.00      MEMB
ATOM   2254 H12A POPC   18       2.107  17.755  19.387  1.00  0.00      MEMB
ATOM   2255 H12B POPC   18       1.771  17.823  21.111  1.00  0.00      MEMB
ATOM   2256  C13 POPC   18      -0.120  18.975  18.611  1.00  1.00      MEMB
ATOM   2257 H13A POPC   18       0.450  18.576  17.768  1.00  0.00      MEMB
ATOM   2258 H13B POPC   18      -1.160  18.888  18.381  1.00  0.00      MEMB
ATOM   2259 H13C POPC   18       0.086  20.049  18.672  1.00  0.00      MEMB
ATOM   2260  C14 POPC   18      -0.266  16.915  19.885  1.00  1.00      MEMB
ATOM   2261 H14A POPC   18      -0.329  16.490  20.878  1.00  0.00      MEMB
ATOM   2262 H14B POPC   18      -1.220  16.834  19.418  1.00  0.00      MEMB
ATOM   2263 H14C POPC   18       0.449  16.369  19.273  1.00  0.00      MEMB
ATOM   2264  C15 POPC   18      -0.614  19.112  20.938  1.00  1.00      MEMB
ATOM   2265 H15A POPC   18      -0.234  20.127  20.849  1.00  0.00      MEMB
ATOM   2266 H15B POPC   18      -0.450  18.722  21.935  1.00  0.00      MEMB
ATOM   2267 H15C POPC   18      -1.665  19.119  20.695  1.00  0.00      MEMB
ATOM   2268  C11 POPC   18       2.354  19.680  20.230  1.00  1.00      MEMB
ATOM   2269 H11A POPC   18       3.439  19.496  20.342  1.00  0.00      MEMB
ATOM   2270 H11B POPC   18       1.934  20.192  21.106  1.00  0.00      MEMB
ATOM   2271  P   POPC   18       2.974  20.407  17.859  1.00  1.00      MEMB
ATOM   2272  O13 POPC   18       2.880  19.096  17.160  1.00  1.00      MEMB
ATOM   2273  O14 POPC   18       4.174  20.886  18.522  1.00  1.00      MEMB
ATOM   2274  O12 POPC   18       2.081  20.494  19.109  1.00  1.00      MEMB
ATOM   2275  O11 POPC   18       2.633  21.560  16.945  1.00  1.00      MEMB
ATOM   2276  C1  POPC   18       2.919  22.819  17.506  1.00  0.00      MEMB
ATOM   2277  HA  POPC   18       4.005  23.052  17.550  1.00  0.00      MEMB
ATOM   2278  HB  POPC   18       2.541  22.951  18.568  1.00  0.00      MEMB
ATOM   2279  C2  POPC   18       2.299  23.783  16.557  1.00  0.00      MEMB
ATOM   2280  HS  POPC   18       2.083  24.667  16.802  1.00  0.00      MEMB
ATOM   2281  O21 POPC   18       1.012  23.413  16.209  1.00  0.00      MEMB
ATOM   2282  C21 POPC   18       0.123  23.433  17.186  1.00  0.00      MEMB
ATOM   2283  O22 POPC   18       0.137  23.716  18.362  1.00  0.00      MEMB
ATOM   2284  C22 POPC   18      -1.109  23.111  16.574  1.00  0.00      MEMB
ATOM   2285  H2R POPC   18      -1.582  24.003  16.625  1.00  0.00      MEMB
ATOM   2286  H2S POPC   18      -1.874  22.742  17.229  1.00  0.00      MEMB
ATOM   2287  C3  POPC   18       3.132  24.125  15.305  1.00  0.00      MEMB
ATOM   2288  HX  POPC   18       4.151  24.431  15.623  1.00  0.00      MEMB
ATOM   2289  HY  POPC   18       2.806  25.133  14.919  1.00  0.00      MEMB
ATOM   2290  O31 POPC   18       3.286  23.006  14.428  1.00  0.00      MEMB
ATOM   2291  C31 POPC   18       2.337  22.924  13.562  1.00  0.00      MEMB
ATOM   2292  O32 POPC   18       1.503  23.685  13.455  1.00  0.00      MEMB
ATOM   2293  C32 POPC   18       2.054  21.838  12.616  1.00  0.00      MEMB
ATOM   2294  H2X POPC   18       2.662  21.986  11.712  1.00  0.00      MEMB
ATOM   2295  H2Y POPC   18       0.984  21.908  12.267  1.00  0.00      MEMB
ATOM   2296  C23 POPC   18      -1.044  22.385  15.221  1.00  0.00      MEMB
ATOM   2297  H3R POPC   18      -0.530  21.488  15.541  1.00  0.00      MEMB
ATOM   2298  H3S POPC   18      -0.426  22.994  14.527  1.00  0.00      MEMB
ATOM   2299  C24 POPC   18      -2.305  21.745  14.641  1.00  0.00      MEMB
ATOM   2300  H4R POPC   18      -3.039  22.258  14.025  1.00  0.00      MEMB
ATOM   2301  H4S POPC   18      -2.980  21.370  15.437  1.00  0.00      MEMB
ATOM   2302  C25 POPC   18      -2.091  20.949  13.491  1.00  0.00      MEMB
ATOM   2303  H5R POPC   18      -3.102  20.560  13.436  1.00  0.00      MEMB
ATOM   2304  H5S POPC   18      -1.406  20.199  13.865  1.00  0.00      MEMB
ATOM   2305  C26 POPC   18      -1.784  21.628  12.191  1.00  0.00      MEMB
ATOM   2306  H6R POPC   18      -1.574  20.766  11.570  1.00  0.00      MEMB
ATOM   2307  H6S POPC   18      -0.893  22.211  12.375  1.00  0.00      MEMB
ATOM   2308  C27 POPC   18      -2.840  22.533  11.548  1.00  0.00      MEMB
ATOM   2309  H7R POPC   18      -2.992  23.310  12.268  1.00  0.00      MEMB
ATOM   2310  H7S POPC   18      -3.798  22.017  11.403  1.00  0.00      MEMB
ATOM   2311  C28 POPC   18      -2.503  23.100  10.175  1.00  0.00      MEMB
ATOM   2312  H8R POPC   18      -3.398  23.417   9.618  1.00  0.00      MEMB
ATOM   2313  H8S POPC   18      -2.044  22.319   9.594  1.00  0.00      MEMB
ATOM   2314  C29 POPC   18      -1.704  24.293  10.027  1.00  0.00      MEMB
ATOM   2315  H91 POPC   18      -1.828  24.974  10.884  1.00  0.00      MEMB
ATOM   2316 C210 POPC   18      -0.644  24.400   9.252  1.00  0.00      MEMB
ATOM   2317 H101 POPC   18      -0.028  25.273   9.500  1.00  0.00      MEMB
ATOM   2318 C211 POPC   18       0.019  23.351   8.387  1.00  0.00      MEMB
ATOM   2319 H11R POPC   18      -0.239  22.311   8.571  1.00  0.00      MEMB
ATOM   2320 H11S POPC   18       1.055  23.190   8.598  1.00  0.00      MEMB
ATOM   2321 C212 POPC   18      -0.035  23.775   7.015  1.00  0.00      MEMB
ATOM   2322 H12R POPC   18       0.502  24.725   6.907  1.00  0.00      MEMB
ATOM   2323 H12S POPC   18      -1.085  24.015   6.884  1.00  0.00      MEMB
ATOM   2324 C213 POPC   18       0.274  22.633   6.086  1.00  0.00      MEMB
ATOM   2325 H13R POPC   18       0.056  21.613   6.407  1.00  0.00      MEMB
ATOM   2326 H13S POPC   18       1.280  22.456   5.968  1.00  0.00      MEMB
ATOM   2327 C214 POPC   18      -0.292  22.855   4.735  1.00  0.00      MEMB
ATOM   2328 H14R POPC   18      -1.345  22.931   4.915  1.00  0.00      MEMB
ATOM   2329 H14S POPC   18       0.077  22.157   3.954  1.00  0.00      MEMB
ATOM   2330 C215 POPC   18      -0.216  24.176   4.152  1.00  0.00      MEMB
ATOM   2331 H15R POPC   18       0.727  24.293   4.364  1.00  0.00      MEMB
ATOM   2332 H15S POPC   18      -0.351  25.094   4.743  1.00  0.00      MEMB
ATOM   2333 C216 POPC   18      -0.366  24.085   2.651  1.00  0.00      MEMB
ATOM   2334 H16R POPC   18      -0.413  25.168   2.537  1.00  0.00      MEMB
ATOM   2335 H16S POPC   18      -1.340  23.909   2.442  1.00  0.00      MEMB
ATOM   2336 C217 POPC   18       0.395  23.118   1.583  1.00  0.00      MEMB
ATOM   2337 H17R POPC   18       0.965  22.339   1.982  1.00  0.00      MEMB
ATOM   2338 H17S POPC   18       1.330  23.495   1.126  1.00  0.00      MEMB
ATOM   2339 C218 POPC   18      -0.341  22.579   0.462  1.00  0.00      MEMB
ATOM   2340 H18R POPC   18       0.296  22.214  -0.360  1.00  0.00      MEMB
ATOM   2341 H18S POPC   18      -0.528  23.381  -0.208  1.00  0.00      MEMB
ATOM   2342 H18T POPC   18      -1.290  23.011   0.473  1.00  0.00      MEMB
ATOM   2343  C33 POPC   18       2.339  20.660  13.402  1.00  0.00      MEMB
ATOM   2344  H3X POPC   18       1.599  20.550  14.222  1.00  0.00      MEMB
ATOM   2345  H3Y POPC   18       3.357  20.842  13.817  1.00  0.00      MEMB
ATOM   2346  C34 POPC   18       2.460  19.389  12.612  1.00  0.00      MEMB
ATOM   2347  H4X POPC   18       1.570  19.201  11.979  1.00  0.00      MEMB
ATOM   2348  H4Y POPC   18       2.510  18.586  13.365  1.00  0.00      MEMB
ATOM   2349  C35 POPC   18       3.759  19.360  11.809  1.00  0.00      MEMB
ATOM   2350  H5X POPC   18       4.661  19.638  12.413  1.00  0.00      MEMB
ATOM   2351  H5Y POPC   18       3.603  20.168  11.076  1.00  0.00      MEMB
ATOM   2352  C36 POPC   18       4.044  18.030  11.094  1.00  0.00      MEMB
ATOM   2353  H6X POPC   18       3.807  17.165  11.763  1.00  0.00      MEMB
ATOM   2354  H6Y POPC   18       5.134  17.979  10.894  1.00  0.00      MEMB
ATOM   2355  C37 POPC   18       3.253  17.805   9.790  1.00  0.00      MEMB
ATOM   2356  H7X POPC   18       2.190  17.870  10.063  1.00  0.00      MEMB
ATOM   2357  H7Y POPC   18       3.555  16.859   9.304  1.00  0.00      MEMB
ATOM   2358  C38 POPC   18       3.316  18.791   8.671  1.00  0.00      MEMB
ATOM   2359  H8X POPC   18       4.336  18.686   8.272  1.00  0.00      MEMB
ATOM   2360  H8Y POPC   18       3.040  19.789   9.090  1.00  0.00      MEMB
ATOM   2361  C39 POPC   18       2.476  18.587   7.448  1.00  0.00      MEMB
ATOM   2362  H9X POPC   18       2.211  19.570   7.015  1.00  0.00      MEMB
ATOM   2363  H9Y POPC   18       1.586  18.049   7.826  1.00  0.00      MEMB
ATOM   2364 C310 POPC   18       3.235  17.849   6.359  1.00  0.00      MEMB
ATOM   2365 H10X POPC   18       3.580  17.000   6.916  1.00  0.00      MEMB
ATOM   2366 H10Y POPC   18       4.167  18.169   5.938  1.00  0.00      MEMB
ATOM   2367 C311 POPC   18       2.447  17.636   5.137  1.00  0.00      MEMB
ATOM   2368 H11X POPC   18       1.487  17.562   5.621  1.00  0.00      MEMB
ATOM   2369 H11Y POPC   18       2.642  16.774   4.493  1.00  0.00      MEMB
ATOM   2370 C312 POPC   18       2.413  18.787   4.248  1.00  0.00      MEMB
ATOM   2371 H12X POPC   18       1.905  19.636   4.646  1.00  0.00      MEMB
ATOM   2372 H12Y POPC   18       1.846  18.560   3.506  1.00  0.00      MEMB
ATOM   2373 C313 POPC   18       3.516  18.976   3.288  1.00  0.00      MEMB
ATOM   2374 H13X POPC   18       3.655  18.080   2.652  1.00  0.00      MEMB
ATOM   2375 H13Y POPC   18       4.289  19.022   4.032  1.00  0.00      MEMB
ATOM   2376 C314 POPC   18       3.297  20.276   2.510  1.00  0.00      MEMB
ATOM   2377 H14X POPC   18       3.066  21.054   3.257  1.00  0.00      MEMB
ATOM   2378 H14Y POPC   18       2.458  20.238   1.799  1.00  0.00      MEMB
ATOM   2379 C315 POPC   18       4.522  20.798   1.779  1.00  0.00      MEMB
ATOM   2380 H15X POPC   18       5.234  20.272   1.128  1.00  0.00      MEMB
ATOM   2381 H15Y POPC   18       5.223  20.456   2.386  1.00  0.00      MEMB
ATOM   2382 C316 POPC   18       4.382  22.085   1.156  1.00  0.00      MEMB
ATOM   2383 H16X POPC   18       4.032  22.734   1.957  1.00  0.00      MEMB
ATOM   2384 H16Y POPC   18       3.698  21.983   0.304  1.00  0.00      MEMB
ATOM   2385 H16Z POPC   18       5.278  22.411   0.681  1.00  0.00      MEMB
ATOM   2386  N   POPE   19     -14.303  14.635  21.620  1.00  0.00      MEMB
ATOM   2387  HN1 POPE   19     -15.061  15.313  21.816  1.00  0.00      MEMB
ATOM   2388  HN2 POPE   19     -13.656  14.601  22.435  1.00  0.00      MEMB
ATOM   2389  HN3 POPE   19     -13.794  14.926  20.763  1.00  0.00      MEMB
ATOM   2390  C12 POPE   19     -14.980  13.295  21.492  1.00  0.00      MEMB
ATOM   2391 H12A POPE   19     -15.715  13.259  22.309  1.00  0.00      MEMB
ATOM   2392 H12B POPE   19     -14.198  12.532  21.661  1.00  0.00      MEMB
ATOM   2393  C11 POPE   19     -15.705  12.986  20.181  1.00  0.00      MEMB
ATOM   2394 H11A POPE   19     -16.444  13.778  19.896  1.00  0.00      MEMB
ATOM   2395 H11B POPE   19     -16.282  12.036  20.354  1.00  0.00      MEMB
ATOM   2396  P   POPE   19     -15.085  12.839  17.659  1.00  0.00      MEMB
ATOM   2397  O13 POPE   19     -14.175  11.929  16.936  1.00  0.00      MEMB
ATOM   2398  O14 POPE   19     -15.138  14.270  17.304  1.00  0.00      MEMB
ATOM   2399  O11 POPE   19     -16.522  12.242  17.769  1.00  0.00      MEMB
ATOM   2400  O12 POPE   19     -14.697  12.782  19.200  1.00  0.00      MEMB
ATOM   2401  C1  POPE   19     -16.582  10.837  17.873  1.00  0.00      MEMB
ATOM   2402  HA  POPE   19     -17.274  10.491  18.672  1.00  0.00      MEMB
ATOM   2403  HB  POPE   19     -15.664  10.195  17.897  1.00  0.00      MEMB
ATOM   2404  C2  POPE   19     -17.190  10.494  16.634  1.00  0.00      MEMB
ATOM   2405  HS  POPE   19     -16.998   9.442  16.650  1.00  0.00      MEMB
ATOM   2406  O21 POPE   19     -16.610  10.980  15.436  1.00  0.00      MEMB
ATOM   2407  C21 POPE   19     -15.505  10.370  15.050  1.00  0.00      MEMB
ATOM   2408  O22 POPE   19     -14.950   9.411  15.570  1.00  0.00      MEMB
ATOM   2409  C22 POPE   19     -14.999  11.115  13.869  1.00  0.00      MEMB
ATOM   2410  H2R POPE   19     -14.709  12.052  14.375  1.00  0.00      MEMB
ATOM   2411  H2S POPE   19     -15.724  11.325  13.079  1.00  0.00      MEMB
ATOM   2412  C3  POPE   19     -18.662  11.002  16.873  1.00  0.00      MEMB
ATOM   2413  HX  POPE   19     -19.164  10.357  17.655  1.00  0.00      MEMB
ATOM   2414  HY  POPE   19     -19.037  10.769  15.986  1.00  0.00      MEMB
ATOM   2415  O31 POPE   19     -19.140  12.300  16.681  1.00  0.00      MEMB
ATOM   2416  C31 POPE   19     -19.183  12.863  15.456  1.00  0.00      MEMB
ATOM   2417  O32 POPE   19     -19.547  12.514  14.387  1.00  0.00      MEMB
ATOM   2418  C32 POPE   19     -19.293  14.213  15.556  1.00  0.00      MEMB
ATOM   2419  H2X POPE   19     -18.963  14.518  16.537  1.00  0.00      MEMB
ATOM   2420  H2Y POPE   19     -20.378  14.309  15.303  1.00  0.00      MEMB
ATOM   2421  C23 POPE   19     -13.729  10.527  13.336  1.00  0.00      MEMB
ATOM   2422  H3R POPE   19     -13.384   9.897  14.119  1.00  0.00      MEMB
ATOM   2423  H3S POPE   19     -12.921  11.257  13.198  1.00  0.00      MEMB
ATOM   2424  C24 POPE   19     -13.818   9.618  12.157  1.00  0.00      MEMB
ATOM   2425  H4R POPE   19     -14.549   8.844  12.256  1.00  0.00      MEMB
ATOM   2426  H4S POPE   19     -12.812   9.237  12.075  1.00  0.00      MEMB
ATOM   2427  C25 POPE   19     -14.034  10.248  10.845  1.00  0.00      MEMB
ATOM   2428  H5R POPE   19     -13.210  10.977  10.693  1.00  0.00      MEMB
ATOM   2429  H5S POPE   19     -15.013  10.743  10.947  1.00  0.00      MEMB
ATOM   2430  C26 POPE   19     -13.938   9.301   9.654  1.00  0.00      MEMB
ATOM   2431  H6R POPE   19     -14.682   8.493   9.633  1.00  0.00      MEMB
ATOM   2432  H6S POPE   19     -12.924   8.833   9.737  1.00  0.00      MEMB
ATOM   2433  C27 POPE   19     -14.102  10.205   8.436  1.00  0.00      MEMB
ATOM   2434  H7R POPE   19     -13.296  10.966   8.554  1.00  0.00      MEMB
ATOM   2435  H7S POPE   19     -15.089  10.661   8.321  1.00  0.00      MEMB
ATOM   2436  C28 POPE   19     -13.960   9.691   7.072  1.00  0.00      MEMB
ATOM   2437  H8R POPE   19     -13.263   8.877   7.131  1.00  0.00      MEMB
ATOM   2438  H8S POPE   19     -13.528  10.436   6.347  1.00  0.00      MEMB
ATOM   2439  C29 POPE   19     -14.578   8.576   6.576  1.00  0.00      MEMB
ATOM   2440  H91 POPE   19     -14.277   7.629   7.104  1.00  0.00      MEMB
ATOM   2441 C210 POPE   19     -15.438   8.792   5.632  1.00  0.00      MEMB
ATOM   2442 H101 POPE   19     -16.018   8.035   5.287  1.00  0.00      MEMB
ATOM   2443 C211 POPE   19     -15.896  10.015   5.003  1.00  0.00      MEMB
ATOM   2444 H11R POPE   19     -15.019  10.647   4.876  1.00  0.00      MEMB
ATOM   2445 H11S POPE   19     -16.597  10.471   5.719  1.00  0.00      MEMB
ATOM   2446 C212 POPE   19     -16.589   9.929   3.646  1.00  0.00      MEMB
ATOM   2447 H12R POPE   19     -17.269  10.796   3.610  1.00  0.00      MEMB
ATOM   2448 H12S POPE   19     -17.198   9.023   3.472  1.00  0.00      MEMB
ATOM   2449 C213 POPE   19     -15.508  10.123   2.614  1.00  0.00      MEMB
ATOM   2450 H13R POPE   19     -14.829   9.277   2.692  1.00  0.00      MEMB
ATOM   2451 H13S POPE   19     -15.019  11.092   2.819  1.00  0.00      MEMB
ATOM   2452 C214 POPE   19     -15.788   9.952   1.231  1.00  0.00      MEMB
ATOM   2453 H14R POPE   19     -16.412   9.050   0.989  1.00  0.00      MEMB
ATOM   2454 H14S POPE   19     -14.928  10.021   0.502  1.00  0.00      MEMB
ATOM   2455 C215 POPE   19     -16.255  11.154   0.723  1.00  0.00      MEMB
ATOM   2456 H15R POPE   19     -17.164  11.225   1.066  1.00  0.00      MEMB
ATOM   2457 H15S POPE   19     -16.196  10.683  -0.334  1.00  0.00      MEMB
ATOM   2458 C216 POPE   19     -16.456  12.650   1.045  1.00  0.00      MEMB
ATOM   2459 H16R POPE   19     -16.690  12.893   2.058  1.00  0.00      MEMB
ATOM   2460 H16S POPE   19     -17.217  13.235   0.507  1.00  0.00      MEMB
ATOM   2461 C217 POPE   19     -15.316  13.172   0.513  1.00  0.00      MEMB
ATOM   2462 H17R POPE   19     -15.164  14.094   0.018  1.00  0.00      MEMB
ATOM   2463 H17S POPE   19     -15.019  12.415  -0.134  1.00  0.00      MEMB
ATOM   2464 C218 POPE   19     -14.207  13.449   1.218  1.00  0.00      MEMB
ATOM   2465 H18R POPE   19     -14.088  12.541   1.790  1.00  0.00      MEMB
ATOM   2466 H18S POPE   19     -14.531  14.401   1.685  1.00  0.00      MEMB
ATOM   2467 H18T POPE   19     -13.453  13.582   0.394  1.00  0.00      MEMB
ATOM   2468  C33 POPE   19     -18.433  14.854  14.500  1.00  0.00      MEMB
ATOM   2469  H3X POPE   19     -18.625  15.940  14.654  1.00  0.00      MEMB
ATOM   2470  H3Y POPE   19     -18.714  14.577  13.460  1.00  0.00      MEMB
ATOM   2471  C34 POPE   19     -16.974  14.535  14.783  1.00  0.00      MEMB
ATOM   2472  H4X POPE   19     -16.700  13.477  14.673  1.00  0.00      MEMB
ATOM   2473  H4Y POPE   19     -16.768  14.909  15.814  1.00  0.00      MEMB
ATOM   2474  C35 POPE   19     -15.959  15.124  13.877  1.00  0.00      MEMB
ATOM   2475  H5X POPE   19     -15.093  15.514  14.423  1.00  0.00      MEMB
ATOM   2476  H5Y POPE   19     -16.414  15.828  13.292  1.00  0.00      MEMB
ATOM   2477  C36 POPE   19     -15.499  14.481  12.637  1.00  0.00      MEMB
ATOM   2478  H6X POPE   19     -16.180  14.622  11.782  1.00  0.00      MEMB
ATOM   2479  H6Y POPE   19     -15.538  13.471  12.990  1.00  0.00      MEMB
ATOM   2480  C37 POPE   19     -14.102  14.915  12.256  1.00  0.00      MEMB
ATOM   2481  H7X POPE   19     -13.399  14.578  13.050  1.00  0.00      MEMB
ATOM   2482  H7Y POPE   19     -14.069  16.031  12.236  1.00  0.00      MEMB
ATOM   2483  C38 POPE   19     -13.763  14.298  10.897  1.00  0.00      MEMB
ATOM   2484  H8X POPE   19     -14.513  14.620  10.139  1.00  0.00      MEMB
ATOM   2485  H8Y POPE   19     -13.902  13.201  10.973  1.00  0.00      MEMB
ATOM   2486  C39 POPE   19     -12.339  14.657  10.461  1.00  0.00      MEMB
ATOM   2487  H9X POPE   19     -11.583  14.095  11.056  1.00  0.00      MEMB
ATOM   2488  H9Y POPE   19     -12.175  15.726  10.695  1.00  0.00      MEMB
ATOM   2489 C310 POPE   19     -12.010  14.428   8.986  1.00  0.00      MEMB
ATOM   2490 H10X POPE   19     -11.903  13.327   8.876  1.00  0.00      MEMB
ATOM   2491 H10Y POPE   19     -11.010  14.892   8.807  1.00  0.00      MEMB
ATOM   2492 C311 POPE   19     -12.952  15.066   7.951  1.00  0.00      MEMB
ATOM   2493 H11X POPE   19     -12.831  16.169   8.013  1.00  0.00      MEMB
ATOM   2494 H11Y POPE   19     -14.032  14.889   8.146  1.00  0.00      MEMB
ATOM   2495 C312 POPE   19     -12.564  14.661   6.523  1.00  0.00      MEMB
ATOM   2496 H12X POPE   19     -11.471  14.811   6.349  1.00  0.00      MEMB
ATOM   2497 H12Y POPE   19     -13.060  15.353   5.821  1.00  0.00      MEMB
ATOM   2498 C313 POPE   19     -12.916  13.213   6.177  1.00  0.00      MEMB
ATOM   2499 H13X POPE   19     -13.956  12.903   6.435  1.00  0.00      MEMB
ATOM   2500 H13Y POPE   19     -12.323  12.602   6.875  1.00  0.00      MEMB
ATOM   2501 C314 POPE   19     -12.688  12.915   4.673  1.00  0.00      MEMB
ATOM   2502 H14X POPE   19     -13.446  13.501   4.113  1.00  0.00      MEMB
ATOM   2503 H14Y POPE   19     -12.903  11.850   4.484  1.00  0.00      MEMB
ATOM   2504 C315 POPE   19     -11.291  13.166   4.060  1.00  0.00      MEMB
ATOM   2505 H15X POPE   19     -10.561  12.706   4.772  1.00  0.00      MEMB
ATOM   2506 H15Y POPE   19     -11.179  14.270   3.934  1.00  0.00      MEMB
ATOM   2507 C316 POPE   19     -11.038  12.584   2.655  1.00  0.00      MEMB
ATOM   2508 H16X POPE   19     -11.542  11.600   2.554  1.00  0.00      MEMB
ATOM   2509 H16Y POPE   19      -9.946  12.509   2.422  1.00  0.00      MEMB
ATOM   2510 H16Z POPE   19     -11.472  13.261   1.891  1.00  0.00      MEMB
ATOM   2511  N   POPE   20       6.975 -18.441  20.019  1.00  0.00      MEMB
ATOM   2512  HN1 POPE   20       6.357 -19.283  20.123  1.00  0.00      MEMB
ATOM   2513  HN2 POPE   20       7.416 -18.106  20.876  1.00  0.00      MEMB
ATOM   2514  HN3 POPE   20       6.213 -17.782  19.671  1.00  0.00      MEMB
ATOM   2515  C12 POPE   20       7.998 -18.634  18.888  1.00  0.00      MEMB
ATOM   2516 H12A POPE   20       7.677 -19.088  17.958  1.00  0.00      MEMB
ATOM   2517 H12B POPE   20       8.562 -19.495  19.187  1.00  0.00      MEMB
ATOM   2518  C11 POPE   20       8.615 -17.354  18.358  1.00  0.00      MEMB
ATOM   2519 H11A POPE   20       7.863 -16.531  18.260  1.00  0.00      MEMB
ATOM   2520 H11B POPE   20       9.063 -17.518  17.336  1.00  0.00      MEMB
ATOM   2521  P   POPE   20      11.104 -17.472  19.077  1.00  0.00      MEMB
ATOM   2522  O13 POPE   20      11.122 -18.879  18.629  1.00  0.00      MEMB
ATOM   2523  O14 POPE   20      11.795 -17.140  20.335  1.00  0.00      MEMB
ATOM   2524  O11 POPE   20      11.589 -16.609  17.863  1.00  0.00      MEMB
ATOM   2525  O12 POPE   20       9.588 -17.009  19.307  1.00  0.00      MEMB
ATOM   2526  C1  POPE   20      11.812 -15.209  17.977  1.00  0.00      MEMB
ATOM   2527  HA  POPE   20      12.901 -15.046  17.871  1.00  0.00      MEMB
ATOM   2528  HB  POPE   20      11.537 -14.799  18.983  1.00  0.00      MEMB
ATOM   2529  C2  POPE   20      11.045 -14.462  16.854  1.00  0.00      MEMB
ATOM   2530  HS  POPE   20      11.306 -13.372  16.903  1.00  0.00      MEMB
ATOM   2531  O21 POPE   20       9.640 -14.686  17.041  1.00  0.00      MEMB
ATOM   2532  C21 POPE   20       8.879 -13.974  16.238  1.00  0.00      MEMB
ATOM   2533  O22 POPE   20       9.195 -12.940  15.687  1.00  0.00      MEMB
ATOM   2534  C22 POPE   20       7.529 -14.648  16.023  1.00  0.00      MEMB
ATOM   2535  H2R POPE   20       6.801 -14.286  16.775  1.00  0.00      MEMB
ATOM   2536  H2S POPE   20       7.754 -15.714  16.208  1.00  0.00      MEMB
ATOM   2537  C3  POPE   20      11.455 -14.942  15.424  1.00  0.00      MEMB
ATOM   2538  HX  POPE   20      12.560 -14.995  15.552  1.00  0.00      MEMB
ATOM   2539  HY  POPE   20      11.081 -14.185  14.689  1.00  0.00      MEMB
ATOM   2540  O31 POPE   20      10.924 -16.223  15.036  1.00  0.00      MEMB
ATOM   2541  C31 POPE   20      11.601 -16.814  14.061  1.00  0.00      MEMB
ATOM   2542  O32 POPE   20      12.638 -16.388  13.568  1.00  0.00      MEMB
ATOM   2543  C32 POPE   20      10.837 -18.118  13.696  1.00  0.00      MEMB
ATOM   2544  H2X POPE   20      10.351 -18.529  14.606  1.00  0.00      MEMB
ATOM   2545  H2Y POPE   20      11.555 -18.895  13.384  1.00  0.00      MEMB
ATOM   2546  C23 POPE   20       6.911 -14.335  14.617  1.00  0.00      MEMB
ATOM   2547  H3R POPE   20       6.880 -13.243  14.468  1.00  0.00      MEMB
ATOM   2548  H3S POPE   20       5.842 -14.568  14.591  1.00  0.00      MEMB
ATOM   2549  C24 POPE   20       7.635 -15.076  13.479  1.00  0.00      MEMB
ATOM   2550  H4R POPE   20       7.450 -16.148  13.667  1.00  0.00      MEMB
ATOM   2551  H4S POPE   20       8.723 -14.850  13.558  1.00  0.00      MEMB
ATOM   2552  C25 POPE   20       7.185 -14.832  12.042  1.00  0.00      MEMB
ATOM   2553  H5R POPE   20       6.077 -14.789  11.999  1.00  0.00      MEMB
ATOM   2554  H5S POPE   20       7.468 -15.692  11.381  1.00  0.00      MEMB
ATOM   2555  C26 POPE   20       7.889 -13.614  11.508  1.00  0.00      MEMB
ATOM   2556  H6R POPE   20       8.988 -13.660  11.525  1.00  0.00      MEMB
ATOM   2557  H6S POPE   20       7.692 -12.696  12.103  1.00  0.00      MEMB
ATOM   2558  C27 POPE   20       7.463 -13.357  10.125  1.00  0.00      MEMB
ATOM   2559  H7R POPE   20       8.086 -12.382  10.031  1.00  0.00      MEMB
ATOM   2560  H7S POPE   20       6.316 -13.281  10.116  1.00  0.00      MEMB
ATOM   2561  C28 POPE   20       7.869 -14.116   8.938  1.00  0.00      MEMB
ATOM   2562  H8R POPE   20       8.933 -14.174   8.969  1.00  0.00      MEMB
ATOM   2563  H8S POPE   20       7.961 -13.478   8.079  1.00  0.00      MEMB
ATOM   2564  C29 POPE   20       7.059 -15.372   8.758  1.00  0.00      MEMB
ATOM   2565  H91 POPE   20       6.335 -15.538   9.571  1.00  0.00      MEMB
ATOM   2566 C210 POPE   20       7.024 -16.185   7.695  1.00  0.00      MEMB
ATOM   2567 H101 POPE   20       6.456 -17.126   7.779  1.00  0.00      MEMB
ATOM   2568 C211 POPE   20       7.805 -15.989   6.429  1.00  0.00      MEMB
ATOM   2569 H11R POPE   20       8.550 -15.163   6.501  1.00  0.00      MEMB
ATOM   2570 H11S POPE   20       7.092 -15.638   5.681  1.00  0.00      MEMB
ATOM   2571 C212 POPE   20       8.477 -17.215   5.828  1.00  0.00      MEMB
ATOM   2572 H12R POPE   20       7.760 -17.978   5.437  1.00  0.00      MEMB
ATOM   2573 H12S POPE   20       9.157 -17.698   6.541  1.00  0.00      MEMB
ATOM   2574 C213 POPE   20       9.385 -16.808   4.725  1.00  0.00      MEMB
ATOM   2575 H13R POPE   20      10.060 -17.704   4.585  1.00  0.00      MEMB
ATOM   2576 H13S POPE   20      10.135 -16.025   4.903  1.00  0.00      MEMB
ATOM   2577 C214 POPE   20       8.539 -16.267   3.559  1.00  0.00      MEMB
ATOM   2578 H14R POPE   20       7.705 -15.644   3.742  1.00  0.00      MEMB
ATOM   2579 H14S POPE   20       8.048 -17.189   3.093  1.00  0.00      MEMB
ATOM   2580 C215 POPE   20       9.446 -15.301   2.745  1.00  0.00      MEMB
ATOM   2581 H15R POPE   20      10.525 -15.590   2.709  1.00  0.00      MEMB
ATOM   2582 H15S POPE   20       9.999 -14.498   3.023  1.00  0.00      MEMB
ATOM   2583 C216 POPE   20       8.952 -14.591   1.513  1.00  0.00      MEMB
ATOM   2584 H16R POPE   20       7.912 -14.818   1.406  1.00  0.00      MEMB
ATOM   2585 H16S POPE   20       8.752 -15.267   0.822  1.00  0.00      MEMB
ATOM   2586 C217 POPE   20      10.073 -14.318   0.405  1.00  0.00      MEMB
ATOM   2587 H17R POPE   20      10.438 -15.174  -0.301  1.00  0.00      MEMB
ATOM   2588 H17S POPE   20      10.764 -13.964   1.071  1.00  0.00      MEMB
ATOM   2589 C218 POPE   20       9.902 -13.235  -0.418  1.00  0.00      MEMB
ATOM   2590 H18R POPE   20       9.057 -12.863   0.080  1.00  0.00      MEMB
ATOM   2591 H18S POPE   20       9.839 -13.991  -1.274  1.00  0.00      MEMB
ATOM   2592 H18T POPE   20      10.301 -12.586  -1.143  1.00  0.00      MEMB
ATOM   2593  C33 POPE   20       9.735 -17.943  12.602  1.00  0.00      MEMB
ATOM   2594  H3X POPE   20      10.100 -17.241  11.822  1.00  0.00      MEMB
ATOM   2595  H3Y POPE   20       8.848 -17.446  13.033  1.00  0.00      MEMB
ATOM   2596  C34 POPE   20       9.300 -19.274  11.929  1.00  0.00      MEMB
ATOM   2597  H4X POPE   20       8.918 -20.012  12.662  1.00  0.00      MEMB
ATOM   2598  H4Y POPE   20      10.213 -19.705  11.463  1.00  0.00      MEMB
ATOM   2599  C35 POPE   20       8.177 -19.153  10.881  1.00  0.00      MEMB
ATOM   2600  H5X POPE   20       8.209 -19.990  10.143  1.00  0.00      MEMB
ATOM   2601  H5Y POPE   20       8.376 -18.217  10.333  1.00  0.00      MEMB
ATOM   2602  C36 POPE   20       6.774 -19.168  11.501  1.00  0.00      MEMB
ATOM   2603  H6X POPE   20       6.656 -18.340  12.229  1.00  0.00      MEMB
ATOM   2604  H6Y POPE   20       6.657 -20.140  12.034  1.00  0.00      MEMB
ATOM   2605  C37 POPE   20       5.652 -18.873  10.511  1.00  0.00      MEMB
ATOM   2606  H7X POPE   20       5.664 -17.755  10.428  1.00  0.00      MEMB
ATOM   2607  H7Y POPE   20       4.699 -19.158  11.000  1.00  0.00      MEMB
ATOM   2608  C38 POPE   20       5.822 -19.545   9.147  1.00  0.00      MEMB
ATOM   2609  H8X POPE   20       6.663 -19.047   8.625  1.00  0.00      MEMB
ATOM   2610  H8Y POPE   20       4.958 -19.366   8.494  1.00  0.00      MEMB
ATOM   2611  C39 POPE   20       5.986 -21.073   9.205  1.00  0.00      MEMB
ATOM   2612  H9X POPE   20       5.020 -21.491   9.554  1.00  0.00      MEMB
ATOM   2613  H9Y POPE   20       6.751 -21.449   9.917  1.00  0.00      MEMB
ATOM   2614 C310 POPE   20       6.365 -21.650   7.848  1.00  0.00      MEMB
ATOM   2615 H10X POPE   20       5.562 -21.463   7.116  1.00  0.00      MEMB
ATOM   2616 H10Y POPE   20       6.378 -22.725   7.937  1.00  0.00      MEMB
ATOM   2617 C311 POPE   20       7.740 -21.204   7.317  1.00  0.00      MEMB
ATOM   2618 H11X POPE   20       8.549 -21.392   8.058  1.00  0.00      MEMB
ATOM   2619 H11Y POPE   20       7.731 -20.157   7.002  1.00  0.00      MEMB
ATOM   2620 C312 POPE   20       8.108 -21.913   6.040  1.00  0.00      MEMB
ATOM   2621 H12X POPE   20       7.164 -22.100   5.437  1.00  0.00      MEMB
ATOM   2622 H12Y POPE   20       8.625 -22.817   6.465  1.00  0.00      MEMB
ATOM   2623 C313 POPE   20       9.176 -21.486   5.115  1.00  0.00      MEMB
ATOM   2624 H13X POPE   20      10.116 -21.954   5.493  1.00  0.00      MEMB
ATOM   2625 H13Y POPE   20       9.165 -20.397   5.209  1.00  0.00      MEMB
ATOM   2626 C314 POPE   20       8.924 -21.993   3.691  1.00  0.00      MEMB
ATOM   2627 H14X POPE   20       7.893 -22.347   3.552  1.00  0.00      MEMB
ATOM   2628 H14Y POPE   20       9.610 -22.825   3.434  1.00  0.00      MEMB
ATOM   2629 C315 POPE   20       8.988 -21.021   2.557  1.00  0.00      MEMB
ATOM   2630 H15X POPE   20       8.245 -20.200   2.636  1.00  0.00      MEMB
ATOM   2631 H15Y POPE   20       8.684 -21.579   1.647  1.00  0.00      MEMB
ATOM   2632 C316 POPE   20      10.381 -20.592   2.304  1.00  0.00      MEMB
ATOM   2633 H16X POPE   20      10.281 -20.037   1.363  1.00  0.00      MEMB
ATOM   2634 H16Y POPE   20      11.102 -21.273   1.903  1.00  0.00      MEMB
ATOM   2635 H16Z POPE   20      10.806 -19.934   3.117  1.00  0.00      MEMB
ATOM   2636  N   POPC   21      19.160  -6.865  20.964  1.00  1.00      MEMB
ATOM   2637  C12 POPC   21      18.974  -5.514  20.320  1.00  1.00      MEMB
ATOM   2638 H12A POPC   21      19.953  -5.116  20.088  1.00  0.00      MEMB
ATOM   2639 H12B POPC   21      18.504  -4.865  21.052  1.00  0.00      MEMB
ATOM   2640  C13 POPC   21      19.856  -6.629  22.245  1.00  1.00      MEMB
ATOM   2641 H13A POPC   21      20.846  -6.201  22.129  1.00  0.00      MEMB
ATOM   2642 H13B POPC   21      19.302  -5.909  22.831  1.00  0.00      MEMB
ATOM   2643 H13C POPC   21      20.013  -7.565  22.733  1.00  0.00      MEMB
ATOM   2644  C14 POPC   21      17.756  -7.353  21.139  1.00  1.00      MEMB
ATOM   2645 H14A POPC   21      17.237  -6.610  21.729  1.00  0.00      MEMB
ATOM   2646 H14B POPC   21      17.259  -7.342  20.159  1.00  0.00      MEMB
ATOM   2647 H14C POPC   21      17.674  -8.324  21.592  1.00  0.00      MEMB
ATOM   2648  C15 POPC   21      19.964  -7.810  20.126  1.00  1.00      MEMB
ATOM   2649 H15A POPC   21      21.033  -7.633  20.180  1.00  0.00      MEMB
ATOM   2650 H15B POPC   21      19.610  -7.718  19.093  1.00  0.00      MEMB
ATOM   2651 H15C POPC   21      19.857  -8.834  20.442  1.00  0.00      MEMB
ATOM   2652  C11 POPC   21      18.036  -5.430  19.093  1.00  1.00      MEMB
ATOM   2653 H11A POPC   21      17.964  -4.344  18.839  1.00  0.00      MEMB
ATOM   2654 H11B POPC   21      16.986  -5.699  19.334  1.00  0.00      MEMB
ATOM   2655  P   POPC   21      19.646  -5.844  17.070  1.00  1.00      MEMB
ATOM   2656  O13 POPC   21      20.943  -6.353  17.558  1.00  1.00      MEMB
ATOM   2657  O14 POPC   21      19.554  -4.396  16.953  1.00  1.00      MEMB
ATOM   2658  O12 POPC   21      18.462  -6.278  18.028  1.00  1.00      MEMB
ATOM   2659  O11 POPC   21      19.242  -6.508  15.730  1.00  1.00      MEMB
ATOM   2660  C1  POPC   21      17.853  -6.502  15.390  1.00  0.00      MEMB
ATOM   2661  HA  POPC   21      17.188  -5.891  16.045  1.00  0.00      MEMB
ATOM   2662  HB  POPC   21      17.469  -7.526  15.514  1.00  0.00      MEMB
ATOM   2663  C2  POPC   21      17.709  -6.066  13.919  1.00  0.00      MEMB
ATOM   2664  HS  POPC   21      16.756  -6.429  13.526  1.00  0.00      MEMB
ATOM   2665  O21 POPC   21      18.779  -6.600  13.125  1.00  0.00      MEMB
ATOM   2666  C21 POPC   21      18.766  -7.921  13.149  1.00  0.00      MEMB
ATOM   2667  O22 POPC   21      17.874  -8.629  13.581  1.00  0.00      MEMB
ATOM   2668  C22 POPC   21      19.986  -8.484  12.464  1.00  0.00      MEMB
ATOM   2669  H2R POPC   21      20.103  -7.963  11.488  1.00  0.00      MEMB
ATOM   2670  H2S POPC   21      19.878  -9.581  12.325  1.00  0.00      MEMB
ATOM   2671  C3  POPC   21      17.701  -4.548  13.866  1.00  0.00      MEMB
ATOM   2672  HX  POPC   21      18.706  -4.382  14.307  1.00  0.00      MEMB
ATOM   2673  HY  POPC   21      16.931  -4.160  14.575  1.00  0.00      MEMB
ATOM   2674  O31 POPC   21      17.522  -3.962  12.556  1.00  0.00      MEMB
ATOM   2675  C31 POPC   21      18.611  -3.871  11.796  1.00  0.00      MEMB
ATOM   2676  O32 POPC   21      19.737  -4.229  12.095  1.00  0.00      MEMB
ATOM   2677  C32 POPC   21      18.217  -3.210  10.465  1.00  0.00      MEMB
ATOM   2678  H2X POPC   21      18.669  -2.211  10.448  1.00  0.00      MEMB
ATOM   2679  H2Y POPC   21      17.123  -3.054  10.384  1.00  0.00      MEMB
ATOM   2680  C23 POPC   21      21.160  -8.218  13.394  1.00  0.00      MEMB
ATOM   2681  H3R POPC   21      20.917  -8.425  14.463  1.00  0.00      MEMB
ATOM   2682  H3S POPC   21      21.405  -7.142  13.270  1.00  0.00      MEMB
ATOM   2683  C24 POPC   21      22.394  -9.023  13.132  1.00  0.00      MEMB
ATOM   2684  H4R POPC   21      22.244 -10.105  13.298  1.00  0.00      MEMB
ATOM   2685  H4S POPC   21      23.114  -8.703  13.945  1.00  0.00      MEMB
ATOM   2686  C25 POPC   21      22.951  -8.854  11.701  1.00  0.00      MEMB
ATOM   2687  H5R POPC   21      22.355  -9.100  10.847  1.00  0.00      MEMB
ATOM   2688  H5S POPC   21      23.579  -9.732  11.631  1.00  0.00      MEMB
ATOM   2689  C26 POPC   21      23.705  -7.513  11.550  1.00  0.00      MEMB
ATOM   2690  H6R POPC   21      24.530  -7.427  12.221  1.00  0.00      MEMB
ATOM   2691  H6S POPC   21      23.053  -6.794  12.048  1.00  0.00      MEMB
ATOM   2692  C27 POPC   21      24.244  -7.084  10.185  1.00  0.00      MEMB
ATOM   2693  H7R POPC   21      24.931  -7.844   9.775  1.00  0.00      MEMB
ATOM   2694  H7S POPC   21      24.877  -6.163  10.267  1.00  0.00      MEMB
ATOM   2695  C28 POPC   21      23.015  -6.909   9.300  1.00  0.00      MEMB
ATOM   2696  H8R POPC   21      22.239  -6.379   9.898  1.00  0.00      MEMB
ATOM   2697  H8S POPC   21      22.564  -7.904   9.136  1.00  0.00      MEMB
ATOM   2698  C29 POPC   21      23.255  -6.275   7.961  1.00  0.00      MEMB
ATOM   2699  H91 POPC   21      24.127  -5.615   7.869  1.00  0.00      MEMB
ATOM   2700 C210 POPC   21      22.528  -6.508   6.862  1.00  0.00      MEMB
ATOM   2701 H101 POPC   21      22.857  -5.993   5.947  1.00  0.00      MEMB
ATOM   2702 C211 POPC   21      21.337  -7.446   6.777  1.00  0.00      MEMB
ATOM   2703 H11R POPC   21      20.567  -7.049   6.072  1.00  0.00      MEMB
ATOM   2704 H11S POPC   21      20.886  -7.587   7.784  1.00  0.00      MEMB
ATOM   2705 C212 POPC   21      21.711  -8.865   6.324  1.00  0.00      MEMB
ATOM   2706 H12R POPC   21      22.460  -9.309   7.018  1.00  0.00      MEMB
ATOM   2707 H12S POPC   21      22.120  -8.749   5.297  1.00  0.00      MEMB
ATOM   2708 C213 POPC   21      20.574  -9.881   6.317  1.00  0.00      MEMB
ATOM   2709 H13R POPC   21      20.025  -9.845   7.288  1.00  0.00      MEMB
ATOM   2710 H13S POPC   21      21.007 -10.900   6.140  1.00  0.00      MEMB
ATOM   2711 C214 POPC   21      19.573  -9.585   5.220  1.00  0.00      MEMB
ATOM   2712 H14R POPC   21      19.089  -8.617   5.373  1.00  0.00      MEMB
ATOM   2713 H14S POPC   21      18.743 -10.203   5.384  1.00  0.00      MEMB
ATOM   2714 C215 POPC   21      20.117  -9.769   3.802  1.00  0.00      MEMB
ATOM   2715 H15R POPC   21      19.618 -10.611   3.317  1.00  0.00      MEMB
ATOM   2716 H15S POPC   21      21.193 -10.028   3.898  1.00  0.00      MEMB
ATOM   2717 C216 POPC   21      19.876  -8.543   2.907  1.00  0.00      MEMB
ATOM   2718 H16R POPC   21      20.374  -7.706   3.431  1.00  0.00      MEMB
ATOM   2719 H16S POPC   21      18.807  -8.301   2.854  1.00  0.00      MEMB
ATOM   2720 C217 POPC   21      20.287  -8.604   1.432  1.00  0.00      MEMB
ATOM   2721 H17R POPC   21      21.337  -8.886   1.460  1.00  0.00      MEMB
ATOM   2722 H17S POPC   21      20.148  -7.689   0.872  1.00  0.00      MEMB
ATOM   2723 C218 POPC   21      19.587  -9.521   0.516  1.00  0.00      MEMB
ATOM   2724 H18R POPC   21      19.810  -9.602  -0.543  1.00  0.00      MEMB
ATOM   2725 H18S POPC   21      18.509  -9.599   0.643  1.00  0.00      MEMB
ATOM   2726 H18T POPC   21      20.064 -10.349   0.940  1.00  0.00      MEMB
ATOM   2727  C33 POPC   21      18.768  -3.977   9.259  1.00  0.00      MEMB
ATOM   2728  H3X POPC   21      19.852  -4.113   9.357  1.00  0.00      MEMB
ATOM   2729  H3Y POPC   21      18.658  -3.381   8.336  1.00  0.00      MEMB
ATOM   2730  C34 POPC   21      18.114  -5.302   9.086  1.00  0.00      MEMB
ATOM   2731  H4X POPC   21      17.881  -5.821  10.043  1.00  0.00      MEMB
ATOM   2732  H4Y POPC   21      18.675  -5.966   8.406  1.00  0.00      MEMB
ATOM   2733  C35 POPC   21      16.859  -5.081   8.443  1.00  0.00      MEMB
ATOM   2734  H5X POPC   21      16.141  -4.844   9.269  1.00  0.00      MEMB
ATOM   2735  H5Y POPC   21      16.661  -6.170   8.290  1.00  0.00      MEMB
ATOM   2736  C36 POPC   21      16.828  -4.109   7.168  1.00  0.00      MEMB
ATOM   2737  H6X POPC   21      16.800  -3.064   7.199  1.00  0.00      MEMB
ATOM   2738  H6Y POPC   21      15.724  -4.025   6.823  1.00  0.00      MEMB
ATOM   2739  C37 POPC   21      17.864  -4.553   5.964  1.00  0.00      MEMB
ATOM   2740  H7X POPC   21      17.956  -5.702   5.886  1.00  0.00      MEMB
ATOM   2741  H7Y POPC   21      18.868  -4.518   6.231  1.00  0.00      MEMB
ATOM   2742  C38 POPC   21      17.575  -4.003   4.492  1.00  0.00      MEMB
ATOM   2743  H8X POPC   21      17.601  -2.948   4.472  1.00  0.00      MEMB
ATOM   2744  H8Y POPC   21      16.596  -3.737   4.024  1.00  0.00      MEMB
ATOM   2745  C39 POPC   21      18.191  -4.966   3.490  1.00  0.00      MEMB
ATOM   2746  H9X POPC   21      17.984  -6.048   3.645  1.00  0.00      MEMB
ATOM   2747  H9Y POPC   21      19.257  -4.863   3.693  1.00  0.00      MEMB
ATOM   2748 C310 POPC   21      17.780  -4.674   2.092  1.00  0.00      MEMB
ATOM   2749 H10X POPC   21      18.189  -3.894   1.680  1.00  0.00      MEMB
ATOM   2750 H10Y POPC   21      16.792  -4.166   2.039  1.00  0.00      MEMB
ATOM   2751 C311 POPC   21      18.123  -5.777   1.126  1.00  0.00      MEMB
ATOM   2752 H11X POPC   21      17.554  -6.531   1.756  1.00  0.00      MEMB
ATOM   2753 H11Y POPC   21      18.745  -6.585   1.000  1.00  0.00      MEMB
ATOM   2754 C312 POPC   21      17.675  -5.348  -0.283  1.00  0.00      MEMB
ATOM   2755 H12X POPC   21      17.095  -4.454  -0.327  1.00  0.00      MEMB
ATOM   2756 H12Y POPC   21      17.046  -6.029  -0.685  1.00  0.00      MEMB
ATOM   2757 C313 POPC   21      18.616  -5.303  -1.319  1.00  0.00      MEMB
ATOM   2758 H13X POPC   21      19.090  -6.278  -1.269  1.00  0.00      MEMB
ATOM   2759 H13Y POPC   21      19.129  -4.539  -0.744  1.00  0.00      MEMB
ATOM   2760 C314 POPC   21      18.045  -5.037  -2.705  1.00  0.00      MEMB
ATOM   2761 H14X POPC   21      17.381  -5.817  -3.056  1.00  0.00      MEMB
ATOM   2762 H14Y POPC   21      18.973  -4.916  -3.294  1.00  0.00      MEMB
ATOM   2763 C315 POPC   21      17.085  -3.978  -2.890  1.00  0.00      MEMB
ATOM   2764 H15X POPC   21      16.145  -3.837  -2.377  1.00  0.00      MEMB
ATOM   2765 H15Y POPC   21      16.881  -3.666  -3.927  1.00  0.00      MEMB
ATOM   2766 C316 POPC   21      17.698  -3.145  -2.153  1.00  0.00      MEMB
ATOM   2767 H16X POPC   21      17.645  -2.871  -1.069  1.00  0.00      MEMB
ATOM   2768 H16Y POPC   21      16.972  -2.329  -2.609  1.00  0.00      MEMB
ATOM   2769 H16Z POPC   21      18.795  -2.933  -2.393  1.00  0.00      MEMB
ATOM   2770  N   POPE   22       0.877 -24.124  18.431  1.00  0.00      MEMB
ATOM   2771  HN1 POPE   22       0.033 -24.450  18.937  1.00  0.00      MEMB
ATOM   2772  HN2 POPE   22       1.008 -24.553  17.487  1.00  0.00      MEMB
ATOM   2773  HN3 POPE   22       1.679 -24.362  19.052  1.00  0.00      MEMB
ATOM   2774  C12 POPE   22       0.770 -22.635  18.305  1.00  0.00      MEMB
ATOM   2775 H12A POPE   22      -0.254 -22.389  17.945  1.00  0.00      MEMB
ATOM   2776 H12B POPE   22       1.542 -22.295  17.584  1.00  0.00      MEMB
ATOM   2777  C11 POPE   22       0.973 -22.088  19.716  1.00  0.00      MEMB
ATOM   2778 H11A POPE   22       1.949 -22.415  20.107  1.00  0.00      MEMB
ATOM   2779 H11B POPE   22       0.205 -22.568  20.366  1.00  0.00      MEMB
ATOM   2780  P   POPE   22       1.901 -19.681  19.103  1.00  0.00      MEMB
ATOM   2781  O13 POPE   22       2.350 -18.656  20.073  1.00  0.00      MEMB
ATOM   2782  O14 POPE   22       1.248 -19.224  17.868  1.00  0.00      MEMB
ATOM   2783  O11 POPE   22       3.140 -20.591  18.670  1.00  0.00      MEMB
ATOM   2784  O12 POPE   22       0.891 -20.676  19.821  1.00  0.00      MEMB
ATOM   2785  C1  POPE   22       4.303 -20.611  19.508  1.00  0.00      MEMB
ATOM   2786  HA  POPE   22       4.139 -21.317  20.350  1.00  0.00      MEMB
ATOM   2787  HB  POPE   22       4.486 -19.578  19.893  1.00  0.00      MEMB
ATOM   2788  C2  POPE   22       5.618 -21.036  18.764  1.00  0.00      MEMB
ATOM   2789  HS  POPE   22       6.494 -20.834  19.423  1.00  0.00      MEMB
ATOM   2790  O21 POPE   22       5.734 -20.407  17.484  1.00  0.00      MEMB
ATOM   2791  C21 POPE   22       5.565 -19.136  17.319  1.00  0.00      MEMB
ATOM   2792  O22 POPE   22       5.497 -18.268  18.155  1.00  0.00      MEMB
ATOM   2793  C22 POPE   22       5.796 -18.637  15.971  1.00  0.00      MEMB
ATOM   2794  H2R POPE   22       5.185 -19.314  15.375  1.00  0.00      MEMB
ATOM   2795  H2S POPE   22       6.879 -18.626  15.711  1.00  0.00      MEMB
ATOM   2796  C3  POPE   22       5.781 -22.526  18.468  1.00  0.00      MEMB
ATOM   2797  HX  POPE   22       5.716 -23.094  19.401  1.00  0.00      MEMB
ATOM   2798  HY  POPE   22       6.818 -22.739  18.050  1.00  0.00      MEMB
ATOM   2799  O31 POPE   22       4.656 -22.943  17.678  1.00  0.00      MEMB
ATOM   2800  C31 POPE   22       4.787 -22.873  16.328  1.00  0.00      MEMB
ATOM   2801  O32 POPE   22       5.768 -22.477  15.728  1.00  0.00      MEMB
ATOM   2802  C32 POPE   22       3.590 -23.611  15.718  1.00  0.00      MEMB
ATOM   2803  H2X POPE   22       2.836 -23.811  16.505  1.00  0.00      MEMB
ATOM   2804  H2Y POPE   22       3.942 -24.613  15.358  1.00  0.00      MEMB
ATOM   2805  C23 POPE   22       5.304 -17.181  16.021  1.00  0.00      MEMB
ATOM   2806  H3R POPE   22       6.138 -16.526  16.272  1.00  0.00      MEMB
ATOM   2807  H3S POPE   22       4.556 -16.977  16.817  1.00  0.00      MEMB
ATOM   2808  C24 POPE   22       4.678 -16.718  14.729  1.00  0.00      MEMB
ATOM   2809  H4R POPE   22       5.462 -16.704  13.954  1.00  0.00      MEMB
ATOM   2810  H4S POPE   22       4.436 -15.671  14.931  1.00  0.00      MEMB
ATOM   2811  C25 POPE   22       3.476 -17.539  14.246  1.00  0.00      MEMB
ATOM   2812  H5R POPE   22       2.723 -17.617  15.079  1.00  0.00      MEMB
ATOM   2813  H5S POPE   22       3.832 -18.546  14.022  1.00  0.00      MEMB
ATOM   2814  C26 POPE   22       2.858 -17.049  12.927  1.00  0.00      MEMB
ATOM   2815  H6R POPE   22       2.892 -15.975  13.114  1.00  0.00      MEMB
ATOM   2816  H6S POPE   22       1.851 -17.445  12.637  1.00  0.00      MEMB
ATOM   2817  C27 POPE   22       3.559 -16.745  11.670  1.00  0.00      MEMB
ATOM   2818  H7R POPE   22       3.647 -17.735  11.287  1.00  0.00      MEMB
ATOM   2819  H7S POPE   22       4.477 -16.315  12.079  1.00  0.00      MEMB
ATOM   2820  C28 POPE   22       2.923 -15.899  10.536  1.00  0.00      MEMB
ATOM   2821  H8R POPE   22       3.757 -15.789   9.841  1.00  0.00      MEMB
ATOM   2822  H8S POPE   22       2.730 -14.834  10.801  1.00  0.00      MEMB
ATOM   2823  C29 POPE   22       1.732 -16.649   9.913  1.00  0.00      MEMB
ATOM   2824  H91 POPE   22       0.734 -16.601  10.379  1.00  0.00      MEMB
ATOM   2825 C210 POPE   22       1.717 -17.430   8.870  1.00  0.00      MEMB
ATOM   2826 H101 POPE   22       0.777 -17.920   8.602  1.00  0.00      MEMB
ATOM   2827 C211 POPE   22       2.942 -17.701   8.103  1.00  0.00      MEMB
ATOM   2828 H11R POPE   22       3.559 -18.297   8.757  1.00  0.00      MEMB
ATOM   2829 H11S POPE   22       3.466 -16.736   7.955  1.00  0.00      MEMB
ATOM   2830 C212 POPE   22       2.743 -18.289   6.709  1.00  0.00      MEMB
ATOM   2831 H12R POPE   22       3.526 -17.868   6.046  1.00  0.00      MEMB
ATOM   2832 H12S POPE   22       1.786 -17.853   6.341  1.00  0.00      MEMB
ATOM   2833 C213 POPE   22       2.781 -19.822   6.516  1.00  0.00      MEMB
ATOM   2834 H13R POPE   22       2.034 -20.274   7.176  1.00  0.00      MEMB
ATOM   2835 H13S POPE   22       3.741 -20.343   6.727  1.00  0.00      MEMB
ATOM   2836 C214 POPE   22       2.516 -20.113   5.034  1.00  0.00      MEMB
ATOM   2837 H14R POPE   22       3.276 -19.483   4.522  1.00  0.00      MEMB
ATOM   2838 H14S POPE   22       1.489 -19.762   4.775  1.00  0.00      MEMB
ATOM   2839 C215 POPE   22       2.804 -21.546   4.536  1.00  0.00      MEMB
ATOM   2840 H15R POPE   22       1.943 -22.195   4.768  1.00  0.00      MEMB
ATOM   2841 H15S POPE   22       3.637 -22.019   5.085  1.00  0.00      MEMB
ATOM   2842 C216 POPE   22       3.106 -21.678   3.023  1.00  0.00      MEMB
ATOM   2843 H16R POPE   22       2.371 -21.087   2.438  1.00  0.00      MEMB
ATOM   2844 H16S POPE   22       2.979 -22.741   2.727  1.00  0.00      MEMB
ATOM   2845 C217 POPE   22       4.515 -21.264   2.564  1.00  0.00      MEMB
ATOM   2846 H17R POPE   22       5.292 -21.949   2.944  1.00  0.00      MEMB
ATOM   2847 H17S POPE   22       4.673 -20.237   2.955  1.00  0.00      MEMB
ATOM   2848 C218 POPE   22       4.623 -21.152   1.057  1.00  0.00      MEMB
ATOM   2849 H18R POPE   22       3.715 -20.574   0.892  1.00  0.00      MEMB
ATOM   2850 H18S POPE   22       4.556 -22.111   0.497  1.00  0.00      MEMB
ATOM   2851 H18T POPE   22       5.480 -20.537   0.708  1.00  0.00      MEMB
ATOM   2852  C33 POPE   22       3.028 -22.714  14.601  1.00  0.00      MEMB
ATOM   2853  H3X POPE   22       2.929 -21.645  14.896  1.00  0.00      MEMB
ATOM   2854  H3Y POPE   22       2.007 -23.070  14.381  1.00  0.00      MEMB
ATOM   2855  C34 POPE   22       3.794 -22.826  13.279  1.00  0.00      MEMB
ATOM   2856  H4X POPE   22       3.794 -23.906  13.029  1.00  0.00      MEMB
ATOM   2857  H4Y POPE   22       4.857 -22.504  13.375  1.00  0.00      MEMB
ATOM   2858  C35 POPE   22       3.247 -21.966  12.139  1.00  0.00      MEMB
ATOM   2859  H5X POPE   22       4.093 -21.796  11.434  1.00  0.00      MEMB
ATOM   2860  H5Y POPE   22       2.836 -20.988  12.480  1.00  0.00      MEMB
ATOM   2861  C36 POPE   22       2.130 -22.551  11.306  1.00  0.00      MEMB
ATOM   2862  H6X POPE   22       1.230 -22.595  11.960  1.00  0.00      MEMB
ATOM   2863  H6Y POPE   22       2.415 -23.568  10.957  1.00  0.00      MEMB
ATOM   2864  C37 POPE   22       1.946 -21.595  10.119  1.00  0.00      MEMB
ATOM   2865  H7X POPE   22       2.888 -21.597   9.520  1.00  0.00      MEMB
ATOM   2866  H7Y POPE   22       1.825 -20.542  10.443  1.00  0.00      MEMB
ATOM   2867  C38 POPE   22       0.757 -21.920   9.223  1.00  0.00      MEMB
ATOM   2868  H8X POPE   22       0.756 -23.006   9.031  1.00  0.00      MEMB
ATOM   2869  H8Y POPE   22       0.987 -21.478   8.239  1.00  0.00      MEMB
ATOM   2870  C39 POPE   22      -0.620 -21.413   9.721  1.00  0.00      MEMB
ATOM   2871  H9X POPE   22      -0.674 -20.303   9.645  1.00  0.00      MEMB
ATOM   2872  H9Y POPE   22      -0.759 -21.646  10.800  1.00  0.00      MEMB
ATOM   2873 C310 POPE   22      -1.808 -21.987   8.927  1.00  0.00      MEMB
ATOM   2874 H10X POPE   22      -2.730 -21.375   9.084  1.00  0.00      MEMB
ATOM   2875 H10Y POPE   22      -2.041 -23.020   9.275  1.00  0.00      MEMB
ATOM   2876 C311 POPE   22      -1.587 -21.978   7.416  1.00  0.00      MEMB
ATOM   2877 H11X POPE   22      -0.718 -22.583   7.078  1.00  0.00      MEMB
ATOM   2878 H11Y POPE   22      -1.381 -20.951   7.071  1.00  0.00      MEMB
ATOM   2879 C312 POPE   22      -2.826 -22.461   6.707  1.00  0.00      MEMB
ATOM   2880 H12X POPE   22      -3.779 -21.986   7.015  1.00  0.00      MEMB
ATOM   2881 H12Y POPE   22      -2.952 -23.452   7.064  1.00  0.00      MEMB
ATOM   2882 C313 POPE   22      -2.652 -22.563   5.209  1.00  0.00      MEMB
ATOM   2883 H13X POPE   22      -3.724 -22.606   4.838  1.00  0.00      MEMB
ATOM   2884 H13Y POPE   22      -2.045 -23.479   4.905  1.00  0.00      MEMB
ATOM   2885 C314 POPE   22      -2.263 -21.384   4.471  1.00  0.00      MEMB
ATOM   2886 H14X POPE   22      -1.218 -21.234   4.773  1.00  0.00      MEMB
ATOM   2887 H14Y POPE   22      -2.935 -20.601   4.869  1.00  0.00      MEMB
ATOM   2888 C315 POPE   22      -2.416 -21.649   2.980  1.00  0.00      MEMB
ATOM   2889 H15X POPE   22      -3.399 -22.072   2.722  1.00  0.00      MEMB
ATOM   2890 H15Y POPE   22      -1.639 -22.416   2.754  1.00  0.00      MEMB
ATOM   2891 C316 POPE   22      -2.277 -20.390   2.161  1.00  0.00      MEMB
ATOM   2892 H16X POPE   22      -2.108 -20.565   1.082  1.00  0.00      MEMB
ATOM   2893 H16Y POPE   22      -1.418 -19.839   2.575  1.00  0.00      MEMB
ATOM   2894 H16Z POPE   22      -3.163 -19.729   2.250  1.00  0.00      MEMB
ATOM   2895  N   POPE   23      23.167   2.218  21.182  1.00  0.00      MEMB
ATOM   2896  HN1 POPE   23      24.070   1.898  21.576  1.00  0.00      MEMB
ATOM   2897  HN2 POPE   23      22.867   3.024  21.765  1.00  0.00      MEMB
ATOM   2898  HN3 POPE   23      22.444   1.462  21.206  1.00  0.00      MEMB
ATOM   2899  C12 POPE   23      23.275   2.726  19.774  1.00  0.00      MEMB
ATOM   2900 H12A POPE   23      23.887   2.054  19.144  1.00  0.00      MEMB
ATOM   2901 H12B POPE   23      23.797   3.679  19.785  1.00  0.00      MEMB
ATOM   2902  C11 POPE   23      21.883   2.900  19.175  1.00  0.00      MEMB
ATOM   2903 H11A POPE   23      22.088   3.313  18.167  1.00  0.00      MEMB
ATOM   2904 H11B POPE   23      21.249   3.656  19.702  1.00  0.00      MEMB
ATOM   2905  P   POPE   23      19.821   1.382  18.393  1.00  0.00      MEMB
ATOM   2906  O13 POPE   23      19.390   2.696  17.853  1.00  0.00      MEMB
ATOM   2907  O14 POPE   23      18.999   0.700  19.402  1.00  0.00      MEMB
ATOM   2908  O11 POPE   23      20.184   0.398  17.223  1.00  0.00      MEMB
ATOM   2909  O12 POPE   23      21.257   1.621  19.095  1.00  0.00      MEMB
ATOM   2910  C1  POPE   23      21.533   0.080  16.930  1.00  0.00      MEMB
ATOM   2911  HA  POPE   23      22.066  -0.288  17.830  1.00  0.00      MEMB
ATOM   2912  HB  POPE   23      21.991   1.005  16.526  1.00  0.00      MEMB
ATOM   2913  C2  POPE   23      21.704  -0.958  15.802  1.00  0.00      MEMB
ATOM   2914  HS  POPE   23      22.802  -1.157  15.722  1.00  0.00      MEMB
ATOM   2915  O21 POPE   23      21.193  -0.309  14.640  1.00  0.00      MEMB
ATOM   2916  C21 POPE   23      21.572  -0.762  13.481  1.00  0.00      MEMB
ATOM   2917  O22 POPE   23      22.347  -1.680  13.272  1.00  0.00      MEMB
ATOM   2918  C22 POPE   23      21.066   0.237  12.438  1.00  0.00      MEMB
ATOM   2919  H2R POPE   23      21.963   0.795  12.089  1.00  0.00      MEMB
ATOM   2920  H2S POPE   23      20.331   0.930  12.897  1.00  0.00      MEMB
ATOM   2921  C3  POPE   23      20.971  -2.280  16.071  1.00  0.00      MEMB
ATOM   2922  HX  POPE   23      21.323  -2.652  17.062  1.00  0.00      MEMB
ATOM   2923  HY  POPE   23      21.200  -3.061  15.300  1.00  0.00      MEMB
ATOM   2924  O31 POPE   23      19.563  -2.044  16.231  1.00  0.00      MEMB
ATOM   2925  C31 POPE   23      18.800  -2.165  15.185  1.00  0.00      MEMB
ATOM   2926  O32 POPE   23      19.211  -2.312  14.041  1.00  0.00      MEMB
ATOM   2927  C32 POPE   23      17.315  -1.967  15.572  1.00  0.00      MEMB
ATOM   2928  H2X POPE   23      16.990  -2.606  16.417  1.00  0.00      MEMB
ATOM   2929  H2Y POPE   23      16.674  -2.246  14.712  1.00  0.00      MEMB
ATOM   2930  C23 POPE   23      20.346  -0.463  11.282  1.00  0.00      MEMB
ATOM   2931  H3R POPE   23      19.365  -0.846  11.662  1.00  0.00      MEMB
ATOM   2932  H3S POPE   23      20.946  -1.358  11.024  1.00  0.00      MEMB
ATOM   2933  C24 POPE   23      20.219   0.465  10.055  1.00  0.00      MEMB
ATOM   2934  H4R POPE   23      19.894   1.473  10.417  1.00  0.00      MEMB
ATOM   2935  H4S POPE   23      19.458   0.086   9.349  1.00  0.00      MEMB
ATOM   2936  C25 POPE   23      21.494   0.513   9.179  1.00  0.00      MEMB
ATOM   2937  H5R POPE   23      22.032  -0.450   9.298  1.00  0.00      MEMB
ATOM   2938  H5S POPE   23      22.112   1.311   9.629  1.00  0.00      MEMB
ATOM   2939  C26 POPE   23      21.279   0.761   7.658  1.00  0.00      MEMB
ATOM   2940  H6R POPE   23      20.640   1.665   7.575  1.00  0.00      MEMB
ATOM   2941  H6S POPE   23      20.740  -0.083   7.167  1.00  0.00      MEMB
ATOM   2942  C27 POPE   23      22.545   1.072   6.831  1.00  0.00      MEMB
ATOM   2943  H7R POPE   23      23.328   0.298   6.988  1.00  0.00      MEMB
ATOM   2944  H7S POPE   23      22.956   2.032   7.212  1.00  0.00      MEMB
ATOM   2945  C28 POPE   23      22.205   1.271   5.337  1.00  0.00      MEMB
ATOM   2946  H8R POPE   23      21.591   2.203   5.270  1.00  0.00      MEMB
ATOM   2947  H8S POPE   23      21.638   0.398   4.950  1.00  0.00      MEMB
ATOM   2948  C29 POPE   23      23.401   1.310   4.455  1.00  0.00      MEMB
ATOM   2949  H91 POPE   23      23.696   0.318   4.093  1.00  0.00      MEMB
ATOM   2950 C210 POPE   23      24.094   2.387   4.102  1.00  0.00      MEMB
ATOM   2951 H101 POPE   23      24.987   2.218   3.553  1.00  0.00      MEMB
ATOM   2952 C211 POPE   23      23.860   3.807   4.492  1.00  0.00      MEMB
ATOM   2953 H11R POPE   23      24.714   4.158   5.111  1.00  0.00      MEMB
ATOM   2954 H11S POPE   23      22.982   3.857   5.157  1.00  0.00      MEMB
ATOM   2955 C212 POPE   23      23.496   4.767   3.336  1.00  0.00      MEMB
ATOM   2956 H12R POPE   23      24.293   4.958   2.576  1.00  0.00      MEMB
ATOM   2957 H12S POPE   23      23.356   5.763   3.830  1.00  0.00      MEMB
ATOM   2958 C213 POPE   23      22.187   4.437   2.658  1.00  0.00      MEMB
ATOM   2959 H13R POPE   23      21.410   4.664   3.427  1.00  0.00      MEMB
ATOM   2960 H13S POPE   23      22.112   3.352   2.451  1.00  0.00      MEMB
ATOM   2961 C214 POPE   23      21.971   5.263   1.372  1.00  0.00      MEMB
ATOM   2962 H14R POPE   23      22.097   6.324   1.647  1.00  0.00      MEMB
ATOM   2963 H14S POPE   23      20.949   5.112   0.958  1.00  0.00      MEMB
ATOM   2964 C215 POPE   23      22.902   5.050   0.174  1.00  0.00      MEMB
ATOM   2965 H15R POPE   23      23.980   5.211   0.339  1.00  0.00      MEMB
ATOM   2966 H15S POPE   23      22.584   5.637  -0.679  1.00  0.00      MEMB
ATOM   2967 C216 POPE   23      22.787   3.717  -0.384  1.00  0.00      MEMB
ATOM   2968 H16R POPE   23      21.764   3.367  -0.639  1.00  0.00      MEMB
ATOM   2969 H16S POPE   23      23.052   3.171   0.599  1.00  0.00      MEMB
ATOM   2970 C217 POPE   23      23.712   3.358  -1.737  1.00  0.00      MEMB
ATOM   2971 H17R POPE   23      24.579   3.872  -1.343  1.00  0.00      MEMB
ATOM   2972 H17S POPE   23      23.298   3.695  -2.611  1.00  0.00      MEMB
ATOM   2973 C218 POPE   23      24.159   1.912  -2.595  1.00  0.00      MEMB
ATOM   2974 H18R POPE   23      23.539   0.895  -2.662  1.00  0.00      MEMB
ATOM   2975 H18S POPE   23      24.905   1.695  -1.731  1.00  0.00      MEMB
ATOM   2976 H18T POPE   23      24.841   1.839  -3.317  1.00  0.00      MEMB
ATOM   2977  C33 POPE   23      17.137  -0.513  16.021  1.00  0.00      MEMB
ATOM   2978  H3X POPE   23      17.834  -0.342  16.876  1.00  0.00      MEMB
ATOM   2979  H3Y POPE   23      16.132  -0.323  16.450  1.00  0.00      MEMB
ATOM   2980  C34 POPE   23      17.465   0.493  14.906  1.00  0.00      MEMB
ATOM   2981  H4X POPE   23      18.577   0.516  14.845  1.00  0.00      MEMB
ATOM   2982  H4Y POPE   23      17.154   1.512  15.216  1.00  0.00      MEMB
ATOM   2983  C35 POPE   23      16.854   0.194  13.522  1.00  0.00      MEMB
ATOM   2984  H5X POPE   23      15.857  -0.280  13.622  1.00  0.00      MEMB
ATOM   2985  H5Y POPE   23      17.479  -0.514  12.936  1.00  0.00      MEMB
ATOM   2986  C36 POPE   23      16.644   1.435  12.653  1.00  0.00      MEMB
ATOM   2987  H6X POPE   23      17.458   2.167  12.839  1.00  0.00      MEMB
ATOM   2988  H6Y POPE   23      15.698   1.953  12.911  1.00  0.00      MEMB
ATOM   2989  C37 POPE   23      16.692   1.091  11.156  1.00  0.00      MEMB
ATOM   2990  H7X POPE   23      15.951   0.302  10.883  1.00  0.00      MEMB
ATOM   2991  H7Y POPE   23      17.707   0.671  11.021  1.00  0.00      MEMB
ATOM   2992  C38 POPE   23      16.526   2.374  10.315  1.00  0.00      MEMB
ATOM   2993  H8X POPE   23      17.395   3.062  10.441  1.00  0.00      MEMB
ATOM   2994  H8Y POPE   23      15.671   2.883  10.811  1.00  0.00      MEMB
ATOM   2995  C39 POPE   23      16.056   2.257   8.843  1.00  0.00      MEMB
ATOM   2996  H9X POPE   23      16.179   3.228   8.310  1.00  0.00      MEMB
ATOM   2997  H9Y POPE   23      14.952   2.086   8.862  1.00  0.00      MEMB
ATOM   2998 C310 POPE   23      16.769   1.259   7.918  1.00  0.00      MEMB
ATOM   2999 H10X POPE   23      16.887   0.267   8.407  1.00  0.00      MEMB
ATOM   3000 H10Y POPE   23      17.806   1.608   7.709  1.00  0.00      MEMB
ATOM   3001 C311 POPE   23      16.022   1.186   6.571  1.00  0.00      MEMB
ATOM   3002 H11X POPE   23      15.864   2.194   6.127  1.00  0.00      MEMB
ATOM   3003 H11Y POPE   23      14.990   0.819   6.717  1.00  0.00      MEMB
ATOM   3004 C312 POPE   23      16.782   0.387   5.522  1.00  0.00      MEMB
ATOM   3005 H12X POPE   23      16.046   0.073   4.744  1.00  0.00      MEMB
ATOM   3006 H12Y POPE   23      17.273  -0.491   6.003  1.00  0.00      MEMB
ATOM   3007 C313 POPE   23      17.838   1.277   4.882  1.00  0.00      MEMB
ATOM   3008 H13X POPE   23      18.717   1.349   5.552  1.00  0.00      MEMB
ATOM   3009 H13Y POPE   23      17.417   2.302   4.737  1.00  0.00      MEMB
ATOM   3010 C314 POPE   23      18.297   0.808   3.534  1.00  0.00      MEMB
ATOM   3011 H14X POPE   23      17.403   0.423   2.987  1.00  0.00      MEMB
ATOM   3012 H14Y POPE   23      19.005  -0.029   3.629  1.00  0.00      MEMB
ATOM   3013 C315 POPE   23      18.931   2.017   2.842  1.00  0.00      MEMB
ATOM   3014 H15X POPE   23      19.590   2.664   3.430  1.00  0.00      MEMB
ATOM   3015 H15Y POPE   23      18.106   2.500   2.288  1.00  0.00      MEMB
ATOM   3016 C316 POPE   23      19.956   1.687   1.924  1.00  0.00      MEMB
ATOM   3017 H16X POPE   23      20.870   1.207   2.235  1.00  0.00      MEMB
ATOM   3018 H16Y POPE   23      20.092   2.340   0.999  1.00  0.00      MEMB
ATOM   3019 H16Z POPE   23      19.426   0.724   1.736  1.00  0.00      MEMB
ATOM   3020  N   POPC   24     -14.026 -16.748  20.510  1.00  1.00      MEMB
ATOM   3021  C12 POPC   24     -13.586 -16.376  19.087  1.00  1.00      MEMB
ATOM   3022 H12A POPC   24     -13.036 -15.444  19.132  1.00  0.00      MEMB
ATOM   3023 H12B POPC   24     -14.461 -16.198  18.479  1.00  0.00      MEMB
ATOM   3024  C13 POPC   24     -12.842 -17.182  21.318  1.00  1.00      MEMB
ATOM   3025 H13A POPC   24     -12.303 -17.980  20.808  1.00  0.00      MEMB
ATOM   3026 H13B POPC   24     -12.136 -16.364  21.421  1.00  0.00      MEMB
ATOM   3027 H13C POPC   24     -13.091 -17.517  22.308  1.00  0.00      MEMB
ATOM   3028  C14 POPC   24     -14.584 -15.530  21.161  1.00  1.00      MEMB
ATOM   3029 H14A POPC   24     -14.884 -15.749  22.174  1.00  0.00      MEMB
ATOM   3030 H14B POPC   24     -13.828 -14.755  21.173  1.00  0.00      MEMB
ATOM   3031 H14C POPC   24     -15.468 -15.127  20.669  1.00  0.00      MEMB
ATOM   3032  C15 POPC   24     -15.061 -17.821  20.511  1.00  1.00      MEMB
ATOM   3033 H15A POPC   24     -15.940 -17.410  20.012  1.00  0.00      MEMB
ATOM   3034 H15B POPC   24     -15.258 -18.125  21.531  1.00  0.00      MEMB
ATOM   3035 H15C POPC   24     -14.700 -18.679  19.940  1.00  0.00      MEMB
ATOM   3036  C11 POPC   24     -12.698 -17.335  18.268  1.00  1.00      MEMB
ATOM   3037 H11A POPC   24     -11.635 -17.183  18.529  1.00  0.00      MEMB
ATOM   3038 H11B POPC   24     -12.767 -17.081  17.185  1.00  0.00      MEMB
ATOM   3039  P   POPC   24     -12.712 -19.899  17.625  1.00  1.00      MEMB
ATOM   3040  O13 POPC   24     -14.022 -20.403  17.175  1.00  1.00      MEMB
ATOM   3041  O14 POPC   24     -11.886 -20.778  18.466  1.00  1.00      MEMB
ATOM   3042  O12 POPC   24     -13.059 -18.668  18.525  1.00  1.00      MEMB
ATOM   3043  O11 POPC   24     -11.885 -19.358  16.396  1.00  1.00      MEMB
ATOM   3044  C1  POPC   24     -10.505 -19.017  16.438  1.00  0.00      MEMB
ATOM   3045  HA  POPC   24      -9.919 -19.684  17.106  1.00  0.00      MEMB
ATOM   3046  HB  POPC   24     -10.412 -18.019  16.905  1.00  0.00      MEMB
ATOM   3047  C2  POPC   24      -9.875 -19.015  15.000  1.00  0.00      MEMB
ATOM   3048  HS  POPC   24      -8.910 -18.453  15.056  1.00  0.00      MEMB
ATOM   3049  O21 POPC   24     -10.744 -18.461  13.991  1.00  0.00      MEMB
ATOM   3050  C21 POPC   24     -10.969 -17.174  14.147  1.00  0.00      MEMB
ATOM   3051  O22 POPC   24     -10.427 -16.454  14.966  1.00  0.00      MEMB
ATOM   3052  C22 POPC   24     -11.961 -16.681  13.109  1.00  0.00      MEMB
ATOM   3053  H2R POPC   24     -11.890 -15.576  13.057  1.00  0.00      MEMB
ATOM   3054  H2S POPC   24     -12.981 -16.942  13.454  1.00  0.00      MEMB
ATOM   3055  C3  POPC   24      -9.511 -20.453  14.545  1.00  0.00      MEMB
ATOM   3056  HX  POPC   24      -8.670 -20.769  15.189  1.00  0.00      MEMB
ATOM   3057  HY  POPC   24      -9.124 -20.431  13.501  1.00  0.00      MEMB
ATOM   3058  O31 POPC   24     -10.612 -21.366  14.708  1.00  0.00      MEMB
ATOM   3059  C31 POPC   24     -11.322 -21.534  13.598  1.00  0.00      MEMB
ATOM   3060  O32 POPC   24     -10.924 -21.333  12.465  1.00  0.00      MEMB
ATOM   3061  C32 POPC   24     -12.675 -22.116  13.959  1.00  0.00      MEMB
ATOM   3062  H2X POPC   24     -12.719 -22.265  15.050  1.00  0.00      MEMB
ATOM   3063  H2Y POPC   24     -12.811 -23.055  13.409  1.00  0.00      MEMB
ATOM   3064  C23 POPC   24     -11.737 -17.304  11.714  1.00  0.00      MEMB
ATOM   3065  H3R POPC   24     -12.421 -16.779  11.021  1.00  0.00      MEMB
ATOM   3066  H3S POPC   24     -12.052 -18.365  11.733  1.00  0.00      MEMB
ATOM   3067  C24 POPC   24     -10.327 -17.147  11.135  1.00  0.00      MEMB
ATOM   3068  H4R POPC   24      -9.569 -17.595  11.817  1.00  0.00      MEMB
ATOM   3069  H4S POPC   24     -10.166 -16.042  11.002  1.00  0.00      MEMB
ATOM   3070  C25 POPC   24     -10.093 -17.835   9.785  1.00  0.00      MEMB
ATOM   3071  H5R POPC   24      -8.995 -17.925   9.599  1.00  0.00      MEMB
ATOM   3072  H5S POPC   24     -10.521 -17.148   9.028  1.00  0.00      MEMB
ATOM   3073  C26 POPC   24     -10.712 -19.232   9.595  1.00  0.00      MEMB
ATOM   3074  H6R POPC   24     -11.822 -19.118   9.590  1.00  0.00      MEMB
ATOM   3075  H6S POPC   24     -10.370 -19.867  10.447  1.00  0.00      MEMB
ATOM   3076  C27 POPC   24     -10.200 -19.816   8.256  1.00  0.00      MEMB
ATOM   3077  H7R POPC   24      -9.141 -19.506   8.210  1.00  0.00      MEMB
ATOM   3078  H7S POPC   24     -10.705 -19.317   7.402  1.00  0.00      MEMB
ATOM   3079  C28 POPC   24     -10.161 -21.336   8.023  1.00  0.00      MEMB
ATOM   3080  H8R POPC   24      -9.546 -21.854   8.793  1.00  0.00      MEMB
ATOM   3081  H8S POPC   24      -9.665 -21.514   7.039  1.00  0.00      MEMB
ATOM   3082  C29 POPC   24     -11.566 -21.833   8.112  1.00  0.00      MEMB
ATOM   3083  H91 POPC   24     -11.898 -21.824   9.143  1.00  0.00      MEMB
ATOM   3084 C210 POPC   24     -12.451 -22.146   7.166  1.00  0.00      MEMB
ATOM   3085 H101 POPC   24     -13.442 -22.520   7.461  1.00  0.00      MEMB
ATOM   3086 C211 POPC   24     -12.198 -22.061   5.712  1.00  0.00      MEMB
ATOM   3087 H11R POPC   24     -11.725 -22.983   5.600  1.00  0.00      MEMB
ATOM   3088 H11S POPC   24     -11.408 -21.361   5.407  1.00  0.00      MEMB
ATOM   3089 C212 POPC   24     -13.475 -21.881   4.889  1.00  0.00      MEMB
ATOM   3090 H12R POPC   24     -13.873 -20.884   5.121  1.00  0.00      MEMB
ATOM   3091 H12S POPC   24     -14.242 -22.634   5.129  1.00  0.00      MEMB
ATOM   3092 C213 POPC   24     -13.333 -21.939   3.377  1.00  0.00      MEMB
ATOM   3093 H13R POPC   24     -13.172 -22.900   2.879  1.00  0.00      MEMB
ATOM   3094 H13S POPC   24     -12.443 -21.394   3.061  1.00  0.00      MEMB
ATOM   3095 C214 POPC   24     -14.588 -21.559   2.662  1.00  0.00      MEMB
ATOM   3096 H14R POPC   24     -15.532 -21.583   3.178  1.00  0.00      MEMB
ATOM   3097 H14S POPC   24     -14.891 -22.513   2.186  1.00  0.00      MEMB
ATOM   3098 C215 POPC   24     -14.278 -20.236   1.895  1.00  0.00      MEMB
ATOM   3099 H15R POPC   24     -13.360 -20.348   1.261  1.00  0.00      MEMB
ATOM   3100 H15S POPC   24     -14.075 -19.564   2.740  1.00  0.00      MEMB
ATOM   3101 C216 POPC   24     -15.421 -19.385   1.188  1.00  0.00      MEMB
ATOM   3102 H16R POPC   24     -15.388 -18.429   0.813  1.00  0.00      MEMB
ATOM   3103 H16S POPC   24     -16.285 -19.546   1.907  1.00  0.00      MEMB
ATOM   3104 C217 POPC   24     -15.862 -19.525  -0.479  1.00  0.00      MEMB
ATOM   3105 H17R POPC   24     -16.922 -19.624  -0.710  1.00  0.00      MEMB
ATOM   3106 H17S POPC   24     -15.832 -20.605  -0.873  1.00  0.00      MEMB
ATOM   3107 C218 POPC   24     -14.849 -19.818  -1.304  1.00  0.00      MEMB
ATOM   3108 H18R POPC   24     -14.267 -20.309  -0.363  1.00  0.00      MEMB
ATOM   3109 H18S POPC   24     -14.420 -18.943  -1.558  1.00  0.00      MEMB
ATOM   3110 H18T POPC   24     -15.096 -20.413  -2.321  1.00  0.00      MEMB
ATOM   3111  C33 POPC   24     -13.858 -21.244  13.623  1.00  0.00      MEMB
ATOM   3112  H3X POPC   24     -13.903 -20.349  14.267  1.00  0.00      MEMB
ATOM   3113  H3Y POPC   24     -14.797 -21.800  13.874  1.00  0.00      MEMB
ATOM   3114  C34 POPC   24     -13.810 -20.903  12.170  1.00  0.00      MEMB
ATOM   3115  H4X POPC   24     -13.835 -21.788  11.507  1.00  0.00      MEMB
ATOM   3116  H4Y POPC   24     -13.166 -20.078  11.811  1.00  0.00      MEMB
ATOM   3117  C35 POPC   24     -15.039 -20.330  11.892  1.00  0.00      MEMB
ATOM   3118  H5X POPC   24     -15.254 -19.493  12.594  1.00  0.00      MEMB
ATOM   3119  H5Y POPC   24     -15.795 -21.190  12.181  1.00  0.00      MEMB
ATOM   3120  C36 POPC   24     -15.049 -19.710  10.389  1.00  0.00      MEMB
ATOM   3121  H6X POPC   24     -16.044 -19.023  10.011  1.00  0.00      MEMB
ATOM   3122  H6Y POPC   24     -14.893 -20.690   9.827  1.00  0.00      MEMB
ATOM   3123  C37 POPC   24     -14.739 -18.389   9.930  1.00  0.00      MEMB
ATOM   3124  H7X POPC   24     -13.749 -18.693  10.147  1.00  0.00      MEMB
ATOM   3125  H7Y POPC   24     -15.273 -17.610  10.559  1.00  0.00      MEMB
ATOM   3126  C38 POPC   24     -15.016 -18.161   8.452  1.00  0.00      MEMB
ATOM   3127  H8X POPC   24     -15.342 -17.142   8.269  1.00  0.00      MEMB
ATOM   3128  H8Y POPC   24     -15.810 -18.780   8.217  1.00  0.00      MEMB
ATOM   3129  C39 POPC   24     -14.014 -18.701   7.497  1.00  0.00      MEMB
ATOM   3130  H9X POPC   24     -13.972 -19.815   7.605  1.00  0.00      MEMB
ATOM   3131  H9Y POPC   24     -13.109 -18.216   7.891  1.00  0.00      MEMB
ATOM   3132 C310 POPC   24     -14.196 -18.268   6.035  1.00  0.00      MEMB
ATOM   3133 H10X POPC   24     -15.094 -18.722   5.557  1.00  0.00      MEMB
ATOM   3134 H10Y POPC   24     -13.290 -18.687   5.555  1.00  0.00      MEMB
ATOM   3135 C311 POPC   24     -14.166 -16.738   5.810  1.00  0.00      MEMB
ATOM   3136 H11X POPC   24     -13.261 -16.318   6.311  1.00  0.00      MEMB
ATOM   3137 H11Y POPC   24     -15.069 -16.301   6.274  1.00  0.00      MEMB
ATOM   3138 C312 POPC   24     -14.106 -16.265   4.346  1.00  0.00      MEMB
ATOM   3139 H12X POPC   24     -13.924 -15.165   4.310  1.00  0.00      MEMB
ATOM   3140 H12Y POPC   24     -15.089 -16.432   3.852  1.00  0.00      MEMB
ATOM   3141 C313 POPC   24     -12.929 -16.915   3.625  1.00  0.00      MEMB
ATOM   3142 H13X POPC   24     -13.013 -18.016   3.710  1.00  0.00      MEMB
ATOM   3143 H13Y POPC   24     -12.008 -16.681   4.199  1.00  0.00      MEMB
ATOM   3144 C314 POPC   24     -12.811 -16.537   2.146  1.00  0.00      MEMB
ATOM   3145 H14X POPC   24     -12.457 -15.488   2.013  1.00  0.00      MEMB
ATOM   3146 H14Y POPC   24     -13.832 -16.590   1.697  1.00  0.00      MEMB
ATOM   3147 C315 POPC   24     -11.880 -17.522   1.432  1.00  0.00      MEMB
ATOM   3148 H15X POPC   24     -12.292 -18.543   1.493  1.00  0.00      MEMB
ATOM   3149 H15Y POPC   24     -10.914 -17.580   1.966  1.00  0.00      MEMB
ATOM   3150 C316 POPC   24     -11.602 -17.245  -0.032  1.00  0.00      MEMB
ATOM   3151 H16X POPC   24     -12.545 -17.179  -0.613  1.00  0.00      MEMB
ATOM   3152 H16Y POPC   24     -11.050 -18.112  -0.455  1.00  0.00      MEMB
ATOM   3153 H16Z POPC   24     -10.989 -16.315  -0.095  1.00  0.00      MEMB
ATOM   3154  N   POPE   25      18.745  18.229  19.626  1.00  0.00      MEMB
ATOM   3155  HN1 POPE   25      17.738  18.437  19.789  1.00  0.00      MEMB
ATOM   3156  HN2 POPE   25      19.162  17.952  20.537  1.00  0.00      MEMB
ATOM   3157  HN3 POPE   25      19.218  19.060  19.232  1.00  0.00      MEMB
ATOM   3158  C12 POPE   25      18.827  17.106  18.620  1.00  0.00      MEMB
ATOM   3159 H12A POPE   25      19.850  16.688  18.618  1.00  0.00      MEMB
ATOM   3160 H12B POPE   25      18.645  17.566  17.627  1.00  0.00      MEMB
ATOM   3161  C11 POPE   25      17.823  16.004  18.968  1.00  0.00      MEMB
ATOM   3162 H11A POPE   25      17.986  15.685  20.028  1.00  0.00      MEMB
ATOM   3163 H11B POPE   25      18.017  15.120  18.343  1.00  0.00      MEMB
ATOM   3164  P   POPE   25      15.184  15.600  19.024  1.00  0.00      MEMB
ATOM   3165  O13 POPE   25      13.996  16.465  19.033  1.00  0.00      MEMB
ATOM   3166  O14 POPE   25      15.480  14.781  20.224  1.00  0.00      MEMB
ATOM   3167  O11 POPE   25      15.073  14.552  17.841  1.00  0.00      MEMB
ATOM   3168  O12 POPE   25      16.508  16.487  18.713  1.00  0.00      MEMB
ATOM   3169  C1  POPE   25      13.825  14.313  17.188  1.00  0.00      MEMB
ATOM   3170  HA  POPE   25      12.961  14.806  17.687  1.00  0.00      MEMB
ATOM   3171  HB  POPE   25      13.605  13.212  17.173  1.00  0.00      MEMB
ATOM   3172  C2  POPE   25      13.858  14.825  15.723  1.00  0.00      MEMB
ATOM   3173  HS  POPE   25      13.981  13.829  15.194  1.00  0.00      MEMB
ATOM   3174  O21 POPE   25      14.921  15.706  15.460  1.00  0.00      MEMB
ATOM   3175  C21 POPE   25      16.009  15.244  14.961  1.00  0.00      MEMB
ATOM   3176  O22 POPE   25      16.245  14.090  14.647  1.00  0.00      MEMB
ATOM   3177  C22 POPE   25      16.953  16.441  14.782  1.00  0.00      MEMB
ATOM   3178  H2R POPE   25      17.192  16.796  15.809  1.00  0.00      MEMB
ATOM   3179  H2S POPE   25      16.436  17.281  14.270  1.00  0.00      MEMB
ATOM   3180  C3  POPE   25      12.642  15.700  15.211  1.00  0.00      MEMB
ATOM   3181  HX  POPE   25      12.352  16.458  15.894  1.00  0.00      MEMB
ATOM   3182  HY  POPE   25      11.652  15.424  15.458  1.00  0.00      MEMB
ATOM   3183  O31 POPE   25      12.576  15.960  13.755  1.00  0.00      MEMB
ATOM   3184  C31 POPE   25      11.324  15.695  13.138  1.00  0.00      MEMB
ATOM   3185  O32 POPE   25      10.359  15.381  13.840  1.00  0.00      MEMB
ATOM   3186  C32 POPE   25      11.317  15.741  11.716  1.00  0.00      MEMB
ATOM   3187  H2X POPE   25      11.696  14.941  11.172  1.00  0.00      MEMB
ATOM   3188  H2Y POPE   25      12.080  16.310  11.357  1.00  0.00      MEMB
ATOM   3189  C23 POPE   25      18.255  16.048  14.044  1.00  0.00      MEMB
ATOM   3190  H3R POPE   25      18.760  15.186  14.546  1.00  0.00      MEMB
ATOM   3191  H3S POPE   25      18.880  16.956  14.128  1.00  0.00      MEMB
ATOM   3192  C24 POPE   25      18.108  15.759  12.534  1.00  0.00      MEMB
ATOM   3193  H4R POPE   25      17.371  16.470  12.100  1.00  0.00      MEMB
ATOM   3194  H4S POPE   25      17.737  14.723  12.420  1.00  0.00      MEMB
ATOM   3195  C25 POPE   25      19.419  15.872  11.744  1.00  0.00      MEMB
ATOM   3196  H5R POPE   25      20.167  15.110  12.070  1.00  0.00      MEMB
ATOM   3197  H5S POPE   25      19.775  16.884  12.007  1.00  0.00      MEMB
ATOM   3198  C26 POPE   25      19.350  15.731  10.214  1.00  0.00      MEMB
ATOM   3199  H6R POPE   25      19.219  14.656   9.969  1.00  0.00      MEMB
ATOM   3200  H6S POPE   25      20.300  16.071   9.740  1.00  0.00      MEMB
ATOM   3201  C27 POPE   25      18.295  16.554   9.506  1.00  0.00      MEMB
ATOM   3202  H7R POPE   25      18.471  17.641   9.738  1.00  0.00      MEMB
ATOM   3203  H7S POPE   25      17.294  16.225   9.849  1.00  0.00      MEMB
ATOM   3204  C28 POPE   25      18.404  16.327   7.985  1.00  0.00      MEMB
ATOM   3205  H8R POPE   25      19.446  16.592   7.706  1.00  0.00      MEMB
ATOM   3206  H8S POPE   25      17.752  17.113   7.558  1.00  0.00      MEMB
ATOM   3207  C29 POPE   25      18.062  14.980   7.376  1.00  0.00      MEMB
ATOM   3208  H91 POPE   25      18.943  14.357   7.097  1.00  0.00      MEMB
ATOM   3209 C210 POPE   25      16.801  14.599   7.030  1.00  0.00      MEMB
ATOM   3210 H101 POPE   25      16.632  13.627   6.536  1.00  0.00      MEMB
ATOM   3211 C211 POPE   25      15.523  15.416   7.183  1.00  0.00      MEMB
ATOM   3212 H11R POPE   25      15.709  16.463   7.499  1.00  0.00      MEMB
ATOM   3213 H11S POPE   25      14.880  14.988   7.988  1.00  0.00      MEMB
ATOM   3214 C212 POPE   25      14.720  15.666   5.882  1.00  0.00      MEMB
ATOM   3215 H12R POPE   25      13.787  16.190   6.164  1.00  0.00      MEMB
ATOM   3216 H12S POPE   25      14.491  14.722   5.345  1.00  0.00      MEMB
ATOM   3217 C213 POPE   25      15.411  16.609   4.899  1.00  0.00      MEMB
ATOM   3218 H13R POPE   25      16.489  16.326   4.881  1.00  0.00      MEMB
ATOM   3219 H13S POPE   25      15.318  17.679   5.194  1.00  0.00      MEMB
ATOM   3220 C214 POPE   25      14.838  16.549   3.489  1.00  0.00      MEMB
ATOM   3221 H14R POPE   25      13.774  16.867   3.437  1.00  0.00      MEMB
ATOM   3222 H14S POPE   25      14.835  15.499   3.144  1.00  0.00      MEMB
ATOM   3223 C215 POPE   25      15.568  17.586   2.647  1.00  0.00      MEMB
ATOM   3224 H15R POPE   25      15.065  18.542   2.896  1.00  0.00      MEMB
ATOM   3225 H15S POPE   25      15.438  17.402   1.571  1.00  0.00      MEMB
ATOM   3226 C216 POPE   25      17.064  17.753   2.915  1.00  0.00      MEMB
ATOM   3227 H16R POPE   25      17.502  16.750   2.828  1.00  0.00      MEMB
ATOM   3228 H16S POPE   25      17.358  18.143   3.917  1.00  0.00      MEMB
ATOM   3229 C217 POPE   25      17.695  18.626   1.860  1.00  0.00      MEMB
ATOM   3230 H17R POPE   25      17.487  18.259   0.857  1.00  0.00      MEMB
ATOM   3231 H17S POPE   25      18.781  18.757   2.095  1.00  0.00      MEMB
ATOM   3232 C218 POPE   25      17.069  19.916   1.816  1.00  0.00      MEMB
ATOM   3233 H18R POPE   25      17.337  20.174   2.893  1.00  0.00      MEMB
ATOM   3234 H18S POPE   25      15.943  20.017   1.693  1.00  0.00      MEMB
ATOM   3235 H18T POPE   25      17.525  20.690   1.164  1.00  0.00      MEMB
ATOM   3236  C33 POPE   25      10.038  15.943  11.191  1.00  0.00      MEMB
ATOM   3237  H3X POPE   25       9.135  16.343  11.593  1.00  0.00      MEMB
ATOM   3238  H3Y POPE   25       9.661  15.033  10.981  1.00  0.00      MEMB
ATOM   3239  C34 POPE   25      10.226  16.358  10.035  1.00  0.00      MEMB
ATOM   3240  H4X POPE   25      10.690  15.439   9.469  1.00  0.00      MEMB
ATOM   3241  H4Y POPE   25      11.078  16.983   9.758  1.00  0.00      MEMB
ATOM   3242  C35 POPE   25       8.866  17.059   9.689  1.00  0.00      MEMB
ATOM   3243  H5X POPE   25       8.289  17.622  10.331  1.00  0.00      MEMB
ATOM   3244  H5Y POPE   25       7.914  16.571   9.518  1.00  0.00      MEMB
ATOM   3245  C36 POPE   25       8.851  17.858   8.637  1.00  0.00      MEMB
ATOM   3246  H6X POPE   25       9.237  18.797   8.543  1.00  0.00      MEMB
ATOM   3247  H6Y POPE   25       7.854  18.170   8.394  1.00  0.00      MEMB
ATOM   3248  C37 POPE   25       9.523  17.165   7.765  1.00  0.00      MEMB
ATOM   3249  H7X POPE   25       9.887  15.781   7.358  1.00  0.00      MEMB
ATOM   3250  H7Y POPE   25      10.353  16.571   8.094  1.00  0.00      MEMB
ATOM   3251  C38 POPE   25       9.733  18.304   5.758  1.00  0.00      MEMB
ATOM   3252  H8X POPE   25       8.878  18.674   5.468  1.00  0.00      MEMB
ATOM   3253  H8Y POPE   25      10.059  16.663   4.294  1.00  0.00      MEMB
ATOM   3254  C39 POPE   25      10.477  19.656   5.419  1.00  0.00      MEMB
ATOM   3255  H9X POPE   25      11.202  19.483   5.830  1.00  0.00      MEMB
ATOM   3256  H9Y POPE   25       9.840  20.219   5.979  1.00  0.00      MEMB
ATOM   3257 C310 POPE   25      11.370  20.063   4.203  1.00  0.00      MEMB
ATOM   3258 H10X POPE   25      11.984  19.106   3.912  1.00  0.00      MEMB
ATOM   3259 H10Y POPE   25      12.051  20.693   4.678  1.00  0.00      MEMB
ATOM   3260 C311 POPE   25      10.249  20.717   3.312  1.00  0.00      MEMB
ATOM   3261 H11X POPE   25       9.449  21.001   3.976  1.00  0.00      MEMB
ATOM   3262 H11Y POPE   25       9.243  20.204   2.910  1.00  0.00      MEMB
ATOM   3263 C312 POPE   25      10.718  20.841   1.918  1.00  0.00      MEMB
ATOM   3264 H12X POPE   25      11.475  21.454   2.367  1.00  0.00      MEMB
ATOM   3265 H12Y POPE   25       9.738  21.174   1.644  1.00  0.00      MEMB
ATOM   3266 C313 POPE   25      11.481  19.840   0.969  1.00  0.00      MEMB
ATOM   3267 H13X POPE   25      12.316  19.287   1.440  1.00  0.00      MEMB
ATOM   3268 H13Y POPE   25      11.714  20.428   0.120  1.00  0.00      MEMB
ATOM   3269 C314 POPE   25      10.905  18.694   0.140  1.00  0.00      MEMB
ATOM   3270 H14X POPE   25      11.159  17.794   0.586  1.00  0.00      MEMB
ATOM   3271 H14Y POPE   25      11.283  18.251  -0.711  1.00  0.00      MEMB
ATOM   3272 C315 POPE   25       9.606  18.714  -0.225  1.00  0.00      MEMB
ATOM   3273 H15X POPE   25       8.774  18.890   0.657  1.00  0.00      MEMB
ATOM   3274 H15Y POPE   25       9.051  17.762  -0.492  1.00  0.00      MEMB
ATOM   3275 C316 POPE   25      10.127  19.746  -1.432  1.00  0.00      MEMB
ATOM   3276 H16X POPE   25      10.779  19.590  -2.149  1.00  0.00      MEMB
ATOM   3277 H16Y POPE   25      10.305  20.919  -1.097  1.00  0.00      MEMB
ATOM   3278 H16Z POPE   25       9.253  19.662  -2.115  1.00  0.00      MEMB
ATOM   3279  C12 PNPI   26     -21.232 -11.720  22.661  1.00  0.00      MEMB
ATOM   3280  H2  PNPI   26     -21.303 -12.758  22.256  1.00  0.00      MEMB
ATOM   3281  O2  PNPI   26     -22.230 -10.925  22.019  1.00  0.00      MEMB
ATOM   3282  HO2 PNPI   26     -22.045 -10.014  22.264  1.00  0.00      MEMB
ATOM   3283  C13 PNPI   26     -21.445 -11.752  24.167  1.00  0.00      MEMB
ATOM   3284  H3  PNPI   26     -20.675 -12.448  24.508  1.00  0.00      MEMB
ATOM   3285  O3  PNPI   26     -22.733 -12.304  24.479  1.00  0.00      MEMB
ATOM   3286  HO3 PNPI   26     -22.609 -13.161  24.864  1.00  0.00      MEMB
ATOM   3287  C14 PNPI   26     -21.264 -10.347  24.735  1.00  0.00      MEMB
ATOM   3288  H4  PNPI   26     -22.021  -9.712  24.230  1.00  0.00      MEMB
ATOM   3289  O4  PNPI   26     -21.474 -10.367  26.161  1.00  0.00      MEMB
ATOM   3290  P4  PNPI   26     -22.512  -9.306  26.863  1.00  0.00      MEMB
ATOM   3291 OP42 PNPI   26     -23.986  -9.975  26.683  1.00  0.00      MEMB
ATOM   3292 HP42 PNPI   26     -24.204 -10.643  27.326  1.00  0.00      MEMB
ATOM   3293 OP43 PNPI   26     -22.253  -9.296  28.369  1.00  0.00      MEMB
ATOM   3294 OP44 PNPI   26     -22.574  -7.982  26.109  1.00  0.00      MEMB
ATOM   3295  C15 PNPI   26     -19.874  -9.800  24.370  1.00  0.00      MEMB
ATOM   3296  H5  PNPI   26     -19.038 -10.385  24.825  1.00  0.00      MEMB
ATOM   3297  O5  PNPI   26     -19.899  -8.422  24.784  1.00  0.00      MEMB
ATOM   3298  P5  PNPI   26     -18.741  -7.908  25.834  1.00  0.00      MEMB
ATOM   3299 OP52 PNPI   26     -18.705  -8.907  26.979  1.00  0.00      MEMB
ATOM   3300 OP53 PNPI   26     -17.469  -7.959  24.991  1.00  0.00      MEMB
ATOM   3301 OP54 PNPI   26     -19.124  -6.488  26.234  1.00  0.00      MEMB
ATOM   3302  C16 PNPI   26     -19.684  -9.836  22.845  1.00  0.00      MEMB
ATOM   3303  H6  PNPI   26     -20.518  -9.257  22.406  1.00  0.00      MEMB
ATOM   3304  O6  PNPI   26     -18.428  -9.331  22.390  1.00  0.00      MEMB
ATOM   3305  HO6 PNPI   26     -17.745  -9.753  22.916  1.00  0.00      MEMB
ATOM   3306  C11 PNPI   26     -19.841 -11.238  22.318  1.00  0.00      MEMB
ATOM   3307  H1  PNPI   26     -19.053 -11.821  22.819  1.00  0.00      MEMB
ATOM   3308  P   PNPI   26     -18.917 -12.522  20.095  1.00  0.00      MEMB
ATOM   3309  O13 PNPI   26     -19.521 -13.833  20.386  1.00  0.00      MEMB
ATOM   3310  O14 PNPI   26     -17.466 -12.449  20.362  1.00  0.00      MEMB
ATOM   3311  O12 PNPI   26     -19.708 -11.321  20.896  1.00  0.00      MEMB
ATOM   3312  O11 PNPI   26     -19.104 -12.119  18.612  1.00  0.00      MEMB
ATOM   3313  C1  PNPI   26     -20.285 -11.639  18.040  1.00  0.00      MEMB
ATOM   3314  HA  PNPI   26     -20.035 -10.824  17.323  1.00  0.00      MEMB
ATOM   3315  HB  PNPI   26     -21.082 -11.269  18.738  1.00  0.00      MEMB
ATOM   3316  C2  PNPI   26     -20.798 -12.721  17.168  1.00  0.00      MEMB
ATOM   3317  HS  PNPI   26     -21.127 -13.634  17.763  1.00  0.00      MEMB
ATOM   3318  O21 PNPI   26     -19.879 -12.982  16.099  1.00  0.00      MEMB
ATOM   3319  C21 PNPI   26     -20.158 -14.086  15.499  1.00  0.00      MEMB
ATOM   3320  O22 PNPI   26     -20.986 -14.830  15.883  1.00  0.00      MEMB
ATOM   3321  C22 PNPI   26     -19.234 -14.329  14.355  1.00  0.00      MEMB
ATOM   3322  H2R PNPI   26     -19.470 -15.321  13.915  1.00  0.00      MEMB
ATOM   3323  H2S PNPI   26     -18.284 -14.435  14.922  1.00  0.00      MEMB
ATOM   3324  C3  PNPI   26     -21.987 -12.183  16.604  1.00  0.00      MEMB
ATOM   3325  HX  PNPI   26     -22.231 -13.058  15.956  1.00  0.00      MEMB
ATOM   3326  HY  PNPI   26     -22.782 -12.153  17.438  1.00  0.00      MEMB
ATOM   3327  O31 PNPI   26     -21.818 -11.035  15.694  1.00  0.00      MEMB
ATOM   3328  C31 PNPI   26     -22.796 -10.202  15.853  1.00  0.00      MEMB
ATOM   3329  O32 PNPI   26     -23.597 -10.396  16.753  1.00  0.00      MEMB
ATOM   3330  C32 PNPI   26     -22.686  -9.010  14.859  1.00  0.00      MEMB
ATOM   3331  H2X PNPI   26     -22.011  -8.276  15.317  1.00  0.00      MEMB
ATOM   3332  H2Y PNPI   26     -23.543  -8.391  14.757  1.00  0.00      MEMB
ATOM   3333  C23 PNPI   26     -19.234 -13.127  13.362  1.00  0.00      MEMB
ATOM   3334  H3R PNPI   26     -19.387 -12.157  13.910  1.00  0.00      MEMB
ATOM   3335  H3S PNPI   26     -20.069 -13.156  12.629  1.00  0.00      MEMB
ATOM   3336  C24 PNPI   26     -17.906 -12.942  12.605  1.00  0.00      MEMB
ATOM   3337  H4R PNPI   26     -17.102 -12.848  13.373  1.00  0.00      MEMB
ATOM   3338  H4S PNPI   26     -17.995 -11.967  12.072  1.00  0.00      MEMB
ATOM   3339  C25 PNPI   26     -17.494 -14.026  11.576  1.00  0.00      MEMB
ATOM   3340  H5R PNPI   26     -17.272 -14.962  12.143  1.00  0.00      MEMB
ATOM   3341  H5S PNPI   26     -16.535 -13.731  11.081  1.00  0.00      MEMB
ATOM   3342  C26 PNPI   26     -18.511 -14.296  10.437  1.00  0.00      MEMB
ATOM   3343  H6R PNPI   26     -19.480 -14.636  10.869  1.00  0.00      MEMB
ATOM   3344  H6S PNPI   26     -18.123 -15.124   9.807  1.00  0.00      MEMB
ATOM   3345  C27 PNPI   26     -18.767 -13.144   9.428  1.00  0.00      MEMB
ATOM   3346  H7R PNPI   26     -19.244 -12.312   9.990  1.00  0.00      MEMB
ATOM   3347  H7S PNPI   26     -19.505 -13.492   8.664  1.00  0.00      MEMB
ATOM   3348  C28 PNPI   26     -17.506 -12.545   8.740  1.00  0.00      MEMB
ATOM   3349  H8R PNPI   26     -17.022 -13.215   8.002  1.00  0.00      MEMB
ATOM   3350  H8S PNPI   26     -16.742 -12.441   9.529  1.00  0.00      MEMB
ATOM   3351  C29 PNPI   26     -17.778 -11.167   8.181  1.00  0.00      MEMB
ATOM   3352  H91 PNPI   26     -18.197 -10.461   8.899  1.00  0.00      MEMB
ATOM   3353 C210 PNPI   26     -17.664 -10.753   6.921  1.00  0.00      MEMB
ATOM   3354 H101 PNPI   26     -17.965  -9.705   6.677  1.00  0.00      MEMB
ATOM   3355 C211 PNPI   26     -17.213 -11.695   5.822  1.00  0.00      MEMB
ATOM   3356 H11R PNPI   26     -18.065 -12.220   5.404  1.00  0.00      MEMB
ATOM   3357 H11S PNPI   26     -16.489 -12.469   6.137  1.00  0.00      MEMB
ATOM   3358 C212 PNPI   26     -16.545 -10.984   4.760  1.00  0.00      MEMB
ATOM   3359 H121 PNPI   26     -16.022 -10.258   5.351  1.00  0.00      MEMB
ATOM   3360 C213 PNPI   26     -16.402 -11.270   3.455  1.00  0.00      MEMB
ATOM   3361 H131 PNPI   26     -15.851 -10.632   2.741  1.00  0.00      MEMB
ATOM   3362 C214 PNPI   26     -16.989 -12.507   2.886  1.00  0.00      MEMB
ATOM   3363 H14R PNPI   26     -17.822 -12.966   3.450  1.00  0.00      MEMB
ATOM   3364 H14S PNPI   26     -16.199 -13.270   2.900  1.00  0.00      MEMB
ATOM   3365 C215 PNPI   26     -17.521 -12.271   1.554  1.00  0.00      MEMB
ATOM   3366 H151 PNPI   26     -17.955 -11.306   1.251  1.00  0.00      MEMB
ATOM   3367 C216 PNPI   26     -17.475 -13.150   0.630  1.00  0.00      MEMB
ATOM   3368 H161 PNPI   26     -18.083 -12.707  -0.095  1.00  0.00      MEMB
ATOM   3369 C217 PNPI   26     -16.968 -14.563   0.436  1.00  0.00      MEMB
ATOM   3370 H17R PNPI   26     -16.287 -14.791   1.241  1.00  0.00      MEMB
ATOM   3371 H17S PNPI   26     -16.409 -14.827  -0.531  1.00  0.00      MEMB
ATOM   3372 C218 PNPI   26     -17.904 -15.635   0.654  1.00  0.00      MEMB
ATOM   3373 H18R PNPI   26     -17.271 -16.541   0.800  1.00  0.00      MEMB
ATOM   3374 H18S PNPI   26     -18.552 -15.423   1.524  1.00  0.00      MEMB
ATOM   3375 H18T PNPI   26     -18.456 -15.677  -0.288  1.00  0.00      MEMB
ATOM   3376  C33 PNPI   26     -22.193  -9.452  13.458  1.00  0.00      MEMB
ATOM   3377  H3X PNPI   26     -22.858 -10.232  13.019  1.00  0.00      MEMB
ATOM   3378  H3Y PNPI   26     -21.218  -9.912  13.705  1.00  0.00      MEMB
ATOM   3379  C34 PNPI   26     -21.891  -8.291  12.484  1.00  0.00      MEMB
ATOM   3380  H4X PNPI   26     -21.150  -7.655  13.030  1.00  0.00      MEMB
ATOM   3381  H4Y PNPI   26     -22.796  -7.670  12.372  1.00  0.00      MEMB
ATOM   3382  C35 PNPI   26     -21.284  -8.683  11.100  1.00  0.00      MEMB
ATOM   3383  H5X PNPI   26     -20.489  -9.418  11.329  1.00  0.00      MEMB
ATOM   3384  H5Y PNPI   26     -20.844  -7.778  10.603  1.00  0.00      MEMB
ATOM   3385  C36 PNPI   26     -22.210  -9.310  10.025  1.00  0.00      MEMB
ATOM   3386  H6X PNPI   26     -22.835  -8.460   9.694  1.00  0.00      MEMB
ATOM   3387  H6Y PNPI   26     -22.864 -10.082  10.485  1.00  0.00      MEMB
ATOM   3388  C37 PNPI   26     -21.478  -9.875   8.764  1.00  0.00      MEMB
ATOM   3389  H7X PNPI   26     -20.726 -10.603   9.104  1.00  0.00      MEMB
ATOM   3390  H7Y PNPI   26     -20.951  -9.064   8.205  1.00  0.00      MEMB
ATOM   3391  C38 PNPI   26     -22.312 -10.657   7.738  1.00  0.00      MEMB
ATOM   3392  H8X PNPI   26     -22.846  -9.898   7.159  1.00  0.00      MEMB
ATOM   3393  H8Y PNPI   26     -23.057 -11.337   8.190  1.00  0.00      MEMB
ATOM   3394  C39 PNPI   26     -21.530 -11.580   6.796  1.00  0.00      MEMB
ATOM   3395  H9X PNPI   26     -21.060 -12.409   7.368  1.00  0.00      MEMB
ATOM   3396  H9Y PNPI   26     -20.734 -10.989   6.298  1.00  0.00      MEMB
ATOM   3397 C310 PNPI   26     -22.463 -12.209   5.754  1.00  0.00      MEMB
ATOM   3398 H10X PNPI   26     -22.846 -11.374   5.138  1.00  0.00      MEMB
ATOM   3399 H10Y PNPI   26     -23.326 -12.663   6.263  1.00  0.00      MEMB
ATOM   3400 C311 PNPI   26     -21.854 -13.296   4.858  1.00  0.00      MEMB
ATOM   3401 H11X PNPI   26     -21.608 -14.197   5.482  1.00  0.00      MEMB
ATOM   3402 H11Y PNPI   26     -20.889 -12.944   4.465  1.00  0.00      MEMB
ATOM   3403 C312 PNPI   26     -22.728 -13.534   3.589  1.00  0.00      MEMB
ATOM   3404 H12X PNPI   26     -23.736 -13.684   3.978  1.00  0.00      MEMB
ATOM   3405 H12Y PNPI   26     -22.618 -14.408   2.911  1.00  0.00      MEMB
ATOM   3406 C313 PNPI   26     -22.603 -12.510   2.519  1.00  0.00      MEMB
ATOM   3407 H13X PNPI   26     -21.552 -12.383   2.170  1.00  0.00      MEMB
ATOM   3408 H13Y PNPI   26     -22.974 -11.621   3.023  1.00  0.00      MEMB
ATOM   3409 C314 PNPI   26     -23.538 -12.723   1.351  1.00  0.00      MEMB
ATOM   3410 H14X PNPI   26     -23.561 -11.816   0.739  1.00  0.00      MEMB
ATOM   3411 H14Y PNPI   26     -24.593 -12.917   1.659  1.00  0.00      MEMB
ATOM   3412 C315 PNPI   26     -23.060 -13.786   0.421  1.00  0.00      MEMB
ATOM   3413 H15X PNPI   26     -23.825 -14.013  -0.282  1.00  0.00      MEMB
ATOM   3414 H15Y PNPI   26     -23.246 -14.633   0.848  1.00  0.00      MEMB
ATOM   3415 C316 PNPI   26     -21.630 -13.971   0.038  1.00  0.00      MEMB
ATOM   3416 H16X PNPI   26     -21.496 -13.105  -0.617  1.00  0.00      MEMB
ATOM   3417 H16Y PNPI   26     -20.977 -13.866   0.914  1.00  0.00      MEMB
ATOM   3418 H16Z PNPI   26     -21.387 -14.961  -0.425  1.00  0.00      MEMB
ATOM   3419  N   POPS   27      18.844 -13.067  20.141  1.00  0.00      MEMB
ATOM   3420  HN1 POPS   27      19.139 -13.838  20.766  1.00  0.00      MEMB
ATOM   3421  HN2 POPS   27      19.588 -12.899  19.453  1.00  0.00      MEMB
ATOM   3422  HN3 POPS   27      18.648 -12.232  20.719  1.00  0.00      MEMB
ATOM   3423  C12 POPS   27      17.544 -13.347  19.442  1.00  0.00      MEMB
ATOM   3424 H12A POPS   27      17.338 -12.454  18.867  1.00  0.00      MEMB
ATOM   3425  C13 POPS   27      16.389 -13.542  20.445  1.00  0.00      MEMB
ATOM   3426 O13A POPS   27      16.668 -13.524  21.676  1.00  0.00      MEMB
ATOM   3427 O13B POPS   27      15.234 -13.676  19.972  1.00  0.00      MEMB
ATOM   3428  C11 POPS   27      17.648 -14.582  18.494  1.00  0.00      MEMB
ATOM   3429 H11A POPS   27      16.876 -14.542  17.687  1.00  0.00      MEMB
ATOM   3430 H11B POPS   27      17.419 -15.473  19.127  1.00  0.00      MEMB
ATOM   3431  P   POPS   27      19.690 -16.084  17.801  1.00  0.00      MEMB
ATOM   3432  O13 POPS   27      19.505 -16.716  19.129  1.00  0.00      MEMB
ATOM   3433  O14 POPS   27      21.032 -15.782  17.316  1.00  0.00      MEMB
ATOM   3434  O12 POPS   27      18.945 -14.666  17.894  1.00  0.00      MEMB
ATOM   3435  O11 POPS   27      18.893 -16.858  16.667  1.00  0.00      MEMB
ATOM   3436  C1  POPS   27      18.357 -18.183  16.853  1.00  0.00      MEMB
ATOM   3437  HA  POPS   27      17.388 -18.143  17.395  1.00  0.00      MEMB
ATOM   3438  HB  POPS   27      19.050 -18.821  17.443  1.00  0.00      MEMB
ATOM   3439  C2  POPS   27      18.242 -19.020  15.535  1.00  0.00      MEMB
ATOM   3440  HS  POPS   27      18.200 -20.119  15.760  1.00  0.00      MEMB
ATOM   3441  O21 POPS   27      19.322 -18.735  14.685  1.00  0.00      MEMB
ATOM   3442  C21 POPS   27      20.406 -19.268  15.165  1.00  0.00      MEMB
ATOM   3443  O22 POPS   27      20.516 -20.198  15.935  1.00  0.00      MEMB
ATOM   3444  C22 POPS   27      21.508 -18.673  14.476  1.00  0.00      MEMB
ATOM   3445  H2R POPS   27      22.218 -19.542  14.444  1.00  0.00      MEMB
ATOM   3446  H2S POPS   27      22.065 -17.946  15.114  1.00  0.00      MEMB
ATOM   3447  C3  POPS   27      16.976 -18.702  14.748  1.00  0.00      MEMB
ATOM   3448  HX  POPS   27      16.205 -19.066  15.467  1.00  0.00      MEMB
ATOM   3449  HY  POPS   27      16.949 -19.331  13.823  1.00  0.00      MEMB
ATOM   3450  O31 POPS   27      16.791 -17.283  14.512  1.00  0.00      MEMB
ATOM   3451  C31 POPS   27      17.048 -16.787  13.301  1.00  0.00      MEMB
ATOM   3452  O32 POPS   27      17.486 -17.411  12.351  1.00  0.00      MEMB
ATOM   3453  C32 POPS   27      16.496 -15.344  13.243  1.00  0.00      MEMB
ATOM   3454  H2X POPS   27      16.965 -14.679  13.994  1.00  0.00      MEMB
ATOM   3455  H2Y POPS   27      15.398 -15.429  13.420  1.00  0.00      MEMB
ATOM   3456  C23 POPS   27      21.041 -18.110  13.056  1.00  0.00      MEMB
ATOM   3457  H3R POPS   27      20.708 -17.062  13.095  1.00  0.00      MEMB
ATOM   3458  H3S POPS   27      20.541 -18.937  12.508  1.00  0.00      MEMB
ATOM   3459  C24 POPS   27      21.975 -17.800  11.943  1.00  0.00      MEMB
ATOM   3460  H4R POPS   27      22.297 -18.954  12.104  1.00  0.00      MEMB
ATOM   3461  H4S POPS   27      22.689 -16.936  12.244  1.00  0.00      MEMB
ATOM   3462  C25 POPS   27      21.898 -17.891  10.465  1.00  0.00      MEMB
ATOM   3463  H5R POPS   27      21.510 -18.927  10.501  1.00  0.00      MEMB
ATOM   3464  H5S POPS   27      22.818 -17.881   9.776  1.00  0.00      MEMB
ATOM   3465  C26 POPS   27      21.222 -16.748  10.066  1.00  0.00      MEMB
ATOM   3466  H6R POPS   27      21.948 -15.948   9.791  1.00  0.00      MEMB
ATOM   3467  H6S POPS   27      20.594 -16.504  10.945  1.00  0.00      MEMB
ATOM   3468  C27 POPS   27      20.359 -17.338   9.038  1.00  0.00      MEMB
ATOM   3469  H7R POPS   27      19.594 -16.559   8.938  1.00  0.00      MEMB
ATOM   3470  H7S POPS   27      19.916 -18.266   9.495  1.00  0.00      MEMB
ATOM   3471  C28 POPS   27      21.073 -17.670   7.734  1.00  0.00      MEMB
ATOM   3472  H8R POPS   27      20.428 -18.380   7.213  1.00  0.00      MEMB
ATOM   3473  H8S POPS   27      22.015 -18.227   7.808  1.00  0.00      MEMB
ATOM   3474  C29 POPS   27      21.409 -16.459   6.934  1.00  0.00      MEMB
ATOM   3475  H91 POPS   27      22.407 -16.061   7.112  1.00  0.00      MEMB
ATOM   3476 C210 POPS   27      20.573 -15.803   6.144  1.00  0.00      MEMB
ATOM   3477 H101 POPS   27      20.951 -14.991   5.493  1.00  0.00      MEMB
ATOM   3478 C211 POPS   27      19.137 -16.275   6.012  1.00  0.00      MEMB
ATOM   3479 H11R POPS   27      18.424 -15.503   5.842  1.00  0.00      MEMB
ATOM   3480 H11S POPS   27      18.833 -17.033   6.737  1.00  0.00      MEMB
ATOM   3481 C212 POPS   27      18.745 -16.861   4.778  1.00  0.00      MEMB
ATOM   3482 H12R POPS   27      19.427 -17.612   4.965  1.00  0.00      MEMB
ATOM   3483 H12S POPS   27      19.352 -16.244   4.135  1.00  0.00      MEMB
ATOM   3484 C213 POPS   27      17.354 -17.332   4.226  1.00  0.00      MEMB
ATOM   3485 H13R POPS   27      16.880 -18.085   4.868  1.00  0.00      MEMB
ATOM   3486 H13S POPS   27      17.319 -17.891   3.220  1.00  0.00      MEMB
ATOM   3487 C214 POPS   27      16.633 -16.147   3.859  1.00  0.00      MEMB
ATOM   3488 H14R POPS   27      17.247 -15.580   3.121  1.00  0.00      MEMB
ATOM   3489 H14S POPS   27      16.586 -15.690   4.861  1.00  0.00      MEMB
ATOM   3490 C215 POPS   27      15.262 -16.501   3.387  1.00  0.00      MEMB
ATOM   3491 H15R POPS   27      14.667 -15.573   3.469  1.00  0.00      MEMB
ATOM   3492 H15S POPS   27      14.855 -17.202   4.150  1.00  0.00      MEMB
ATOM   3493 C216 POPS   27      15.222 -17.059   1.962  1.00  0.00      MEMB
ATOM   3494 H16R POPS   27      14.176 -17.350   1.725  1.00  0.00      MEMB
ATOM   3495 H16S POPS   27      15.935 -17.860   1.707  1.00  0.00      MEMB
ATOM   3496 C217 POPS   27      15.717 -16.156   0.911  1.00  0.00      MEMB
ATOM   3497 H17R POPS   27      15.801 -16.759  -0.057  1.00  0.00      MEMB
ATOM   3498 H17S POPS   27      16.556 -15.513   1.176  1.00  0.00      MEMB
ATOM   3499 C218 POPS   27      14.769 -15.209   0.737  1.00  0.00      MEMB
ATOM   3500 H18R POPS   27      14.038 -15.958   0.254  1.00  0.00      MEMB
ATOM   3501 H18S POPS   27      15.080 -14.303   0.089  1.00  0.00      MEMB
ATOM   3502 H18T POPS   27      14.119 -14.803   1.469  1.00  0.00      MEMB
ATOM   3503  C33 POPS   27      16.686 -14.669  11.872  1.00  0.00      MEMB
ATOM   3504  H3X POPS   27      15.959 -15.146  11.177  1.00  0.00      MEMB
ATOM   3505  H3Y POPS   27      17.732 -14.740  11.492  1.00  0.00      MEMB
ATOM   3506  C34 POPS   27      16.378 -13.180  11.850  1.00  0.00      MEMB
ATOM   3507  H4X POPS   27      17.124 -12.642  12.463  1.00  0.00      MEMB
ATOM   3508  H4Y POPS   27      15.399 -13.034  12.351  1.00  0.00      MEMB
ATOM   3509  C35 POPS   27      16.288 -12.765  10.377  1.00  0.00      MEMB
ATOM   3510  H5X POPS   27      15.395 -12.254  10.169  1.00  0.00      MEMB
ATOM   3511  H5Y POPS   27      15.847 -13.566   9.803  1.00  0.00      MEMB
ATOM   3512  C36 POPS   27      17.426 -11.921   9.779  1.00  0.00      MEMB
ATOM   3513  H6X POPS   27      18.267 -12.615   9.733  1.00  0.00      MEMB
ATOM   3514  H6Y POPS   27      17.610 -11.046  10.438  1.00  0.00      MEMB
ATOM   3515  C37 POPS   27      17.417 -11.411   8.334  1.00  0.00      MEMB
ATOM   3516  H7X POPS   27      18.231 -10.726   8.137  1.00  0.00      MEMB
ATOM   3517  H7Y POPS   27      16.689 -10.686   8.155  1.00  0.00      MEMB
ATOM   3518  C38 POPS   27      17.223 -12.472   7.251  1.00  0.00      MEMB
ATOM   3519  H8X POPS   27      16.173 -12.783   7.100  1.00  0.00      MEMB
ATOM   3520  H8Y POPS   27      17.789 -13.350   7.530  1.00  0.00      MEMB
ATOM   3521  C39 POPS   27      17.759 -12.159   5.881  1.00  0.00      MEMB
ATOM   3522  H9X POPS   27      18.848 -12.049   5.871  1.00  0.00      MEMB
ATOM   3523  H9Y POPS   27      17.388 -11.286   5.378  1.00  0.00      MEMB
ATOM   3524 C310 POPS   27      17.222 -13.042   4.811  1.00  0.00      MEMB
ATOM   3525 H10X POPS   27      16.179 -13.323   5.076  1.00  0.00      MEMB
ATOM   3526 H10Y POPS   27      17.941 -13.863   4.816  1.00  0.00      MEMB
ATOM   3527 C311 POPS   27      17.211 -12.425   3.418  1.00  0.00      MEMB
ATOM   3528 H11X POPS   27      17.229 -11.302   3.405  1.00  0.00      MEMB
ATOM   3529 H11Y POPS   27      16.271 -12.715   2.889  1.00  0.00      MEMB
ATOM   3530 C312 POPS   27      18.402 -12.838   2.672  1.00  0.00      MEMB
ATOM   3531 H12X POPS   27      18.334 -13.884   2.363  1.00  0.00      MEMB
ATOM   3532 H12Y POPS   27      19.354 -12.577   3.125  1.00  0.00      MEMB
ATOM   3533 C313 POPS   27      18.589 -11.968   1.557  1.00  0.00      MEMB
ATOM   3534 H13X POPS   27      18.249 -10.995   1.634  1.00  0.00      MEMB
ATOM   3535 H13Y POPS   27      17.486 -11.979   1.248  1.00  0.00      MEMB
ATOM   3536 C314 POPS   27      19.872 -12.391   0.617  1.00  0.00      MEMB
ATOM   3537 H14X POPS   27      20.856 -11.921   0.760  1.00  0.00      MEMB
ATOM   3538 H14Y POPS   27      19.802 -12.060  -0.476  1.00  0.00      MEMB
ATOM   3539 C315 POPS   27      20.308 -13.746   0.799  1.00  0.00      MEMB
ATOM   3540 H15X POPS   27      20.339 -14.303   1.688  1.00  0.00      MEMB
ATOM   3541 H15Y POPS   27      21.307 -13.802   0.233  1.00  0.00      MEMB
ATOM   3542 C316 POPS   27      19.233 -14.635   0.451  1.00  0.00      MEMB
ATOM   3543 H16X POPS   27      18.188 -14.768   0.357  1.00  0.00      MEMB
ATOM   3544 H16Y POPS   27      19.733 -15.683   0.590  1.00  0.00      MEMB
ATOM   3545 H16Z POPS   27      18.897 -14.503  -0.757  1.00  0.00      MEMB
ATOM   3546  N   POPC   28       8.461  22.977  20.281  1.00  1.00      MEMB
ATOM   3547  C12 POPC   28       8.480  22.559  18.821  1.00  1.00      MEMB
ATOM   3548 H12A POPC   28       7.713  23.104  18.275  1.00  0.00      MEMB
ATOM   3549 H12B POPC   28       8.180  21.515  18.726  1.00  0.00      MEMB
ATOM   3550  C13 POPC   28       7.169  22.556  20.920  1.00  1.00      MEMB
ATOM   3551 H13A POPC   28       7.170  22.820  21.967  1.00  0.00      MEMB
ATOM   3552 H13B POPC   28       6.340  23.022  20.410  1.00  0.00      MEMB
ATOM   3553 H13C POPC   28       7.002  21.487  20.882  1.00  0.00      MEMB
ATOM   3554  C14 POPC   28       9.625  22.410  21.039  1.00  1.00      MEMB
ATOM   3555 H14A POPC   28       9.619  21.330  21.101  1.00  0.00      MEMB
ATOM   3556 H14B POPC   28      10.591  22.592  20.552  1.00  0.00      MEMB
ATOM   3557 H14C POPC   28       9.701  22.829  22.038  1.00  0.00      MEMB
ATOM   3558  C15 POPC   28       8.605  24.460  20.423  1.00  1.00      MEMB
ATOM   3559 H15A POPC   28       9.482  24.843  19.892  1.00  0.00      MEMB
ATOM   3560 H15B POPC   28       8.775  24.649  21.482  1.00  0.00      MEMB
ATOM   3561 H15C POPC   28       7.733  25.000  20.095  1.00  0.00      MEMB
ATOM   3562  C11 POPC   28       9.843  22.652  18.083  1.00  1.00      MEMB
ATOM   3563 H11A POPC   28      10.293  23.656  18.249  1.00  0.00      MEMB
ATOM   3564 H11B POPC   28       9.679  22.556  16.987  1.00  0.00      MEMB
ATOM   3565  P   POPC   28      10.739  20.200  17.870  1.00  1.00      MEMB
ATOM   3566  O13 POPC   28      11.161  19.216  18.888  1.00  1.00      MEMB
ATOM   3567  O14 POPC   28      11.447  20.270  16.581  1.00  1.00      MEMB
ATOM   3568  O12 POPC   28      10.747  21.645  18.529  1.00  1.00      MEMB
ATOM   3569  O11 POPC   28       9.198  19.989  17.548  1.00  1.00      MEMB
ATOM   3570  C1  POPC   28       8.440  19.200  18.457  1.00  0.00      MEMB
ATOM   3571  HA  POPC   28       8.280  19.779  19.388  1.00  0.00      MEMB
ATOM   3572  HB  POPC   28       8.949  18.271  18.770  1.00  0.00      MEMB
ATOM   3573  C2  POPC   28       7.129  18.743  17.801  1.00  0.00      MEMB
ATOM   3574  HS  POPC   28       6.582  17.971  18.432  1.00  0.00      MEMB
ATOM   3575  O21 POPC   28       7.151  18.351  16.426  1.00  0.00      MEMB
ATOM   3576  C21 POPC   28       7.992  17.413  16.258  1.00  0.00      MEMB
ATOM   3577  O22 POPC   28       8.525  16.791  17.168  1.00  0.00      MEMB
ATOM   3578  C22 POPC   28       8.301  17.262  14.762  1.00  0.00      MEMB
ATOM   3579  H2R POPC   28       7.452  17.562  14.124  1.00  0.00      MEMB
ATOM   3580  H2S POPC   28       8.480  16.206  14.493  1.00  0.00      MEMB
ATOM   3581  C3  POPC   28       6.260  19.914  17.844  1.00  0.00      MEMB
ATOM   3582  HX  POPC   28       6.216  20.202  18.932  1.00  0.00      MEMB
ATOM   3583  HY  POPC   28       5.337  19.353  17.511  1.00  0.00      MEMB
ATOM   3584  O31 POPC   28       6.527  21.129  17.066  1.00  0.00      MEMB
ATOM   3585  C31 POPC   28       5.900  21.179  15.881  1.00  0.00      MEMB
ATOM   3586  O32 POPC   28       4.986  20.480  15.514  1.00  0.00      MEMB
ATOM   3587  C32 POPC   28       6.699  22.085  14.928  1.00  0.00      MEMB
ATOM   3588  H2X POPC   28       7.668  22.305  15.416  1.00  0.00      MEMB
ATOM   3589  H2Y POPC   28       6.166  23.056  14.870  1.00  0.00      MEMB
ATOM   3590  C23 POPC   28       9.562  18.138  14.593  1.00  0.00      MEMB
ATOM   3591  H3R POPC   28      10.281  18.010  15.474  1.00  0.00      MEMB
ATOM   3592  H3S POPC   28       9.385  19.152  14.298  1.00  0.00      MEMB
ATOM   3593  C24 POPC   28      10.265  18.044  13.290  1.00  0.00      MEMB
ATOM   3594  H4R POPC   28       9.744  17.653  12.498  1.00  0.00      MEMB
ATOM   3595  H4S POPC   28      10.366  17.302  13.941  1.00  0.00      MEMB
ATOM   3596  C25 POPC   28      11.713  18.323  12.951  1.00  0.00      MEMB
ATOM   3597  H5R POPC   28      12.333  17.724  12.284  1.00  0.00      MEMB
ATOM   3598  H5S POPC   28      12.401  18.285  13.786  1.00  0.00      MEMB
ATOM   3599  C26 POPC   28      11.408  19.525  12.245  1.00  0.00      MEMB
ATOM   3600  H6R POPC   28      11.132  20.175  13.095  1.00  0.00      MEMB
ATOM   3601  H6S POPC   28      10.511  19.366  11.584  1.00  0.00      MEMB
ATOM   3602  C27 POPC   28      12.571  20.018  11.449  1.00  0.00      MEMB
ATOM   3603  H7R POPC   28      13.447  20.186  12.091  1.00  0.00      MEMB
ATOM   3604  H7S POPC   28      12.217  20.979  11.043  1.00  0.00      MEMB
ATOM   3605  C28 POPC   28      12.917  19.096  10.298  1.00  0.00      MEMB
ATOM   3606  H8R POPC   28      11.976  19.054   9.800  1.00  0.00      MEMB
ATOM   3607  H8S POPC   28      13.172  18.087  10.634  1.00  0.00      MEMB
ATOM   3608  C29 POPC   28      14.010  19.468   9.382  1.00  0.00      MEMB
ATOM   3609  H91 POPC   28      14.992  19.498   9.861  1.00  0.00      MEMB
ATOM   3610 C210 POPC   28      13.893  19.943   8.146  1.00  0.00      MEMB
ATOM   3611 H101 POPC   28      14.748  20.383   7.633  1.00  0.00      MEMB
ATOM   3612 C211 POPC   28      12.712  20.249   7.355  1.00  0.00      MEMB
ATOM   3613 H11R POPC   28      12.852  20.877   6.452  1.00  0.00      MEMB
ATOM   3614 H11S POPC   28      11.790  20.674   7.853  1.00  0.00      MEMB
ATOM   3615 C212 POPC   28      12.809  18.833   6.903  1.00  0.00      MEMB
ATOM   3616 H12R POPC   28      13.297  17.895   7.001  1.00  0.00      MEMB
ATOM   3617 H12S POPC   28      12.841  18.828   5.780  1.00  0.00      MEMB
ATOM   3618 C213 POPC   28      11.632  18.266   7.454  1.00  0.00      MEMB
ATOM   3619 H13R POPC   28      10.730  19.094   7.526  1.00  0.00      MEMB
ATOM   3620 H13S POPC   28      11.189  18.516   8.413  1.00  0.00      MEMB
ATOM   3621 C214 POPC   28      11.367  16.832   6.398  1.00  0.00      MEMB
ATOM   3622 H14R POPC   28       9.894  16.502   6.054  1.00  0.00      MEMB
ATOM   3623 H14S POPC   28      11.577  15.915   6.843  1.00  0.00      MEMB
ATOM   3624 C215 POPC   28      11.553  16.849   5.187  1.00  0.00      MEMB
ATOM   3625 H15R POPC   28      10.966  15.623   5.074  1.00  0.00      MEMB
ATOM   3626 H15S POPC   28      12.074  17.182   4.590  1.00  0.00      MEMB
ATOM   3627 C216 POPC   28      10.019  18.211   3.474  1.00  0.00      MEMB
ATOM   3628 H16R POPC   28       9.389  18.868   3.831  1.00  0.00      MEMB
ATOM   3629 H16S POPC   28       8.820  18.198   3.605  1.00  0.00      MEMB
ATOM   3630 C217 POPC   28      10.323  18.019   2.513  1.00  0.00      MEMB
ATOM   3631 H17R POPC   28      11.400  17.983   2.532  1.00  0.00      MEMB
ATOM   3632 H17S POPC   28       9.842  18.819   2.081  1.00  0.00      MEMB
ATOM   3633 C218 POPC   28       9.669  17.073   1.977  1.00  0.00      MEMB
ATOM   3634 H18R POPC   28       9.525  16.973   1.025  1.00  0.00      MEMB
ATOM   3635 H18S POPC   28       8.604  17.156   1.752  1.00  0.00      MEMB
ATOM   3636 H18T POPC   28      10.298  16.213   1.922  1.00  0.00      MEMB
ATOM   3637  C33 POPC   28       6.901  21.339  13.546  1.00  0.00      MEMB
ATOM   3638  H3X POPC   28       5.920  21.003  13.146  1.00  0.00      MEMB
ATOM   3639  H3Y POPC   28       7.504  20.413  13.688  1.00  0.00      MEMB
ATOM   3640  C34 POPC   28       7.595  22.142  12.422  1.00  0.00      MEMB
ATOM   3641  H4X POPC   28       8.632  22.390  12.728  1.00  0.00      MEMB
ATOM   3642  H4Y POPC   28       7.047  23.090  12.306  1.00  0.00      MEMB
ATOM   3643  C35 POPC   28       7.732  21.515  11.021  1.00  0.00      MEMB
ATOM   3644  H5X POPC   28       8.258  20.535  11.065  1.00  0.00      MEMB
ATOM   3645  H5Y POPC   28       8.368  22.245  10.448  1.00  0.00      MEMB
ATOM   3646  C36 POPC   28       6.416  21.340  10.281  1.00  0.00      MEMB
ATOM   3647  H6X POPC   28       5.980  22.359  10.135  1.00  0.00      MEMB
ATOM   3648  H6Y POPC   28       5.667  20.759  10.864  1.00  0.00      MEMB
ATOM   3649  C37 POPC   28       6.661  20.575   8.975  1.00  0.00      MEMB
ATOM   3650  H7X POPC   28       6.812  19.500   9.216  1.00  0.00      MEMB
ATOM   3651  H7Y POPC   28       7.542  20.910   8.416  1.00  0.00      MEMB
ATOM   3652  C38 POPC   28       5.444  20.736   8.127  1.00  0.00      MEMB
ATOM   3653  H8X POPC   28       5.049  21.728   8.058  1.00  0.00      MEMB
ATOM   3654  H8Y POPC   28       4.787  20.377   8.893  1.00  0.00      MEMB
ATOM   3655  C39 POPC   28       5.389  20.052   6.772  1.00  0.00      MEMB
ATOM   3656  H9X POPC   28       4.316  20.088   6.463  1.00  0.00      MEMB
ATOM   3657  H9Y POPC   28       5.622  18.983   6.885  1.00  0.00      MEMB
ATOM   3658 C310 POPC   28       6.338  20.717   5.818  1.00  0.00      MEMB
ATOM   3659 H10X POPC   28       7.387  20.581   6.141  1.00  0.00      MEMB
ATOM   3660 H10Y POPC   28       6.104  21.797   5.870  1.00  0.00      MEMB
ATOM   3661 C311 POPC   28       6.103  20.386   4.390  1.00  0.00      MEMB
ATOM   3662 H11X POPC   28       5.069  20.759   4.202  1.00  0.00      MEMB
ATOM   3663 H11Y POPC   28       6.149  19.292   4.112  1.00  0.00      MEMB
ATOM   3664 C312 POPC   28       6.927  21.245   3.431  1.00  0.00      MEMB
ATOM   3665 H12X POPC   28       6.842  21.079   2.357  1.00  0.00      MEMB
ATOM   3666 H12Y POPC   28       7.769  20.755   3.433  1.00  0.00      MEMB
ATOM   3667 C313 POPC   28       7.088  22.718   3.619  1.00  0.00      MEMB
ATOM   3668 H13X POPC   28       7.475  22.888   4.632  1.00  0.00      MEMB
ATOM   3669 H13Y POPC   28       6.147  23.261   3.469  1.00  0.00      MEMB
ATOM   3670 C314 POPC   28       8.075  23.365   2.663  1.00  0.00      MEMB
ATOM   3671 H14X POPC   28       9.073  22.980   2.940  1.00  0.00      MEMB
ATOM   3672 H14Y POPC   28       8.089  24.460   2.805  1.00  0.00      MEMB
ATOM   3673 C315 POPC   28       7.809  23.147   1.199  1.00  0.00      MEMB
ATOM   3674 H15X POPC   28       6.785  23.147   0.923  1.00  0.00      MEMB
ATOM   3675 H15Y POPC   28       8.234  22.205   0.999  1.00  0.00      MEMB
ATOM   3676 C316 POPC   28       8.436  24.190   0.348  1.00  0.00      MEMB
ATOM   3677 H16X POPC   28       8.290  24.108  -0.740  1.00  0.00      MEMB
ATOM   3678 H16Y POPC   28       9.505  24.182   0.623  1.00  0.00      MEMB
ATOM   3679 H16Z POPC   28       7.902  25.095   0.664  1.00  0.00      MEMB
ATOM   3680  N   POPE   29      -5.228 -21.093  18.513  1.00  0.00      MEMB
ATOM   3681  HN1 POPE   29      -4.968 -21.885  17.872  1.00  0.00      MEMB
ATOM   3682  HN2 POPE   29      -5.751 -20.390  17.978  1.00  0.00      MEMB
ATOM   3683  HN3 POPE   29      -4.351 -20.630  18.849  1.00  0.00      MEMB
ATOM   3684  C12 POPE   29      -6.142 -21.573  19.636  1.00  0.00      MEMB
ATOM   3685 H12A POPE   29      -6.696 -20.683  19.991  1.00  0.00      MEMB
ATOM   3686 H12B POPE   29      -5.504 -22.020  20.429  1.00  0.00      MEMB
ATOM   3687  C11 POPE   29      -7.180 -22.612  19.208  1.00  0.00      MEMB
ATOM   3688 H11A POPE   29      -7.820 -22.191  18.397  1.00  0.00      MEMB
ATOM   3689 H11B POPE   29      -7.854 -22.868  20.061  1.00  0.00      MEMB
ATOM   3690  P   POPE   29      -6.896 -25.269  18.999  1.00  0.00      MEMB
ATOM   3691  O13 POPE   29      -8.361 -25.454  19.040  1.00  0.00      MEMB
ATOM   3692  O14 POPE   29      -6.070 -25.855  20.081  1.00  0.00      MEMB
ATOM   3693  O11 POPE   29      -6.431 -25.920  17.656  1.00  0.00      MEMB
ATOM   3694  O12 POPE   29      -6.475 -23.751  18.777  1.00  0.00      MEMB
ATOM   3695  C1  POPE   29      -5.366 -25.293  16.938  1.00  0.00      MEMB
ATOM   3696  HA  POPE   29      -4.398 -25.487  17.435  1.00  0.00      MEMB
ATOM   3697  HB  POPE   29      -5.478 -24.191  16.849  1.00  0.00      MEMB
ATOM   3698  C2  POPE   29      -5.232 -25.853  15.518  1.00  0.00      MEMB
ATOM   3699  HS  POPE   29      -4.446 -25.246  15.003  1.00  0.00      MEMB
ATOM   3700  O21 POPE   29      -6.505 -25.906  14.850  1.00  0.00      MEMB
ATOM   3701  C21 POPE   29      -6.754 -24.935  14.000  1.00  0.00      MEMB
ATOM   3702  O22 POPE   29      -6.082 -23.925  13.856  1.00  0.00      MEMB
ATOM   3703  C22 POPE   29      -7.936 -25.380  13.102  1.00  0.00      MEMB
ATOM   3704  H2R POPE   29      -8.873 -25.433  13.689  1.00  0.00      MEMB
ATOM   3705  H2S POPE   29      -7.689 -26.383  12.699  1.00  0.00      MEMB
ATOM   3706  C3  POPE   29      -4.688 -27.289  15.578  1.00  0.00      MEMB
ATOM   3707  HX  POPE   29      -5.386 -27.929  16.147  1.00  0.00      MEMB
ATOM   3708  HY  POPE   29      -3.710 -27.251  16.098  1.00  0.00      MEMB
ATOM   3709  O31 POPE   29      -4.577 -27.842  14.280  1.00  0.00      MEMB
ATOM   3710  C31 POPE   29      -3.535 -27.432  13.623  1.00  0.00      MEMB
ATOM   3711  O32 POPE   29      -2.583 -26.785  14.029  1.00  0.00      MEMB
ATOM   3712  C32 POPE   29      -3.786 -27.784  12.212  1.00  0.00      MEMB
ATOM   3713  H2X POPE   29      -4.633 -28.484  12.035  1.00  0.00      MEMB
ATOM   3714  H2Y POPE   29      -2.829 -28.229  12.000  1.00  0.00      MEMB
ATOM   3715  C23 POPE   29      -8.170 -24.373  11.949  1.00  0.00      MEMB
ATOM   3716  H3R POPE   29      -7.166 -24.138  11.536  1.00  0.00      MEMB
ATOM   3717  H3S POPE   29      -8.543 -23.471  12.489  1.00  0.00      MEMB
ATOM   3718  C24 POPE   29      -9.222 -24.742  10.855  1.00  0.00      MEMB
ATOM   3719  H4R POPE   29      -9.426 -23.936  10.116  1.00  0.00      MEMB
ATOM   3720  H4S POPE   29     -10.178 -24.912  11.390  1.00  0.00      MEMB
ATOM   3721  C25 POPE   29      -8.900 -25.955   9.974  1.00  0.00      MEMB
ATOM   3722  H5R POPE   29      -9.132 -26.835  10.624  1.00  0.00      MEMB
ATOM   3723  H5S POPE   29      -7.817 -25.936   9.758  1.00  0.00      MEMB
ATOM   3724  C26 POPE   29      -9.659 -26.033   8.620  1.00  0.00      MEMB
ATOM   3725  H6R POPE   29      -9.241 -25.540   7.722  1.00  0.00      MEMB
ATOM   3726  H6S POPE   29     -10.696 -25.665   8.792  1.00  0.00      MEMB
ATOM   3727  C27 POPE   29      -9.742 -27.475   8.179  1.00  0.00      MEMB
ATOM   3728  H7R POPE   29     -10.493 -27.651   7.386  1.00  0.00      MEMB
ATOM   3729  H7S POPE   29     -10.152 -27.829   9.132  1.00  0.00      MEMB
ATOM   3730  C28 POPE   29      -8.427 -28.088   7.756  1.00  0.00      MEMB
ATOM   3731  H8R POPE   29      -7.661 -27.819   8.488  1.00  0.00      MEMB
ATOM   3732  H8S POPE   29      -8.192 -27.804   6.737  1.00  0.00      MEMB
ATOM   3733  C29 POPE   29      -8.158 -29.515   7.717  1.00  0.00      MEMB
ATOM   3734  H91 POPE   29      -7.978 -29.967   8.696  1.00  0.00      MEMB
ATOM   3735 C210 POPE   29      -8.289 -30.379   6.734  1.00  0.00      MEMB
ATOM   3736 H101 POPE   29      -8.179 -31.461   6.950  1.00  0.00      MEMB
ATOM   3737 C211 POPE   29      -8.743 -30.181   5.400  1.00  0.00      MEMB
ATOM   3738 H11R POPE   29      -9.006 -29.134   5.351  1.00  0.00      MEMB
ATOM   3739 H11S POPE   29      -9.627 -30.823   5.196  1.00  0.00      MEMB
ATOM   3740 C212 POPE   29      -7.477 -30.537   4.691  1.00  0.00      MEMB
ATOM   3741 H12R POPE   29      -7.684 -30.371   3.630  1.00  0.00      MEMB
ATOM   3742 H12S POPE   29      -7.094 -31.539   4.875  1.00  0.00      MEMB
ATOM   3743 C213 POPE   29      -6.214 -29.885   5.188  1.00  0.00      MEMB
ATOM   3744 H13R POPE   29      -6.022 -30.159   6.256  1.00  0.00      MEMB
ATOM   3745 H13S POPE   29      -6.328 -28.806   5.027  1.00  0.00      MEMB
ATOM   3746 C214 POPE   29      -5.038 -30.313   4.385  1.00  0.00      MEMB
ATOM   3747 H14R POPE   29      -5.283 -30.169   3.321  1.00  0.00      MEMB
ATOM   3748 H14S POPE   29      -4.687 -31.293   4.640  1.00  0.00      MEMB
ATOM   3749 C215 POPE   29      -3.848 -29.611   4.819  1.00  0.00      MEMB
ATOM   3750 H15R POPE   29      -3.602 -29.943   5.864  1.00  0.00      MEMB
ATOM   3751 H15S POPE   29      -3.991 -28.532   4.657  1.00  0.00      MEMB
ATOM   3752 C216 POPE   29      -2.585 -29.876   4.148  1.00  0.00      MEMB
ATOM   3753 H16R POPE   29      -2.275 -30.741   4.559  1.00  0.00      MEMB
ATOM   3754 H16S POPE   29      -2.027 -29.113   4.627  1.00  0.00      MEMB
ATOM   3755 C217 POPE   29      -2.568 -30.076   2.717  1.00  0.00      MEMB
ATOM   3756 H17R POPE   29      -3.399 -30.779   2.445  1.00  0.00      MEMB
ATOM   3757 H17S POPE   29      -1.564 -30.486   2.415  1.00  0.00      MEMB
ATOM   3758 C218 POPE   29      -2.737 -28.752   2.204  1.00  0.00      MEMB
ATOM   3759 H18R POPE   29      -3.771 -28.352   2.304  1.00  0.00      MEMB
ATOM   3760 H18S POPE   29      -2.427 -28.898   1.206  1.00  0.00      MEMB
ATOM   3761 H18T POPE   29      -1.980 -28.039   2.486  1.00  0.00      MEMB
ATOM   3762  C33 POPE   29      -3.960 -26.452  11.514  1.00  0.00      MEMB
ATOM   3763  H3X POPE   29      -2.962 -25.957  11.383  1.00  0.00      MEMB
ATOM   3764  H3Y POPE   29      -4.699 -25.852  12.029  1.00  0.00      MEMB
ATOM   3765  C34 POPE   29      -4.659 -26.474  10.206  1.00  0.00      MEMB
ATOM   3766  H4X POPE   29      -5.448 -27.204  10.055  1.00  0.00      MEMB
ATOM   3767  H4Y POPE   29      -3.747 -26.856   9.950  1.00  0.00      MEMB
ATOM   3768  C35 POPE   29      -4.779 -25.255   9.399  1.00  0.00      MEMB
ATOM   3769  H5X POPE   29      -3.827 -24.687   9.489  1.00  0.00      MEMB
ATOM   3770  H5Y POPE   29      -5.619 -25.009  10.063  1.00  0.00      MEMB
ATOM   3771  C36 POPE   29      -5.365 -25.233   7.985  1.00  0.00      MEMB
ATOM   3772  H6X POPE   29      -5.602 -24.187   7.777  1.00  0.00      MEMB
ATOM   3773  H6Y POPE   29      -6.113 -26.005   7.751  1.00  0.00      MEMB
ATOM   3774  C37 POPE   29      -4.441 -25.446   6.892  1.00  0.00      MEMB
ATOM   3775  H7X POPE   29      -4.364 -26.412   7.226  1.00  0.00      MEMB
ATOM   3776  H7Y POPE   29      -3.571 -25.010   7.299  1.00  0.00      MEMB
ATOM   3777  C38 POPE   29      -4.857 -25.644   5.416  1.00  0.00      MEMB
ATOM   3778  H8X POPE   29      -5.869 -25.251   5.467  1.00  0.00      MEMB
ATOM   3779  H8Y POPE   29      -4.845 -26.686   5.072  1.00  0.00      MEMB
ATOM   3780  C39 POPE   29      -3.998 -24.935   4.406  1.00  0.00      MEMB
ATOM   3781  H9X POPE   29      -2.989 -25.266   4.180  1.00  0.00      MEMB
ATOM   3782  H9Y POPE   29      -3.757 -24.349   5.242  1.00  0.00      MEMB
ATOM   3783 C310 POPE   29      -4.523 -24.277   3.139  1.00  0.00      MEMB
ATOM   3784 H10X POPE   29      -3.635 -23.860   2.618  1.00  0.00      MEMB
ATOM   3785 H10Y POPE   29      -5.248 -23.453   3.308  1.00  0.00      MEMB
ATOM   3786 C311 POPE   29      -5.069 -25.294   2.173  1.00  0.00      MEMB
ATOM   3787 H11X POPE   29      -4.458 -26.222   2.149  1.00  0.00      MEMB
ATOM   3788 H11Y POPE   29      -5.029 -24.908   1.135  1.00  0.00      MEMB
ATOM   3789 C312 POPE   29      -6.531 -25.567   2.451  1.00  0.00      MEMB
ATOM   3790 H12X POPE   29      -7.110 -24.748   1.969  1.00  0.00      MEMB
ATOM   3791 H12Y POPE   29      -6.807 -25.547   3.524  1.00  0.00      MEMB
ATOM   3792 C313 POPE   29      -6.886 -26.872   1.797  1.00  0.00      MEMB
ATOM   3793 H13X POPE   29      -7.743 -27.335   2.339  1.00  0.00      MEMB
ATOM   3794 H13Y POPE   29      -6.007 -27.571   1.777  1.00  0.00      MEMB
ATOM   3795 C314 POPE   29      -7.314 -26.562   0.373  1.00  0.00      MEMB
ATOM   3796 H14X POPE   29      -6.625 -25.890  -0.152  1.00  0.00      MEMB
ATOM   3797 H14Y POPE   29      -8.277 -26.026   0.374  1.00  0.00      MEMB
ATOM   3798 C315 POPE   29      -7.541 -27.815  -0.340  1.00  0.00      MEMB
ATOM   3799 H15X POPE   29      -6.626 -28.288  -0.587  1.00  0.00      MEMB
ATOM   3800 H15Y POPE   29      -8.032 -27.637  -1.295  1.00  0.00      MEMB
ATOM   3801 C316 POPE   29      -8.337 -28.674   0.578  1.00  0.00      MEMB
ATOM   3802 H16X POPE   29      -7.968 -29.564   0.268  1.00  0.00      MEMB
ATOM   3803 H16Y POPE   29      -9.416 -28.615   0.456  1.00  0.00      MEMB
ATOM   3804 H16Z POPE   29      -8.017 -29.216   1.463  1.00  0.00      MEMB
ATOM   3805  C12 PNPI   30     -22.668   0.921  22.952  1.00  0.00      MEMB
ATOM   3806  H2  PNPI   30     -21.927   0.389  22.293  1.00  0.00      MEMB
ATOM   3807  O2  PNPI   30     -23.739   0.006  23.322  1.00  0.00      MEMB
ATOM   3808  HO2 PNPI   30     -23.724  -0.763  22.743  1.00  0.00      MEMB
ATOM   3809  C13 PNPI   30     -21.857   1.332  24.171  1.00  0.00      MEMB
ATOM   3810  H3  PNPI   30     -20.980   1.915  23.806  1.00  0.00      MEMB
ATOM   3811  O3  PNPI   30     -21.375   0.152  24.805  1.00  0.00      MEMB
ATOM   3812  HO3 PNPI   30     -22.161  -0.259  25.175  1.00  0.00      MEMB
ATOM   3813  C14 PNPI   30     -22.702   2.210  25.098  1.00  0.00      MEMB
ATOM   3814  H4  PNPI   30     -23.665   1.691  25.331  1.00  0.00      MEMB
ATOM   3815  O4  PNPI   30     -21.953   2.562  26.273  1.00  0.00      MEMB
ATOM   3816  P4  PNPI   30     -22.360   1.901  27.726  1.00  0.00      MEMB
ATOM   3817 OP42 PNPI   30     -23.779   2.583  28.110  1.00  0.00      MEMB
ATOM   3818 HP42 PNPI   30     -23.885   3.499  27.827  1.00  0.00      MEMB
ATOM   3819 OP43 PNPI   30     -22.590   0.397  27.541  1.00  0.00      MEMB
ATOM   3820 OP44 PNPI   30     -21.349   2.328  28.773  1.00  0.00      MEMB
ATOM   3821  C15 PNPI   30     -23.104   3.482  24.345  1.00  0.00      MEMB
ATOM   3822  H5  PNPI   30     -22.144   3.963  24.015  1.00  0.00      MEMB
ATOM   3823  O5  PNPI   30     -23.854   4.308  25.268  1.00  0.00      MEMB
ATOM   3824  P5  PNPI   30     -23.333   5.892  25.449  1.00  0.00      MEMB
ATOM   3825 OP52 PNPI   30     -24.379   6.571  26.327  1.00  0.00      MEMB
ATOM   3826 OP53 PNPI   30     -21.969   5.849  26.122  1.00  0.00      MEMB
ATOM   3827 OP54 PNPI   30     -23.273   6.431  24.041  1.00  0.00      MEMB
ATOM   3828  C16 PNPI   30     -23.939   3.096  23.102  1.00  0.00      MEMB
ATOM   3829  H6  PNPI   30     -24.871   2.604  23.440  1.00  0.00      MEMB
ATOM   3830  O6  PNPI   30     -24.359   4.204  22.334  1.00  0.00      MEMB
ATOM   3831  HO6 PNPI   30     -25.287   4.359  22.475  1.00  0.00      MEMB
ATOM   3832  C11 PNPI   30     -23.134   2.177  22.194  1.00  0.00      MEMB
ATOM   3833  H1  PNPI   30     -22.220   2.771  21.888  1.00  0.00      MEMB
ATOM   3834  P   PNPI   30     -23.564   2.458  19.561  1.00  0.00      MEMB
ATOM   3835  O13 PNPI   30     -22.158   2.186  19.202  1.00  0.00      MEMB
ATOM   3836  O14 PNPI   30     -24.110   3.812  19.443  1.00  0.00      MEMB
ATOM   3837  O12 PNPI   30     -23.897   1.734  21.038  1.00  0.00      MEMB
ATOM   3838  O11 PNPI   30     -24.503   1.588  18.613  1.00  0.00      MEMB
ATOM   3839  C1  PNPI   30     -25.725   0.964  18.997  1.00  0.00      MEMB
ATOM   3840  HA  PNPI   30     -26.299   1.565  19.729  1.00  0.00      MEMB
ATOM   3841  HB  PNPI   30     -25.494   0.003  19.497  1.00  0.00      MEMB
ATOM   3842  C2  PNPI   30     -26.649   0.730  17.772  1.00  0.00      MEMB
ATOM   3843  HS  PNPI   30     -27.489   0.052  18.051  1.00  0.00      MEMB
ATOM   3844  O21 PNPI   30     -25.912   0.221  16.645  1.00  0.00      MEMB
ATOM   3845  C21 PNPI   30     -25.586  -1.049  16.675  1.00  0.00      MEMB
ATOM   3846  O22 PNPI   30     -25.989  -1.861  17.497  1.00  0.00      MEMB
ATOM   3847  C22 PNPI   30     -24.732  -1.419  15.454  1.00  0.00      MEMB
ATOM   3848  H2R PNPI   30     -24.647  -2.522  15.347  1.00  0.00      MEMB
ATOM   3849  H2S PNPI   30     -23.714  -0.988  15.551  1.00  0.00      MEMB
ATOM   3850  C3  PNPI   30     -27.356   2.043  17.343  1.00  0.00      MEMB
ATOM   3851  HX  PNPI   30     -28.080   1.708  16.560  1.00  0.00      MEMB
ATOM   3852  HY  PNPI   30     -27.989   2.482  18.141  1.00  0.00      MEMB
ATOM   3853  O31 PNPI   30     -26.409   3.053  16.926  1.00  0.00      MEMB
ATOM   3854  C31 PNPI   30     -26.535   3.375  15.663  1.00  0.00      MEMB
ATOM   3855  O32 PNPI   30     -27.368   2.938  14.888  1.00  0.00      MEMB
ATOM   3856  C32 PNPI   30     -25.525   4.365  15.267  1.00  0.00      MEMB
ATOM   3857  H2X PNPI   30     -24.888   4.743  16.091  1.00  0.00      MEMB
ATOM   3858  H2Y PNPI   30     -26.097   5.238  14.871  1.00  0.00      MEMB
ATOM   3859  C23 PNPI   30     -25.348  -0.850  14.185  1.00  0.00      MEMB
ATOM   3860  H3R PNPI   30     -24.655  -1.059  13.335  1.00  0.00      MEMB
ATOM   3861  H3S PNPI   30     -25.522   0.245  14.206  1.00  0.00      MEMB
ATOM   3862  C24 PNPI   30     -26.604  -1.545  13.815  1.00  0.00      MEMB
ATOM   3863  H4R PNPI   30     -27.317  -1.819  14.632  1.00  0.00      MEMB
ATOM   3864  H4S PNPI   30     -26.179  -2.431  13.354  1.00  0.00      MEMB
ATOM   3865  C25 PNPI   30     -27.241  -0.688  12.771  1.00  0.00      MEMB
ATOM   3866  H5R PNPI   30     -26.881   0.292  12.542  1.00  0.00      MEMB
ATOM   3867  H5S PNPI   30     -28.184  -0.581  13.133  1.00  0.00      MEMB
ATOM   3868  C26 PNPI   30     -27.254  -1.122  11.413  1.00  0.00      MEMB
ATOM   3869  H6R PNPI   30     -27.117  -2.159  11.711  1.00  0.00      MEMB
ATOM   3870  H6S PNPI   30     -26.300  -1.310  10.936  1.00  0.00      MEMB
ATOM   3871  C27 PNPI   30     -28.448  -0.556  10.455  1.00  0.00      MEMB
ATOM   3872  H7R PNPI   30     -29.401  -0.888  10.887  1.00  0.00      MEMB
ATOM   3873  H7S PNPI   30     -28.516  -0.870   9.227  1.00  0.00      MEMB
ATOM   3874  C28 PNPI   30     -28.410   0.651   9.885  1.00  0.00      MEMB
ATOM   3875  H8R PNPI   30     -28.697   1.215  10.758  1.00  0.00      MEMB
ATOM   3876  H8S PNPI   30     -29.269   0.565   9.189  1.00  0.00      MEMB
ATOM   3877  C29 PNPI   30     -27.097   0.862   9.246  1.00  0.00      MEMB
ATOM   3878  H91 PNPI   30     -26.276   0.749   9.939  1.00  0.00      MEMB
ATOM   3879 C210 PNPI   30     -26.845   1.028   7.961  1.00  0.00      MEMB
ATOM   3880 H101 PNPI   30     -25.822   1.337   7.753  1.00  0.00      MEMB
ATOM   3881 C211 PNPI   30     -27.755   1.063   6.775  1.00  0.00      MEMB
ATOM   3882 H11R PNPI   30     -28.076   2.109   6.641  1.00  0.00      MEMB
ATOM   3883 H11S PNPI   30     -28.662   0.412   6.844  1.00  0.00      MEMB
ATOM   3884 C212 PNPI   30     -26.885   0.664   5.639  1.00  0.00      MEMB
ATOM   3885 H121 PNPI   30     -25.937   0.258   5.810  1.00  0.00      MEMB
ATOM   3886 C213 PNPI   30     -27.047   0.735   4.381  1.00  0.00      MEMB
ATOM   3887 H131 PNPI   30     -26.324   0.567   3.614  1.00  0.00      MEMB
ATOM   3888 C214 PNPI   30     -28.134   1.232   3.829  1.00  0.00      MEMB
ATOM   3889 H14R PNPI   30     -28.794   1.757   4.674  1.00  0.00      MEMB
ATOM   3890 H14S PNPI   30     -28.855   0.486   3.598  1.00  0.00      MEMB
ATOM   3891 C215 PNPI   30     -27.516   2.054   2.636  1.00  0.00      MEMB
ATOM   3892 H151 PNPI   30     -27.222   3.022   3.179  1.00  0.00      MEMB
ATOM   3893 C216 PNPI   30     -27.924   1.991   1.297  1.00  0.00      MEMB
ATOM   3894 H161 PNPI   30     -28.387   2.978   0.632  1.00  0.00      MEMB
ATOM   3895 C217 PNPI   30     -28.768   1.169   0.586  1.00  0.00      MEMB
ATOM   3896 H17R PNPI   30     -29.592   1.711   0.611  1.00  0.00      MEMB
ATOM   3897 H17S PNPI   30     -29.565   0.532   0.575  1.00  0.00      MEMB
ATOM   3898 C218 PNPI   30     -28.455  -0.220   0.619  1.00  0.00      MEMB
ATOM   3899 H18R PNPI   30     -29.048  -0.913  -0.079  1.00  0.00      MEMB
ATOM   3900 H18S PNPI   30     -27.548   0.094   0.119  1.00  0.00      MEMB
ATOM   3901 H18T PNPI   30     -28.340  -0.597   1.649  1.00  0.00      MEMB
ATOM   3902  C33 PNPI   30     -24.728   3.577  14.244  1.00  0.00      MEMB
ATOM   3903  H3X PNPI   30     -24.052   4.347  14.123  1.00  0.00      MEMB
ATOM   3904  H3Y PNPI   30     -25.189   3.354  13.267  1.00  0.00      MEMB
ATOM   3905  C34 PNPI   30     -23.493   2.839  14.599  1.00  0.00      MEMB
ATOM   3906  H4X PNPI   30     -23.904   1.859  14.731  1.00  0.00      MEMB
ATOM   3907  H4Y PNPI   30     -23.020   3.336  15.491  1.00  0.00      MEMB
ATOM   3908  C35 PNPI   30     -22.541   2.464  13.486  1.00  0.00      MEMB
ATOM   3909  H5X PNPI   30     -21.850   1.764  13.949  1.00  0.00      MEMB
ATOM   3910  H5Y PNPI   30     -21.934   3.226  13.128  1.00  0.00      MEMB
ATOM   3911  C36 PNPI   30     -22.981   1.810  12.260  1.00  0.00      MEMB
ATOM   3912  H6X PNPI   30     -23.718   2.450  11.779  1.00  0.00      MEMB
ATOM   3913  H6Y PNPI   30     -23.191   0.840  12.689  1.00  0.00      MEMB
ATOM   3914  C37 PNPI   30     -22.100   1.371  11.212  1.00  0.00      MEMB
ATOM   3915  H7X PNPI   30     -21.386   0.661  11.283  1.00  0.00      MEMB
ATOM   3916  H7Y PNPI   30     -21.580   2.161  10.819  1.00  0.00      MEMB
ATOM   3917  C38 PNPI   30     -22.608   1.460   9.981  1.00  0.00      MEMB
ATOM   3918  H8X PNPI   30     -23.050   2.501   9.877  1.00  0.00      MEMB
ATOM   3919  H8Y PNPI   30     -23.166   0.616   9.746  1.00  0.00      MEMB
ATOM   3920  C39 PNPI   30     -21.554   1.036   9.194  1.00  0.00      MEMB
ATOM   3921  H9X PNPI   30     -21.182   0.031   9.084  1.00  0.00      MEMB
ATOM   3922  H9Y PNPI   30     -20.495   1.516   9.771  1.00  0.00      MEMB
ATOM   3923 C310 PNPI   30     -22.404   1.362   7.807  1.00  0.00      MEMB
ATOM   3924 H10X PNPI   30     -22.784   0.429   7.473  1.00  0.00      MEMB
ATOM   3925 H10Y PNPI   30     -21.609   1.424   7.328  1.00  0.00      MEMB
ATOM   3926 C311 PNPI   30     -22.597   2.668   6.830  1.00  0.00      MEMB
ATOM   3927 H11X PNPI   30     -21.722   3.236   6.418  1.00  0.00      MEMB
ATOM   3928 H11Y PNPI   30     -23.083   3.332   7.529  1.00  0.00      MEMB
ATOM   3929 C312 PNPI   30     -23.416   2.544   5.622  1.00  0.00      MEMB
ATOM   3930 H12X PNPI   30     -24.184   1.861   5.926  1.00  0.00      MEMB
ATOM   3931 H12Y PNPI   30     -22.757   2.213   4.769  1.00  0.00      MEMB
ATOM   3932 C313 PNPI   30     -24.128   3.815   5.339  1.00  0.00      MEMB
ATOM   3933 H13X PNPI   30     -23.191   4.377   5.448  1.00  0.00      MEMB
ATOM   3934 H13Y PNPI   30     -24.427   4.595   6.036  1.00  0.00      MEMB
ATOM   3935 C314 PNPI   30     -24.929   3.666   3.983  1.00  0.00      MEMB
ATOM   3936 H14X PNPI   30     -25.364   4.658   3.939  1.00  0.00      MEMB
ATOM   3937 H14Y PNPI   30     -25.702   2.928   4.183  1.00  0.00      MEMB
ATOM   3938 C315 PNPI   30     -24.323   3.445   2.496  1.00  0.00      MEMB
ATOM   3939 H15X PNPI   30     -24.845   2.709   1.879  1.00  0.00      MEMB
ATOM   3940 H15Y PNPI   30     -23.360   2.876   2.595  1.00  0.00      MEMB
ATOM   3941 C316 PNPI   30     -24.195   4.860   1.734  1.00  0.00      MEMB
ATOM   3942 H16X PNPI   30     -23.670   4.906   0.774  1.00  0.00      MEMB
ATOM   3943 H16Y PNPI   30     -24.932   5.602   1.952  1.00  0.00      MEMB
ATOM   3944 H16Z PNPI   30     -23.758   5.712   2.292  1.00  0.00      MEMB
ATOM   3945  N   POPC   31      20.928   9.504  18.794  1.00  1.00      MEMB
ATOM   3946  C12 POPC   31      22.016   9.446  17.772  1.00  1.00      MEMB
ATOM   3947 H12A POPC   31      21.533   9.658  16.816  1.00  0.00      MEMB
ATOM   3948 H12B POPC   31      22.410   8.443  17.676  1.00  0.00      MEMB
ATOM   3949  C13 POPC   31      20.368  10.891  18.878  1.00  1.00      MEMB
ATOM   3950 H13A POPC   31      19.465  11.060  19.449  1.00  0.00      MEMB
ATOM   3951 H13B POPC   31      21.153  11.493  19.350  1.00  0.00      MEMB
ATOM   3952 H13C POPC   31      20.199  11.249  17.875  1.00  0.00      MEMB
ATOM   3953  C14 POPC   31      20.094   8.646  18.163  1.00  1.00      MEMB
ATOM   3954 H14A POPC   31      19.299   8.593  18.941  1.00  0.00      MEMB
ATOM   3955 H14B POPC   31      19.550   8.998  17.291  1.00  0.00      MEMB
ATOM   3956 H14C POPC   31      20.318   7.573  18.039  1.00  0.00      MEMB
ATOM   3957  C15 POPC   31      21.145   8.922  20.152  1.00  1.00      MEMB
ATOM   3958 H15A POPC   31      20.292   8.949  20.835  1.00  0.00      MEMB
ATOM   3959 H15B POPC   31      22.005   9.433  20.577  1.00  0.00      MEMB
ATOM   3960 H15C POPC   31      21.412   7.881  20.061  1.00  0.00      MEMB
ATOM   3961  C11 POPC   31      23.152  10.415  17.909  1.00  1.00      MEMB
ATOM   3962 H11A POPC   31      22.761  11.441  17.709  1.00  0.00      MEMB
ATOM   3963 H11B POPC   31      23.890  10.119  17.129  1.00  0.00      MEMB
ATOM   3964  P   POPC   31      24.977  11.206  19.542  1.00  1.00      MEMB
ATOM   3965  O13 POPC   31      25.803  10.435  20.506  1.00  1.00      MEMB
ATOM   3966  O14 POPC   31      24.489  12.547  19.938  1.00  1.00      MEMB
ATOM   3967  O12 POPC   31      23.722  10.300  19.196  1.00  1.00      MEMB
ATOM   3968  O11 POPC   31      25.695  11.387  18.135  1.00  1.00      MEMB
ATOM   3969  C1  POPC   31      26.504  10.302  17.712  1.00  0.00      MEMB
ATOM   3970  HA  POPC   31      25.943   9.336  17.791  1.00  0.00      MEMB
ATOM   3971  HB  POPC   31      27.400  10.175  18.365  1.00  0.00      MEMB
ATOM   3972  C2  POPC   31      26.882  10.503  16.250  1.00  0.00      MEMB
ATOM   3973  HS  POPC   31      27.762  11.219  16.166  1.00  0.00      MEMB
ATOM   3974  O21 POPC   31      25.797  10.923  15.429  1.00  0.00      MEMB
ATOM   3975  C21 POPC   31      25.956  11.760  14.443  1.00  0.00      MEMB
ATOM   3976  O22 POPC   31      26.966  12.328  14.075  1.00  0.00      MEMB
ATOM   3977  C22 POPC   31      24.581  11.830  13.772  1.00  0.00      MEMB
ATOM   3978  H2R POPC   31      24.539  12.691  13.078  1.00  0.00      MEMB
ATOM   3979  H2S POPC   31      23.784  11.966  14.530  1.00  0.00      MEMB
ATOM   3980  C3  POPC   31      27.297   9.147  15.763  1.00  0.00      MEMB
ATOM   3981  HX  POPC   31      28.256   9.116  16.245  1.00  0.00      MEMB
ATOM   3982  HY  POPC   31      27.295   9.425  14.728  1.00  0.00      MEMB
ATOM   3983  O31 POPC   31      26.527   7.975  15.871  1.00  0.00      MEMB
ATOM   3984  C31 POPC   31      26.946   6.869  15.239  1.00  0.00      MEMB
ATOM   3985  O32 POPC   31      27.978   6.671  14.666  1.00  0.00      MEMB
ATOM   3986  C32 POPC   31      25.899   5.807  15.270  1.00  0.00      MEMB
ATOM   3987  H2X POPC   31      25.729   5.467  16.309  1.00  0.00      MEMB
ATOM   3988  H2Y POPC   31      26.223   4.956  14.627  1.00  0.00      MEMB
ATOM   3989  C23 POPC   31      24.224  10.496  13.084  1.00  0.00      MEMB
ATOM   3990  H3R POPC   31      23.243  10.644  12.589  1.00  0.00      MEMB
ATOM   3991  H3S POPC   31      24.092   9.677  13.825  1.00  0.00      MEMB
ATOM   3992  C24 POPC   31      25.238  10.071  12.031  1.00  0.00      MEMB
ATOM   3993  H4R POPC   31      25.179   8.974  11.851  1.00  0.00      MEMB
ATOM   3994  H4S POPC   31      26.258  10.286  12.407  1.00  0.00      MEMB
ATOM   3995  C25 POPC   31      25.065  10.873  10.738  1.00  0.00      MEMB
ATOM   3996  H5R POPC   31      24.993  11.934  11.062  1.00  0.00      MEMB
ATOM   3997  H5S POPC   31      24.160  10.568  10.164  1.00  0.00      MEMB
ATOM   3998  C26 POPC   31      26.254  10.751   9.813  1.00  0.00      MEMB
ATOM   3999  H6R POPC   31      27.118  11.245  10.324  1.00  0.00      MEMB
ATOM   4000  H6S POPC   31      26.150  11.290   8.849  1.00  0.00      MEMB
ATOM   4001  C27 POPC   31      26.496   9.301   9.465  1.00  0.00      MEMB
ATOM   4002  H7R POPC   31      25.725   8.532   9.492  1.00  0.00      MEMB
ATOM   4003  H7S POPC   31      26.872   8.904  10.450  1.00  0.00      MEMB
ATOM   4004  C28 POPC   31      27.336   9.284   8.148  1.00  0.00      MEMB
ATOM   4005  H8R POPC   31      28.139  10.047   8.032  1.00  0.00      MEMB
ATOM   4006  H8S POPC   31      26.696   9.306   7.263  1.00  0.00      MEMB
ATOM   4007  C29 POPC   31      27.919   7.986   8.197  1.00  0.00      MEMB
ATOM   4008  H91 POPC   31      28.814   7.557   8.630  1.00  0.00      MEMB
ATOM   4009 C210 POPC   31      27.532   7.094   7.676  1.00  0.00      MEMB
ATOM   4010 H101 POPC   31      28.456   6.381   7.596  1.00  0.00      MEMB
ATOM   4011 C211 POPC   31      26.254   7.037   6.728  1.00  0.00      MEMB
ATOM   4012 H11R POPC   31      25.550   7.735   6.914  1.00  0.00      MEMB
ATOM   4013 H11S POPC   31      25.717   6.086   6.779  1.00  0.00      MEMB
ATOM   4014 C212 POPC   31      26.383   7.297   5.076  1.00  0.00      MEMB
ATOM   4015 H12R POPC   31      26.775   6.380   4.508  1.00  0.00      MEMB
ATOM   4016 H12S POPC   31      27.237   7.972   5.073  1.00  0.00      MEMB
ATOM   4017 C213 POPC   31      25.703   6.802   3.794  1.00  0.00      MEMB
ATOM   4018 H13R POPC   31      25.028   7.600   3.974  1.00  0.00      MEMB
ATOM   4019 H13S POPC   31      25.381   5.737   3.853  1.00  0.00      MEMB
ATOM   4020 C214 POPC   31      26.327   6.905   2.374  1.00  0.00      MEMB
ATOM   4021 H14R POPC   31      25.634   6.441   1.695  1.00  0.00      MEMB
ATOM   4022 H14S POPC   31      27.091   6.120   2.139  1.00  0.00      MEMB
ATOM   4023 C215 POPC   31      26.846   8.332   2.066  1.00  0.00      MEMB
ATOM   4024 H15R POPC   31      27.785   8.686   2.578  1.00  0.00      MEMB
ATOM   4025 H15S POPC   31      26.104   9.035   2.444  1.00  0.00      MEMB
ATOM   4026 C216 POPC   31      27.128   8.239   0.595  1.00  0.00      MEMB
ATOM   4027 H16R POPC   31      26.300   7.657   0.144  1.00  0.00      MEMB
ATOM   4028 H16S POPC   31      28.009   7.624   0.497  1.00  0.00      MEMB
ATOM   4029 C217 POPC   31      27.407   9.497  -0.135  1.00  0.00      MEMB
ATOM   4030 H17R POPC   31      27.945   9.330  -1.083  1.00  0.00      MEMB
ATOM   4031 H17S POPC   31      28.053  10.194   0.447  1.00  0.00      MEMB
ATOM   4032 C218 POPC   31      26.092  10.030  -0.569  1.00  0.00      MEMB
ATOM   4033 H18R POPC   31      25.305   9.352  -0.866  1.00  0.00      MEMB
ATOM   4034 H18S POPC   31      26.346  10.871  -1.251  1.00  0.00      MEMB
ATOM   4035 H18T POPC   31      25.497  10.404   0.259  1.00  0.00      MEMB
ATOM   4036  C33 POPC   31      24.627   6.468  14.795  1.00  0.00      MEMB
ATOM   4037  H3X POPC   31      24.913   7.045  13.887  1.00  0.00      MEMB
ATOM   4038  H3Y POPC   31      24.339   7.200  15.584  1.00  0.00      MEMB
ATOM   4039  C34 POPC   31      23.555   5.397  14.559  1.00  0.00      MEMB
ATOM   4040  H4X POPC   31      23.557   4.686  15.414  1.00  0.00      MEMB
ATOM   4041  H4Y POPC   31      23.872   4.774  13.706  1.00  0.00      MEMB
ATOM   4042  C35 POPC   31      22.111   5.883  14.293  1.00  0.00      MEMB
ATOM   4043  H5X POPC   31      21.789   6.353  15.250  1.00  0.00      MEMB
ATOM   4044  H5Y POPC   31      21.435   5.018  14.078  1.00  0.00      MEMB
ATOM   4045  C36 POPC   31      21.974   6.810  13.062  1.00  0.00      MEMB
ATOM   4046  H6X POPC   31      22.803   7.541  13.084  1.00  0.00      MEMB
ATOM   4047  H6Y POPC   31      21.034   7.407  13.071  1.00  0.00      MEMB
ATOM   4048  C37 POPC   31      22.139   6.070  11.711  1.00  0.00      MEMB
ATOM   4049  H7X POPC   31      21.233   5.502  11.428  1.00  0.00      MEMB
ATOM   4050  H7Y POPC   31      22.921   5.291  11.889  1.00  0.00      MEMB
ATOM   4051  C38 POPC   31      22.564   7.000  10.539  1.00  0.00      MEMB
ATOM   4052  H8X POPC   31      23.385   6.507   9.980  1.00  0.00      MEMB
ATOM   4053  H8Y POPC   31      22.896   7.988  10.944  1.00  0.00      MEMB
ATOM   4054  C39 POPC   31      21.505   7.377   9.490  1.00  0.00      MEMB
ATOM   4055  H9X POPC   31      20.743   7.894  10.117  1.00  0.00      MEMB
ATOM   4056  H9Y POPC   31      21.038   6.502   8.996  1.00  0.00      MEMB
ATOM   4057 C310 POPC   31      22.004   8.462   8.505  1.00  0.00      MEMB
ATOM   4058 H10X POPC   31      22.450   9.218   9.204  1.00  0.00      MEMB
ATOM   4059 H10Y POPC   31      21.111   8.950   8.049  1.00  0.00      MEMB
ATOM   4060 C311 POPC   31      22.955   8.055   7.342  1.00  0.00      MEMB
ATOM   4061 H11X POPC   31      22.601   7.217   6.696  1.00  0.00      MEMB
ATOM   4062 H11Y POPC   31      23.901   7.641   7.731  1.00  0.00      MEMB
ATOM   4063 C312 POPC   31      23.225   9.263   6.412  1.00  0.00      MEMB
ATOM   4064 H12X POPC   31      24.250   9.178   5.988  1.00  0.00      MEMB
ATOM   4065 H12Y POPC   31      23.149  10.230   6.958  1.00  0.00      MEMB
ATOM   4066 C313 POPC   31      22.311   9.251   5.183  1.00  0.00      MEMB
ATOM   4067 H13X POPC   31      21.243   9.311   5.484  1.00  0.00      MEMB
ATOM   4068 H13Y POPC   31      22.512   8.262   4.712  1.00  0.00      MEMB
ATOM   4069 C314 POPC   31      22.602  10.367   4.181  1.00  0.00      MEMB
ATOM   4070 H14X POPC   31      23.698  10.500   4.083  1.00  0.00      MEMB
ATOM   4071 H14Y POPC   31      22.168  11.312   4.611  1.00  0.00      MEMB
ATOM   4072 C315 POPC   31      22.091  10.019   2.778  1.00  0.00      MEMB
ATOM   4073 H15X POPC   31      21.114   9.567   2.796  1.00  0.00      MEMB
ATOM   4074 H15Y POPC   31      22.812   9.406   2.160  1.00  0.00      MEMB
ATOM   4075 C316 POPC   31      21.727  11.225   2.069  1.00  0.00      MEMB
ATOM   4076 H16X POPC   31      22.747  11.274   1.694  1.00  0.00      MEMB
ATOM   4077 H16Y POPC   31      21.472  12.074   2.725  1.00  0.00      MEMB
ATOM   4078 H16Z POPC   31      21.042  11.333   1.252  1.00  0.00      MEMB
ATOM   4079  N   POPC   32     -22.666  12.567  19.374  1.00  1.00      MEMB
ATOM   4080  C12 POPC   32     -23.384  12.007  18.137  1.00  1.00      MEMB
ATOM   4081 H12A POPC   32     -22.932  12.401  17.231  1.00  0.00      MEMB
ATOM   4082 H12B POPC   32     -24.415  12.324  18.175  1.00  0.00      MEMB
ATOM   4083  C13 POPC   32     -21.396  11.801  19.569  1.00  1.00      MEMB
ATOM   4084 H13A POPC   32     -20.985  11.879  20.567  1.00  0.00      MEMB
ATOM   4085 H13B POPC   32     -21.636  10.753  19.387  1.00  0.00      MEMB
ATOM   4086 H13C POPC   32     -20.681  12.115  18.822  1.00  0.00      MEMB
ATOM   4087  C14 POPC   32     -22.404  14.013  19.148  1.00  1.00      MEMB
ATOM   4088 H14A POPC   32     -23.314  14.566  18.936  1.00  0.00      MEMB
ATOM   4089 H14B POPC   32     -21.876  14.495  19.978  1.00  0.00      MEMB
ATOM   4090 H14C POPC   32     -21.810  14.093  18.256  1.00  0.00      MEMB
ATOM   4091  C15 POPC   32     -23.505  12.487  20.597  1.00  1.00      MEMB
ATOM   4092 H15A POPC   32     -23.753  11.456  20.808  1.00  0.00      MEMB
ATOM   4093 H15B POPC   32     -24.413  13.050  20.450  1.00  0.00      MEMB
ATOM   4094 H15C POPC   32     -23.002  12.943  21.446  1.00  0.00      MEMB
ATOM   4095  C11 POPC   32     -23.412  10.489  17.851  1.00  1.00      MEMB
ATOM   4096 H11A POPC   32     -22.422  10.196  17.461  1.00  0.00      MEMB
ATOM   4097 H11B POPC   32     -24.128  10.345  17.001  1.00  0.00      MEMB
ATOM   4098  P   POPC   32     -23.974   8.140  18.903  1.00  1.00      MEMB
ATOM   4099  O13 POPC   32     -25.051   7.877  17.923  1.00  1.00      MEMB
ATOM   4100  O14 POPC   32     -24.048   7.558  20.247  1.00  1.00      MEMB
ATOM   4101  O12 POPC   32     -23.760   9.741  19.016  1.00  1.00      MEMB
ATOM   4102  O11 POPC   32     -22.641   7.673  18.225  1.00  1.00      MEMB
ATOM   4103  C1  POPC   32     -21.401   8.046  18.784  1.00  0.00      MEMB
ATOM   4104  HA  POPC   32     -21.140   7.343  19.597  1.00  0.00      MEMB
ATOM   4105  HB  POPC   32     -21.417   9.072  19.177  1.00  0.00      MEMB
ATOM   4106  C2  POPC   32     -20.470   7.992  17.640  1.00  0.00      MEMB
ATOM   4107  HS  POPC   32     -19.407   8.054  18.140  1.00  0.00      MEMB
ATOM   4108  O21 POPC   32     -20.826   9.018  16.657  1.00  0.00      MEMB
ATOM   4109  C21 POPC   32     -19.887   8.894  15.748  1.00  0.00      MEMB
ATOM   4110  O22 POPC   32     -18.857   8.512  16.206  1.00  0.00      MEMB
ATOM   4111  C22 POPC   32     -20.087   9.738  14.442  1.00  0.00      MEMB
ATOM   4112  H2R POPC   32     -20.690  10.635  14.763  1.00  0.00      MEMB
ATOM   4113  H2S POPC   32     -20.584   9.001  13.871  1.00  0.00      MEMB
ATOM   4114  C3  POPC   32     -20.634   6.696  16.919  1.00  0.00      MEMB
ATOM   4115  HX  POPC   32     -20.907   5.864  17.613  1.00  0.00      MEMB
ATOM   4116  HY  POPC   32     -19.679   6.698  16.308  1.00  0.00      MEMB
ATOM   4117  O31 POPC   32     -21.709   6.503  16.070  1.00  0.00      MEMB
ATOM   4118  C31 POPC   32     -21.676   5.967  14.930  1.00  0.00      MEMB
ATOM   4119  O32 POPC   32     -20.864   5.504  14.211  1.00  0.00      MEMB
ATOM   4120  C32 POPC   32     -22.774   6.313  14.199  1.00  0.00      MEMB
ATOM   4121  H2X POPC   32     -22.577   7.352  14.055  1.00  0.00      MEMB
ATOM   4122  H2Y POPC   32     -23.637   6.020  14.783  1.00  0.00      MEMB
ATOM   4123  C23 POPC   32     -18.858  10.299  13.620  1.00  0.00      MEMB
ATOM   4124  H3R POPC   32     -18.036   9.775  13.496  1.00  0.00      MEMB
ATOM   4125  H3S POPC   32     -18.167  11.016  14.098  1.00  0.00      MEMB
ATOM   4126  C24 POPC   32     -19.184  10.889  12.285  1.00  0.00      MEMB
ATOM   4127  H4R POPC   32     -18.393  11.652  12.064  1.00  0.00      MEMB
ATOM   4128  H4S POPC   32     -20.129  11.442  12.462  1.00  0.00      MEMB
ATOM   4129  C25 POPC   32     -19.323   9.820  11.221  1.00  0.00      MEMB
ATOM   4130  H5R POPC   32     -20.094   9.065  11.452  1.00  0.00      MEMB
ATOM   4131  H5S POPC   32     -18.443   9.200  11.139  1.00  0.00      MEMB
ATOM   4132  C26 POPC   32     -19.559  10.456   9.863  1.00  0.00      MEMB
ATOM   4133  H6R POPC   32     -19.696   9.667   9.087  1.00  0.00      MEMB
ATOM   4134  H6S POPC   32     -18.689  11.133   9.673  1.00  0.00      MEMB
ATOM   4135  C27 POPC   32     -20.815  11.327   9.829  1.00  0.00      MEMB
ATOM   4136  H7R POPC   32     -20.717  12.121  10.591  1.00  0.00      MEMB
ATOM   4137  H7S POPC   32     -21.683  10.698  10.126  1.00  0.00      MEMB
ATOM   4138  C28 POPC   32     -21.122  11.948   8.445  1.00  0.00      MEMB
ATOM   4139  H8R POPC   32     -22.188  12.289   8.462  1.00  0.00      MEMB
ATOM   4140  H8S POPC   32     -21.047  11.101   7.733  1.00  0.00      MEMB
ATOM   4141  C29 POPC   32     -20.214  13.066   7.976  1.00  0.00      MEMB
ATOM   4142  H91 POPC   32     -20.238  13.990   8.563  1.00  0.00      MEMB
ATOM   4143 C210 POPC   32     -19.455  13.080   6.870  1.00  0.00      MEMB
ATOM   4144 H101 POPC   32     -18.837  13.964   6.648  1.00  0.00      MEMB
ATOM   4145 C211 POPC   32     -19.352  11.980   5.860  1.00  0.00      MEMB
ATOM   4146 H11R POPC   32     -19.540  10.953   6.241  1.00  0.00      MEMB
ATOM   4147 H11S POPC   32     -18.327  11.983   5.435  1.00  0.00      MEMB
ATOM   4148 C212 POPC   32     -20.451  12.202   4.820  1.00  0.00      MEMB
ATOM   4149 H12R POPC   32     -21.395  12.576   5.228  1.00  0.00      MEMB
ATOM   4150 H12S POPC   32     -20.720  11.193   4.417  1.00  0.00      MEMB
ATOM   4151 C213 POPC   32     -20.008  13.170   3.715  1.00  0.00      MEMB
ATOM   4152 H13R POPC   32     -18.943  12.813   3.657  1.00  0.00      MEMB
ATOM   4153 H13S POPC   32     -19.621  14.141   3.957  1.00  0.00      MEMB
ATOM   4154 C214 POPC   32     -20.985  13.097   2.436  1.00  0.00      MEMB
ATOM   4155 H14R POPC   32     -21.928  13.588   2.605  1.00  0.00      MEMB
ATOM   4156 H14S POPC   32     -21.300  11.991   2.380  1.00  0.00      MEMB
ATOM   4157 C215 POPC   32     -20.331  13.616   1.046  1.00  0.00      MEMB
ATOM   4158 H15R POPC   32     -19.502  14.261   1.387  1.00  0.00      MEMB
ATOM   4159 H15S POPC   32     -21.003  13.941   0.243  1.00  0.00      MEMB
ATOM   4160 C216 POPC   32     -19.707  12.690  -0.031  1.00  0.00      MEMB
ATOM   4161 H16R POPC   32     -20.156  11.695  -0.083  1.00  0.00      MEMB
ATOM   4162 H16S POPC   32     -18.716  12.349   0.257  1.00  0.00      MEMB
ATOM   4163 C217 POPC   32     -18.857  13.130  -1.008  1.00  0.00      MEMB
ATOM   4164 H17R POPC   32     -19.205  12.509  -1.828  1.00  0.00      MEMB
ATOM   4165 H17S POPC   32     -18.333  12.523  -1.733  1.00  0.00      MEMB
ATOM   4166 C218 POPC   32     -18.736  14.595  -0.910  1.00  0.00      MEMB
ATOM   4167 H18R POPC   32     -18.151  14.832   0.026  1.00  0.00      MEMB
ATOM   4168 H18S POPC   32     -19.420  15.275  -1.260  1.00  0.00      MEMB
ATOM   4169 H18T POPC   32     -18.267  14.964  -1.832  1.00  0.00      MEMB
ATOM   4170  C33 POPC   32     -22.681   5.634  12.836  1.00  0.00      MEMB
ATOM   4171  H3X POPC   32     -22.573   4.725  13.284  1.00  0.00      MEMB
ATOM   4172  H3Y POPC   32     -21.821   5.670  12.160  1.00  0.00      MEMB
ATOM   4173  C34 POPC   32     -23.983   5.383  12.166  1.00  0.00      MEMB
ATOM   4174  H4X POPC   32     -24.882   5.282  12.808  1.00  0.00      MEMB
ATOM   4175  H4Y POPC   32     -23.936   4.420  11.633  1.00  0.00      MEMB
ATOM   4176  C35 POPC   32     -24.378   6.669  11.649  1.00  0.00      MEMB
ATOM   4177  H5X POPC   32     -24.077   7.414  12.433  1.00  0.00      MEMB
ATOM   4178  H5Y POPC   32     -25.484   6.655  11.603  1.00  0.00      MEMB
ATOM   4179  C36 POPC   32     -23.719   6.890  10.321  1.00  0.00      MEMB
ATOM   4180  H6X POPC   32     -24.343   6.405   9.546  1.00  0.00      MEMB
ATOM   4181  H6Y POPC   32     -22.711   6.418  10.246  1.00  0.00      MEMB
ATOM   4182  C37 POPC   32     -23.488   8.368  10.109  1.00  0.00      MEMB
ATOM   4183  H7X POPC   32     -22.722   8.506   9.317  1.00  0.00      MEMB
ATOM   4184  H7Y POPC   32     -23.071   8.801  11.050  1.00  0.00      MEMB
ATOM   4185  C38 POPC   32     -24.715   9.146   9.644  1.00  0.00      MEMB
ATOM   4186  H8X POPC   32     -24.309  10.143   9.375  1.00  0.00      MEMB
ATOM   4187  H8Y POPC   32     -25.486   9.258  10.435  1.00  0.00      MEMB
ATOM   4188  C39 POPC   32     -25.452   8.603   8.414  1.00  0.00      MEMB
ATOM   4189  H9X POPC   32     -26.288   9.310   8.230  1.00  0.00      MEMB
ATOM   4190  H9Y POPC   32     -25.952   7.654   8.673  1.00  0.00      MEMB
ATOM   4191 C310 POPC   32     -24.569   8.452   7.168  1.00  0.00      MEMB
ATOM   4192 H10X POPC   32     -25.114   7.901   6.363  1.00  0.00      MEMB
ATOM   4193 H10Y POPC   32     -23.652   7.883   7.418  1.00  0.00      MEMB
ATOM   4194 C311 POPC   32     -24.158   9.821   6.649  1.00  0.00      MEMB
ATOM   4195 H11X POPC   32     -23.668  10.463   7.413  1.00  0.00      MEMB
ATOM   4196 H11Y POPC   32     -25.111  10.340   6.447  1.00  0.00      MEMB
ATOM   4197 C312 POPC   32     -23.196   9.800   5.465  1.00  0.00      MEMB
ATOM   4198 H12X POPC   32     -22.194   9.456   5.818  1.00  0.00      MEMB
ATOM   4199 H12Y POPC   32     -23.094  10.872   5.194  1.00  0.00      MEMB
ATOM   4200 C313 POPC   32     -23.561   8.915   4.265  1.00  0.00      MEMB
ATOM   4201 H13X POPC   32     -24.538   9.187   3.799  1.00  0.00      MEMB
ATOM   4202 H13Y POPC   32     -23.581   7.851   4.595  1.00  0.00      MEMB
ATOM   4203 C314 POPC   32     -22.472   9.023   3.204  1.00  0.00      MEMB
ATOM   4204 H14X POPC   32     -21.626   8.342   3.463  1.00  0.00      MEMB
ATOM   4205 H14Y POPC   32     -22.087  10.063   3.245  1.00  0.00      MEMB
ATOM   4206 C315 POPC   32     -22.999   8.908   1.791  1.00  0.00      MEMB
ATOM   4207 H15X POPC   32     -23.609   9.783   1.503  1.00  0.00      MEMB
ATOM   4208 H15Y POPC   32     -23.652   8.039   1.575  1.00  0.00      MEMB
ATOM   4209 C316 POPC   32     -21.933   8.939   0.807  1.00  0.00      MEMB
ATOM   4210 H16X POPC   32     -21.027   8.286   1.019  1.00  0.00      MEMB
ATOM   4211 H16Y POPC   32     -21.595   9.927   0.414  1.00  0.00      MEMB
ATOM   4212 H16Z POPC   32     -22.452   8.586  -0.095  1.00  0.00      MEMB
ATOM   4213  N   POPC   33      -5.166  24.377  20.945  1.00  1.00      MEMB
ATOM   4214  C12 POPC   33      -3.968  24.836  20.131  1.00  1.00      MEMB
ATOM   4215 H12A POPC   33      -3.119  24.232  20.409  1.00  0.00      MEMB
ATOM   4216 H12B POPC   33      -3.740  25.847  20.435  1.00  0.00      MEMB
ATOM   4217  C13 POPC   33      -5.685  23.066  20.418  1.00  1.00      MEMB
ATOM   4218 H13A POPC   33      -4.895  22.338  20.350  1.00  0.00      MEMB
ATOM   4219 H13B POPC   33      -6.509  22.723  21.028  1.00  0.00      MEMB
ATOM   4220 H13C POPC   33      -6.050  23.237  19.393  1.00  0.00      MEMB
ATOM   4221  C14 POPC   33      -4.754  24.232  22.365  1.00  1.00      MEMB
ATOM   4222 H14A POPC   33      -4.534  25.177  22.867  1.00  0.00      MEMB
ATOM   4223 H14B POPC   33      -5.501  23.647  22.905  1.00  0.00      MEMB
ATOM   4224 H14C POPC   33      -3.820  23.688  22.436  1.00  0.00      MEMB
ATOM   4225  C15 POPC   33      -6.269  25.384  20.810  1.00  1.00      MEMB
ATOM   4226 H15A POPC   33      -6.645  25.458  19.779  1.00  0.00      MEMB
ATOM   4227 H15B POPC   33      -5.888  26.348  21.104  1.00  0.00      MEMB
ATOM   4228 H15C POPC   33      -7.108  25.091  21.424  1.00  0.00      MEMB
ATOM   4229  C11 POPC   33      -4.048  24.834  18.584  1.00  1.00      MEMB
ATOM   4230 H11A POPC   33      -3.454  23.992  18.177  1.00  0.00      MEMB
ATOM   4231 H11B POPC   33      -3.518  25.748  18.209  1.00  0.00      MEMB
ATOM   4232  P   POPC   33      -5.975  25.820  17.155  1.00  1.00      MEMB
ATOM   4233  O13 POPC   33      -5.238  27.076  17.448  1.00  1.00      MEMB
ATOM   4234  O14 POPC   33      -7.440  25.856  17.349  1.00  1.00      MEMB
ATOM   4235  O12 POPC   33      -5.391  24.710  18.116  1.00  1.00      MEMB
ATOM   4236  O11 POPC   33      -5.676  25.237  15.715  1.00  1.00      MEMB
ATOM   4237  C1  POPC   33      -5.779  23.813  15.510  1.00  0.00      MEMB
ATOM   4238  HA  POPC   33      -6.765  23.400  15.661  1.00  0.00      MEMB
ATOM   4239  HB  POPC   33      -5.190  23.305  16.322  1.00  0.00      MEMB
ATOM   4240  C2  POPC   33      -5.243  23.456  14.072  1.00  0.00      MEMB
ATOM   4241  HS  POPC   33      -4.963  22.365  14.027  1.00  0.00      MEMB
ATOM   4242  O21 POPC   33      -4.149  24.227  13.676  1.00  0.00      MEMB
ATOM   4243  C21 POPC   33      -3.333  24.306  14.589  1.00  0.00      MEMB
ATOM   4244  O22 POPC   33      -3.337  23.763  15.666  1.00  0.00      MEMB
ATOM   4245  C22 POPC   33      -2.334  24.977  14.018  1.00  0.00      MEMB
ATOM   4246  H2R POPC   33      -1.801  24.679  13.088  1.00  0.00      MEMB
ATOM   4247  H2S POPC   33      -1.426  24.569  14.576  1.00  0.00      MEMB
ATOM   4248  C3  POPC   33      -6.226  23.721  12.951  1.00  0.00      MEMB
ATOM   4249  HX  POPC   33      -7.046  23.009  13.090  1.00  0.00      MEMB
ATOM   4250  HY  POPC   33      -5.773  23.500  11.952  1.00  0.00      MEMB
ATOM   4251  O31 POPC   33      -6.819  25.016  13.066  1.00  0.00      MEMB
ATOM   4252  C31 POPC   33      -6.436  26.048  12.359  1.00  0.00      MEMB
ATOM   4253  O32 POPC   33      -5.444  26.130  11.660  1.00  0.00      MEMB
ATOM   4254  C32 POPC   33      -7.560  27.065  12.505  1.00  0.00      MEMB
ATOM   4255  H2X POPC   33      -7.548  27.887  11.830  1.00  0.00      MEMB
ATOM   4256  H2Y POPC   33      -7.525  27.523  13.506  1.00  0.00      MEMB
ATOM   4257  C23 POPC   33      -2.932  26.561  14.230  1.00  0.00      MEMB
ATOM   4258  H3R POPC   33      -3.503  26.594  15.227  1.00  0.00      MEMB
ATOM   4259  H3S POPC   33      -3.602  26.613  13.423  1.00  0.00      MEMB
ATOM   4260  C24 POPC   33      -2.158  28.049  14.245  1.00  0.00      MEMB
ATOM   4261  H4R POPC   33      -1.181  28.260  14.688  1.00  0.00      MEMB
ATOM   4262  H4S POPC   33      -2.486  28.622  15.117  1.00  0.00      MEMB
ATOM   4263  C25 POPC   33      -1.324  28.585  13.019  1.00  0.00      MEMB
ATOM   4264  H5R POPC   33      -0.486  28.018  12.417  1.00  0.00      MEMB
ATOM   4265  H5S POPC   33      -0.662  29.390  13.418  1.00  0.00      MEMB
ATOM   4266  C26 POPC   33      -2.255  28.547  11.977  1.00  0.00      MEMB
ATOM   4267  H6R POPC   33      -3.164  28.867  12.513  1.00  0.00      MEMB
ATOM   4268  H6S POPC   33      -2.409  27.476  11.659  1.00  0.00      MEMB
ATOM   4269  C27 POPC   33      -1.540  29.493  11.061  1.00  0.00      MEMB
ATOM   4270  H7R POPC   33      -0.533  29.150  10.818  1.00  0.00      MEMB
ATOM   4271  H7S POPC   33      -1.488  30.504  11.556  1.00  0.00      MEMB
ATOM   4272  C28 POPC   33      -2.222  29.727   9.778  1.00  0.00      MEMB
ATOM   4273  H8R POPC   33      -1.868  30.632   9.298  1.00  0.00      MEMB
ATOM   4274  H8S POPC   33      -3.018  30.104  10.418  1.00  0.00      MEMB
ATOM   4275  C29 POPC   33      -2.349  28.582   8.770  1.00  0.00      MEMB
ATOM   4276  H91 POPC   33      -1.431  28.090   8.520  1.00  0.00      MEMB
ATOM   4277 C210 POPC   33      -3.317  28.161   7.968  1.00  0.00      MEMB
ATOM   4278 H101 POPC   33      -3.398  27.335   7.287  1.00  0.00      MEMB
ATOM   4279 C211 POPC   33      -4.550  28.653   7.811  1.00  0.00      MEMB
ATOM   4280 H11R POPC   33      -4.623  29.813   8.119  1.00  0.00      MEMB
ATOM   4281 H11S POPC   33      -5.365  27.966   8.193  1.00  0.00      MEMB
ATOM   4282 C212 POPC   33      -4.942  29.165   7.033  1.00  0.00      MEMB
ATOM   4283 H12R POPC   33      -4.175  30.248   6.682  1.00  0.00      MEMB
ATOM   4284 H12S POPC   33      -6.451  28.945   8.010  1.00  0.00      MEMB
ATOM   4285 C213 POPC   33      -4.861  28.786   5.473  1.00  0.00      MEMB
ATOM   4286 H13R POPC   33      -5.458  27.940   5.060  1.00  0.00      MEMB
ATOM   4287 H13S POPC   33      -4.050  28.250   5.192  1.00  0.00      MEMB
ATOM   4288 C214 POPC   33      -5.460  29.644   4.399  1.00  0.00      MEMB
ATOM   4289 H14R POPC   33      -5.008  30.612   4.201  1.00  0.00      MEMB
ATOM   4290 H14S POPC   33      -6.484  29.939   4.749  1.00  0.00      MEMB
ATOM   4291 C215 POPC   33      -5.614  28.770   3.116  1.00  0.00      MEMB
ATOM   4292 H15R POPC   33      -5.867  29.117   2.083  1.00  0.00      MEMB
ATOM   4293 H15S POPC   33      -6.461  28.192   3.385  1.00  0.00      MEMB
ATOM   4294 C216 POPC   33      -4.815  27.781   2.654  1.00  0.00      MEMB
ATOM   4295 H16R POPC   33      -5.162  27.003   3.359  1.00  0.00      MEMB
ATOM   4296 H16S POPC   33      -3.872  28.285   2.851  1.00  0.00      MEMB
ATOM   4297 C217 POPC   33      -5.194  27.533   1.184  1.00  0.00      MEMB
ATOM   4298 H17R POPC   33      -4.300  27.178   0.777  1.00  0.00      MEMB
ATOM   4299 H17S POPC   33      -5.284  28.425   0.542  1.00  0.00      MEMB
ATOM   4300 C218 POPC   33      -6.358  26.583   0.971  1.00  0.00      MEMB
ATOM   4301 H18R POPC   33      -7.366  27.017   0.868  1.00  0.00      MEMB
ATOM   4302 H18S POPC   33      -6.403  25.862   1.807  1.00  0.00      MEMB
ATOM   4303 H18T POPC   33      -6.186  26.062   0.021  1.00  0.00      MEMB
ATOM   4304  C33 POPC   33      -8.926  26.431  12.285  1.00  0.00      MEMB
ATOM   4305  H3X POPC   33      -9.570  27.284  12.469  1.00  0.00      MEMB
ATOM   4306  H3Y POPC   33      -9.140  25.723  13.085  1.00  0.00      MEMB
ATOM   4307  C34 POPC   33      -9.131  25.808  10.916  1.00  0.00      MEMB
ATOM   4308  H4X POPC   33      -8.496  26.313  10.144  1.00  0.00      MEMB
ATOM   4309  H4Y POPC   33     -10.209  25.840  10.687  1.00  0.00      MEMB
ATOM   4310  C35 POPC   33      -9.333  24.336  10.824  1.00  0.00      MEMB
ATOM   4311  H5X POPC   33     -10.371  24.036  11.159  1.00  0.00      MEMB
ATOM   4312  H5Y POPC   33      -8.639  23.922  11.544  1.00  0.00      MEMB
ATOM   4313  C36 POPC   33      -9.170  23.845   9.399  1.00  0.00      MEMB
ATOM   4314  H6X POPC   33      -9.958  24.268   8.734  1.00  0.00      MEMB
ATOM   4315  H6Y POPC   33      -9.207  22.753   9.465  1.00  0.00      MEMB
ATOM   4316  C37 POPC   33      -7.814  23.872   8.764  1.00  0.00      MEMB
ATOM   4317  H7X POPC   33      -7.119  23.298   9.419  1.00  0.00      MEMB
ATOM   4318  H7Y POPC   33      -7.513  24.930   8.734  1.00  0.00      MEMB
ATOM   4319  C38 POPC   33      -7.758  23.269   7.352  1.00  0.00      MEMB
ATOM   4320  H8X POPC   33      -8.425  23.858   6.684  1.00  0.00      MEMB
ATOM   4321  H8Y POPC   33      -8.089  22.202   7.269  1.00  0.00      MEMB
ATOM   4322  C39 POPC   33      -6.308  23.386   6.885  1.00  0.00      MEMB
ATOM   4323  H9X POPC   33      -6.099  22.679   6.057  1.00  0.00      MEMB
ATOM   4324  H9Y POPC   33      -5.621  23.170   7.733  1.00  0.00      MEMB
ATOM   4325 C310 POPC   33      -5.951  24.760   6.347  1.00  0.00      MEMB
ATOM   4326 H10X POPC   33      -5.851  25.524   7.154  1.00  0.00      MEMB
ATOM   4327 H10Y POPC   33      -6.750  25.019   5.637  1.00  0.00      MEMB
ATOM   4328 C311 POPC   33      -4.646  24.737   5.568  1.00  0.00      MEMB
ATOM   4329 H11X POPC   33      -3.960  24.075   6.140  1.00  0.00      MEMB
ATOM   4330 H11Y POPC   33      -4.274  25.781   5.513  1.00  0.00      MEMB
ATOM   4331 C312 POPC   33      -4.798  24.294   4.115  1.00  0.00      MEMB
ATOM   4332 H12X POPC   33      -5.311  25.115   3.568  1.00  0.00      MEMB
ATOM   4333 H12Y POPC   33      -5.375  23.344   4.108  1.00  0.00      MEMB
ATOM   4334 C313 POPC   33      -3.493  24.014   3.387  1.00  0.00      MEMB
ATOM   4335 H13X POPC   33      -2.932  23.237   3.933  1.00  0.00      MEMB
ATOM   4336 H13Y POPC   33      -2.837  24.912   3.365  1.00  0.00      MEMB
ATOM   4337 C314 POPC   33      -3.691  23.491   1.952  1.00  0.00      MEMB
ATOM   4338 H14X POPC   33      -2.788  23.725   1.372  1.00  0.00      MEMB
ATOM   4339 H14Y POPC   33      -4.536  24.007   1.455  1.00  0.00      MEMB
ATOM   4340 C315 POPC   33      -3.779  21.966   1.880  1.00  0.00      MEMB
ATOM   4341 H15X POPC   33      -4.626  21.687   2.550  1.00  0.00      MEMB
ATOM   4342 H15Y POPC   33      -2.838  21.528   2.294  1.00  0.00      MEMB
ATOM   4343 C316 POPC   33      -3.978  21.411   0.459  1.00  0.00      MEMB
ATOM   4344 H16X POPC   33      -3.109  21.575  -0.215  1.00  0.00      MEMB
ATOM   4345 H16Y POPC   33      -4.862  21.875  -0.018  1.00  0.00      MEMB
ATOM   4346 H16Z POPC   33      -4.154  20.319   0.480  1.00  0.00      MEMB
ATOM   4347  N   POPC   34     -11.741  23.079  18.223  1.00  1.00      MEMB
ATOM   4348  C12 POPC   34     -13.219  23.150  17.916  1.00  1.00      MEMB
ATOM   4349 H12A POPC   34     -13.428  22.388  17.182  1.00  0.00      MEMB
ATOM   4350 H12B POPC   34     -13.386  24.130  17.463  1.00  0.00      MEMB
ATOM   4351  C13 POPC   34     -11.298  21.698  18.583  1.00  1.00      MEMB
ATOM   4352 H13A POPC   34     -11.785  20.945  17.969  1.00  0.00      MEMB
ATOM   4353 H13B POPC   34     -10.224  21.602  18.440  1.00  0.00      MEMB
ATOM   4354 H13C POPC   34     -11.523  21.496  19.623  1.00  0.00      MEMB
ATOM   4355  C14 POPC   34     -10.987  23.509  17.001  1.00  1.00      MEMB
ATOM   4356 H14A POPC   34      -9.916  23.480  17.186  1.00  0.00      MEMB
ATOM   4357 H14B POPC   34     -11.164  22.856  16.148  1.00  0.00      MEMB
ATOM   4358 H14C POPC   34     -11.259  24.505  16.671  1.00  0.00      MEMB
ATOM   4359  C15 POPC   34     -11.507  24.004  19.372  1.00  1.00      MEMB
ATOM   4360 H15A POPC   34     -12.046  24.931  19.190  1.00  0.00      MEMB
ATOM   4361 H15B POPC   34     -10.469  24.277  19.513  1.00  0.00      MEMB
ATOM   4362 H15C POPC   34     -11.903  23.526  20.268  1.00  0.00      MEMB
ATOM   4363  C11 POPC   34     -14.233  23.040  19.081  1.00  1.00      MEMB
ATOM   4364 H11A POPC   34     -15.264  23.170  18.676  1.00  0.00      MEMB
ATOM   4365 H11B POPC   34     -14.084  23.876  19.757  1.00  0.00      MEMB
ATOM   4366  P   POPC   34     -15.252  20.780  19.810  1.00  1.00      MEMB
ATOM   4367  O13 POPC   34     -16.526  21.285  20.364  1.00  1.00      MEMB
ATOM   4368  O14 POPC   34     -14.709  19.547  20.411  1.00  1.00      MEMB
ATOM   4369  O12 POPC   34     -14.090  21.880  19.878  1.00  1.00      MEMB
ATOM   4370  O11 POPC   34     -15.399  20.579  18.242  1.00  1.00      MEMB
ATOM   4371  C1  POPC   34     -14.562  19.600  17.618  1.00  0.00      MEMB
ATOM   4372  HA  POPC   34     -14.554  18.663  18.220  1.00  0.00      MEMB
ATOM   4373  HB  POPC   34     -13.547  19.989  17.482  1.00  0.00      MEMB
ATOM   4374  C2  POPC   34     -14.960  19.097  16.215  1.00  0.00      MEMB
ATOM   4375  HS  POPC   34     -14.268  18.643  15.573  1.00  0.00      MEMB
ATOM   4376  O21 POPC   34     -15.123  20.118  15.230  1.00  0.00      MEMB
ATOM   4377  C21 POPC   34     -14.494  21.374  15.017  1.00  0.00      MEMB
ATOM   4378  O22 POPC   34     -13.298  21.386  14.924  1.00  0.00      MEMB
ATOM   4379  C22 POPC   34     -15.334  22.817  14.811  1.00  0.00      MEMB
ATOM   4380  H2R POPC   34     -14.773  23.664  15.121  1.00  0.00      MEMB
ATOM   4381  H2S POPC   34     -16.161  23.030  15.562  1.00  0.00      MEMB
ATOM   4382  C3  POPC   34     -16.287  18.170  16.384  1.00  0.00      MEMB
ATOM   4383  HX  POPC   34     -16.912  18.592  17.224  1.00  0.00      MEMB
ATOM   4384  HY  POPC   34     -15.936  17.161  16.658  1.00  0.00      MEMB
ATOM   4385  O31 POPC   34     -17.147  18.012  15.217  1.00  0.00      MEMB
ATOM   4386  C31 POPC   34     -16.508  17.848  14.093  1.00  0.00      MEMB
ATOM   4387  O32 POPC   34     -15.304  17.662  13.979  1.00  0.00      MEMB
ATOM   4388  C32 POPC   34     -17.573  17.578  12.935  1.00  0.00      MEMB
ATOM   4389  H2X POPC   34     -18.456  18.126  13.194  1.00  0.00      MEMB
ATOM   4390  H2Y POPC   34     -17.992  16.545  12.837  1.00  0.00      MEMB
ATOM   4391  C23 POPC   34     -15.866  23.113  13.327  1.00  0.00      MEMB
ATOM   4392  H3R POPC   34     -16.713  23.811  13.241  1.00  0.00      MEMB
ATOM   4393  H3S POPC   34     -16.495  22.372  12.816  1.00  0.00      MEMB
ATOM   4394  C24 POPC   34     -14.876  22.889  12.294  1.00  0.00      MEMB
ATOM   4395  H4R POPC   34     -14.131  22.118  12.590  1.00  0.00      MEMB
ATOM   4396  H4S POPC   34     -14.525  23.917  12.288  1.00  0.00      MEMB
ATOM   4397  C25 POPC   34     -15.542  22.438  11.004  1.00  0.00      MEMB
ATOM   4398  H5R POPC   34     -16.496  23.023  10.928  1.00  0.00      MEMB
ATOM   4399  H5S POPC   34     -15.754  21.340  11.140  1.00  0.00      MEMB
ATOM   4400  C26 POPC   34     -14.738  22.723   9.777  1.00  0.00      MEMB
ATOM   4401  H6R POPC   34     -14.739  23.813   9.579  1.00  0.00      MEMB
ATOM   4402  H6S POPC   34     -15.203  22.220   8.905  1.00  0.00      MEMB
ATOM   4403  C27 POPC   34     -13.288  22.332   9.938  1.00  0.00      MEMB
ATOM   4404  H7R POPC   34     -13.249  21.269  10.236  1.00  0.00      MEMB
ATOM   4405  H7S POPC   34     -12.836  23.005  10.715  1.00  0.00      MEMB
ATOM   4406  C28 POPC   34     -12.593  22.461   8.602  1.00  0.00      MEMB
ATOM   4407  H8R POPC   34     -12.529  23.520   8.503  1.00  0.00      MEMB
ATOM   4408  H8S POPC   34     -13.180  22.035   7.790  1.00  0.00      MEMB
ATOM   4409  C29 POPC   34     -11.235  21.923   8.622  1.00  0.00      MEMB
ATOM   4410  H91 POPC   34     -10.851  22.232   9.590  1.00  0.00      MEMB
ATOM   4411 C210 POPC   34     -10.599  21.022   7.852  1.00  0.00      MEMB
ATOM   4412 H101 POPC   34      -9.547  20.750   8.056  1.00  0.00      MEMB
ATOM   4413 C211 POPC   34     -11.245  20.311   6.696  1.00  0.00      MEMB
ATOM   4414 H11R POPC   34     -12.228  20.766   6.485  1.00  0.00      MEMB
ATOM   4415 H11S POPC   34     -11.465  19.268   7.016  1.00  0.00      MEMB
ATOM   4416 C212 POPC   34     -10.535  20.359   5.332  1.00  0.00      MEMB
ATOM   4417 H12R POPC   34      -9.671  19.658   5.284  1.00  0.00      MEMB
ATOM   4418 H12S POPC   34     -10.127  21.379   5.189  1.00  0.00      MEMB
ATOM   4419 C213 POPC   34     -11.439  20.016   4.125  1.00  0.00      MEMB
ATOM   4420 H13R POPC   34     -11.804  18.980   4.277  1.00  0.00      MEMB
ATOM   4421 H13S POPC   34     -10.772  20.017   3.229  1.00  0.00      MEMB
ATOM   4422 C214 POPC   34     -12.725  20.845   3.877  1.00  0.00      MEMB
ATOM   4423 H14R POPC   34     -13.422  20.889   4.734  1.00  0.00      MEMB
ATOM   4424 H14S POPC   34     -13.349  20.331   3.123  1.00  0.00      MEMB
ATOM   4425 C215 POPC   34     -12.509  22.252   3.330  1.00  0.00      MEMB
ATOM   4426 H15R POPC   34     -12.088  22.836   4.164  1.00  0.00      MEMB
ATOM   4427 H15S POPC   34     -13.530  22.647   3.117  1.00  0.00      MEMB
ATOM   4428 C216 POPC   34     -11.668  22.274   2.032  1.00  0.00      MEMB
ATOM   4429 H16R POPC   34     -12.243  21.694   1.282  1.00  0.00      MEMB
ATOM   4430 H16S POPC   34     -10.673  21.820   2.180  1.00  0.00      MEMB
ATOM   4431 C217 POPC   34     -11.358  23.598   1.346  1.00  0.00      MEMB
ATOM   4432 H17R POPC   34     -12.324  23.887   0.877  1.00  0.00      MEMB
ATOM   4433 H17S POPC   34     -10.904  23.555   0.378  1.00  0.00      MEMB
ATOM   4434 C218 POPC   34     -10.543  24.554   2.245  1.00  0.00      MEMB
ATOM   4435 H18R POPC   34      -9.611  24.148   2.607  1.00  0.00      MEMB
ATOM   4436 H18S POPC   34     -11.011  24.521   3.209  1.00  0.00      MEMB
ATOM   4437 H18T POPC   34     -10.430  25.624   1.964  1.00  0.00      MEMB
ATOM   4438  C33 POPC   34     -17.064  17.887  11.532  1.00  0.00      MEMB
ATOM   4439  H3X POPC   34     -16.639  18.907  11.554  1.00  0.00      MEMB
ATOM   4440  H3Y POPC   34     -18.010  17.875  10.963  1.00  0.00      MEMB
ATOM   4441  C34 POPC   34     -16.280  16.908  10.660  1.00  0.00      MEMB
ATOM   4442  H4X POPC   34     -16.807  15.929  10.635  1.00  0.00      MEMB
ATOM   4443  H4Y POPC   34     -15.249  16.778  10.984  1.00  0.00      MEMB
ATOM   4444  C35 POPC   34     -16.077  17.339   9.203  1.00  0.00      MEMB
ATOM   4445  H5X POPC   34     -17.094  17.377   8.794  1.00  0.00      MEMB
ATOM   4446  H5Y POPC   34     -15.468  16.540   8.721  1.00  0.00      MEMB
ATOM   4447  C36 POPC   34     -15.434  18.715   8.947  1.00  0.00      MEMB
ATOM   4448  H6X POPC   34     -14.486  18.822   9.487  1.00  0.00      MEMB
ATOM   4449  H6Y POPC   34     -16.067  19.473   9.432  1.00  0.00      MEMB
ATOM   4450  C37 POPC   34     -15.125  19.002   7.465  1.00  0.00      MEMB
ATOM   4451  H7X POPC   34     -14.628  18.116   7.000  1.00  0.00      MEMB
ATOM   4452  H7Y POPC   34     -14.437  19.871   7.325  1.00  0.00      MEMB
ATOM   4453  C38 POPC   34     -16.375  19.432   6.735  1.00  0.00      MEMB
ATOM   4454  H8X POPC   34     -16.926  20.154   7.374  1.00  0.00      MEMB
ATOM   4455  H8Y POPC   34     -17.044  18.577   6.578  1.00  0.00      MEMB
ATOM   4456  C39 POPC   34     -16.033  20.036   5.392  1.00  0.00      MEMB
ATOM   4457  H9X POPC   34     -15.390  19.339   4.850  1.00  0.00      MEMB
ATOM   4458  H9Y POPC   34     -15.553  21.029   5.588  1.00  0.00      MEMB
ATOM   4459 C310 POPC   34     -17.192  20.183   4.502  1.00  0.00      MEMB
ATOM   4460 H10X POPC   34     -17.884  20.327   5.422  1.00  0.00      MEMB
ATOM   4461 H10Y POPC   34     -17.815  19.354   4.115  1.00  0.00      MEMB
ATOM   4462 C311 POPC   34     -16.902  21.398   3.440  1.00  0.00      MEMB
ATOM   4463 H11X POPC   34     -16.334  22.208   3.900  1.00  0.00      MEMB
ATOM   4464 H11Y POPC   34     -17.678  22.107   3.030  1.00  0.00      MEMB
ATOM   4465 C312 POPC   34     -16.501  20.966   2.105  1.00  0.00      MEMB
ATOM   4466 H12X POPC   34     -17.298  20.309   1.690  1.00  0.00      MEMB
ATOM   4467 H12Y POPC   34     -15.630  20.369   2.378  1.00  0.00      MEMB
ATOM   4468 C313 POPC   34     -16.158  22.153   1.217  1.00  0.00      MEMB
ATOM   4469 H13X POPC   34     -15.457  22.844   1.754  1.00  0.00      MEMB
ATOM   4470 H13Y POPC   34     -17.064  22.758   0.988  1.00  0.00      MEMB
ATOM   4471 C314 POPC   34     -15.680  21.555  -0.099  1.00  0.00      MEMB
ATOM   4472 H14X POPC   34     -16.576  21.366  -0.733  1.00  0.00      MEMB
ATOM   4473 H14Y POPC   34     -15.069  20.664   0.042  1.00  0.00      MEMB
ATOM   4474 C315 POPC   34     -14.814  22.424  -0.864  1.00  0.00      MEMB
ATOM   4475 H15X POPC   34     -14.509  21.973  -1.867  1.00  0.00      MEMB
ATOM   4476 H15Y POPC   34     -13.902  22.671  -0.287  1.00  0.00      MEMB
ATOM   4477 C316 POPC   34     -15.816  23.531  -0.955  1.00  0.00      MEMB
ATOM   4478 H16X POPC   34     -16.472  23.705  -1.836  1.00  0.00      MEMB
ATOM   4479 H16Y POPC   34     -15.340  23.527  -1.830  1.00  0.00      MEMB
ATOM   4480 H16Z POPC   34     -15.586  24.485  -0.421  1.00  0.00      MEMB
ATOM   4481  N   POPC   35     -24.921  -4.921  18.670  1.00  1.00      MEMB
ATOM   4482  C12 POPC   35     -26.450  -4.914  18.465  1.00  1.00      MEMB
ATOM   4483 H12A POPC   35     -26.676  -4.325  17.578  1.00  0.00      MEMB
ATOM   4484 H12B POPC   35     -26.904  -4.437  19.325  1.00  0.00      MEMB
ATOM   4485  C13 POPC   35     -24.469  -3.568  19.130  1.00  1.00      MEMB
ATOM   4486 H13A POPC   35     -25.083  -3.196  19.942  1.00  0.00      MEMB
ATOM   4487 H13B POPC   35     -23.447  -3.576  19.481  1.00  0.00      MEMB
ATOM   4488 H13C POPC   35     -24.557  -2.803  18.358  1.00  0.00      MEMB
ATOM   4489  C14 POPC   35     -24.550  -5.919  19.724  1.00  1.00      MEMB
ATOM   4490 H14A POPC   35     -23.487  -5.992  19.910  1.00  0.00      MEMB
ATOM   4491 H14B POPC   35     -25.103  -5.734  20.635  1.00  0.00      MEMB
ATOM   4492 H14C POPC   35     -24.832  -6.911  19.356  1.00  0.00      MEMB
ATOM   4493  C15 POPC   35     -24.201  -5.352  17.425  1.00  1.00      MEMB
ATOM   4494 H15A POPC   35     -24.495  -4.743  16.589  1.00  0.00      MEMB
ATOM   4495 H15B POPC   35     -24.441  -6.376  17.138  1.00  0.00      MEMB
ATOM   4496 H15C POPC   35     -23.122  -5.302  17.566  1.00  0.00      MEMB
ATOM   4497  C11 POPC   35     -27.192  -6.277  18.337  1.00  1.00      MEMB
ATOM   4498 H11A POPC   35     -26.724  -6.766  17.463  1.00  0.00      MEMB
ATOM   4499 H11B POPC   35     -28.281  -6.163  18.140  1.00  0.00      MEMB
ATOM   4500  P   POPC   35     -27.586  -8.581  19.519  1.00  1.00      MEMB
ATOM   4501  O13 POPC   35     -29.048  -8.611  19.687  1.00  1.00      MEMB
ATOM   4502  O14 POPC   35     -26.716  -9.244  20.520  1.00  1.00      MEMB
ATOM   4503  O12 POPC   35     -27.056  -7.069  19.504  1.00  1.00      MEMB
ATOM   4504  O11 POPC   35     -27.292  -9.082  18.064  1.00  1.00      MEMB
ATOM   4505  C1  POPC   35     -26.051  -9.639  17.716  1.00  0.00      MEMB
ATOM   4506  HA  POPC   35     -26.005 -10.747  17.919  1.00  0.00      MEMB
ATOM   4507  HB  POPC   35     -25.205  -9.161  18.265  1.00  0.00      MEMB
ATOM   4508  C2  POPC   35     -25.871  -9.391  16.210  1.00  0.00      MEMB
ATOM   4509  HS  POPC   35     -25.071  -9.756  15.682  1.00  0.00      MEMB
ATOM   4510  O21 POPC   35     -25.861  -8.015  15.863  1.00  0.00      MEMB
ATOM   4511  C21 POPC   35     -25.714  -7.649  14.594  1.00  0.00      MEMB
ATOM   4512  O22 POPC   35     -25.323  -8.317  13.654  1.00  0.00      MEMB
ATOM   4513  C22 POPC   35     -26.172  -6.208  14.493  1.00  0.00      MEMB
ATOM   4514  H2R POPC   35     -25.413  -5.522  14.911  1.00  0.00      MEMB
ATOM   4515  H2S POPC   35     -27.104  -6.104  15.076  1.00  0.00      MEMB
ATOM   4516  C3  POPC   35     -26.864 -10.148  15.421  1.00  0.00      MEMB
ATOM   4517  HX  POPC   35     -27.110 -11.120  15.971  1.00  0.00      MEMB
ATOM   4518  HY  POPC   35     -26.229 -10.373  14.505  1.00  0.00      MEMB
ATOM   4519  O31 POPC   35     -27.887  -9.279  14.981  1.00  0.00      MEMB
ATOM   4520  C31 POPC   35     -28.582  -9.899  14.097  1.00  0.00      MEMB
ATOM   4521  O32 POPC   35     -28.557 -11.077  13.986  1.00  0.00      MEMB
ATOM   4522  C32 POPC   35     -29.142  -8.860  13.160  1.00  0.00      MEMB
ATOM   4523  H2X POPC   35     -28.261  -8.243  12.946  1.00  0.00      MEMB
ATOM   4524  H2Y POPC   35     -29.935  -8.390  13.771  1.00  0.00      MEMB
ATOM   4525  C23 POPC   35     -26.421  -5.862  13.020  1.00  0.00      MEMB
ATOM   4526  H3R POPC   35     -27.012  -6.638  12.486  1.00  0.00      MEMB
ATOM   4527  H3S POPC   35     -25.421  -5.700  12.566  1.00  0.00      MEMB
ATOM   4528  C24 POPC   35     -27.356  -4.724  12.738  1.00  0.00      MEMB
ATOM   4529  H4R POPC   35     -27.092  -3.888  13.339  1.00  0.00      MEMB
ATOM   4530  H4S POPC   35     -28.337  -4.946  13.164  1.00  0.00      MEMB
ATOM   4531  C25 POPC   35     -27.394  -4.400  11.252  1.00  0.00      MEMB
ATOM   4532  H5R POPC   35     -27.377  -5.192  10.493  1.00  0.00      MEMB
ATOM   4533  H5S POPC   35     -26.422  -3.854  11.101  1.00  0.00      MEMB
ATOM   4534  C26 POPC   35     -28.570  -3.548  10.903  1.00  0.00      MEMB
ATOM   4535  H6R POPC   35     -28.810  -2.877  11.807  1.00  0.00      MEMB
ATOM   4536  H6S POPC   35     -29.565  -3.889  10.684  1.00  0.00      MEMB
ATOM   4537  C27 POPC   35     -28.218  -2.858   9.617  1.00  0.00      MEMB
ATOM   4538  H7R POPC   35     -27.282  -2.126   9.523  1.00  0.00      MEMB
ATOM   4539  H7S POPC   35     -29.295  -2.344   9.668  1.00  0.00      MEMB
ATOM   4540  C28 POPC   35     -27.861  -3.184   8.275  1.00  0.00      MEMB
ATOM   4541  H8R POPC   35     -27.102  -3.955   8.448  1.00  0.00      MEMB
ATOM   4542  H8S POPC   35     -27.388  -2.344   7.687  1.00  0.00      MEMB
ATOM   4543  C29 POPC   35     -29.228  -3.454   7.780  1.00  0.00      MEMB
ATOM   4544  H91 POPC   35     -30.031  -2.710   8.012  1.00  0.00      MEMB
ATOM   4545 C210 POPC   35     -29.509  -4.622   7.290  1.00  0.00      MEMB
ATOM   4546 H101 POPC   35     -30.509  -4.815   6.909  1.00  0.00      MEMB
ATOM   4547 C211 POPC   35     -28.483  -5.702   7.202  1.00  0.00      MEMB
ATOM   4548 H11R POPC   35     -28.067  -5.843   8.221  1.00  0.00      MEMB
ATOM   4549 H11S POPC   35     -27.662  -5.416   6.500  1.00  0.00      MEMB
ATOM   4550 C212 POPC   35     -29.100  -7.025   6.780  1.00  0.00      MEMB
ATOM   4551 H12R POPC   35     -30.193  -6.981   7.004  1.00  0.00      MEMB
ATOM   4552 H12S POPC   35     -28.677  -7.892   7.344  1.00  0.00      MEMB
ATOM   4553 C213 POPC   35     -28.852  -7.296   5.324  1.00  0.00      MEMB
ATOM   4554 H13R POPC   35     -27.791  -7.310   4.972  1.00  0.00      MEMB
ATOM   4555 H13S POPC   35     -29.342  -6.542   4.672  1.00  0.00      MEMB
ATOM   4556 C214 POPC   35     -29.397  -8.596   4.991  1.00  0.00      MEMB
ATOM   4557 H14R POPC   35     -30.463  -8.775   5.258  1.00  0.00      MEMB
ATOM   4558 H14S POPC   35     -28.829  -9.410   5.531  1.00  0.00      MEMB
ATOM   4559 C215 POPC   35     -29.301  -8.403   3.471  1.00  0.00      MEMB
ATOM   4560 H15R POPC   35     -30.281  -8.454   2.991  1.00  0.00      MEMB
ATOM   4561 H15S POPC   35     -29.747  -9.156   3.128  1.00  0.00      MEMB
ATOM   4562 C216 POPC   35     -27.920  -8.523   2.742  1.00  0.00      MEMB
ATOM   4563 H16R POPC   35     -27.120  -8.939   3.346  1.00  0.00      MEMB
ATOM   4564 H16S POPC   35     -28.018  -7.455   2.601  1.00  0.00      MEMB
ATOM   4565 C217 POPC   35     -27.559  -9.053   1.401  1.00  0.00      MEMB
ATOM   4566 H17R POPC   35     -27.191 -10.112   1.369  1.00  0.00      MEMB
ATOM   4567 H17S POPC   35     -26.805  -8.764   0.702  1.00  0.00      MEMB
ATOM   4568 C218 POPC   35     -28.617  -8.752   0.618  1.00  0.00      MEMB
ATOM   4569 H18R POPC   35     -28.882  -7.800   0.226  1.00  0.00      MEMB
ATOM   4570 H18S POPC   35     -29.672  -8.752   0.929  1.00  0.00      MEMB
ATOM   4571 H18T POPC   35     -28.395  -9.609  -0.120  1.00  0.00      MEMB
ATOM   4572  C33 POPC   35     -29.766  -9.125  11.781  1.00  0.00      MEMB
ATOM   4573  H3X POPC   35     -30.520  -8.376  11.557  1.00  0.00      MEMB
ATOM   4574  H3Y POPC   35     -30.412  -9.897  11.842  1.00  0.00      MEMB
ATOM   4575  C34 POPC   35     -28.968  -9.056  10.522  1.00  0.00      MEMB
ATOM   4576  H4X POPC   35     -28.237  -8.244  10.565  1.00  0.00      MEMB
ATOM   4577  H4Y POPC   35     -29.457  -9.259   9.566  1.00  0.00      MEMB
ATOM   4578  C35 POPC   35     -28.113 -10.065  10.407  1.00  0.00      MEMB
ATOM   4579  H5X POPC   35     -28.700 -11.092  10.566  1.00  0.00      MEMB
ATOM   4580  H5Y POPC   35     -27.535  -9.770  11.436  1.00  0.00      MEMB
ATOM   4581  C36 POPC   35     -27.132 -10.154   9.095  1.00  0.00      MEMB
ATOM   4582  H6X POPC   35     -27.551 -10.839   8.398  1.00  0.00      MEMB
ATOM   4583  H6Y POPC   35     -26.083 -10.643   9.181  1.00  0.00      MEMB
ATOM   4584  C37 POPC   35     -25.994  -9.270   8.836  1.00  0.00      MEMB
ATOM   4585  H7X POPC   35     -25.166  -9.208   9.610  1.00  0.00      MEMB
ATOM   4586  H7Y POPC   35     -26.764  -8.538   8.841  1.00  0.00      MEMB
ATOM   4587  C38 POPC   35     -25.387  -9.550   7.525  1.00  0.00      MEMB
ATOM   4588  H8X POPC   35     -26.184  -9.761   6.824  1.00  0.00      MEMB
ATOM   4589  H8Y POPC   35     -24.643 -10.345   7.616  1.00  0.00      MEMB
ATOM   4590  C39 POPC   35     -24.681  -8.409   7.016  1.00  0.00      MEMB
ATOM   4591  H9X POPC   35     -23.811  -8.308   7.694  1.00  0.00      MEMB
ATOM   4592  H9Y POPC   35     -25.366  -7.575   7.203  1.00  0.00      MEMB
ATOM   4593 C310 POPC   35     -24.339  -8.682   5.559  1.00  0.00      MEMB
ATOM   4594 H10X POPC   35     -25.275  -8.703   4.964  1.00  0.00      MEMB
ATOM   4595 H10Y POPC   35     -23.884  -9.696   5.453  1.00  0.00      MEMB
ATOM   4596 C311 POPC   35     -23.316  -7.662   5.080  1.00  0.00      MEMB
ATOM   4597 H11X POPC   35     -22.856  -8.048   4.143  1.00  0.00      MEMB
ATOM   4598 H11Y POPC   35     -22.517  -7.709   5.847  1.00  0.00      MEMB
ATOM   4599 C312 POPC   35     -23.836  -6.202   5.089  1.00  0.00      MEMB
ATOM   4600 H12X POPC   35     -23.009  -5.465   5.221  1.00  0.00      MEMB
ATOM   4601 H12Y POPC   35     -24.529  -6.052   5.943  1.00  0.00      MEMB
ATOM   4602 C313 POPC   35     -24.577  -5.849   3.806  1.00  0.00      MEMB
ATOM   4603 H13X POPC   35     -25.453  -6.503   3.703  1.00  0.00      MEMB
ATOM   4604 H13Y POPC   35     -23.890  -6.127   2.995  1.00  0.00      MEMB
ATOM   4605 C314 POPC   35     -24.978  -4.377   3.655  1.00  0.00      MEMB
ATOM   4606 H14X POPC   35     -24.040  -3.793   3.799  1.00  0.00      MEMB
ATOM   4607 H14Y POPC   35     -25.729  -4.041   4.395  1.00  0.00      MEMB
ATOM   4608 C315 POPC   35     -25.620  -4.059   2.302  1.00  0.00      MEMB
ATOM   4609 H15X POPC   35     -24.998  -4.275   1.452  1.00  0.00      MEMB
ATOM   4610 H15Y POPC   35     -25.744  -2.970   2.204  1.00  0.00      MEMB
ATOM   4611 C316 POPC   35     -26.972  -4.665   2.008  1.00  0.00      MEMB
ATOM   4612 H16X POPC   35     -27.028  -5.777   2.030  1.00  0.00      MEMB
ATOM   4613 H16Y POPC   35     -27.324  -4.255   1.042  1.00  0.00      MEMB
ATOM   4614 H16Z POPC   35     -27.649  -4.217   2.742  1.00  0.00      MEMB
ATOM   4615  N   POPC   36       9.551 -26.993  20.570  1.00  1.00      MEMB
ATOM   4616  C12 POPC   36       8.302 -26.199  20.922  1.00  1.00      MEMB
ATOM   4617 H12A POPC   36       8.532 -25.190  21.211  1.00  0.00      MEMB
ATOM   4618 H12B POPC   36       7.899 -26.644  21.821  1.00  0.00      MEMB
ATOM   4619  C13 POPC   36       9.128 -28.332  20.054  1.00  1.00      MEMB
ATOM   4620 H13A POPC   36       8.842 -28.953  20.894  1.00  0.00      MEMB
ATOM   4621 H13B POPC   36       8.228 -28.255  19.434  1.00  0.00      MEMB
ATOM   4622 H13C POPC   36       9.887 -28.813  19.456  1.00  0.00      MEMB
ATOM   4623  C14 POPC   36      10.436 -26.332  19.578  1.00  1.00      MEMB
ATOM   4624 H14A POPC   36      10.576 -25.322  19.912  1.00  0.00      MEMB
ATOM   4625 H14B POPC   36      11.361 -26.902  19.543  1.00  0.00      MEMB
ATOM   4626 H14C POPC   36      10.016 -26.297  18.572  1.00  0.00      MEMB
ATOM   4627  C15 POPC   36      10.384 -27.224  21.788  1.00  1.00      MEMB
ATOM   4628 H15A POPC   36      11.187 -27.940  21.611  1.00  0.00      MEMB
ATOM   4629 H15B POPC   36       9.770 -27.635  22.575  1.00  0.00      MEMB
ATOM   4630 H15C POPC   36      10.792 -26.295  22.136  1.00  0.00      MEMB
ATOM   4631  C11 POPC   36       7.162 -26.129  19.876  1.00  1.00      MEMB
ATOM   4632 H11A POPC   36       6.243 -25.647  20.274  1.00  0.00      MEMB
ATOM   4633 H11B POPC   36       6.852 -27.155  19.664  1.00  0.00      MEMB
ATOM   4634  P   POPC   36       7.024 -25.794  17.263  1.00  1.00      MEMB
ATOM   4635  O13 POPC   36       5.969 -24.880  17.036  1.00  1.00      MEMB
ATOM   4636  O14 POPC   36       6.581 -27.181  17.077  1.00  1.00      MEMB
ATOM   4637  O12 POPC   36       7.620 -25.480  18.708  1.00  1.00      MEMB
ATOM   4638  O11 POPC   36       8.184 -25.361  16.307  1.00  1.00      MEMB
ATOM   4639  C1  POPC   36       9.018 -24.234  16.603  1.00  0.00      MEMB
ATOM   4640  HA  POPC   36       9.496 -24.361  17.598  1.00  0.00      MEMB
ATOM   4641  HB  POPC   36       8.428 -23.293  16.562  1.00  0.00      MEMB
ATOM   4642  C2  POPC   36      10.172 -24.107  15.584  1.00  0.00      MEMB
ATOM   4643  HS  POPC   36      10.814 -23.234  15.875  1.00  0.00      MEMB
ATOM   4644  O21 POPC   36       9.564 -23.956  14.271  1.00  0.00      MEMB
ATOM   4645  C21 POPC   36      10.383 -23.609  13.307  1.00  0.00      MEMB
ATOM   4646  O22 POPC   36      11.424 -23.040  13.539  1.00  0.00      MEMB
ATOM   4647  C22 POPC   36       9.804 -23.957  11.915  1.00  0.00      MEMB
ATOM   4648  H2R POPC   36       9.058 -23.177  11.676  1.00  0.00      MEMB
ATOM   4649  H2S POPC   36       9.243 -24.907  11.955  1.00  0.00      MEMB
ATOM   4650  C3  POPC   36      11.052 -25.388  15.693  1.00  0.00      MEMB
ATOM   4651  HX  POPC   36      11.575 -25.435  16.675  1.00  0.00      MEMB
ATOM   4652  HY  POPC   36      11.822 -25.343  14.898  1.00  0.00      MEMB
ATOM   4653  O31 POPC   36      10.224 -26.549  15.645  1.00  0.00      MEMB
ATOM   4654  C31 POPC   36      10.205 -27.263  14.570  1.00  0.00      MEMB
ATOM   4655  O32 POPC   36      11.014 -27.192  13.654  1.00  0.00      MEMB
ATOM   4656  C32 POPC   36       9.086 -28.276  14.742  1.00  0.00      MEMB
ATOM   4657  H2X POPC   36       8.257 -27.882  15.338  1.00  0.00      MEMB
ATOM   4658  H2Y POPC   36       9.420 -29.155  15.335  1.00  0.00      MEMB
ATOM   4659  C23 POPC   36      10.814 -24.059  10.750  1.00  0.00      MEMB
ATOM   4660  H3R POPC   36      11.768 -23.596  10.952  1.00  0.00      MEMB
ATOM   4661  H3S POPC   36      10.426 -23.446   9.912  1.00  0.00      MEMB
ATOM   4662  C24 POPC   36      11.205 -25.490  10.369  1.00  0.00      MEMB
ATOM   4663  H4R POPC   36      10.322 -25.912   9.851  1.00  0.00      MEMB
ATOM   4664  H4S POPC   36      11.425 -26.013  11.324  1.00  0.00      MEMB
ATOM   4665  C25 POPC   36      12.509 -25.569   9.553  1.00  0.00      MEMB
ATOM   4666  H5R POPC   36      13.305 -25.111  10.141  1.00  0.00      MEMB
ATOM   4667  H5S POPC   36      12.351 -24.893   8.692  1.00  0.00      MEMB
ATOM   4668  C26 POPC   36      13.113 -26.945   9.165  1.00  0.00      MEMB
ATOM   4669  H6R POPC   36      13.409 -27.612  10.002  1.00  0.00      MEMB
ATOM   4670  H6S POPC   36      14.074 -26.732   8.635  1.00  0.00      MEMB
ATOM   4671  C27 POPC   36      12.215 -27.795   8.281  1.00  0.00      MEMB
ATOM   4672  H7R POPC   36      11.369 -28.217   8.853  1.00  0.00      MEMB
ATOM   4673  H7S POPC   36      12.814 -28.650   7.894  1.00  0.00      MEMB
ATOM   4674  C28 POPC   36      11.639 -27.034   7.144  1.00  0.00      MEMB
ATOM   4675  H8R POPC   36      11.067 -26.149   7.382  1.00  0.00      MEMB
ATOM   4676  H8S POPC   36      10.990 -27.656   6.583  1.00  0.00      MEMB
ATOM   4677  C29 POPC   36      12.754 -26.641   6.362  1.00  0.00      MEMB
ATOM   4678  H91 POPC   36      12.907 -25.563   6.381  1.00  0.00      MEMB
ATOM   4679 C210 POPC   36      13.313 -27.448   5.471  1.00  0.00      MEMB
ATOM   4680 H101 POPC   36      13.911 -27.024   4.855  1.00  0.00      MEMB
ATOM   4681 C211 POPC   36      13.442 -28.722   4.726  1.00  0.00      MEMB
ATOM   4682 H11R POPC   36      13.013 -29.150   5.681  1.00  0.00      MEMB
ATOM   4683 H11S POPC   36      14.263 -29.205   4.752  1.00  0.00      MEMB
ATOM   4684 C212 POPC   36      12.878 -29.080   3.076  1.00  0.00      MEMB
ATOM   4685 H12R POPC   36      13.395 -28.673   2.241  1.00  0.00      MEMB
ATOM   4686 H12S POPC   36      11.942 -28.665   2.606  1.00  0.00      MEMB
ATOM   4687 C213 POPC   36      11.940 -30.228   2.711  1.00  0.00      MEMB
ATOM   4688 H13R POPC   36      11.582 -30.893   3.511  1.00  0.00      MEMB
ATOM   4689 H13S POPC   36      12.703 -30.696   2.632  1.00  0.00      MEMB
ATOM   4690 C214 POPC   36      10.791 -29.977   1.686  1.00  0.00      MEMB
ATOM   4691 H14R POPC   36       9.946 -29.479   2.089  1.00  0.00      MEMB
ATOM   4692 H14S POPC   36      10.279 -30.978   1.628  1.00  0.00      MEMB
ATOM   4693 C215 POPC   36      11.272 -29.287   0.351  1.00  0.00      MEMB
ATOM   4694 H15R POPC   36      11.130 -28.260   0.456  1.00  0.00      MEMB
ATOM   4695 H15S POPC   36      10.445 -29.571  -0.318  1.00  0.00      MEMB
ATOM   4696 C216 POPC   36      12.731 -29.183  -0.321  1.00  0.00      MEMB
ATOM   4697 H16R POPC   36      13.409 -30.055  -0.542  1.00  0.00      MEMB
ATOM   4698 H16S POPC   36      13.592 -29.148   0.274  1.00  0.00      MEMB
ATOM   4699 C217 POPC   36      12.598 -28.656  -1.697  1.00  0.00      MEMB
ATOM   4700 H17R POPC   36      11.766 -29.037  -2.300  1.00  0.00      MEMB
ATOM   4701 H17S POPC   36      13.214 -29.220  -2.323  1.00  0.00      MEMB
ATOM   4702 C218 POPC   36      12.754 -27.297  -1.810  1.00  0.00      MEMB
ATOM   4703 H18R POPC   36      13.751 -27.016  -1.495  1.00  0.00      MEMB
ATOM   4704 H18S POPC   36      11.904 -27.038  -1.156  1.00  0.00      MEMB
ATOM   4705 H18T POPC   36      12.695 -27.089  -2.874  1.00  0.00      MEMB
ATOM   4706  C33 POPC   36       8.510 -28.710  13.430  1.00  0.00      MEMB
ATOM   4707  H3X POPC   36       7.803 -29.493  13.787  1.00  0.00      MEMB
ATOM   4708  H3Y POPC   36       9.384 -28.936  12.785  1.00  0.00      MEMB
ATOM   4709  C34 POPC   36       7.653 -27.855  12.561  1.00  0.00      MEMB
ATOM   4710  H4X POPC   36       7.911 -26.867  12.985  1.00  0.00      MEMB
ATOM   4711  H4Y POPC   36       6.598 -28.159  12.732  1.00  0.00      MEMB
ATOM   4712  C35 POPC   36       7.952 -27.986  11.052  1.00  0.00      MEMB
ATOM   4713  H5X POPC   36       7.761 -29.012  10.649  1.00  0.00      MEMB
ATOM   4714  H5Y POPC   36       9.032 -27.791  10.880  1.00  0.00      MEMB
ATOM   4715  C36 POPC   36       7.121 -27.044  10.164  1.00  0.00      MEMB
ATOM   4716  H6X POPC   36       7.062 -25.996  10.540  1.00  0.00      MEMB
ATOM   4717  H6Y POPC   36       6.100 -27.488  10.127  1.00  0.00      MEMB
ATOM   4718  C37 POPC   36       7.752 -26.929   8.764  1.00  0.00      MEMB
ATOM   4719  H7X POPC   36       8.584 -27.662   8.727  1.00  0.00      MEMB
ATOM   4720  H7Y POPC   36       8.286 -25.964   8.687  1.00  0.00      MEMB
ATOM   4721  C38 POPC   36       6.841 -27.231   7.550  1.00  0.00      MEMB
ATOM   4722  H8X POPC   36       6.350 -28.190   7.790  1.00  0.00      MEMB
ATOM   4723  H8Y POPC   36       7.473 -27.370   6.641  1.00  0.00      MEMB
ATOM   4724  C39 POPC   36       5.724 -26.241   7.209  1.00  0.00      MEMB
ATOM   4725  H9X POPC   36       4.924 -26.275   7.971  1.00  0.00      MEMB
ATOM   4726  H9Y POPC   36       5.282 -26.381   6.196  1.00  0.00      MEMB
ATOM   4727 C310 POPC   36       6.200 -24.864   7.192  1.00  0.00      MEMB
ATOM   4728 H10X POPC   36       6.581 -24.593   8.210  1.00  0.00      MEMB
ATOM   4729 H10Y POPC   36       5.336 -24.172   6.950  1.00  0.00      MEMB
ATOM   4730 C311 POPC   36       7.329 -24.663   6.219  1.00  0.00      MEMB
ATOM   4731 H11X POPC   36       8.354 -24.733   6.646  1.00  0.00      MEMB
ATOM   4732 H11Y POPC   36       6.968 -23.666   6.322  1.00  0.00      MEMB
ATOM   4733 C312 POPC   36       7.163 -24.790   4.717  1.00  0.00      MEMB
ATOM   4734 H12X POPC   36       7.650 -23.994   4.154  1.00  0.00      MEMB
ATOM   4735 H12Y POPC   36       6.093 -24.696   4.492  1.00  0.00      MEMB
ATOM   4736 C313 POPC   36       7.921 -25.974   4.185  1.00  0.00      MEMB
ATOM   4737 H13X POPC   36       7.494 -26.926   4.546  1.00  0.00      MEMB
ATOM   4738 H13Y POPC   36       8.931 -25.837   4.644  1.00  0.00      MEMB
ATOM   4739 C314 POPC   36       8.142 -25.922   2.670  1.00  0.00      MEMB
ATOM   4740 H14X POPC   36       8.911 -26.657   2.397  1.00  0.00      MEMB
ATOM   4741 H14Y POPC   36       8.604 -24.947   2.418  1.00  0.00      MEMB
ATOM   4742 C315 POPC   36       6.896 -26.126   1.809  1.00  0.00      MEMB
ATOM   4743 H15X POPC   36       6.359 -25.157   1.720  1.00  0.00      MEMB
ATOM   4744 H15Y POPC   36       6.206 -26.844   2.307  1.00  0.00      MEMB
ATOM   4745 C316 POPC   36       7.229 -26.566   0.389  1.00  0.00      MEMB
ATOM   4746 H16X POPC   36       7.205 -27.681   0.353  1.00  0.00      MEMB
ATOM   4747 H16Y POPC   36       8.252 -26.224   0.119  1.00  0.00      MEMB
ATOM   4748 H16Z POPC   36       6.511 -26.078  -0.317  1.00  0.00      MEMB
ATOM   4749  N   POPE   37       3.535  27.537  21.851  1.00  0.00      MEMB
ATOM   4750  HN1 POPE   37       3.738  26.704  21.255  1.00  0.00      MEMB
ATOM   4751  HN2 POPE   37       4.296  28.262  21.835  1.00  0.00      MEMB
ATOM   4752  HN3 POPE   37       3.406  27.198  22.825  1.00  0.00      MEMB
ATOM   4753  C12 POPE   37       2.259  28.064  21.222  1.00  0.00      MEMB
ATOM   4754 H12A POPE   37       1.959  28.952  21.795  1.00  0.00      MEMB
ATOM   4755 H12B POPE   37       1.499  27.272  21.389  1.00  0.00      MEMB
ATOM   4756  C11 POPE   37       2.426  28.342  19.716  1.00  0.00      MEMB
ATOM   4757 H11A POPE   37       3.119  29.134  19.457  1.00  0.00      MEMB
ATOM   4758 H11B POPE   37       1.484  28.683  19.210  1.00  0.00      MEMB
ATOM   4759  P   POPE   37       2.527  26.514  18.027  1.00  0.00      MEMB
ATOM   4760  O13 POPE   37       2.165  25.302  18.779  1.00  0.00      MEMB
ATOM   4761  O14 POPE   37       3.462  26.445  16.886  1.00  0.00      MEMB
ATOM   4762  O11 POPE   37       1.263  27.187  17.566  1.00  0.00      MEMB
ATOM   4763  O12 POPE   37       3.085  27.254  19.157  1.00  0.00      MEMB
ATOM   4764  C1  POPE   37      -0.006  26.857  18.175  1.00  0.00      MEMB
ATOM   4765  HA  POPE   37      -0.006  26.967  19.231  1.00  0.00      MEMB
ATOM   4766  HB  POPE   37      -0.240  25.801  17.921  1.00  0.00      MEMB
ATOM   4767  C2  POPE   37      -1.090  27.720  17.573  1.00  0.00      MEMB
ATOM   4768  HS  POPE   37      -2.131  27.282  17.717  1.00  0.00      MEMB
ATOM   4769  O21 POPE   37      -0.557  27.573  16.325  1.00  0.00      MEMB
ATOM   4770  C21 POPE   37      -0.827  26.401  15.789  1.00  0.00      MEMB
ATOM   4771  O22 POPE   37      -1.786  25.865  16.333  1.00  0.00      MEMB
ATOM   4772  C22 POPE   37      -0.255  26.293  14.164  1.00  0.00      MEMB
ATOM   4773  H2R POPE   37      -0.047  27.168  13.859  1.00  0.00      MEMB
ATOM   4774  H2S POPE   37      -0.924  26.319  13.210  1.00  0.00      MEMB
ATOM   4775  C3  POPE   37      -1.230  29.203  17.901  1.00  0.00      MEMB
ATOM   4776  HX  POPE   37      -1.442  29.148  18.975  1.00  0.00      MEMB
ATOM   4777  HY  POPE   37      -2.089  29.635  17.316  1.00  0.00      MEMB
ATOM   4778  O31 POPE   37       0.003  29.934  17.707  1.00  0.00      MEMB
ATOM   4779  C31 POPE   37       0.089  30.750  16.653  1.00  0.00      MEMB
ATOM   4780  O32 POPE   37      -0.788  30.914  15.824  1.00  0.00      MEMB
ATOM   4781  C32 POPE   37       1.441  31.465  16.642  1.00  0.00      MEMB
ATOM   4782  H2X POPE   37       2.092  31.160  17.481  1.00  0.00      MEMB
ATOM   4783  H2Y POPE   37       1.291  32.556  16.781  1.00  0.00      MEMB
ATOM   4784  C23 POPE   37       1.018  26.069  13.947  1.00  0.00      MEMB
ATOM   4785  H3R POPE   37       0.794  25.162  14.539  1.00  0.00      MEMB
ATOM   4786  H3S POPE   37       1.560  26.775  14.549  1.00  0.00      MEMB
ATOM   4787  C24 POPE   37       1.429  26.018  12.501  1.00  0.00      MEMB
ATOM   4788  H4R POPE   37       2.457  25.583  12.569  1.00  0.00      MEMB
ATOM   4789  H4S POPE   37       1.538  26.968  11.977  1.00  0.00      MEMB
ATOM   4790  C25 POPE   37       0.552  25.092  11.694  1.00  0.00      MEMB
ATOM   4791  H5R POPE   37      -0.243  25.732  11.320  1.00  0.00      MEMB
ATOM   4792  H5S POPE   37      -0.039  24.286  12.226  1.00  0.00      MEMB
ATOM   4793  C26 POPE   37       1.502  24.297  10.782  1.00  0.00      MEMB
ATOM   4794  H6R POPE   37       1.069  23.366  10.400  1.00  0.00      MEMB
ATOM   4795  H6S POPE   37       2.052  23.606  11.269  1.00  0.00      MEMB
ATOM   4796  C27 POPE   37       2.239  25.152   9.767  1.00  0.00      MEMB
ATOM   4797  H7R POPE   37       2.497  26.065  10.327  1.00  0.00      MEMB
ATOM   4798  H7S POPE   37       1.645  25.528   8.901  1.00  0.00      MEMB
ATOM   4799  C28 POPE   37       3.414  24.389   9.213  1.00  0.00      MEMB
ATOM   4800  H8R POPE   37       3.996  24.089  10.085  1.00  0.00      MEMB
ATOM   4801  H8S POPE   37       3.996  25.120   8.645  1.00  0.00      MEMB
ATOM   4802  C29 POPE   37       3.256  23.168   8.389  1.00  0.00      MEMB
ATOM   4803  H91 POPE   37       2.933  22.233   8.905  1.00  0.00      MEMB
ATOM   4804 C210 POPE   37       3.067  23.200   7.082  1.00  0.00      MEMB
ATOM   4805 H101 POPE   37       2.877  22.215   6.618  1.00  0.00      MEMB
ATOM   4806 C211 POPE   37       2.962  24.417   6.186  1.00  0.00      MEMB
ATOM   4807 H11R POPE   37       3.863  24.980   6.309  1.00  0.00      MEMB
ATOM   4808 H11S POPE   37       2.159  25.157   6.425  1.00  0.00      MEMB
ATOM   4809 C212 POPE   37       2.864  24.104   4.714  1.00  0.00      MEMB
ATOM   4810 H12R POPE   37       2.136  23.275   4.652  1.00  0.00      MEMB
ATOM   4811 H12S POPE   37       3.569  23.468   4.203  1.00  0.00      MEMB
ATOM   4812 C213 POPE   37       2.514  25.342   3.813  1.00  0.00      MEMB
ATOM   4813 H13R POPE   37       3.241  26.065   3.575  1.00  0.00      MEMB
ATOM   4814 H13S POPE   37       1.550  25.891   4.041  1.00  0.00      MEMB
ATOM   4815 C214 POPE   37       2.245  24.826   2.485  1.00  0.00      MEMB
ATOM   4816 H14R POPE   37       1.878  23.831   2.910  1.00  0.00      MEMB
ATOM   4817 H14S POPE   37       2.975  24.349   1.862  1.00  0.00      MEMB
ATOM   4818 C215 POPE   37       1.441  25.818   1.516  1.00  0.00      MEMB
ATOM   4819 H15R POPE   37       2.098  26.363   0.896  1.00  0.00      MEMB
ATOM   4820 H15S POPE   37       0.719  26.495   2.029  1.00  0.00      MEMB
ATOM   4821 C216 POPE   37       0.695  25.501   0.189  1.00  0.00      MEMB
ATOM   4822 H16R POPE   37       0.383  24.751  -0.154  1.00  0.00      MEMB
ATOM   4823 H16S POPE   37      -0.291  25.093   0.596  1.00  0.00      MEMB
ATOM   4824 C217 POPE   37       1.332  24.336  -0.875  1.00  0.00      MEMB
ATOM   4825 H17R POPE   37       1.852  23.388  -0.573  1.00  0.00      MEMB
ATOM   4826 H17S POPE   37       2.175  24.937  -1.019  1.00  0.00      MEMB
ATOM   4827 C218 POPE   37       0.475  23.587  -2.127  1.00  0.00      MEMB
ATOM   4828 H18R POPE   37      -0.490  23.036  -1.995  1.00  0.00      MEMB
ATOM   4829 H18S POPE   37       0.979  22.963  -2.890  1.00  0.00      MEMB
ATOM   4830 H18T POPE   37       0.386  24.576  -2.623  1.00  0.00      MEMB
ATOM   4831  C33 POPE   37       2.208  31.163  15.348  1.00  0.00      MEMB
ATOM   4832  H3X POPE   37       3.063  31.876  15.340  1.00  0.00      MEMB
ATOM   4833  H3Y POPE   37       1.603  31.365  14.437  1.00  0.00      MEMB
ATOM   4834  C34 POPE   37       2.773  29.735  15.326  1.00  0.00      MEMB
ATOM   4835  H4X POPE   37       1.963  28.997  15.399  1.00  0.00      MEMB
ATOM   4836  H4Y POPE   37       3.406  29.580  16.230  1.00  0.00      MEMB
ATOM   4837  C35 POPE   37       3.618  29.598  14.068  1.00  0.00      MEMB
ATOM   4838  H5X POPE   37       4.375  30.274  14.426  1.00  0.00      MEMB
ATOM   4839  H5Y POPE   37       3.126  30.090  13.218  1.00  0.00      MEMB
ATOM   4840  C36 POPE   37       4.117  28.201  13.723  1.00  0.00      MEMB
ATOM   4841  H6X POPE   37       3.233  27.624  13.441  1.00  0.00      MEMB
ATOM   4842  H6Y POPE   37       4.529  27.803  14.673  1.00  0.00      MEMB
ATOM   4843  C37 POPE   37       5.076  28.069  12.550  1.00  0.00      MEMB
ATOM   4844  H7X POPE   37       5.590  27.052  12.507  1.00  0.00      MEMB
ATOM   4845  H7Y POPE   37       5.776  28.939  12.653  1.00  0.00      MEMB
ATOM   4846  C38 POPE   37       4.541  28.253  11.185  1.00  0.00      MEMB
ATOM   4847  H8X POPE   37       4.286  29.278  11.015  1.00  0.00      MEMB
ATOM   4848  H8Y POPE   37       3.627  27.686  11.099  1.00  0.00      MEMB
ATOM   4849  C39 POPE   37       5.478  28.030  10.058  1.00  0.00      MEMB
ATOM   4850  H9X POPE   37       5.958  27.010  10.071  1.00  0.00      MEMB
ATOM   4851  H9Y POPE   37       6.256  28.852  10.171  1.00  0.00      MEMB
ATOM   4852 C310 POPE   37       4.679  28.268   8.748  1.00  0.00      MEMB
ATOM   4853 H10X POPE   37       4.494  29.305   8.547  1.00  0.00      MEMB
ATOM   4854 H10Y POPE   37       3.786  27.629   8.877  1.00  0.00      MEMB
ATOM   4855 C311 POPE   37       5.065  27.620   7.462  1.00  0.00      MEMB
ATOM   4856 H11X POPE   37       5.256  26.757   7.952  1.00  0.00      MEMB
ATOM   4857 H11Y POPE   37       5.978  27.739   7.031  1.00  0.00      MEMB
ATOM   4858 C312 POPE   37       4.834  27.849   6.009  1.00  0.00      MEMB
ATOM   4859 H12X POPE   37       3.953  27.236   5.969  1.00  0.00      MEMB
ATOM   4860 H12Y POPE   37       5.636  27.364   5.343  1.00  0.00      MEMB
ATOM   4861 C313 POPE   37       4.662  29.301   5.609  1.00  0.00      MEMB
ATOM   4862 H13X POPE   37       5.375  30.079   5.941  1.00  0.00      MEMB
ATOM   4863 H13Y POPE   37       3.734  29.648   6.057  1.00  0.00      MEMB
ATOM   4864 C314 POPE   37       4.657  29.372   4.101  1.00  0.00      MEMB
ATOM   4865 H14X POPE   37       3.832  28.686   3.821  1.00  0.00      MEMB
ATOM   4866 H14Y POPE   37       5.640  29.001   3.715  1.00  0.00      MEMB
ATOM   4867 C315 POPE   37       4.435  30.798   3.614  1.00  0.00      MEMB
ATOM   4868 H15X POPE   37       5.323  31.384   3.957  1.00  0.00      MEMB
ATOM   4869 H15Y POPE   37       3.521  31.183   4.124  1.00  0.00      MEMB
ATOM   4870 C316 POPE   37       4.313  30.951   2.095  1.00  0.00      MEMB
ATOM   4871 H16X POPE   37       3.386  30.480   1.710  1.00  0.00      MEMB
ATOM   4872 H16Y POPE   37       5.159  30.428   1.599  1.00  0.00      MEMB
ATOM   4873 H16Z POPE   37       4.304  32.026   1.797  1.00  0.00      MEMB
ATOM   4874  N   POPC   38      25.685  -3.288  19.756  1.00  1.00      MEMB
ATOM   4875  C12 POPC   38      27.030  -2.969  20.418  1.00  1.00      MEMB
ATOM   4876 H12A POPC   38      26.888  -3.060  21.478  1.00  0.00      MEMB
ATOM   4877 H12B POPC   38      27.262  -1.934  20.196  1.00  0.00      MEMB
ATOM   4878  C13 POPC   38      25.770  -3.055  18.302  1.00  1.00      MEMB
ATOM   4879 H13A POPC   38      24.828  -3.252  17.811  1.00  0.00      MEMB
ATOM   4880 H13B POPC   38      26.072  -2.020  18.189  1.00  0.00      MEMB
ATOM   4881 H13C POPC   38      26.564  -3.659  17.871  1.00  0.00      MEMB
ATOM   4882  C14 POPC   38      25.437  -4.708  19.990  1.00  1.00      MEMB
ATOM   4883 H14A POPC   38      26.309  -5.246  19.615  1.00  0.00      MEMB
ATOM   4884 H14B POPC   38      25.282  -4.868  21.047  1.00  0.00      MEMB
ATOM   4885 H14C POPC   38      24.545  -4.973  19.452  1.00  0.00      MEMB
ATOM   4886  C15 POPC   38      24.510  -2.511  20.270  1.00  1.00      MEMB
ATOM   4887 H15A POPC   38      24.428  -2.641  21.340  1.00  0.00      MEMB
ATOM   4888 H15B POPC   38      23.575  -2.830  19.804  1.00  0.00      MEMB
ATOM   4889 H15C POPC   38      24.593  -1.471  19.989  1.00  0.00      MEMB
ATOM   4890  C11 POPC   38      28.312  -3.821  20.089  1.00  1.00      MEMB
ATOM   4891 H11A POPC   38      28.136  -4.918  20.150  1.00  0.00      MEMB
ATOM   4892 H11B POPC   38      29.094  -3.592  20.840  1.00  0.00      MEMB
ATOM   4893  P   POPC   38      29.967  -4.194  18.018  1.00  1.00      MEMB
ATOM   4894  O13 POPC   38      31.197  -4.335  18.813  1.00  1.00      MEMB
ATOM   4895  O14 POPC   38      29.981  -3.512  16.708  1.00  1.00      MEMB
ATOM   4896  O12 POPC   38      28.833  -3.446  18.842  1.00  1.00      MEMB
ATOM   4897  O11 POPC   38      29.336  -5.640  17.846  1.00  1.00      MEMB
ATOM   4898  C1  POPC   38      28.056  -5.711  17.311  1.00  0.00      MEMB
ATOM   4899  HA  POPC   38      27.611  -4.728  17.007  1.00  0.00      MEMB
ATOM   4900  HB  POPC   38      27.348  -6.241  17.995  1.00  0.00      MEMB
ATOM   4901  C2  POPC   38      28.048  -6.363  15.996  1.00  0.00      MEMB
ATOM   4902  HS  POPC   38      28.345  -7.428  16.112  1.00  0.00      MEMB
ATOM   4903  O21 POPC   38      28.840  -5.771  14.954  1.00  0.00      MEMB
ATOM   4904  C21 POPC   38      30.110  -6.099  14.921  1.00  0.00      MEMB
ATOM   4905  O22 POPC   38      30.643  -6.993  15.563  1.00  0.00      MEMB
ATOM   4906  C22 POPC   38      30.865  -5.130  14.004  1.00  0.00      MEMB
ATOM   4907  H2R POPC   38      31.384  -4.493  14.754  1.00  0.00      MEMB
ATOM   4908  H2S POPC   38      30.200  -4.475  13.409  1.00  0.00      MEMB
ATOM   4909  C3  POPC   38      26.541  -6.075  15.829  1.00  0.00      MEMB
ATOM   4910  HX  POPC   38      25.773  -6.542  16.468  1.00  0.00      MEMB
ATOM   4911  HY  POPC   38      26.014  -6.884  15.646  1.00  0.00      MEMB
ATOM   4912  O31 POPC   38      26.183  -5.066  14.905  1.00  0.00      MEMB
ATOM   4913  C31 POPC   38      25.943  -5.017  13.622  1.00  0.00      MEMB
ATOM   4914  O32 POPC   38      25.824  -5.832  12.763  1.00  0.00      MEMB
ATOM   4915  C32 POPC   38      25.735  -3.628  13.258  1.00  0.00      MEMB
ATOM   4916  H2X POPC   38      26.683  -3.100  13.415  1.00  0.00      MEMB
ATOM   4917  H2Y POPC   38      24.929  -3.239  13.898  1.00  0.00      MEMB
ATOM   4918  C23 POPC   38      31.968  -5.834  13.184  1.00  0.00      MEMB
ATOM   4919  H3R POPC   38      32.158  -6.815  13.672  1.00  0.00      MEMB
ATOM   4920  H3S POPC   38      32.897  -5.223  13.264  1.00  0.00      MEMB
ATOM   4921  C24 POPC   38      31.693  -6.008  11.681  1.00  0.00      MEMB
ATOM   4922  H4R POPC   38      32.578  -6.488  11.207  1.00  0.00      MEMB
ATOM   4923  H4S POPC   38      31.612  -5.015  11.209  1.00  0.00      MEMB
ATOM   4924  C25 POPC   38      30.455  -6.825  11.323  1.00  0.00      MEMB
ATOM   4925  H5R POPC   38      29.501  -6.370  11.647  1.00  0.00      MEMB
ATOM   4926  H5S POPC   38      30.504  -7.770  11.838  1.00  0.00      MEMB
ATOM   4927  C26 POPC   38      30.317  -7.192   9.850  1.00  0.00      MEMB
ATOM   4928  H6R POPC   38      31.177  -7.842   9.566  1.00  0.00      MEMB
ATOM   4929  H6S POPC   38      30.442  -6.309   9.229  1.00  0.00      MEMB
ATOM   4930  C27 POPC   38      28.893  -7.759   9.646  1.00  0.00      MEMB
ATOM   4931  H7R POPC   38      28.227  -7.703  10.489  1.00  0.00      MEMB
ATOM   4932  H7S POPC   38      29.094  -8.793   9.676  1.00  0.00      MEMB
ATOM   4933  C28 POPC   38      28.135  -7.579   8.317  1.00  0.00      MEMB
ATOM   4934  H8R POPC   38      28.930  -7.354   7.641  1.00  0.00      MEMB
ATOM   4935  H8S POPC   38      27.482  -6.765   8.253  1.00  0.00      MEMB
ATOM   4936  C29 POPC   38      27.406  -8.793   7.964  1.00  0.00      MEMB
ATOM   4937  H91 POPC   38      27.351  -9.400   8.791  1.00  0.00      MEMB
ATOM   4938 C210 POPC   38      27.122  -9.270   6.843  1.00  0.00      MEMB
ATOM   4939 H101 POPC   38      26.511 -10.104   6.715  1.00  0.00      MEMB
ATOM   4940 C211 POPC   38      27.566  -8.454   5.812  1.00  0.00      MEMB
ATOM   4941 H11R POPC   38      28.014  -9.452   5.336  1.00  0.00      MEMB
ATOM   4942 H11S POPC   38      28.394  -8.330   5.180  1.00  0.00      MEMB
ATOM   4943 C212 POPC   38      26.589  -7.275   5.345  1.00  0.00      MEMB
ATOM   4944 H12R POPC   38      27.145  -6.353   5.430  1.00  0.00      MEMB
ATOM   4945 H12S POPC   38      25.491  -7.359   5.337  1.00  0.00      MEMB
ATOM   4946 C213 POPC   38      26.034  -6.964   3.914  1.00  0.00      MEMB
ATOM   4947 H13R POPC   38      27.200  -6.656   3.538  1.00  0.00      MEMB
ATOM   4948 H13S POPC   38      25.823  -5.991   3.565  1.00  0.00      MEMB
ATOM   4949 C214 POPC   38      24.742  -8.152   2.894  1.00  0.00      MEMB
ATOM   4950 H14R POPC   38      24.366  -9.024   3.378  1.00  0.00      MEMB
ATOM   4951 H14S POPC   38      25.157  -9.338   2.302  1.00  0.00      MEMB
ATOM   4952 C215 POPC   38      24.337  -7.832   1.424  1.00  0.00      MEMB
ATOM   4953 H15R POPC   38      23.945  -6.916   1.797  1.00  0.00      MEMB
ATOM   4954 H15S POPC   38      23.825  -8.820   1.368  1.00  0.00      MEMB
ATOM   4955 C216 POPC   38      25.227  -7.654   0.085  1.00  0.00      MEMB
ATOM   4956 H16R POPC   38      25.683  -8.668  -0.231  1.00  0.00      MEMB
ATOM   4957 H16S POPC   38      25.993  -6.898   0.145  1.00  0.00      MEMB
ATOM   4958 C217 POPC   38      24.771  -7.240  -1.181  1.00  0.00      MEMB
ATOM   4959 H17R POPC   38      24.633  -8.177  -1.751  1.00  0.00      MEMB
ATOM   4960 H17S POPC   38      25.735  -7.081  -1.636  1.00  0.00      MEMB
ATOM   4961 C218 POPC   38      23.658  -6.159  -1.147  1.00  0.00      MEMB
ATOM   4962 H18R POPC   38      23.071  -6.194  -0.219  1.00  0.00      MEMB
ATOM   4963 H18S POPC   38      22.916  -6.257  -1.984  1.00  0.00      MEMB
ATOM   4964 H18T POPC   38      24.059  -5.183  -1.032  1.00  0.00      MEMB
ATOM   4965  C33 POPC   38      25.304  -3.545  11.793  1.00  0.00      MEMB
ATOM   4966  H3X POPC   38      25.124  -2.470  11.583  1.00  0.00      MEMB
ATOM   4967  H3Y POPC   38      24.322  -4.064  11.667  1.00  0.00      MEMB
ATOM   4968  C34 POPC   38      26.377  -3.987  10.779  1.00  0.00      MEMB
ATOM   4969  H4X POPC   38      25.818  -3.995   9.819  1.00  0.00      MEMB
ATOM   4970  H4Y POPC   38      26.738  -5.034  10.868  1.00  0.00      MEMB
ATOM   4971  C35 POPC   38      27.633  -3.092  10.782  1.00  0.00      MEMB
ATOM   4972  H5X POPC   38      28.301  -3.206  11.664  1.00  0.00      MEMB
ATOM   4973  H5Y POPC   38      27.336  -2.026  10.865  1.00  0.00      MEMB
ATOM   4974  C36 POPC   38      28.481  -3.392   9.536  1.00  0.00      MEMB
ATOM   4975  H6X POPC   38      27.782  -3.569   8.688  1.00  0.00      MEMB
ATOM   4976  H6Y POPC   38      29.048  -4.336   9.708  1.00  0.00      MEMB
ATOM   4977  C37 POPC   38      29.348  -2.190   9.133  1.00  0.00      MEMB
ATOM   4978  H7X POPC   38      29.695  -1.687  10.063  1.00  0.00      MEMB
ATOM   4979  H7Y POPC   38      28.663  -1.541   8.550  1.00  0.00      MEMB
ATOM   4980  C38 POPC   38      30.555  -2.432   8.231  1.00  0.00      MEMB
ATOM   4981  H8X POPC   38      31.216  -3.025   8.860  1.00  0.00      MEMB
ATOM   4982  H8Y POPC   38      31.133  -1.503   7.994  1.00  0.00      MEMB
ATOM   4983  C39 POPC   38      30.240  -3.231   6.961  1.00  0.00      MEMB
ATOM   4984  H9X POPC   38      30.033  -4.293   7.202  1.00  0.00      MEMB
ATOM   4985  H9Y POPC   38      31.201  -3.263   6.422  1.00  0.00      MEMB
ATOM   4986 C310 POPC   38      29.092  -2.687   6.068  1.00  0.00      MEMB
ATOM   4987 H10X POPC   38      29.420  -1.697   5.674  1.00  0.00      MEMB
ATOM   4988 H10Y POPC   38      28.141  -2.564   6.635  1.00  0.00      MEMB
ATOM   4989 C311 POPC   38      28.710  -3.674   4.941  1.00  0.00      MEMB
ATOM   4990 H11X POPC   38      28.278  -4.599   5.351  1.00  0.00      MEMB
ATOM   4991 H11Y POPC   38      29.580  -4.056   4.463  1.00  0.00      MEMB
ATOM   4992 C312 POPC   38      27.829  -3.208   3.779  1.00  0.00      MEMB
ATOM   4993 H12X POPC   38      27.015  -2.630   4.253  1.00  0.00      MEMB
ATOM   4994 H12Y POPC   38      27.401  -4.109   3.275  1.00  0.00      MEMB
ATOM   4995 C313 POPC   38      28.489  -2.338   2.701  1.00  0.00      MEMB
ATOM   4996 H13X POPC   38      29.260  -2.832   2.075  1.00  0.00      MEMB
ATOM   4997 H13Y POPC   38      28.956  -1.479   3.215  1.00  0.00      MEMB
ATOM   4998 C314 POPC   38      27.443  -1.767   1.752  1.00  0.00      MEMB
ATOM   4999 H14X POPC   38      27.927  -0.959   1.162  1.00  0.00      MEMB
ATOM   5000 H14Y POPC   38      26.706  -1.256   2.415  1.00  0.00      MEMB
ATOM   5001 C315 POPC   38      26.857  -2.833   0.808  1.00  0.00      MEMB
ATOM   5002 H15X POPC   38      26.635  -3.806   1.270  1.00  0.00      MEMB
ATOM   5003 H15Y POPC   38      27.561  -3.084  -0.017  1.00  0.00      MEMB
ATOM   5004 C316 POPC   38      25.540  -2.481   0.213  1.00  0.00      MEMB
ATOM   5005 H16X POPC   38      25.738  -2.252  -0.791  1.00  0.00      MEMB
ATOM   5006 H16Y POPC   38      24.987  -1.671   0.702  1.00  0.00      MEMB
ATOM   5007 H16Z POPC   38      24.943  -3.272  -0.219  1.00  0.00      MEMB
ATOM   5008  N   POPE   39      13.571 -22.318  20.564  1.00  0.00      MEMB
ATOM   5009  HN1 POPE   39      13.379 -21.575  19.858  1.00  0.00      MEMB
ATOM   5010  HN2 POPE   39      12.722 -22.517  21.136  1.00  0.00      MEMB
ATOM   5011  HN3 POPE   39      14.333 -22.014  21.208  1.00  0.00      MEMB
ATOM   5012  C12 POPE   39      13.987 -23.673  20.070  1.00  0.00      MEMB
ATOM   5013 H12A POPE   39      13.387 -24.006  19.206  1.00  0.00      MEMB
ATOM   5014 H12B POPE   39      13.755 -24.300  20.942  1.00  0.00      MEMB
ATOM   5015  C11 POPE   39      15.480 -23.899  19.904  1.00  0.00      MEMB
ATOM   5016 H11A POPE   39      15.617 -24.995  19.758  1.00  0.00      MEMB
ATOM   5017 H11B POPE   39      16.031 -23.615  20.832  1.00  0.00      MEMB
ATOM   5018  P   POPE   39      17.455 -23.159  18.375  1.00  0.00      MEMB
ATOM   5019  O13 POPE   39      18.233 -23.788  19.467  1.00  0.00      MEMB
ATOM   5020  O14 POPE   39      17.698 -21.766  17.979  1.00  0.00      MEMB
ATOM   5021  O11 POPE   39      17.601 -24.018  17.053  1.00  0.00      MEMB
ATOM   5022  O12 POPE   39      15.909 -23.193  18.765  1.00  0.00      MEMB
ATOM   5023  C1  POPE   39      16.565 -24.826  16.535  1.00  0.00      MEMB
ATOM   5024  HA  POPE   39      15.703 -24.165  16.301  1.00  0.00      MEMB
ATOM   5025  HB  POPE   39      16.283 -25.607  17.276  1.00  0.00      MEMB
ATOM   5026  C2  POPE   39      17.040 -25.505  15.224  1.00  0.00      MEMB
ATOM   5027  HS  POPE   39      17.900 -26.152  15.505  1.00  0.00      MEMB
ATOM   5028  O21 POPE   39      17.458 -24.457  14.350  1.00  0.00      MEMB
ATOM   5029  C21 POPE   39      18.222 -24.778  13.345  1.00  0.00      MEMB
ATOM   5030  O22 POPE   39      18.782 -25.846  13.160  1.00  0.00      MEMB
ATOM   5031  C22 POPE   39      18.280 -23.564  12.431  1.00  0.00      MEMB
ATOM   5032  H2R POPE   39      18.611 -22.718  13.067  1.00  0.00      MEMB
ATOM   5033  H2S POPE   39      17.270 -23.364  12.005  1.00  0.00      MEMB
ATOM   5034  C3  POPE   39      15.918 -26.296  14.504  1.00  0.00      MEMB
ATOM   5035  HX  POPE   39      15.471 -27.028  15.209  1.00  0.00      MEMB
ATOM   5036  HY  POPE   39      16.346 -26.832  13.618  1.00  0.00      MEMB
ATOM   5037  O31 POPE   39      14.880 -25.371  14.166  1.00  0.00      MEMB
ATOM   5038  C31 POPE   39      14.872 -24.889  12.939  1.00  0.00      MEMB
ATOM   5039  O32 POPE   39      15.474 -25.318  11.971  1.00  0.00      MEMB
ATOM   5040  C32 POPE   39      13.922 -23.722  12.938  1.00  0.00      MEMB
ATOM   5041  H2X POPE   39      14.059 -23.064  13.814  1.00  0.00      MEMB
ATOM   5042  H2Y POPE   39      12.994 -24.302  13.057  1.00  0.00      MEMB
ATOM   5043  C23 POPE   39      19.275 -23.840  11.302  1.00  0.00      MEMB
ATOM   5044  H3R POPE   39      18.684 -24.339  10.502  1.00  0.00      MEMB
ATOM   5045  H3S POPE   39      20.021 -24.605  11.617  1.00  0.00      MEMB
ATOM   5046  C24 POPE   39      20.054 -22.613  10.796  1.00  0.00      MEMB
ATOM   5047  H4R POPE   39      20.591 -22.078  11.627  1.00  0.00      MEMB
ATOM   5048  H4S POPE   39      19.353 -21.919  10.281  1.00  0.00      MEMB
ATOM   5049  C25 POPE   39      21.013 -23.024   9.681  1.00  0.00      MEMB
ATOM   5050  H5R POPE   39      21.776 -23.715  10.095  1.00  0.00      MEMB
ATOM   5051  H5S POPE   39      21.553 -22.142   9.264  1.00  0.00      MEMB
ATOM   5052  C26 POPE   39      20.296 -23.755   8.548  1.00  0.00      MEMB
ATOM   5053  H6R POPE   39      19.311 -23.339   8.255  1.00  0.00      MEMB
ATOM   5054  H6S POPE   39      20.089 -24.810   8.830  1.00  0.00      MEMB
ATOM   5055  C27 POPE   39      21.140 -23.743   7.328  1.00  0.00      MEMB
ATOM   5056  H7R POPE   39      22.069 -24.210   7.477  1.00  0.00      MEMB
ATOM   5057  H7S POPE   39      21.441 -22.731   7.025  1.00  0.00      MEMB
ATOM   5058  C28 POPE   39      20.451 -24.521   6.266  1.00  0.00      MEMB
ATOM   5059  H8R POPE   39      21.141 -24.347   5.523  1.00  0.00      MEMB
ATOM   5060  H8S POPE   39      19.613 -23.931   5.909  1.00  0.00      MEMB
ATOM   5061  C29 POPE   39      20.293 -26.003   6.573  1.00  0.00      MEMB
ATOM   5062  H91 POPE   39      21.173 -26.658   6.692  1.00  0.00      MEMB
ATOM   5063 C210 POPE   39      19.210 -26.639   6.846  1.00  0.00      MEMB
ATOM   5064 H101 POPE   39      19.280 -27.699   7.074  1.00  0.00      MEMB
ATOM   5065 C211 POPE   39      17.889 -26.017   6.910  1.00  0.00      MEMB
ATOM   5066 H11R POPE   39      17.899 -24.942   6.642  1.00  0.00      MEMB
ATOM   5067 H11S POPE   39      17.504 -26.146   7.938  1.00  0.00      MEMB
ATOM   5068 C212 POPE   39      17.054 -26.736   5.920  1.00  0.00      MEMB
ATOM   5069 H12R POPE   39      16.966 -27.835   6.142  1.00  0.00      MEMB
ATOM   5070 H12S POPE   39      17.404 -26.668   4.868  1.00  0.00      MEMB
ATOM   5071 C213 POPE   39      15.667 -26.256   5.985  1.00  0.00      MEMB
ATOM   5072 H13R POPE   39      15.105 -26.664   6.855  1.00  0.00      MEMB
ATOM   5073 H13S POPE   39      15.513 -27.045   5.241  1.00  0.00      MEMB
ATOM   5074 C214 POPE   39      15.192 -24.829   5.600  1.00  0.00      MEMB
ATOM   5075 H14R POPE   39      15.662 -24.206   6.357  1.00  0.00      MEMB
ATOM   5076 H14S POPE   39      14.118 -24.607   5.653  1.00  0.00      MEMB
ATOM   5077 C215 POPE   39      15.531 -24.146   4.291  1.00  0.00      MEMB
ATOM   5078 H15R POPE   39      15.073 -24.542   3.460  1.00  0.00      MEMB
ATOM   5079 H15S POPE   39      16.591 -24.257   4.119  1.00  0.00      MEMB
ATOM   5080 C216 POPE   39      14.923 -22.752   4.183  1.00  0.00      MEMB
ATOM   5081 H16R POPE   39      15.528 -22.165   4.891  1.00  0.00      MEMB
ATOM   5082 H16S POPE   39      13.881 -22.817   4.559  1.00  0.00      MEMB
ATOM   5083 C217 POPE   39      14.867 -22.049   2.811  1.00  0.00      MEMB
ATOM   5084 H17R POPE   39      15.876 -22.035   2.351  1.00  0.00      MEMB
ATOM   5085 H17S POPE   39      14.548 -20.992   2.997  1.00  0.00      MEMB
ATOM   5086 C218 POPE   39      13.911 -22.578   1.748  1.00  0.00      MEMB
ATOM   5087 H18R POPE   39      14.220 -23.527   1.345  1.00  0.00      MEMB
ATOM   5088 H18S POPE   39      13.945 -21.877   0.895  1.00  0.00      MEMB
ATOM   5089 H18T POPE   39      12.873 -22.683   2.100  1.00  0.00      MEMB
ATOM   5090  C33 POPE   39      13.981 -22.865  11.659  1.00  0.00      MEMB
ATOM   5091  H3X POPE   39      13.718 -23.531  10.839  1.00  0.00      MEMB
ATOM   5092  H3Y POPE   39      15.025 -22.548  11.522  1.00  0.00      MEMB
ATOM   5093  C34 POPE   39      13.049 -21.641  11.511  1.00  0.00      MEMB
ATOM   5094  H4X POPE   39      13.451 -20.728  11.975  1.00  0.00      MEMB
ATOM   5095  H4Y POPE   39      12.080 -21.811  11.990  1.00  0.00      MEMB
ATOM   5096  C35 POPE   39      12.577 -21.372  10.071  1.00  0.00      MEMB
ATOM   5097  H5X POPE   39      11.953 -20.461  10.064  1.00  0.00      MEMB
ATOM   5098  H5Y POPE   39      11.865 -22.142   9.770  1.00  0.00      MEMB
ATOM   5099  C36 POPE   39      13.638 -21.353   8.976  1.00  0.00      MEMB
ATOM   5100  H6X POPE   39      13.072 -21.240   8.018  1.00  0.00      MEMB
ATOM   5101  H6Y POPE   39      14.209 -22.315   8.975  1.00  0.00      MEMB
ATOM   5102  C37 POPE   39      14.593 -20.166   9.137  1.00  0.00      MEMB
ATOM   5103  H7X POPE   39      14.996 -20.233  10.171  1.00  0.00      MEMB
ATOM   5104  H7Y POPE   39      13.995 -19.231   9.018  1.00  0.00      MEMB
ATOM   5105  C38 POPE   39      15.795 -20.166   8.183  1.00  0.00      MEMB
ATOM   5106  H8X POPE   39      15.979 -19.153   7.767  1.00  0.00      MEMB
ATOM   5107  H8Y POPE   39      15.541 -20.801   7.319  1.00  0.00      MEMB
ATOM   5108  C39 POPE   39      17.126 -20.461   8.885  1.00  0.00      MEMB
ATOM   5109  H9X POPE   39      17.141 -21.496   9.299  1.00  0.00      MEMB
ATOM   5110  H9Y POPE   39      17.172 -19.675   9.689  1.00  0.00      MEMB
ATOM   5111 C310 POPE   39      18.332 -20.144   7.999  1.00  0.00      MEMB
ATOM   5112 H10X POPE   39      19.265 -20.203   8.608  1.00  0.00      MEMB
ATOM   5113 H10Y POPE   39      18.186 -19.061   7.745  1.00  0.00      MEMB
ATOM   5114 C311 POPE   39      18.464 -21.028   6.739  1.00  0.00      MEMB
ATOM   5115 H11X POPE   39      17.623 -20.862   6.033  1.00  0.00      MEMB
ATOM   5116 H11Y POPE   39      18.538 -22.103   6.931  1.00  0.00      MEMB
ATOM   5117 C312 POPE   39      19.799 -20.871   6.058  1.00  0.00      MEMB
ATOM   5118 H12X POPE   39      20.076 -21.645   5.330  1.00  0.00      MEMB
ATOM   5119 H12Y POPE   39      20.607 -20.764   6.801  1.00  0.00      MEMB
ATOM   5120 C313 POPE   39      19.683 -19.716   5.238  1.00  0.00      MEMB
ATOM   5121 H13X POPE   39      20.682 -19.221   5.158  1.00  0.00      MEMB
ATOM   5122 H13Y POPE   39      19.208 -19.012   5.978  1.00  0.00      MEMB
ATOM   5123 C314 POPE   39      18.667 -19.911   4.011  1.00  0.00      MEMB
ATOM   5124 H14X POPE   39      18.667 -18.957   3.743  1.00  0.00      MEMB
ATOM   5125 H14Y POPE   39      17.637 -19.882   4.393  1.00  0.00      MEMB
ATOM   5126 C315 POPE   39      18.832 -20.468   2.466  1.00  0.00      MEMB
ATOM   5127 H15X POPE   39      17.869 -20.457   1.963  1.00  0.00      MEMB
ATOM   5128 H15Y POPE   39      19.275 -21.400   2.827  1.00  0.00      MEMB
ATOM   5129 C316 POPE   39      19.641 -20.185   1.073  1.00  0.00      MEMB
ATOM   5130 H16X POPE   39      19.711 -19.207   0.586  1.00  0.00      MEMB
ATOM   5131 H16Y POPE   39      20.616 -20.597   0.792  1.00  0.00      MEMB
ATOM   5132 H16Z POPE   39      20.529 -20.220   1.516  1.00  0.00      MEMB
ATOM   5133  N   POPS   40      25.534 -10.354  19.932  1.00  0.00      MEMB
ATOM   5134  HN1 POPS   40      24.850 -10.394  19.156  1.00  0.00      MEMB
ATOM   5135  HN2 POPS   40      25.157  -9.811  20.744  1.00  0.00      MEMB
ATOM   5136  HN3 POPS   40      26.414  -9.919  19.607  1.00  0.00      MEMB
ATOM   5137  C12 POPS   40      25.807 -11.749  20.377  1.00  0.00      MEMB
ATOM   5138 H12A POPS   40      24.876 -12.154  20.728  1.00  0.00      MEMB
ATOM   5139  C13 POPS   40      26.807 -11.876  21.518  1.00  0.00      MEMB
ATOM   5140 O13A POPS   40      27.457 -10.880  21.938  1.00  0.00      MEMB
ATOM   5141 O13B POPS   40      26.917 -13.056  21.951  1.00  0.00      MEMB
ATOM   5142  C11 POPS   40      26.351 -12.649  19.225  1.00  0.00      MEMB
ATOM   5143 H11A POPS   40      26.699 -13.629  19.639  1.00  0.00      MEMB
ATOM   5144 H11B POPS   40      27.252 -12.144  18.793  1.00  0.00      MEMB
ATOM   5145  P   POPS   40      25.669 -13.027  16.730  1.00  0.00      MEMB
ATOM   5146  O13 POPS   40      24.420 -13.063  15.943  1.00  0.00      MEMB
ATOM   5147  O14 POPS   40      26.644 -14.111  16.530  1.00  0.00      MEMB
ATOM   5148  O12 POPS   40      25.317 -12.923  18.277  1.00  0.00      MEMB
ATOM   5149  O11 POPS   40      26.432 -11.636  16.547  1.00  0.00      MEMB
ATOM   5150  C1  POPS   40      27.720 -11.674  15.897  1.00  0.00      MEMB
ATOM   5151  HA  POPS   40      27.603 -11.904  14.817  1.00  0.00      MEMB
ATOM   5152  HB  POPS   40      28.345 -12.518  16.264  1.00  0.00      MEMB
ATOM   5153  C2  POPS   40      28.539 -10.342  16.008  1.00  0.00      MEMB
ATOM   5154  HS  POPS   40      28.448  -9.976  17.066  1.00  0.00      MEMB
ATOM   5155  O21 POPS   40      28.048  -9.369  15.106  1.00  0.00      MEMB
ATOM   5156  C21 POPS   40      26.873  -8.912  15.302  1.00  0.00      MEMB
ATOM   5157  O22 POPS   40      26.308  -8.873  16.402  1.00  0.00      MEMB
ATOM   5158  C22 POPS   40      26.599  -7.967  14.020  1.00  0.00      MEMB
ATOM   5159  H2R POPS   40      27.381  -7.135  13.879  1.00  0.00      MEMB
ATOM   5160  H2S POPS   40      25.539  -7.492  14.087  1.00  0.00      MEMB
ATOM   5161  C3  POPS   40      30.023 -10.517  15.599  1.00  0.00      MEMB
ATOM   5162  HX  POPS   40      30.547 -11.192  16.302  1.00  0.00      MEMB
ATOM   5163  HY  POPS   40      30.530  -9.517  15.610  1.00  0.00      MEMB
ATOM   5164  O31 POPS   40      30.106 -11.147  14.299  1.00  0.00      MEMB
ATOM   5165  C31 POPS   40      30.119 -10.330  13.246  1.00  0.00      MEMB
ATOM   5166  O32 POPS   40      30.121  -9.123  13.324  1.00  0.00      MEMB
ATOM   5167  C32 POPS   40      30.195 -11.171  11.960  1.00  0.00      MEMB
ATOM   5168  H2X POPS   40      29.229 -11.709  11.807  1.00  0.00      MEMB
ATOM   5169  H2Y POPS   40      31.030 -11.863  12.068  1.00  0.00      MEMB
ATOM   5170  C23 POPS   40      26.543  -8.582  12.814  1.00  0.00      MEMB
ATOM   5171  H3R POPS   40      27.566  -8.902  12.839  1.00  0.00      MEMB
ATOM   5172  H3S POPS   40      26.351  -7.786  12.051  1.00  0.00      MEMB
ATOM   5173  C24 POPS   40      25.500  -9.587  13.038  1.00  0.00      MEMB
ATOM   5174  H4R POPS   40      24.659  -9.008  13.041  1.00  0.00      MEMB
ATOM   5175  H4S POPS   40      25.183  -9.933  14.032  1.00  0.00      MEMB
ATOM   5176  C25 POPS   40      25.613 -10.597  11.961  1.00  0.00      MEMB
ATOM   5177  H5R POPS   40      24.759 -11.297  12.017  1.00  0.00      MEMB
ATOM   5178  H5S POPS   40      26.574 -11.043  12.242  1.00  0.00      MEMB
ATOM   5179  C26 POPS   40      25.671 -10.065  10.530  1.00  0.00      MEMB
ATOM   5180  H6R POPS   40      26.328  -9.167  10.547  1.00  0.00      MEMB
ATOM   5181  H6S POPS   40      24.689  -9.775  10.086  1.00  0.00      MEMB
ATOM   5182  C27 POPS   40      26.291 -11.127   9.659  1.00  0.00      MEMB
ATOM   5183  H7R POPS   40      27.297 -11.295  10.111  1.00  0.00      MEMB
ATOM   5184  H7S POPS   40      26.379 -10.798   8.623  1.00  0.00      MEMB
ATOM   5185  C28 POPS   40      25.467 -12.341   9.290  1.00  0.00      MEMB
ATOM   5186  H8R POPS   40      25.049 -12.772  10.211  1.00  0.00      MEMB
ATOM   5187  H8S POPS   40      26.225 -13.044   8.890  1.00  0.00      MEMB
ATOM   5188  C29 POPS   40      24.389 -12.073   8.253  1.00  0.00      MEMB
ATOM   5189  H91 POPS   40      23.613 -11.371   8.581  1.00  0.00      MEMB
ATOM   5190 C210 POPS   40      24.337 -12.541   6.994  1.00  0.00      MEMB
ATOM   5191 H101 POPS   40      23.510 -12.213   6.339  1.00  0.00      MEMB
[truncated: 25,690,390 more chars]
