# Supplementary material for: Examining the Effect of Charged Lipids on Mitochondrial Outer Membrane Dynamics Using Atomistic Simulations
Source: Biomolecules. 2022 Jan 22;12(2):183. doi: 10.3390/biom12020183 (PMC8961577; doi:10.3390/biom12020183)
Supplement: Supplementary file 1 [file biomolecules-12-00183-s001.zip › Supplementary Materials/simulated_systems/simulated_systems/Mito2/restraints/step6.1_equilibration.dihe]

 DIHEDRAL 59 62 64 66 500 0.0
 IMPROPER 35 24 27 29 500 120.0
 DIHEDRAL 203 206 208 210 500 0.0
 DIHEDRAL 210 213 215 217 500 0.0
 DIHEDRAL 217 220 222 224 500 0.0
 IMPROPER 179 168 171 173 500 120.0
 IMPROPER 161 134 138 142 500  60.0
 IMPROPER 134 138 142 150 500 -60.0
 IMPROPER 138 142 150 157 500  60.0
 IMPROPER 142 150 157 161 500 -60.0
 IMPROPER 150 157 161 134 500  60.0
 IMPROPER 157 161 134 138 500 -60.0
 IMPROPER 161 166 163 167 500 180.0
 DIHEDRAL 333 336 338 340 500 0.0
 IMPROPER 309 298 301 303 500 120.0
 DIHEDRAL 458 461 463 465 500 0.0
 IMPROPER 434 423 426 428 500 120.0
 DIHEDRAL 592 595 597 599 500 0.0
 IMPROPER 568 557 560 562 500 120.0
 DIHEDRAL 717 720 722 724 500 0.0
 IMPROPER 693 682 685 687 500 120.0
 DIHEDRAL 851 854 856 858 500 0.0
 IMPROPER 827 816 819 821 500 120.0
 DIHEDRAL 985 988 990 992 500 0.0
 IMPROPER 961 950 953 955 500 120.0
 DIHEDRAL 1110 1113 1115 1117 500 0.0
 IMPROPER 1086 1075 1078 1080 500 120.0
 DIHEDRAL 1244 1247 1249 1251 500 0.0
 IMPROPER 1220 1209 1212 1214 500 120.0
 DIHEDRAL 1369 1372 1374 1376 500 0.0
 IMPROPER 1345 1334 1337 1339 500 120.0
 DIHEDRAL 1513 1516 1518 1520 500 0.0
 DIHEDRAL 1520 1523 1525 1527 500 0.0
 DIHEDRAL 1527 1530 1532 1534 500 0.0
 IMPROPER 1489 1478 1481 1483 500 120.0
 IMPROPER 1471 1444 1448 1452 500  60.0
 IMPROPER 1444 1448 1452 1460 500 -60.0
 IMPROPER 1448 1452 1460 1467 500  60.0
 IMPROPER 1452 1460 1467 1471 500 -60.0
 IMPROPER 1460 1467 1471 1444 500  60.0
 IMPROPER 1467 1471 1444 1448 500 -60.0
 IMPROPER 1471 1476 1473 1477 500 180.0
 DIHEDRAL 1643 1646 1648 1650 500 0.0
 IMPROPER 1619 1608 1611 1613 500 120.0
 DIHEDRAL 1777 1780 1782 1784 500 0.0
 IMPROPER 1753 1742 1745 1747 500 120.0
 DIHEDRAL 1921 1924 1926 1928 500 0.0
 DIHEDRAL 1928 1931 1933 1935 500 0.0
 DIHEDRAL 1935 1938 1940 1942 500 0.0
 IMPROPER 1897 1886 1889 1891 500 120.0
 IMPROPER 1879 1852 1856 1860 500  60.0
 IMPROPER 1852 1856 1860 1868 500 -60.0
 IMPROPER 1856 1860 1868 1875 500  60.0
 IMPROPER 1860 1868 1875 1879 500 -60.0
 IMPROPER 1868 1875 1879 1852 500  60.0
 IMPROPER 1875 1879 1852 1856 500 -60.0
 IMPROPER 1879 1884 1881 1885 500 180.0
 DIHEDRAL 2051 2054 2056 2058 500 0.0
 IMPROPER 2027 2016 2019 2021 500 120.0
 DIHEDRAL 2176 2179 2181 2183 500 0.0
 IMPROPER 2152 2141 2144 2146 500 120.0
 DIHEDRAL 2310 2313 2315 2317 500 0.0
 IMPROPER 2286 2275 2278 2280 500 120.0
 DIHEDRAL 2435 2438 2440 2442 500 0.0
 IMPROPER 2411 2400 2403 2405 500 120.0
 DIHEDRAL 2560 2563 2565 2567 500 0.0
 IMPROPER 2536 2525 2528 2530 500 120.0
 DIHEDRAL 2694 2697 2699 2701 500 0.0
 IMPROPER 2670 2659 2662 2664 500 120.0
 DIHEDRAL 2819 2822 2824 2826 500 0.0
 IMPROPER 2795 2784 2787 2789 500 120.0
 DIHEDRAL 2944 2947 2949 2951 500 0.0
 IMPROPER 2920 2909 2912 2914 500 120.0
 DIHEDRAL 3078 3081 3083 3085 500 0.0
 IMPROPER 3054 3043 3046 3048 500 120.0
 DIHEDRAL 3203 3206 3208 3210 500 0.0
 IMPROPER 3179 3168 3171 3173 500 120.0
 DIHEDRAL 3347 3350 3352 3354 500 0.0
 DIHEDRAL 3354 3357 3359 3361 500 0.0
 DIHEDRAL 3361 3364 3366 3368 500 0.0
 IMPROPER 3323 3312 3315 3317 500 120.0
 IMPROPER 3305 3278 3282 3286 500  60.0
 IMPROPER 3278 3282 3286 3294 500 -60.0
 IMPROPER 3282 3286 3294 3301 500  60.0
 IMPROPER 3286 3294 3301 3305 500 -60.0
 IMPROPER 3294 3301 3305 3278 500  60.0
 IMPROPER 3301 3305 3278 3282 500 -60.0
 IMPROPER 3305 3310 3307 3311 500 180.0
 DIHEDRAL 3470 3473 3475 3477 500 0.0
 IMPROPER 3446 3435 3438 3440 500 120.0
 DIHEDRAL 3604 3607 3609 3611 500 0.0
 IMPROPER 3580 3569 3572 3574 500 120.0
 DIHEDRAL 3729 3732 3734 3736 500 0.0
 IMPROPER 3705 3694 3697 3699 500 120.0
 DIHEDRAL 3873 3876 3878 3880 500 0.0
 DIHEDRAL 3880 3883 3885 3887 500 0.0
 DIHEDRAL 3887 3890 3892 3894 500 0.0
 IMPROPER 3849 3838 3841 3843 500 120.0
 IMPROPER 3831 3804 3808 3812 500  60.0
 IMPROPER 3804 3808 3812 3820 500 -60.0
 IMPROPER 3808 3812 3820 3827 500  60.0
 IMPROPER 3812 3820 3827 3831 500 -60.0
 IMPROPER 3820 3827 3831 3804 500  60.0
 IMPROPER 3827 3831 3804 3808 500 -60.0
 IMPROPER 3831 3836 3833 3837 500 180.0
 DIHEDRAL 4003 4006 4008 4010 500 0.0
 IMPROPER 3979 3968 3971 3973 500 120.0
 DIHEDRAL 4137 4140 4142 4144 500 0.0
 IMPROPER 4113 4102 4105 4107 500 120.0
 DIHEDRAL 4271 4274 4276 4278 500 0.0
 IMPROPER 4247 4236 4239 4241 500 120.0
 DIHEDRAL 4405 4408 4410 4412 500 0.0
 IMPROPER 4381 4370 4373 4375 500 120.0
 DIHEDRAL 4539 4542 4544 4546 500 0.0
 IMPROPER 4515 4504 4507 4509 500 120.0
 DIHEDRAL 4673 4676 4678 4680 500 0.0
 IMPROPER 4649 4638 4641 4643 500 120.0
 DIHEDRAL 4798 4801 4803 4805 500 0.0
 IMPROPER 4774 4763 4766 4768 500 120.0
 DIHEDRAL 4932 4935 4937 4939 500 0.0
 IMPROPER 4908 4897 4900 4902 500 120.0
 DIHEDRAL 5057 5060 5062 5064 500 0.0
 IMPROPER 5033 5022 5025 5027 500 120.0
 DIHEDRAL 5184 5187 5189 5191 500 0.0
 IMPROPER 5160 5149 5152 5154 500 120.0
 DIHEDRAL 5328 5331 5333 5335 500 0.0
 DIHEDRAL 5335 5338 5340 5342 500 0.0
 DIHEDRAL 5342 5345 5347 5349 500 0.0
 IMPROPER 5304 5293 5296 5298 500 120.0
 IMPROPER 5286 5259 5263 5267 500  60.0
 IMPROPER 5259 5263 5267 5275 500 -60.0
 IMPROPER 5263 5267 5275 5282 500  60.0
 IMPROPER 5267 5275 5282 5286 500 -60.0
 IMPROPER 5275 5282 5286 5259 500  60.0
 IMPROPER 5282 5286 5259 5263 500 -60.0
 IMPROPER 5286 5291 5288 5292 500 180.0
 DIHEDRAL 5458 5461 5463 5465 500 0.0
 IMPROPER 5434 5423 5426 5428 500 120.0
 DIHEDRAL 5583 5586 5588 5590 500 0.0
 IMPROPER 5559 5548 5551 5553 500 120.0
 DIHEDRAL 5717 5720 5722 5724 500 0.0
 IMPROPER 5693 5682 5685 5687 500 120.0
 DIHEDRAL 5842 5845 5847 5849 500 0.0
 IMPROPER 5818 5807 5810 5812 500 120.0
 DIHEDRAL 5976 5979 5981 5983 500 0.0
 IMPROPER 5952 5941 5944 5946 500 120.0
 DIHEDRAL 6101 6104 6106 6108 500 0.0
 IMPROPER 6077 6066 6069 6071 500 120.0
 DIHEDRAL 6235 6238 6240 6242 500 0.0
 IMPROPER 6211 6200 6203 6205 500 120.0
 DIHEDRAL 6360 6363 6365 6367 500 0.0
 IMPROPER 6336 6325 6328 6330 500 120.0
 DIHEDRAL 6487 6490 6492 6494 500 0.0
 IMPROPER 6463 6452 6455 6457 500 120.0
 DIHEDRAL 6621 6624 6626 6628 500 0.0
 IMPROPER 6597 6586 6589 6591 500 120.0
 DIHEDRAL 6755 6758 6760 6762 500 0.0
 IMPROPER 6731 6720 6723 6725 500 120.0
 DIHEDRAL 6889 6892 6894 6896 500 0.0
 IMPROPER 6865 6854 6857 6859 500 120.0
 DIHEDRAL 7014 7017 7019 7021 500 0.0
 IMPROPER 6990 6979 6982 6984 500 120.0
 DIHEDRAL 7158 7161 7163 7165 500 0.0
 DIHEDRAL 7165 7168 7170 7172 500 0.0
 DIHEDRAL 7172 7175 7177 7179 500 0.0
 IMPROPER 7134 7123 7126 7128 500 120.0
 IMPROPER 7116 7089 7093 7097 500  60.0
 IMPROPER 7089 7093 7097 7105 500 -60.0
 IMPROPER 7093 7097 7105 7112 500  60.0
 IMPROPER 7097 7105 7112 7116 500 -60.0
 IMPROPER 7105 7112 7116 7089 500  60.0
 IMPROPER 7112 7116 7089 7093 500 -60.0
 IMPROPER 7116 7121 7118 7122 500 180.0
 DIHEDRAL 7298 7301 7303 7305 500 0.0
 DIHEDRAL 7305 7308 7310 7312 500 0.0
 DIHEDRAL 7312 7315 7317 7319 500 0.0
 IMPROPER 7274 7263 7266 7268 500 120.0
 IMPROPER 7256 7229 7233 7237 500  60.0
 IMPROPER 7229 7233 7237 7245 500 -60.0
 IMPROPER 7233 7237 7245 7252 500  60.0
 IMPROPER 7237 7245 7252 7256 500 -60.0
 IMPROPER 7245 7252 7256 7229 500  60.0
 IMPROPER 7252 7256 7229 7233 500 -60.0
 IMPROPER 7256 7261 7258 7262 500 180.0
 DIHEDRAL 7428 7431 7433 7435 500 0.0
 IMPROPER 7404 7393 7396 7398 500 120.0
 DIHEDRAL 7553 7556 7558 7560 500 0.0
 IMPROPER 7529 7518 7521 7523 500 120.0
 DIHEDRAL 7678 7681 7683 7685 500 0.0
 IMPROPER 7654 7643 7646 7648 500 120.0
 DIHEDRAL 7812 7815 7817 7819 500 0.0
 IMPROPER 7788 7777 7780 7782 500 120.0
 DIHEDRAL 7937 7940 7942 7944 500 0.0
 IMPROPER 7913 7902 7905 7907 500 120.0
 DIHEDRAL 8071 8074 8076 8078 500 0.0
 IMPROPER 8047 8036 8039 8041 500 120.0
 DIHEDRAL 8205 8208 8210 8212 500 0.0
 IMPROPER 8181 8170 8173 8175 500 120.0
 DIHEDRAL 8339 8342 8344 8346 500 0.0
 IMPROPER 8315 8304 8307 8309 500 120.0
 DIHEDRAL 8473 8476 8478 8480 500 0.0
 IMPROPER 8449 8438 8441 8443 500 120.0
 DIHEDRAL 8607 8610 8612 8614 500 0.0
 IMPROPER 8583 8572 8575 8577 500 120.0
 DIHEDRAL 8732 8735 8737 8739 500 0.0
 IMPROPER 8708 8697 8700 8702 500 120.0
 DIHEDRAL 8866 8869 8871 8873 500 0.0
 IMPROPER 8842 8831 8834 8836 500 120.0
 DIHEDRAL 9000 9003 9005 9007 500 0.0
 IMPROPER 8976 8965 8968 8970 500 120.0
 DIHEDRAL 9134 9137 9139 9141 500 0.0
 IMPROPER 9110 9099 9102 9104 500 120.0
 DIHEDRAL 9268 9271 9273 9275 500 0.0
 IMPROPER 9244 9233 9236 9238 500 120.0
 DIHEDRAL 9393 9396 9398 9400 500 0.0
 IMPROPER 9369 9358 9361 9363 500 120.0
 DIHEDRAL 9518 9521 9523 9525 500 0.0
 IMPROPER 9494 9483 9486 9488 500 120.0
 DIHEDRAL 9652 9655 9657 9659 500 0.0
 IMPROPER 9628 9617 9620 9622 500 120.0
 DIHEDRAL 9786 9789 9791 9793 500 0.0
 IMPROPER 9762 9751 9754 9756 500 120.0
 DIHEDRAL 9920 9923 9925 9927 500 0.0
 IMPROPER 9896 9885 9888 9890 500 120.0
 DIHEDRAL 10045 10048 10050 10052 500 0.0
 IMPROPER 10021 10010 10013 10015 500 120.0
 DIHEDRAL 10179 10182 10184 10186 500 0.0
 IMPROPER 10155 10144 10147 10149 500 120.0
 DIHEDRAL 10304 10307 10309 10311 500 0.0
 IMPROPER 10280 10269 10272 10274 500 120.0
 DIHEDRAL 10438 10441 10443 10445 500 0.0
 IMPROPER 10414 10403 10406 10408 500 120.0
 DIHEDRAL 10582 10585 10587 10589 500 0.0
 DIHEDRAL 10589 10592 10594 10596 500 0.0
 DIHEDRAL 10596 10599 10601 10603 500 0.0
 IMPROPER 10558 10547 10550 10552 500 120.0
 IMPROPER 10540 10513 10517 10521 500  60.0
 IMPROPER 10513 10517 10521 10529 500 -60.0
 IMPROPER 10517 10521 10529 10536 500  60.0
 IMPROPER 10521 10529 10536 10540 500 -60.0
 IMPROPER 10529 10536 10540 10513 500  60.0
 IMPROPER 10536 10540 10513 10517 500 -60.0
 IMPROPER 10540 10545 10542 10546 500 180.0
 DIHEDRAL 10712 10715 10717 10719 500 0.0
 IMPROPER 10688 10677 10680 10682 500 120.0
 DIHEDRAL 10856 10859 10861 10863 500 0.0
 DIHEDRAL 10863 10866 10868 10870 500 0.0
 DIHEDRAL 10870 10873 10875 10877 500 0.0
 IMPROPER 10832 10821 10824 10826 500 120.0
 IMPROPER 10814 10787 10791 10795 500  60.0
 IMPROPER 10787 10791 10795 10803 500 -60.0
 IMPROPER 10791 10795 10803 10810 500  60.0
 IMPROPER 10795 10803 10810 10814 500 -60.0
 IMPROPER 10803 10810 10814 10787 500  60.0
 IMPROPER 10810 10814 10787 10791 500 -60.0
 IMPROPER 10814 10819 10816 10820 500 180.0
 DIHEDRAL 10986 10989 10991 10993 500 0.0
 IMPROPER 10962 10951 10954 10956 500 120.0
 DIHEDRAL 11120 11123 11125 11127 500 0.0
 IMPROPER 11096 11085 11088 11090 500 120.0
 DIHEDRAL 11254 11257 11259 11261 500 0.0
 IMPROPER 11230 11219 11222 11224 500 120.0
 DIHEDRAL 11379 11382 11384 11386 500 0.0
 IMPROPER 11355 11344 11347 11349 500 120.0
 DIHEDRAL 11504 11507 11509 11511 500 0.0
 IMPROPER 11480 11469 11472 11474 500 120.0
 DIHEDRAL 11638 11641 11643 11645 500 0.0
 IMPROPER 11614 11603 11606 11608 500 120.0
 DIHEDRAL 11772 11775 11777 11779 500 0.0
 IMPROPER 11748 11737 11740 11742 500 120.0
 DIHEDRAL 11906 11909 11911 11913 500 0.0
 IMPROPER 11882 11871 11874 11876 500 120.0
 DIHEDRAL 12040 12043 12045 12047 500 0.0
 IMPROPER 12016 12005 12008 12010 500 120.0
 DIHEDRAL 12174 12177 12179 12181 500 0.0
 IMPROPER 12150 12139 12142 12144 500 120.0
 DIHEDRAL 12299 12302 12304 12306 500 0.0
 IMPROPER 12275 12264 12267 12269 500 120.0
 DIHEDRAL 12443 12446 12448 12450 500 0.0
 DIHEDRAL 12450 12453 12455 12457 500 0.0
 DIHEDRAL 12457 12460 12462 12464 500 0.0
 IMPROPER 12419 12408 12411 12413 500 120.0
 IMPROPER 12401 12374 12378 12382 500  60.0
 IMPROPER 12374 12378 12382 12390 500 -60.0
 IMPROPER 12378 12382 12390 12397 500  60.0
 IMPROPER 12382 12390 12397 12401 500 -60.0
 IMPROPER 12390 12397 12401 12374 500  60.0
 IMPROPER 12397 12401 12374 12378 500 -60.0
 IMPROPER 12401 12406 12403 12407 500 180.0
 DIHEDRAL 12564 12567 12569 12571 500 0.0
 IMPROPER 12540 12529 12532 12534 500 120.0
 DIHEDRAL 12698 12701 12703 12705 500 0.0
 IMPROPER 12674 12663 12666 12668 500 120.0
 DIHEDRAL 12832 12835 12837 12839 500 0.0
 IMPROPER 12808 12797 12800 12802 500 120.0
 DIHEDRAL 12976 12979 12981 12983 500 0.0
 DIHEDRAL 12983 12986 12988 12990 500 0.0
 DIHEDRAL 12990 12993 12995 12997 500 0.0
 IMPROPER 12952 12941 12944 12946 500 120.0
 IMPROPER 12934 12907 12911 12915 500  60.0
 IMPROPER 12907 12911 12915 12923 500 -60.0
 IMPROPER 12911 12915 12923 12930 500  60.0
 IMPROPER 12915 12923 12930 12934 500 -60.0
 IMPROPER 12923 12930 12934 12907 500  60.0
 IMPROPER 12930 12934 12907 12911 500 -60.0
 IMPROPER 12934 12939 12936 12940 500 180.0
 DIHEDRAL 13106 13109 13111 13113 500 0.0
 IMPROPER 13082 13071 13074 13076 500 120.0
 DIHEDRAL 13231 13234 13236 13238 500 0.0
 IMPROPER 13207 13196 13199 13201 500 120.0
 DIHEDRAL 13375 13378 13380 13382 500 0.0
 DIHEDRAL 13382 13385 13387 13389 500 0.0
 DIHEDRAL 13389 13392 13394 13396 500 0.0
 IMPROPER 13351 13340 13343 13345 500 120.0
 IMPROPER 13333 13306 13310 13314 500  60.0
 IMPROPER 13306 13310 13314 13322 500 -60.0
 IMPROPER 13310 13314 13322 13329 500  60.0
 IMPROPER 13314 13322 13329 13333 500 -60.0
 IMPROPER 13322 13329 13333 13306 500  60.0
 IMPROPER 13329 13333 13306 13310 500 -60.0
 IMPROPER 13333 13338 13335 13339 500 180.0
 DIHEDRAL 13496 13499 13501 13503 500 0.0
 IMPROPER 13472 13461 13464 13466 500 120.0
 DIHEDRAL 13621 13624 13626 13628 500 0.0
 IMPROPER 13597 13586 13589 13591 500 120.0
 DIHEDRAL 13755 13758 13760 13762 500 0.0
 IMPROPER 13731 13720 13723 13725 500 120.0
 DIHEDRAL 13889 13892 13894 13896 500 0.0
 IMPROPER 13865 13854 13857 13859 500 120.0
 DIHEDRAL 14023 14026 14028 14030 500 0.0
 IMPROPER 13999 13988 13991 13993 500 120.0
 DIHEDRAL 14157 14160 14162 14164 500 0.0
 IMPROPER 14133 14122 14125 14127 500 120.0
 DIHEDRAL 14301 14304 14306 14308 500 0.0
 DIHEDRAL 14308 14311 14313 14315 500 0.0
 DIHEDRAL 14315 14318 14320 14322 500 0.0
 IMPROPER 14277 14266 14269 14271 500 120.0
 IMPROPER 14259 14232 14236 14240 500  60.0
 IMPROPER 14232 14236 14240 14248 500 -60.0
 IMPROPER 14236 14240 14248 14255 500  60.0
 IMPROPER 14240 14248 14255 14259 500 -60.0
 IMPROPER 14248 14255 14259 14232 500  60.0
 IMPROPER 14255 14259 14232 14236 500 -60.0
 IMPROPER 14259 14264 14261 14265 500 180.0
 DIHEDRAL 14422 14425 14427 14429 500 0.0
 IMPROPER 14398 14387 14390 14392 500 120.0
 DIHEDRAL 14547 14550 14552 14554 500 0.0
 IMPROPER 14523 14512 14515 14517 500 120.0
 DIHEDRAL 14681 14684 14686 14688 500 0.0
 IMPROPER 14657 14646 14649 14651 500 120.0
 DIHEDRAL 14825 14828 14830 14832 500 0.0
 DIHEDRAL 14832 14835 14837 14839 500 0.0
 DIHEDRAL 14839 14842 14844 14846 500 0.0
 IMPROPER 14801 14790 14793 14795 500 120.0
 IMPROPER 14783 14756 14760 14764 500  60.0
 IMPROPER 14756 14760 14764 14772 500 -60.0
 IMPROPER 14760 14764 14772 14779 500  60.0
 IMPROPER 14764 14772 14779 14783 500 -60.0
 IMPROPER 14772 14779 14783 14756 500  60.0
 IMPROPER 14779 14783 14756 14760 500 -60.0
 IMPROPER 14783 14788 14785 14789 500 180.0
 DIHEDRAL 14955 14958 14960 14962 500 0.0
 IMPROPER 14931 14920 14923 14925 500 120.0
 DIHEDRAL 15089 15092 15094 15096 500 0.0
 IMPROPER 15065 15054 15057 15059 500 120.0
 DIHEDRAL 15214 15217 15219 15221 500 0.0
 IMPROPER 15190 15179 15182 15184 500 120.0
 DIHEDRAL 15348 15351 15353 15355 500 0.0
 IMPROPER 15324 15313 15316 15318 500 120.0
 DIHEDRAL 15482 15485 15487 15489 500 0.0
 IMPROPER 15458 15447 15450 15452 500 120.0
 DIHEDRAL 15607 15610 15612 15614 500 0.0
 IMPROPER 15583 15572 15575 15577 500 120.0
 DIHEDRAL 15751 15754 15756 15758 500 0.0
 DIHEDRAL 15758 15761 15763 15765 500 0.0
 DIHEDRAL 15765 15768 15770 15772 500 0.0
 IMPROPER 15727 15716 15719 15721 500 120.0
 IMPROPER 15709 15682 15686 15690 500  60.0
 IMPROPER 15682 15686 15690 15698 500 -60.0
 IMPROPER 15686 15690 15698 15705 500  60.0
 IMPROPER 15690 15698 15705 15709 500 -60.0
 IMPROPER 15698 15705 15709 15682 500  60.0
 IMPROPER 15705 15709 15682 15686 500 -60.0
 IMPROPER 15709 15714 15711 15715 500 180.0
 DIHEDRAL 15872 15875 15877 15879 500 0.0
 IMPROPER 15848 15837 15840 15842 500 120.0
 DIHEDRAL 16006 16009 16011 16013 500 0.0
 IMPROPER 15982 15971 15974 15976 500 120.0
 DIHEDRAL 16140 16143 16145 16147 500 0.0
 IMPROPER 16116 16105 16108 16110 500 120.0
 DIHEDRAL 16274 16277 16279 16281 500 0.0
 IMPROPER 16250 16239 16242 16244 500 120.0
 DIHEDRAL 16399 16402 16404 16406 500 0.0
 IMPROPER 16375 16364 16367 16369 500 120.0
 DIHEDRAL 16533 16536 16538 16540 500 0.0
 IMPROPER 16509 16498 16501 16503 500 120.0
 DIHEDRAL 16667 16670 16672 16674 500 0.0
 IMPROPER 16643 16632 16635 16637 500 120.0
 DIHEDRAL 16801 16804 16806 16808 500 0.0
 IMPROPER 16777 16766 16769 16771 500 120.0
 DIHEDRAL 16935 16938 16940 16942 500 0.0
 IMPROPER 16911 16900 16903 16905 500 120.0
 DIHEDRAL 17069 17072 17074 17076 500 0.0
 IMPROPER 17045 17034 17037 17039 500 120.0
 DIHEDRAL 17213 17216 17218 17220 500 0.0
 DIHEDRAL 17220 17223 17225 17227 500 0.0
 DIHEDRAL 17227 17230 17232 17234 500 0.0
 IMPROPER 17189 17178 17181 17183 500 120.0
 IMPROPER 17171 17144 17148 17152 500  60.0
 IMPROPER 17144 17148 17152 17160 500 -60.0
 IMPROPER 17148 17152 17160 17167 500  60.0
 IMPROPER 17152 17160 17167 17171 500 -60.0
 IMPROPER 17160 17167 17171 17144 500  60.0
 IMPROPER 17167 17171 17144 17148 500 -60.0
 IMPROPER 17171 17176 17173 17177 500 180.0
 DIHEDRAL 17343 17346 17348 17350 500 0.0
 IMPROPER 17319 17308 17311 17313 500 120.0
 DIHEDRAL 17477 17480 17482 17484 500 0.0
 IMPROPER 17453 17442 17445 17447 500 120.0
 DIHEDRAL 17611 17614 17616 17618 500 0.0
 IMPROPER 17587 17576 17579 17581 500 120.0
 DIHEDRAL 17736 17739 17741 17743 500 0.0
 IMPROPER 17712 17701 17704 17706 500 120.0
 DIHEDRAL 17870 17873 17875 17877 500 0.0
 IMPROPER 17846 17835 17838 17840 500 120.0
 DIHEDRAL 17995 17998 18000 18002 500 0.0
 IMPROPER 17971 17960 17963 17965 500 120.0
 DIHEDRAL 18129 18132 18134 18136 500 0.0
 IMPROPER 18105 18094 18097 18099 500 120.0
 DIHEDRAL 18263 18266 18268 18270 500 0.0
 IMPROPER 18239 18228 18231 18233 500 120.0
 DIHEDRAL 18397 18400 18402 18404 500 0.0
 IMPROPER 18373 18362 18365 18367 500 120.0
 DIHEDRAL 18522 18525 18527 18529 500 0.0
 IMPROPER 18498 18487 18490 18492 500 120.0
 DIHEDRAL 18656 18659 18661 18663 500 0.0
 IMPROPER 18632 18621 18624 18626 500 120.0
 DIHEDRAL 18790 18793 18795 18797 500 0.0
 IMPROPER 18766 18755 18758 18760 500 120.0
 DIHEDRAL 18934 18937 18939 18941 500 0.0
 DIHEDRAL 18941 18944 18946 18948 500 0.0
 DIHEDRAL 18948 18951 18953 18955 500 0.0
 IMPROPER 18910 18899 18902 18904 500 120.0
 IMPROPER 18892 18865 18869 18873 500  60.0
 IMPROPER 18865 18869 18873 18881 500 -60.0
 IMPROPER 18869 18873 18881 18888 500  60.0
 IMPROPER 18873 18881 18888 18892 500 -60.0
 IMPROPER 18881 18888 18892 18865 500  60.0
 IMPROPER 18888 18892 18865 18869 500 -60.0
 IMPROPER 18892 18897 18894 18898 500 180.0
 DIHEDRAL 19055 19058 19060 19062 500 0.0
 IMPROPER 19031 19020 19023 19025 500 120.0
 DIHEDRAL 19189 19192 19194 19196 500 0.0
 IMPROPER 19165 19154 19157 19159 500 120.0
 DIHEDRAL 19314 19317 19319 19321 500 0.0
 IMPROPER 19290 19279 19282 19284 500 120.0
 DIHEDRAL 19439 19442 19444 19446 500 0.0
 IMPROPER 19415 19404 19407 19409 500 120.0
 DIHEDRAL 19573 19576 19578 19580 500 0.0
 IMPROPER 19549 19538 19541 19543 500 120.0
 DIHEDRAL 19707 19710 19712 19714 500 0.0
 IMPROPER 19683 19672 19675 19677 500 120.0
 DIHEDRAL 19841 19844 19846 19848 500 0.0
 IMPROPER 19817 19806 19809 19811 500 120.0
 DIHEDRAL 19966 19969 19971 19973 500 0.0
 IMPROPER 19942 19931 19934 19936 500 120.0
 DIHEDRAL 20091 20094 20096 20098 500 0.0
 IMPROPER 20067 20056 20059 20061 500 120.0
 DIHEDRAL 20235 20238 20240 20242 500 0.0
 DIHEDRAL 20242 20245 20247 20249 500 0.0
 DIHEDRAL 20249 20252 20254 20256 500 0.0
 IMPROPER 20211 20200 20203 20205 500 120.0
 IMPROPER 20193 20166 20170 20174 500  60.0
 IMPROPER 20166 20170 20174 20182 500 -60.0
 IMPROPER 20170 20174 20182 20189 500  60.0
 IMPROPER 20174 20182 20189 20193 500 -60.0
 IMPROPER 20182 20189 20193 20166 500  60.0
 IMPROPER 20189 20193 20166 20170 500 -60.0
 IMPROPER 20193 20198 20195 20199 500 180.0
 DIHEDRAL 20365 20368 20370 20372 500 0.0
 IMPROPER 20341 20330 20333 20335 500 120.0
 DIHEDRAL 20499 20502 20504 20506 500 0.0
 IMPROPER 20475 20464 20467 20469 500 120.0
 DIHEDRAL 20624 20627 20629 20631 500 0.0
 IMPROPER 20600 20589 20592 20594 500 120.0
 DIHEDRAL 20758 20761 20763 20765 500 0.0
 IMPROPER 20734 20723 20726 20728 500 120.0
 DIHEDRAL 20892 20895 20897 20899 500 0.0
 IMPROPER 20868 20857 20860 20862 500 120.0
 DIHEDRAL 21017 21020 21022 21024 500 0.0
 IMPROPER 20993 20982 20985 20987 500 120.0
 DIHEDRAL 21151 21154 21156 21158 500 0.0
 IMPROPER 21127 21116 21119 21121 500 120.0
 DIHEDRAL 21285 21288 21290 21292 500 0.0
 IMPROPER 21261 21250 21253 21255 500 120.0
 DIHEDRAL 21410 21413 21415 21417 500 0.0
 IMPROPER 21386 21375 21378 21380 500 120.0
 DIHEDRAL 21554 21557 21559 21561 500 0.0
 DIHEDRAL 21561 21564 21566 21568 500 0.0
 DIHEDRAL 21568 21571 21573 21575 500 0.0
 IMPROPER 21530 21519 21522 21524 500 120.0
 IMPROPER 21512 21485 21489 21493 500  60.0
 IMPROPER 21485 21489 21493 21501 500 -60.0
 IMPROPER 21489 21493 21501 21508 500  60.0
 IMPROPER 21493 21501 21508 21512 500 -60.0
 IMPROPER 21501 21508 21512 21485 500  60.0
 IMPROPER 21508 21512 21485 21489 500 -60.0
 IMPROPER 21512 21517 21514 21518 500 180.0
 DIHEDRAL 21684 21687 21689 21691 500 0.0
 IMPROPER 21660 21649 21652 21654 500 120.0
 DIHEDRAL 21818 21821 21823 21825 500 0.0
 IMPROPER 21794 21783 21786 21788 500 120.0
 DIHEDRAL 21952 21955 21957 21959 500 0.0
 IMPROPER 21928 21917 21920 21922 500 120.0
 DIHEDRAL 22086 22089 22091 22093 500 0.0
 IMPROPER 22062 22051 22054 22056 500 120.0
 DIHEDRAL 22220 22223 22225 22227 500 0.0
 IMPROPER 22196 22185 22188 22190 500 120.0
 DIHEDRAL 22345 22348 22350 22352 500 0.0
 IMPROPER 22321 22310 22313 22315 500 120.0
 DIHEDRAL 22479 22482 22484 22486 500 0.0
 IMPROPER 22455 22444 22447 22449 500 120.0
 DIHEDRAL 22604 22607 22609 22611 500 0.0
 IMPROPER 22580 22569 22572 22574 500 120.0
 DIHEDRAL 22729 22732 22734 22736 500 0.0
 IMPROPER 22705 22694 22697 22699 500 120.0
 DIHEDRAL 22863 22866 22868 22870 500 0.0
 IMPROPER 22839 22828 22831 22833 500 120.0
 DIHEDRAL 23007 23010 23012 23014 500 0.0
 DIHEDRAL 23014 23017 23019 23021 500 0.0
 DIHEDRAL 23021 23024 23026 23028 500 0.0
 IMPROPER 22983 22972 22975 22977 500 120.0
 IMPROPER 22965 22938 22942 22946 500  60.0
 IMPROPER 22938 22942 22946 22954 500 -60.0
 IMPROPER 22942 22946 22954 22961 500  60.0
 IMPROPER 22946 22954 22961 22965 500 -60.0
 IMPROPER 22954 22961 22965 22938 500  60.0
 IMPROPER 22961 22965 22938 22942 500 -60.0
 IMPROPER 22965 22970 22967 22971 500 180.0
 DIHEDRAL 23147 23150 23152 23154 500 0.0
 DIHEDRAL 23154 23157 23159 23161 500 0.0
 DIHEDRAL 23161 23164 23166 23168 500 0.0
 IMPROPER 23123 23112 23115 23117 500 120.0
 IMPROPER 23105 23078 23082 23086 500  60.0
 IMPROPER 23078 23082 23086 23094 500 -60.0
 IMPROPER 23082 23086 23094 23101 500  60.0
 IMPROPER 23086 23094 23101 23105 500 -60.0
 IMPROPER 23094 23101 23105 23078 500  60.0
 IMPROPER 23101 23105 23078 23082 500 -60.0
 IMPROPER 23105 23110 23107 23111 500 180.0
 DIHEDRAL 23268 23271 23273 23275 500 0.0
 IMPROPER 23244 23233 23236 23238 500 120.0
 DIHEDRAL 23393 23396 23398 23400 500 0.0
 IMPROPER 23369 23358 23361 23363 500 120.0
 DIHEDRAL 23537 23540 23542 23544 500 0.0
 DIHEDRAL 23544 23547 23549 23551 500 0.0
 DIHEDRAL 23551 23554 23556 23558 500 0.0
 IMPROPER 23513 23502 23505 23507 500 120.0
 IMPROPER 23495 23468 23472 23476 500  60.0
 IMPROPER 23468 23472 23476 23484 500 -60.0
 IMPROPER 23472 23476 23484 23491 500  60.0
 IMPROPER 23476 23484 23491 23495 500 -60.0
 IMPROPER 23484 23491 23495 23468 500  60.0
 IMPROPER 23491 23495 23468 23472 500 -60.0
 IMPROPER 23495 23500 23497 23501 500 180.0
 DIHEDRAL 23667 23670 23672 23674 500 0.0
 IMPROPER 23643 23632 23635 23637 500 120.0
 DIHEDRAL 23801 23804 23806 23808 500 0.0
 IMPROPER 23777 23766 23769 23771 500 120.0
 DIHEDRAL 23935 23938 23940 23942 500 0.0
 IMPROPER 23911 23900 23903 23905 500 120.0
 DIHEDRAL 24069 24072 24074 24076 500 0.0
 IMPROPER 24045 24034 24037 24039 500 120.0
 DIHEDRAL 24194 24197 24199 24201 500 0.0
 IMPROPER 24170 24159 24162 24164 500 120.0
 DIHEDRAL 24328 24331 24333 24335 500 0.0
 IMPROPER 24304 24293 24296 24298 500 120.0
 DIHEDRAL 24453 24456 24458 24460 500 0.0
 IMPROPER 24429 24418 24421 24423 500 120.0
 DIHEDRAL 24597 24600 24602 24604 500 0.0
 DIHEDRAL 24604 24607 24609 24611 500 0.0
 DIHEDRAL 24611 24614 24616 24618 500 0.0
 IMPROPER 24573 24562 24565 24567 500 120.0
 IMPROPER 24555 24528 24532 24536 500  60.0
 IMPROPER 24528 24532 24536 24544 500 -60.0
 IMPROPER 24532 24536 24544 24551 500  60.0
 IMPROPER 24536 24544 24551 24555 500 -60.0
 IMPROPER 24544 24551 24555 24528 500  60.0
 IMPROPER 24551 24555 24528 24532 500 -60.0
 IMPROPER 24555 24560 24557 24561 500 180.0
 DIHEDRAL 24727 24730 24732 24734 500 0.0
 IMPROPER 24703 24692 24695 24697 500 120.0
 DIHEDRAL 24871 24874 24876 24878 500 0.0
 DIHEDRAL 24878 24881 24883 24885 500 0.0
 DIHEDRAL 24885 24888 24890 24892 500 0.0
 IMPROPER 24847 24836 24839 24841 500 120.0
 IMPROPER 24829 24802 24806 24810 500  60.0
 IMPROPER 24802 24806 24810 24818 500 -60.0
 IMPROPER 24806 24810 24818 24825 500  60.0
 IMPROPER 24810 24818 24825 24829 500 -60.0
 IMPROPER 24818 24825 24829 24802 500  60.0
 IMPROPER 24825 24829 24802 24806 500 -60.0
 IMPROPER 24829 24834 24831 24835 500 180.0
 DIHEDRAL 24992 24995 24997 24999 500 0.0
 IMPROPER 24968 24957 24960 24962 500 120.0
 DIHEDRAL 25126 25129 25131 25133 500 0.0
 IMPROPER 25102 25091 25094 25096 500 120.0
 DIHEDRAL 25251 25254 25256 25258 500 0.0
 IMPROPER 25227 25216 25219 25221 500 120.0
 DIHEDRAL 25385 25388 25390 25392 500 0.0
 IMPROPER 25361 25350 25353 25355 500 120.0
 DIHEDRAL 25519 25522 25524 25526 500 0.0
 IMPROPER 25495 25484 25487 25489 500 120.0
 DIHEDRAL 25653 25656 25658 25660 500 0.0
 IMPROPER 25629 25618 25621 25623 500 120.0
 DIHEDRAL 25778 25781 25783 25785 500 0.0
 IMPROPER 25754 25743 25746 25748 500 120.0
 DIHEDRAL 25903 25906 25908 25910 500 0.0
 IMPROPER 25879 25868 25871 25873 500 120.0
 DIHEDRAL 26037 26040 26042 26044 500 0.0
 IMPROPER 26013 26002 26005 26007 500 120.0
 DIHEDRAL 26162 26165 26167 26169 500 0.0
 IMPROPER 26138 26127 26130 26132 500 120.0
 DIHEDRAL 26296 26299 26301 26303 500 0.0
 IMPROPER 26272 26261 26264 26266 500 120.0
 DIHEDRAL 26430 26433 26435 26437 500 0.0
 IMPROPER 26406 26395 26398 26400 500 120.0
 DIHEDRAL 26564 26567 26569 26571 500 0.0
 IMPROPER 26540 26529 26532 26534 500 120.0
 DIHEDRAL 26698 26701 26703 26705 500 0.0
 IMPROPER 26674 26663 26666 26668 500 120.0
 DIHEDRAL 26823 26826 26828 26830 500 0.0
 IMPROPER 26799 26788 26791 26793 500 120.0
 DIHEDRAL 26957 26960 26962 26964 500 0.0
 IMPROPER 26933 26922 26925 26927 500 120.0
 DIHEDRAL 27101 27104 27106 27108 500 0.0
 DIHEDRAL 27108 27111 27113 27115 500 0.0
 DIHEDRAL 27115 27118 27120 27122 500 0.0
 IMPROPER 27077 27066 27069 27071 500 120.0
 IMPROPER 27059 27032 27036 27040 500  60.0
 IMPROPER 27032 27036 27040 27048 500 -60.0
 IMPROPER 27036 27040 27048 27055 500  60.0
 IMPROPER 27040 27048 27055 27059 500 -60.0
 IMPROPER 27048 27055 27059 27032 500  60.0
 IMPROPER 27055 27059 27032 27036 500 -60.0
 IMPROPER 27059 27064 27061 27065 500 180.0
 DIHEDRAL 27231 27234 27236 27238 500 0.0
 IMPROPER 27207 27196 27199 27201 500 120.0
 DIHEDRAL 27356 27359 27361 27363 500 0.0
 IMPROPER 27332 27321 27324 27326 500 120.0
 DIHEDRAL 27481 27484 27486 27488 500 0.0
 IMPROPER 27457 27446 27449 27451 500 120.0
 DIHEDRAL 27615 27618 27620 27622 500 0.0
 IMPROPER 27591 27580 27583 27585 500 120.0
 DIHEDRAL 27740 27743 27745 27747 500 0.0
 IMPROPER 27716 27705 27708 27710 500 120.0
 DIHEDRAL 27874 27877 27879 27881 500 0.0
 IMPROPER 27850 27839 27842 27844 500 120.0
 DIHEDRAL 27999 28002 28004 28006 500 0.0
 IMPROPER 27975 27964 27967 27969 500 120.0
 DIHEDRAL 28133 28136 28138 28140 500 0.0
 IMPROPER 28109 28098 28101 28103 500 120.0
 DIHEDRAL 28258 28261 28263 28265 500 0.0
 IMPROPER 28234 28223 28226 28228 500 120.0
 DIHEDRAL 28383 28386 28388 28390 500 0.0
 IMPROPER 28359 28348 28351 28353 500 120.0
 DIHEDRAL 28517 28520 28522 28524 500 0.0
 IMPROPER 28493 28482 28485 28487 500 120.0
 DIHEDRAL 28651 28654 28656 28658 500 0.0
 IMPROPER 28627 28616 28619 28621 500 120.0
 DIHEDRAL 28776 28779 28781 28783 500 0.0
 IMPROPER 28752 28741 28744 28746 500 120.0
 DIHEDRAL 28910 28913 28915 28917 500 0.0
 IMPROPER 28886 28875 28878 28880 500 120.0
 DIHEDRAL 29044 29047 29049 29051 500 0.0
 IMPROPER 29020 29009 29012 29014 500 120.0
 DIHEDRAL 29178 29181 29183 29185 500 0.0
 IMPROPER 29154 29143 29146 29148 500 120.0
 DIHEDRAL 29312 29315 29317 29319 500 0.0
 IMPROPER 29288 29277 29280 29282 500 120.0
 DIHEDRAL 29446 29449 29451 29453 500 0.0
 IMPROPER 29422 29411 29414 29416 500 120.0
 DIHEDRAL 29580 29583 29585 29587 500 0.0
 IMPROPER 29556 29545 29548 29550 500 120.0
 DIHEDRAL 29705 29708 29710 29712 500 0.0
 IMPROPER 29681 29670 29673 29675 500 120.0
 DIHEDRAL 29839 29842 29844 29846 500 0.0
 IMPROPER 29815 29804 29807 29809 500 120.0
 DIHEDRAL 29964 29967 29969 29971 500 0.0
 IMPROPER 29940 29929 29932 29934 500 120.0
 DIHEDRAL 30098 30101 30103 30105 500 0.0
 IMPROPER 30074 30063 30066 30068 500 120.0
 DIHEDRAL 30223 30226 30228 30230 500 0.0
 IMPROPER 30199 30188 30191 30193 500 120.0
 DIHEDRAL 30357 30360 30362 30364 500 0.0
 IMPROPER 30333 30322 30325 30327 500 120.0
 DIHEDRAL 30482 30485 30487 30489 500 0.0
 IMPROPER 30458 30447 30450 30452 500 120.0
 DIHEDRAL 30607 30610 30612 30614 500 0.0
 IMPROPER 30583 30572 30575 30577 500 120.0
 DIHEDRAL 30732 30735 30737 30739 500 0.0
 IMPROPER 30708 30697 30700 30702 500 120.0
 DIHEDRAL 30866 30869 30871 30873 500 0.0
 IMPROPER 30842 30831 30834 30836 500 120.0
 DIHEDRAL 30991 30994 30996 30998 500 0.0
 IMPROPER 30967 30956 30959 30961 500 120.0
 DIHEDRAL 31116 31119 31121 31123 500 0.0
 IMPROPER 31092 31081 31084 31086 500 120.0
 DIHEDRAL 31260 31263 31265 31267 500 0.0
 DIHEDRAL 31267 31270 31272 31274 500 0.0
 DIHEDRAL 31274 31277 31279 31281 500 0.0
 IMPROPER 31236 31225 31228 31230 500 120.0
 IMPROPER 31218 31191 31195 31199 500  60.0
 IMPROPER 31191 31195 31199 31207 500 -60.0
 IMPROPER 31195 31199 31207 31214 500  60.0
 IMPROPER 31199 31207 31214 31218 500 -60.0
 IMPROPER 31207 31214 31218 31191 500  60.0
 IMPROPER 31214 31218 31191 31195 500 -60.0
 IMPROPER 31218 31223 31220 31224 500 180.0
 DIHEDRAL 31381 31384 31386 31388 500 0.0
 IMPROPER 31357 31346 31349 31351 500 120.0
 DIHEDRAL 31515 31518 31520 31522 500 0.0
 IMPROPER 31491 31480 31483 31485 500 120.0
 DIHEDRAL 31640 31643 31645 31647 500 0.0
 IMPROPER 31616 31605 31608 31610 500 120.0
 DIHEDRAL 31774 31777 31779 31781 500 0.0
 IMPROPER 31750 31739 31742 31744 500 120.0
 DIHEDRAL 31901 31904 31906 31908 500 0.0
 IMPROPER 31877 31866 31869 31871 500 120.0
 DIHEDRAL 32035 32038 32040 32042 500 0.0
 IMPROPER 32011 32000 32003 32005 500 120.0
 DIHEDRAL 32169 32172 32174 32176 500 0.0
 IMPROPER 32145 32134 32137 32139 500 120.0
 DIHEDRAL 32303 32306 32308 32310 500 0.0
 IMPROPER 32279 32268 32271 32273 500 120.0
 DIHEDRAL 32437 32440 32442 32444 500 0.0
 IMPROPER 32413 32402 32405 32407 500 120.0
 DIHEDRAL 32571 32574 32576 32578 500 0.0
 IMPROPER 32547 32536 32539 32541 500 120.0
 DIHEDRAL 32696 32699 32701 32703 500 0.0
 IMPROPER 32672 32661 32664 32666 500 120.0
 DIHEDRAL 32830 32833 32835 32837 500 0.0
 IMPROPER 32806 32795 32798 32800 500 120.0
 DIHEDRAL 32957 32960 32962 32964 500 0.0
 IMPROPER 32933 32922 32925 32927 500 120.0
 DIHEDRAL 33091 33094 33096 33098 500 0.0
 IMPROPER 33067 33056 33059 33061 500 120.0
 DIHEDRAL 33216 33219 33221 33223 500 0.0
 IMPROPER 33192 33181 33184 33186 500 120.0
 DIHEDRAL 33350 33353 33355 33357 500 0.0
 IMPROPER 33326 33315 33318 33320 500 120.0
 DIHEDRAL 33484 33487 33489 33491 500 0.0
 IMPROPER 33460 33449 33452 33454 500 120.0
 DIHEDRAL 33628 33631 33633 33635 500 0.0
 DIHEDRAL 33635 33638 33640 33642 500 0.0
 DIHEDRAL 33642 33645 33647 33649 500 0.0
 IMPROPER 33604 33593 33596 33598 500 120.0
 IMPROPER 33586 33559 33563 33567 500  60.0
 IMPROPER 33559 33563 33567 33575 500 -60.0
 IMPROPER 33563 33567 33575 33582 500  60.0
 IMPROPER 33567 33575 33582 33586 500 -60.0
 IMPROPER 33575 33582 33586 33559 500  60.0
 IMPROPER 33582 33586 33559 33563 500 -60.0
 IMPROPER 33586 33591 33588 33592 500 180.0
 DIHEDRAL 33758 33761 33763 33765 500 0.0
 IMPROPER 33734 33723 33726 33728 500 120.0
 DIHEDRAL 33892 33895 33897 33899 500 0.0
 IMPROPER 33868 33857 33860 33862 500 120.0
 DIHEDRAL 34026 34029 34031 34033 500 0.0
 IMPROPER 34002 33991 33994 33996 500 120.0
 DIHEDRAL 34160 34163 34165 34167 500 0.0
 IMPROPER 34136 34125 34128 34130 500 120.0
 DIHEDRAL 34285 34288 34290 34292 500 0.0
 IMPROPER 34261 34250 34253 34255 500 120.0
 DIHEDRAL 34412 34415 34417 34419 500 0.0
 IMPROPER 34388 34377 34380 34382 500 120.0
 DIHEDRAL 34546 34549 34551 34553 500 0.0
 IMPROPER 34522 34511 34514 34516 500 120.0
 DIHEDRAL 34680 34683 34685 34687 500 0.0
 IMPROPER 34656 34645 34648 34650 500 120.0
 DIHEDRAL 34814 34817 34819 34821 500 0.0
 IMPROPER 34790 34779 34782 34784 500 120.0
 DIHEDRAL 34939 34942 34944 34946 500 0.0
 IMPROPER 34915 34904 34907 34909 500 120.0
 DIHEDRAL 35073 35076 35078 35080 500 0.0
 IMPROPER 35049 35038 35041 35043 500 120.0
 DIHEDRAL 35198 35201 35203 35205 500 0.0
 IMPROPER 35174 35163 35166 35168 500 120.0
 DIHEDRAL 35332 35335 35337 35339 500 0.0
 IMPROPER 35308 35297 35300 35302 500 120.0
 DIHEDRAL 35457 35460 35462 35464 500 0.0
 IMPROPER 35433 35422 35425 35427 500 120.0
 DIHEDRAL 35591 35594 35596 35598 500 0.0
 IMPROPER 35567 35556 35559 35561 500 120.0
 DIHEDRAL 35735 35738 35740 35742 500 0.0
 DIHEDRAL 35742 35745 35747 35749 500 0.0
 DIHEDRAL 35749 35752 35754 35756 500 0.0
 IMPROPER 35711 35700 35703 35705 500 120.0
 IMPROPER 35693 35666 35670 35674 500  60.0
 IMPROPER 35666 35670 35674 35682 500 -60.0
 IMPROPER 35670 35674 35682 35689 500  60.0
 IMPROPER 35674 35682 35689 35693 500 -60.0
 IMPROPER 35682 35689 35693 35666 500  60.0
 IMPROPER 35689 35693 35666 35670 500 -60.0
 IMPROPER 35693 35698 35695 35699 500 180.0
 DIHEDRAL 35865 35868 35870 35872 500 0.0
 IMPROPER 35841 35830 35833 35835 500 120.0
 DIHEDRAL 35999 36002 36004 36006 500 0.0
 IMPROPER 35975 35964 35967 35969 500 120.0
 DIHEDRAL 36133 36136 36138 36140 500 0.0
 IMPROPER 36109 36098 36101 36103 500 120.0
 DIHEDRAL 36267 36270 36272 36274 500 0.0
 IMPROPER 36243 36232 36235 36237 500 120.0
 DIHEDRAL 36401 36404 36406 36408 500 0.0
 IMPROPER 36377 36366 36369 36371 500 120.0
 DIHEDRAL 36535 36538 36540 36542 500 0.0
 IMPROPER 36511 36500 36503 36505 500 120.0
 DIHEDRAL 36679 36682 36684 36686 500 0.0
 DIHEDRAL 36686 36689 36691 36693 500 0.0
 DIHEDRAL 36693 36696 36698 36700 500 0.0
 IMPROPER 36655 36644 36647 36649 500 120.0
 IMPROPER 36637 36610 36614 36618 500  60.0
 IMPROPER 36610 36614 36618 36626 500 -60.0
 IMPROPER 36614 36618 36626 36633 500  60.0
 IMPROPER 36618 36626 36633 36637 500 -60.0
 IMPROPER 36626 36633 36637 36610 500  60.0
 IMPROPER 36633 36637 36610 36614 500 -60.0
 IMPROPER 36637 36642 36639 36643 500 180.0
 DIHEDRAL 36809 36812 36814 36816 500 0.0
 IMPROPER 36785 36774 36777 36779 500 120.0
 DIHEDRAL 36953 36956 36958 36960 500 0.0
 DIHEDRAL 36960 36963 36965 36967 500 0.0
 DIHEDRAL 36967 36970 36972 36974 500 0.0
 IMPROPER 36929 36918 36921 36923 500 120.0
 IMPROPER 36911 36884 36888 36892 500  60.0
 IMPROPER 36884 36888 36892 36900 500 -60.0
 IMPROPER 36888 36892 36900 36907 500  60.0
 IMPROPER 36892 36900 36907 36911 500 -60.0
 IMPROPER 36900 36907 36911 36884 500  60.0
 IMPROPER 36907 36911 36884 36888 500 -60.0
 IMPROPER 36911 36916 36913 36917 500 180.0
 DIHEDRAL 37074 37077 37079 37081 500 0.0
 IMPROPER 37050 37039 37042 37044 500 120.0
 DIHEDRAL 37208 37211 37213 37215 500 0.0
 IMPROPER 37184 37173 37176 37178 500 120.0
 DIHEDRAL 37333 37336 37338 37340 500 0.0
 IMPROPER 37309 37298 37301 37303 500 120.0
 DIHEDRAL 37477 37480 37482 37484 500 0.0
 DIHEDRAL 37484 37487 37489 37491 500 0.0
 DIHEDRAL 37491 37494 37496 37498 500 0.0
 IMPROPER 37453 37442 37445 37447 500 120.0
 IMPROPER 37435 37408 37412 37416 500  60.0
 IMPROPER 37408 37412 37416 37424 500 -60.0
 IMPROPER 37412 37416 37424 37431 500  60.0
 IMPROPER 37416 37424 37431 37435 500 -60.0
 IMPROPER 37424 37431 37435 37408 500  60.0
 IMPROPER 37431 37435 37408 37412 500 -60.0
 IMPROPER 37435 37440 37437 37441 500 180.0
 DIHEDRAL 37607 37610 37612 37614 500 0.0
 IMPROPER 37583 37572 37575 37577 500 120.0
 DIHEDRAL 37741 37744 37746 37748 500 0.0
 IMPROPER 37717 37706 37709 37711 500 120.0
 DIHEDRAL 37875 37878 37880 37882 500 0.0
 IMPROPER 37851 37840 37843 37845 500 120.0
 DIHEDRAL 38000 38003 38005 38007 500 0.0
 IMPROPER 37976 37965 37968 37970 500 120.0
 DIHEDRAL 38134 38137 38139 38141 500 0.0
 IMPROPER 38110 38099 38102 38104 500 120.0
 DIHEDRAL 38278 38281 38283 38285 500 0.0
 DIHEDRAL 38285 38288 38290 38292 500 0.0
 DIHEDRAL 38292 38295 38297 38299 500 0.0
 IMPROPER 38254 38243 38246 38248 500 120.0
 IMPROPER 38236 38209 38213 38217 500  60.0
 IMPROPER 38209 38213 38217 38225 500 -60.0
 IMPROPER 38213 38217 38225 38232 500  60.0
 IMPROPER 38217 38225 38232 38236 500 -60.0
 IMPROPER 38225 38232 38236 38209 500  60.0
 IMPROPER 38232 38236 38209 38213 500 -60.0
 IMPROPER 38236 38241 38238 38242 500 180.0
 DIHEDRAL 38399 38402 38404 38406 500 0.0
 IMPROPER 38375 38364 38367 38369 500 120.0
 DIHEDRAL 38533 38536 38538 38540 500 0.0
 IMPROPER 38509 38498 38501 38503 500 120.0
 DIHEDRAL 38677 38680 38682 38684 500 0.0
 DIHEDRAL 38684 38687 38689 38691 500 0.0
 DIHEDRAL 38691 38694 38696 38698 500 0.0
 IMPROPER 38653 38642 38645 38647 500 120.0
 IMPROPER 38635 38608 38612 38616 500  60.0
 IMPROPER 38608 38612 38616 38624 500 -60.0
 IMPROPER 38612 38616 38624 38631 500  60.0
 IMPROPER 38616 38624 38631 38635 500 -60.0
 IMPROPER 38624 38631 38635 38608 500  60.0
 IMPROPER 38631 38635 38608 38612 500 -60.0
 IMPROPER 38635 38640 38637 38641 500 180.0
 DIHEDRAL 38807 38810 38812 38814 500 0.0
 IMPROPER 38783 38772 38775 38777 500 120.0
 DIHEDRAL 38932 38935 38937 38939 500 0.0
 IMPROPER 38908 38897 38900 38902 500 120.0
 DIHEDRAL 39066 39069 39071 39073 500 0.0
 IMPROPER 39042 39031 39034 39036 500 120.0
 DIHEDRAL 39200 39203 39205 39207 500 0.0
 IMPROPER 39176 39165 39168 39170 500 120.0
 DIHEDRAL 39334 39337 39339 39341 500 0.0
 IMPROPER 39310 39299 39302 39304 500 120.0
 DIHEDRAL 39468 39471 39473 39475 500 0.0
 IMPROPER 39444 39433 39436 39438 500 120.0
 DIHEDRAL 39602 39605 39607 39609 500 0.0
 IMPROPER 39578 39567 39570 39572 500 120.0
 DIHEDRAL 39736 39739 39741 39743 500 0.0
 IMPROPER 39712 39701 39704 39706 500 120.0
 DIHEDRAL 39870 39873 39875 39877 500 0.0
 IMPROPER 39846 39835 39838 39840 500 120.0
 DIHEDRAL 40004 40007 40009 40011 500 0.0
 IMPROPER 39980 39969 39972 39974 500 120.0
 DIHEDRAL 40138 40141 40143 40145 500 0.0
 IMPROPER 40114 40103 40106 40108 500 120.0
 DIHEDRAL 40263 40266 40268 40270 500 0.0
 IMPROPER 40239 40228 40231 40233 500 120.0
 DIHEDRAL 40388 40391 40393 40395 500 0.0
 IMPROPER 40364 40353 40356 40358 500 120.0
 DIHEDRAL 40522 40525 40527 40529 500 0.0
 IMPROPER 40498 40487 40490 40492 500 120.0
 DIHEDRAL 40647 40650 40652 40654 500 0.0
 IMPROPER 40623 40612 40615 40617 500 120.0
 DIHEDRAL 40772 40775 40777 40779 500 0.0
 IMPROPER 40748 40737 40740 40742 500 120.0
 DIHEDRAL 40906 40909 40911 40913 500 0.0
 IMPROPER 40882 40871 40874 40876 500 120.0
 DIHEDRAL 41031 41034 41036 41038 500 0.0
 IMPROPER 41007 40996 40999 41001 500 120.0
 DIHEDRAL 41165 41168 41170 41172 500 0.0
 IMPROPER 41141 41130 41133 41135 500 120.0
 DIHEDRAL 41290 41293 41295 41297 500 0.0
 IMPROPER 41266 41255 41258 41260 500 120.0
 DIHEDRAL 41424 41427 41429 41431 500 0.0
 IMPROPER 41400 41389 41392 41394 500 120.0
 DIHEDRAL 41549 41552 41554 41556 500 0.0
 IMPROPER 41525 41514 41517 41519 500 120.0
 DIHEDRAL 41683 41686 41688 41690 500 0.0
 IMPROPER 41659 41648 41651 41653 500 120.0
 DIHEDRAL 41817 41820 41822 41824 500 0.0
 IMPROPER 41793 41782 41785 41787 500 120.0
 DIHEDRAL 41961 41964 41966 41968 500 0.0
 DIHEDRAL 41968 41971 41973 41975 500 0.0
 DIHEDRAL 41975 41978 41980 41982 500 0.0
 IMPROPER 41937 41926 41929 41931 500 120.0
 IMPROPER 41919 41892 41896 41900 500  60.0
 IMPROPER 41892 41896 41900 41908 500 -60.0
 IMPROPER 41896 41900 41908 41915 500  60.0
 IMPROPER 41900 41908 41915 41919 500 -60.0
 IMPROPER 41908 41915 41919 41892 500  60.0
 IMPROPER 41915 41919 41892 41896 500 -60.0
 IMPROPER 41919 41924 41921 41925 500 180.0
 DIHEDRAL 42091 42094 42096 42098 500 0.0
 IMPROPER 42067 42056 42059 42061 500 120.0
 DIHEDRAL 42225 42228 42230 42232 500 0.0
 IMPROPER 42201 42190 42193 42195 500 120.0
 DIHEDRAL 42369 42372 42374 42376 500 0.0
 DIHEDRAL 42376 42379 42381 42383 500 0.0
 DIHEDRAL 42383 42386 42388 42390 500 0.0
 IMPROPER 42345 42334 42337 42339 500 120.0
 IMPROPER 42327 42300 42304 42308 500  60.0
 IMPROPER 42300 42304 42308 42316 500 -60.0
 IMPROPER 42304 42308 42316 42323 500  60.0
 IMPROPER 42308 42316 42323 42327 500 -60.0
 IMPROPER 42316 42323 42327 42300 500  60.0
 IMPROPER 42323 42327 42300 42304 500 -60.0
 IMPROPER 42327 42332 42329 42333 500 180.0
 DIHEDRAL 42509 42512 42514 42516 500 0.0
 DIHEDRAL 42516 42519 42521 42523 500 0.0
 DIHEDRAL 42523 42526 42528 42530 500 0.0
 IMPROPER 42485 42474 42477 42479 500 120.0
 IMPROPER 42467 42440 42444 42448 500  60.0
 IMPROPER 42440 42444 42448 42456 500 -60.0
 IMPROPER 42444 42448 42456 42463 500  60.0
 IMPROPER 42448 42456 42463 42467 500 -60.0
 IMPROPER 42456 42463 42467 42440 500  60.0
 IMPROPER 42463 42467 42440 42444 500 -60.0
 IMPROPER 42467 42472 42469 42473 500 180.0
 DIHEDRAL 42639 42642 42644 42646 500 0.0
 IMPROPER 42615 42604 42607 42609 500 120.0
 DIHEDRAL 42773 42776 42778 42780 500 0.0
 IMPROPER 42749 42738 42741 42743 500 120.0
 DIHEDRAL 42898 42901 42903 42905 500 0.0
 IMPROPER 42874 42863 42866 42868 500 120.0
 DIHEDRAL 43023 43026 43028 43030 500 0.0
 IMPROPER 42999 42988 42991 42993 500 120.0
 DIHEDRAL 43157 43160 43162 43164 500 0.0
 IMPROPER 43133 43122 43125 43127 500 120.0
 DIHEDRAL 43291 43294 43296 43298 500 0.0
 IMPROPER 43267 43256 43259 43261 500 120.0
 DIHEDRAL 43416 43419 43421 43423 500 0.0
 IMPROPER 43392 43381 43384 43386 500 120.0
 DIHEDRAL 43541 43544 43546 43548 500 0.0
 IMPROPER 43517 43506 43509 43511 500 120.0
 DIHEDRAL 43675 43678 43680 43682 500 0.0
 IMPROPER 43651 43640 43643 43645 500 120.0
 DIHEDRAL 43809 43812 43814 43816 500 0.0
 IMPROPER 43785 43774 43777 43779 500 120.0
 DIHEDRAL 43934 43937 43939 43941 500 0.0
 IMPROPER 43910 43899 43902 43904 500 120.0
 DIHEDRAL 44068 44071 44073 44075 500 0.0
 IMPROPER 44044 44033 44036 44038 500 120.0
 DIHEDRAL 44202 44205 44207 44209 500 0.0
 IMPROPER 44178 44167 44170 44172 500 120.0
 DIHEDRAL 44327 44330 44332 44334 500 0.0
 IMPROPER 44303 44292 44295 44297 500 120.0
 DIHEDRAL 44454 44457 44459 44461 500 0.0
 IMPROPER 44430 44419 44422 44424 500 120.0
 DIHEDRAL 44579 44582 44584 44586 500 0.0
 IMPROPER 44555 44544 44547 44549 500 120.0
 DIHEDRAL 44713 44716 44718 44720 500 0.0
 IMPROPER 44689 44678 44681 44683 500 120.0
 DIHEDRAL 44847 44850 44852 44854 500 0.0
 IMPROPER 44823 44812 44815 44817 500 120.0
 DIHEDRAL 44972 44975 44977 44979 500 0.0
 IMPROPER 44948 44937 44940 44942 500 120.0
 DIHEDRAL 45106 45109 45111 45113 500 0.0
 IMPROPER 45082 45071 45074 45076 500 120.0
 DIHEDRAL 45240 45243 45245 45247 500 0.0
 IMPROPER 45216 45205 45208 45210 500 120.0
 DIHEDRAL 45365 45368 45370 45372 500 0.0
 IMPROPER 45341 45330 45333 45335 500 120.0
 DIHEDRAL 45490 45493 45495 45497 500 0.0
 IMPROPER 45466 45455 45458 45460 500 120.0
 DIHEDRAL 45624 45627 45629 45631 500 0.0
 IMPROPER 45600 45589 45592 45594 500 120.0
 DIHEDRAL 45758 45761 45763 45765 500 0.0
 IMPROPER 45734 45723 45726 45728 500 120.0
 DIHEDRAL 45892 45895 45897 45899 500 0.0
 IMPROPER 45868 45857 45860 45862 500 120.0
 DIHEDRAL 46017 46020 46022 46024 500 0.0
 IMPROPER 45993 45982 45985 45987 500 120.0
 DIHEDRAL 46151 46154 46156 46158 500 0.0
 IMPROPER 46127 46116 46119 46121 500 120.0
 DIHEDRAL 46276 46279 46281 46283 500 0.0
 IMPROPER 46252 46241 46244 46246 500 120.0
 DIHEDRAL 46410 46413 46415 46417 500 0.0
 IMPROPER 46386 46375 46378 46380 500 120.0
 DIHEDRAL 46535 46538 46540 46542 500 0.0
 IMPROPER 46511 46500 46503 46505 500 120.0
 DIHEDRAL 46660 46663 46665 46667 500 0.0
 IMPROPER 46636 46625 46628 46630 500 120.0
 DIHEDRAL 46785 46788 46790 46792 500 0.0
 IMPROPER 46761 46750 46753 46755 500 120.0
 DIHEDRAL 46919 46922 46924 46926 500 0.0
 IMPROPER 46895 46884 46887 46889 500 120.0
 DIHEDRAL 47053 47056 47058 47060 500 0.0
 IMPROPER 47029 47018 47021 47023 500 120.0
 DIHEDRAL 47187 47190 47192 47194 500 0.0
 IMPROPER 47163 47152 47155 47157 500 120.0
 DIHEDRAL 47312 47315 47317 47319 500 0.0
 IMPROPER 47288 47277 47280 47282 500 120.0
 DIHEDRAL 47446 47449 47451 47453 500 0.0
 IMPROPER 47422 47411 47414 47416 500 120.0
 DIHEDRAL 47571 47574 47576 47578 500 0.0
 IMPROPER 47547 47536 47539 47541 500 120.0
 DIHEDRAL 47705 47708 47710 47712 500 0.0
 IMPROPER 47681 47670 47673 47675 500 120.0
 DIHEDRAL 47839 47842 47844 47846 500 0.0
 IMPROPER 47815 47804 47807 47809 500 120.0
 DIHEDRAL 47973 47976 47978 47980 500 0.0
 IMPROPER 47949 47938 47941 47943 500 120.0
 DIHEDRAL 48098 48101 48103 48105 500 0.0
 IMPROPER 48074 48063 48066 48068 500 120.0
 DIHEDRAL 48232 48235 48237 48239 500 0.0
 IMPROPER 48208 48197 48200 48202 500 120.0
 DIHEDRAL 48366 48369 48371 48373 500 0.0
 IMPROPER 48342 48331 48334 48336 500 120.0
 DIHEDRAL 48500 48503 48505 48507 500 0.0
 IMPROPER 48476 48465 48468 48470 500 120.0
 DIHEDRAL 48634 48637 48639 48641 500 0.0
 IMPROPER 48610 48599 48602 48604 500 120.0
 DIHEDRAL 48768 48771 48773 48775 500 0.0
 IMPROPER 48744 48733 48736 48738 500 120.0
 DIHEDRAL 48902 48905 48907 48909 500 0.0
 IMPROPER 48878 48867 48870 48872 500 120.0
 DIHEDRAL 49036 49039 49041 49043 500 0.0
 IMPROPER 49012 49001 49004 49006 500 120.0
 DIHEDRAL 49170 49173 49175 49177 500 0.0
 IMPROPER 49146 49135 49138 49140 500 120.0
 DIHEDRAL 49304 49307 49309 49311 500 0.0
 IMPROPER 49280 49269 49272 49274 500 120.0
 DIHEDRAL 49429 49432 49434 49436 500 0.0
 IMPROPER 49405 49394 49397 49399 500 120.0
 DIHEDRAL 49556 49559 49561 49563 500 0.0
 IMPROPER 49532 49521 49524 49526 500 120.0
 DIHEDRAL 49700 49703 49705 49707 500 0.0
 DIHEDRAL 49707 49710 49712 49714 500 0.0
 DIHEDRAL 49714 49717 49719 49721 500 0.0
 IMPROPER 49676 49665 49668 49670 500 120.0
 IMPROPER 49658 49631 49635 49639 500  60.0
 IMPROPER 49631 49635 49639 49647 500 -60.0
 IMPROPER 49635 49639 49647 49654 500  60.0
 IMPROPER 49639 49647 49654 49658 500 -60.0
 IMPROPER 49647 49654 49658 49631 500  60.0
 IMPROPER 49654 49658 49631 49635 500 -60.0
 IMPROPER 49658 49663 49660 49664 500 180.0
 DIHEDRAL 49830 49833 49835 49837 500 0.0
 IMPROPER 49806 49795 49798 49800 500 120.0
 DIHEDRAL 49974 49977 49979 49981 500 0.0
 DIHEDRAL 49981 49984 49986 49988 500 0.0
 DIHEDRAL 49988 49991 49993 49995 500 0.0
 IMPROPER 49950 49939 49942 49944 500 120.0
 IMPROPER 49932 49905 49909 49913 500  60.0
 IMPROPER 49905 49909 49913 49921 500 -60.0
 IMPROPER 49909 49913 49921 49928 500  60.0
 IMPROPER 49913 49921 49928 49932 500 -60.0
 IMPROPER 49921 49928 49932 49905 500  60.0
 IMPROPER 49928 49932 49905 49909 500 -60.0
 IMPROPER 49932 49937 49934 49938 500 180.0
 DIHEDRAL 50104 50107 50109 50111 500 0.0
 IMPROPER 50080 50069 50072 50074 500 120.0
 DIHEDRAL 50238 50241 50243 50245 500 0.0
 IMPROPER 50214 50203 50206 50208 500 120.0
 DIHEDRAL 50363 50366 50368 50370 500 0.0
 IMPROPER 50339 50328 50331 50333 500 120.0
 DIHEDRAL 50497 50500 50502 50504 500 0.0
 IMPROPER 50473 50462 50465 50467 500 120.0
 DIHEDRAL 50622 50625 50627 50629 500 0.0
 IMPROPER 50598 50587 50590 50592 500 120.0
 DIHEDRAL 50747 50750 50752 50754 500 0.0
 IMPROPER 50723 50712 50715 50717 500 120.0
 DIHEDRAL 50881 50884 50886 50888 500 0.0
 IMPROPER 50857 50846 50849 50851 500 120.0
 DIHEDRAL 51015 51018 51020 51022 500 0.0
 IMPROPER 50991 50980 50983 50985 500 120.0
 DIHEDRAL 51149 51152 51154 51156 500 0.0
 IMPROPER 51125 51114 51117 51119 500 120.0
 DIHEDRAL 51283 51286 51288 51290 500 0.0
 IMPROPER 51259 51248 51251 51253 500 120.0
 DIHEDRAL 51408 51411 51413 51415 500 0.0
 IMPROPER 51384 51373 51376 51378 500 120.0
 DIHEDRAL 51542 51545 51547 51549 500 0.0
 IMPROPER 51518 51507 51510 51512 500 120.0
 DIHEDRAL 51686 51689 51691 51693 500 0.0
 DIHEDRAL 51693 51696 51698 51700 500 0.0
 DIHEDRAL 51700 51703 51705 51707 500 0.0
 IMPROPER 51662 51651 51654 51656 500 120.0
 IMPROPER 51644 51617 51621 51625 500  60.0
 IMPROPER 51617 51621 51625 51633 500 -60.0
 IMPROPER 51621 51625 51633 51640 500  60.0
 IMPROPER 51625 51633 51640 51644 500 -60.0
 IMPROPER 51633 51640 51644 51617 500  60.0
 IMPROPER 51640 51644 51617 51621 500 -60.0
 IMPROPER 51644 51649 51646 51650 500 180.0
 DIHEDRAL 51816 51819 51821 51823 500 0.0
 IMPROPER 51792 51781 51784 51786 500 120.0
 DIHEDRAL 51950 51953 51955 51957 500 0.0
 IMPROPER 51926 51915 51918 51920 500 120.0
 DIHEDRAL 52075 52078 52080 52082 500 0.0
 IMPROPER 52051 52040 52043 52045 500 120.0
 DIHEDRAL 52209 52212 52214 52216 500 0.0
 IMPROPER 52185 52174 52177 52179 500 120.0
 DIHEDRAL 52334 52337 52339 52341 500 0.0
 IMPROPER 52310 52299 52302 52304 500 120.0
 DIHEDRAL 52459 52462 52464 52466 500 0.0
 IMPROPER 52435 52424 52427 52429 500 120.0
 DIHEDRAL 52593 52596 52598 52600 500 0.0
 IMPROPER 52569 52558 52561 52563 500 120.0
 DIHEDRAL 52737 52740 52742 52744 500 0.0
 DIHEDRAL 52744 52747 52749 52751 500 0.0
 DIHEDRAL 52751 52754 52756 52758 500 0.0
 IMPROPER 52713 52702 52705 52707 500 120.0
 IMPROPER 52695 52668 52672 52676 500  60.0
 IMPROPER 52668 52672 52676 52684 500 -60.0
 IMPROPER 52672 52676 52684 52691 500  60.0
 IMPROPER 52676 52684 52691 52695 500 -60.0
 IMPROPER 52684 52691 52695 52668 500  60.0
 IMPROPER 52691 52695 52668 52672 500 -60.0
 IMPROPER 52695 52700 52697 52701 500 180.0
 DIHEDRAL 52858 52861 52863 52865 500 0.0
 IMPROPER 52834 52823 52826 52828 500 120.0
 DIHEDRAL 52992 52995 52997 52999 500 0.0
 IMPROPER 52968 52957 52960 52962 500 120.0
 DIHEDRAL 53117 53120 53122 53124 500 0.0
 IMPROPER 53093 53082 53085 53087 500 120.0
 DIHEDRAL 53242 53245 53247 53249 500 0.0
 IMPROPER 53218 53207 53210 53212 500 120.0
 DIHEDRAL 53376 53379 53381 53383 500 0.0
 IMPROPER 53352 53341 53344 53346 500 120.0
 DIHEDRAL 53510 53513 53515 53517 500 0.0
 IMPROPER 53486 53475 53478 53480 500 120.0
 DIHEDRAL 53644 53647 53649 53651 500 0.0
 IMPROPER 53620 53609 53612 53614 500 120.0
 DIHEDRAL 53788 53791 53793 53795 500 0.0
 DIHEDRAL 53795 53798 53800 53802 500 0.0
 DIHEDRAL 53802 53805 53807 53809 500 0.0
 IMPROPER 53764 53753 53756 53758 500 120.0
 IMPROPER 53746 53719 53723 53727 500  60.0
 IMPROPER 53719 53723 53727 53735 500 -60.0
 IMPROPER 53723 53727 53735 53742 500  60.0
 IMPROPER 53727 53735 53742 53746 500 -60.0
 IMPROPER 53735 53742 53746 53719 500  60.0
 IMPROPER 53742 53746 53719 53723 500 -60.0
 IMPROPER 53746 53751 53748 53752 500 180.0
 DIHEDRAL 53918 53921 53923 53925 500 0.0
 IMPROPER 53894 53883 53886 53888 500 120.0
 DIHEDRAL 54052 54055 54057 54059 500 0.0
 IMPROPER 54028 54017 54020 54022 500 120.0
 DIHEDRAL 54186 54189 54191 54193 500 0.0
 IMPROPER 54162 54151 54154 54156 500 120.0
 DIHEDRAL 54320 54323 54325 54327 500 0.0
 IMPROPER 54296 54285 54288 54290 500 120.0
 DIHEDRAL 54445 54448 54450 54452 500 0.0
 IMPROPER 54421 54410 54413 54415 500 120.0
 DIHEDRAL 54570 54573 54575 54577 500 0.0
 IMPROPER 54546 54535 54538 54540 500 120.0
 DIHEDRAL 54704 54707 54709 54711 500 0.0
 IMPROPER 54680 54669 54672 54674 500 120.0
 DIHEDRAL 54838 54841 54843 54845 500 0.0
 IMPROPER 54814 54803 54806 54808 500 120.0
 DIHEDRAL 54982 54985 54987 54989 500 0.0
 DIHEDRAL 54989 54992 54994 54996 500 0.0
 DIHEDRAL 54996 54999 55001 55003 500 0.0
 IMPROPER 54958 54947 54950 54952 500 120.0
 IMPROPER 54940 54913 54917 54921 500  60.0
 IMPROPER 54913 54917 54921 54929 500 -60.0
 IMPROPER 54917 54921 54929 54936 500  60.0
 IMPROPER 54921 54929 54936 54940 500 -60.0
 IMPROPER 54929 54936 54940 54913 500  60.0
 IMPROPER 54936 54940 54913 54917 500 -60.0
 IMPROPER 54940 54945 54942 54946 500 180.0
 DIHEDRAL 55112 55115 55117 55119 500 0.0
 IMPROPER 55088 55077 55080 55082 500 120.0
 DIHEDRAL 55246 55249 55251 55253 500 0.0
 IMPROPER 55222 55211 55214 55216 500 120.0
 DIHEDRAL 55371 55374 55376 55378 500 0.0
 IMPROPER 55347 55336 55339 55341 500 120.0
 DIHEDRAL 55505 55508 55510 55512 500 0.0
 IMPROPER 55481 55470 55473 55475 500 120.0
 DIHEDRAL 55639 55642 55644 55646 500 0.0
 IMPROPER 55615 55604 55607 55609 500 120.0
 DIHEDRAL 55773 55776 55778 55780 500 0.0
 IMPROPER 55749 55738 55741 55743 500 120.0
 DIHEDRAL 55917 55920 55922 55924 500 0.0
 DIHEDRAL 55924 55927 55929 55931 500 0.0
 DIHEDRAL 55931 55934 55936 55938 500 0.0
 IMPROPER 55893 55882 55885 55887 500 120.0
 IMPROPER 55875 55848 55852 55856 500  60.0
 IMPROPER 55848 55852 55856 55864 500 -60.0
 IMPROPER 55852 55856 55864 55871 500  60.0
 IMPROPER 55856 55864 55871 55875 500 -60.0
 IMPROPER 55864 55871 55875 55848 500  60.0
 IMPROPER 55871 55875 55848 55852 500 -60.0
 IMPROPER 55875 55880 55877 55881 500 180.0
 DIHEDRAL 56047 56050 56052 56054 500 0.0
 IMPROPER 56023 56012 56015 56017 500 120.0
 DIHEDRAL 56191 56194 56196 56198 500 0.0
 DIHEDRAL 56198 56201 56203 56205 500 0.0
 DIHEDRAL 56205 56208 56210 56212 500 0.0
 IMPROPER 56167 56156 56159 56161 500 120.0
 IMPROPER 56149 56122 56126 56130 500  60.0
 IMPROPER 56122 56126 56130 56138 500 -60.0
 IMPROPER 56126 56130 56138 56145 500  60.0
 IMPROPER 56130 56138 56145 56149 500 -60.0
 IMPROPER 56138 56145 56149 56122 500  60.0
 IMPROPER 56145 56149 56122 56126 500 -60.0
 IMPROPER 56149 56154 56151 56155 500 180.0
 DIHEDRAL 56321 56324 56326 56328 500 0.0
 IMPROPER 56297 56286 56289 56291 500 120.0
 DIHEDRAL 56465 56468 56470 56472 500 0.0
 DIHEDRAL 56472 56475 56477 56479 500 0.0
 DIHEDRAL 56479 56482 56484 56486 500 0.0
 IMPROPER 56441 56430 56433 56435 500 120.0
 IMPROPER 56423 56396 56400 56404 500  60.0
 IMPROPER 56396 56400 56404 56412 500 -60.0
 IMPROPER 56400 56404 56412 56419 500  60.0
 IMPROPER 56404 56412 56419 56423 500 -60.0
 IMPROPER 56412 56419 56423 56396 500  60.0
 IMPROPER 56419 56423 56396 56400 500 -60.0
 IMPROPER 56423 56428 56425 56429 500 180.0
 DIHEDRAL 56595 56598 56600 56602 500 0.0
 IMPROPER 56571 56560 56563 56565 500 120.0
 DIHEDRAL 56729 56732 56734 56736 500 0.0
 IMPROPER 56705 56694 56697 56699 500 120.0
 DIHEDRAL 56854 56857 56859 56861 500 0.0
 IMPROPER 56830 56819 56822 56824 500 120.0
 DIHEDRAL 56979 56982 56984 56986 500 0.0
 IMPROPER 56955 56944 56947 56949 500 120.0
 DIHEDRAL 57113 57116 57118 57120 500 0.0
 IMPROPER 57089 57078 57081 57083 500 120.0
 DIHEDRAL 57238 57241 57243 57245 500 0.0
 IMPROPER 57214 57203 57206 57208 500 120.0
 DIHEDRAL 57372 57375 57377 57379 500 0.0
 IMPROPER 57348 57337 57340 57342 500 120.0
 DIHEDRAL 57497 57500 57502 57504 500 0.0
 IMPROPER 57473 57462 57465 57467 500 120.0
 DIHEDRAL 57622 57625 57627 57629 500 0.0
 IMPROPER 57598 57587 57590 57592 500 120.0
 DIHEDRAL 57766 57769 57771 57773 500 0.0
 DIHEDRAL 57773 57776 57778 57780 500 0.0
 DIHEDRAL 57780 57783 57785 57787 500 0.0
 IMPROPER 57742 57731 57734 57736 500 120.0
 IMPROPER 57724 57697 57701 57705 500  60.0
 IMPROPER 57697 57701 57705 57713 500 -60.0
 IMPROPER 57701 57705 57713 57720 500  60.0
 IMPROPER 57705 57713 57720 57724 500 -60.0
 IMPROPER 57713 57720 57724 57697 500  60.0
 IMPROPER 57720 57724 57697 57701 500 -60.0
 IMPROPER 57724 57729 57726 57730 500 180.0
 DIHEDRAL 57896 57899 57901 57903 500 0.0
 IMPROPER 57872 57861 57864 57866 500 120.0
 DIHEDRAL 58030 58033 58035 58037 500 0.0
 IMPROPER 58006 57995 57998 58000 500 120.0
 DIHEDRAL 58164 58167 58169 58171 500 0.0
 IMPROPER 58140 58129 58132 58134 500 120.0
 DIHEDRAL 58289 58292 58294 58296 500 0.0
 IMPROPER 58265 58254 58257 58259 500 120.0
 DIHEDRAL 58423 58426 58428 58430 500 0.0
 IMPROPER 58399 58388 58391 58393 500 120.0
 DIHEDRAL 58557 58560 58562 58564 500 0.0
 IMPROPER 58533 58522 58525 58527 500 120.0
 DIHEDRAL 58691 58694 58696 58698 500 0.0
 IMPROPER 58667 58656 58659 58661 500 120.0
 DIHEDRAL 58816 58819 58821 58823 500 0.0
 IMPROPER 58792 58781 58784 58786 500 120.0
 DIHEDRAL 58941 58944 58946 58948 500 0.0
 IMPROPER 58917 58906 58909 58911 500 120.0
 DIHEDRAL 59075 59078 59080 59082 500 0.0
 IMPROPER 59051 59040 59043 59045 500 120.0
 DIHEDRAL 59209 59212 59214 59216 500 0.0
 IMPROPER 59185 59174 59177 59179 500 120.0
 DIHEDRAL 59334 59337 59339 59341 500 0.0
 IMPROPER 59310 59299 59302 59304 500 120.0
 DIHEDRAL 59478 59481 59483 59485 500 0.0
 DIHEDRAL 59485 59488 59490 59492 500 0.0
 DIHEDRAL 59492 59495 59497 59499 500 0.0
 IMPROPER 59454 59443 59446 59448 500 120.0
 IMPROPER 59436 59409 59413 59417 500  60.0
 IMPROPER 59409 59413 59417 59425 500 -60.0
 IMPROPER 59413 59417 59425 59432 500  60.0
 IMPROPER 59417 59425 59432 59436 500 -60.0
 IMPROPER 59425 59432 59436 59409 500  60.0
 IMPROPER 59432 59436 59409 59413 500 -60.0
 IMPROPER 59436 59441 59438 59442 500 180.0
 DIHEDRAL 59618 59621 59623 59625 500 0.0
 DIHEDRAL 59625 59628 59630 59632 500 0.0
 DIHEDRAL 59632 59635 59637 59639 500 0.0
 IMPROPER 59594 59583 59586 59588 500 120.0
 IMPROPER 59576 59549 59553 59557 500  60.0
 IMPROPER 59549 59553 59557 59565 500 -60.0
 IMPROPER 59553 59557 59565 59572 500  60.0
 IMPROPER 59557 59565 59572 59576 500 -60.0
 IMPROPER 59565 59572 59576 59549 500  60.0
 IMPROPER 59572 59576 59549 59553 500 -60.0
 IMPROPER 59576 59581 59578 59582 500 180.0
 DIHEDRAL 59748 59751 59753 59755 500 0.0
 IMPROPER 59724 59713 59716 59718 500 120.0
 DIHEDRAL 59882 59885 59887 59889 500 0.0
 IMPROPER 59858 59847 59850 59852 500 120.0
 DIHEDRAL 60016 60019 60021 60023 500 0.0
 IMPROPER 59992 59981 59984 59986 500 120.0
 DIHEDRAL 60141 60144 60146 60148 500 0.0
 IMPROPER 60117 60106 60109 60111 500 120.0
 DIHEDRAL 60285 60288 60290 60292 500 0.0
 DIHEDRAL 60292 60295 60297 60299 500 0.0
 DIHEDRAL 60299 60302 60304 60306 500 0.0
 IMPROPER 60261 60250 60253 60255 500 120.0
 IMPROPER 60243 60216 60220 60224 500  60.0
 IMPROPER 60216 60220 60224 60232 500 -60.0
 IMPROPER 60220 60224 60232 60239 500  60.0
 IMPROPER 60224 60232 60239 60243 500 -60.0
 IMPROPER 60232 60239 60243 60216 500  60.0
 IMPROPER 60239 60243 60216 60220 500 -60.0
 IMPROPER 60243 60248 60245 60249 500 180.0
 DIHEDRAL 60415 60418 60420 60422 500 0.0
 IMPROPER 60391 60380 60383 60385 500 120.0
 DIHEDRAL 60559 60562 60564 60566 500 0.0
 DIHEDRAL 60566 60569 60571 60573 500 0.0
 DIHEDRAL 60573 60576 60578 60580 500 0.0
 IMPROPER 60535 60524 60527 60529 500 120.0
 IMPROPER 60517 60490 60494 60498 500  60.0
 IMPROPER 60490 60494 60498 60506 500 -60.0
 IMPROPER 60494 60498 60506 60513 500  60.0
 IMPROPER 60498 60506 60513 60517 500 -60.0
 IMPROPER 60506 60513 60517 60490 500  60.0
 IMPROPER 60513 60517 60490 60494 500 -60.0
 IMPROPER 60517 60522 60519 60523 500 180.0
 DIHEDRAL 60689 60692 60694 60696 500 0.0
 IMPROPER 60665 60654 60657 60659 500 120.0
 DIHEDRAL 60814 60817 60819 60821 500 0.0
 IMPROPER 60790 60779 60782 60784 500 120.0
 DIHEDRAL 60939 60942 60944 60946 500 0.0
 IMPROPER 60915 60904 60907 60909 500 120.0
 DIHEDRAL 61073 61076 61078 61080 500 0.0
 IMPROPER 61049 61038 61041 61043 500 120.0
 DIHEDRAL 61198 61201 61203 61205 500 0.0
 IMPROPER 61174 61163 61166 61168 500 120.0
 DIHEDRAL 61323 61326 61328 61330 500 0.0
 IMPROPER 61299 61288 61291 61293 500 120.0
 DIHEDRAL 61457 61460 61462 61464 500 0.0
 IMPROPER 61433 61422 61425 61427 500 120.0
 DIHEDRAL 61591 61594 61596 61598 500 0.0
 IMPROPER 61567 61556 61559 61561 500 120.0
 DIHEDRAL 61725 61728 61730 61732 500 0.0
 IMPROPER 61701 61690 61693 61695 500 120.0
 DIHEDRAL 61869 61872 61874 61876 500 0.0
 DIHEDRAL 61876 61879 61881 61883 500 0.0
 DIHEDRAL 61883 61886 61888 61890 500 0.0
 IMPROPER 61845 61834 61837 61839 500 120.0
 IMPROPER 61827 61800 61804 61808 500  60.0
 IMPROPER 61800 61804 61808 61816 500 -60.0
 IMPROPER 61804 61808 61816 61823 500  60.0
 IMPROPER 61808 61816 61823 61827 500 -60.0
 IMPROPER 61816 61823 61827 61800 500  60.0
 IMPROPER 61823 61827 61800 61804 500 -60.0
 IMPROPER 61827 61832 61829 61833 500 180.0
 DIHEDRAL 61999 62002 62004 62006 500 0.0
 IMPROPER 61975 61964 61967 61969 500 120.0
 DIHEDRAL 62133 62136 62138 62140 500 0.0
 IMPROPER 62109 62098 62101 62103 500 120.0
 DIHEDRAL 62258 62261 62263 62265 500 0.0
 IMPROPER 62234 62223 62226 62228 500 120.0
 DIHEDRAL 62383 62386 62388 62390 500 0.0
 IMPROPER 62359 62348 62351 62353 500 120.0
 DIHEDRAL 62517 62520 62522 62524 500 0.0
 IMPROPER 62493 62482 62485 62487 500 120.0
 DIHEDRAL 62642 62645 62647 62649 500 0.0
 IMPROPER 62618 62607 62610 62612 500 120.0
 DIHEDRAL 62776 62779 62781 62783 500 0.0
 IMPROPER 62752 62741 62744 62746 500 120.0
 DIHEDRAL 62910 62913 62915 62917 500 0.0
 IMPROPER 62886 62875 62878 62880 500 120.0
 DIHEDRAL 63044 63047 63049 63051 500 0.0
 IMPROPER 63020 63009 63012 63014 500 120.0
 DIHEDRAL 63178 63181 63183 63185 500 0.0
 IMPROPER 63154 63143 63146 63148 500 120.0
 DIHEDRAL 63312 63315 63317 63319 500 0.0
 IMPROPER 63288 63277 63280 63282 500 120.0
 DIHEDRAL 63446 63449 63451 63453 500 0.0
 IMPROPER 63422 63411 63414 63416 500 120.0
 DIHEDRAL 63580 63583 63585 63587 500 0.0
 IMPROPER 63556 63545 63548 63550 500 120.0
 DIHEDRAL 63714 63717 63719 63721 500 0.0
 IMPROPER 63690 63679 63682 63684 500 120.0
 DIHEDRAL 63848 63851 63853 63855 500 0.0
 IMPROPER 63824 63813 63816 63818 500 120.0
 DIHEDRAL 63973 63976 63978 63980 500 0.0
 IMPROPER 63949 63938 63941 63943 500 120.0
 DIHEDRAL 64098 64101 64103 64105 500 0.0
 IMPROPER 64074 64063 64066 64068 500 120.0
 DIHEDRAL 64223 64226 64228 64230 500 0.0
 IMPROPER 64199 64188 64191 64193 500 120.0
 DIHEDRAL 64357 64360 64362 64364 500 0.0
 IMPROPER 64333 64322 64325 64327 500 120.0
 DIHEDRAL 64491 64494 64496 64498 500 0.0
 IMPROPER 64467 64456 64459 64461 500 120.0
 DIHEDRAL 64616 64619 64621 64623 500 0.0
 IMPROPER 64592 64581 64584 64586 500 120.0
 DIHEDRAL 64741 64744 64746 64748 500 0.0
 IMPROPER 64717 64706 64709 64711 500 120.0
 DIHEDRAL 64875 64878 64880 64882 500 0.0
 IMPROPER 64851 64840 64843 64845 500 120.0
 DIHEDRAL 65009 65012 65014 65016 500 0.0
 IMPROPER 64985 64974 64977 64979 500 120.0
 DIHEDRAL 65153 65156 65158 65160 500 0.0
 DIHEDRAL 65160 65163 65165 65167 500 0.0
 DIHEDRAL 65167 65170 65172 65174 500 0.0
 IMPROPER 65129 65118 65121 65123 500 120.0
 IMPROPER 65111 65084 65088 65092 500  60.0
 IMPROPER 65084 65088 65092 65100 500 -60.0
 IMPROPER 65088 65092 65100 65107 500  60.0
 IMPROPER 65092 65100 65107 65111 500 -60.0
 IMPROPER 65100 65107 65111 65084 500  60.0
 IMPROPER 65107 65111 65084 65088 500 -60.0
 IMPROPER 65111 65116 65113 65117 500 180.0
 DIHEDRAL 65283 65286 65288 65290 500 0.0
 IMPROPER 65259 65248 65251 65253 500 120.0
 DIHEDRAL 65408 65411 65413 65415 500 0.0
 IMPROPER 65384 65373 65376 65378 500 120.0
 DIHEDRAL 65535 65538 65540 65542 500 0.0
 IMPROPER 65511 65500 65503 65505 500 120.0
 DIHEDRAL 65669 65672 65674 65676 500 0.0
 IMPROPER 65645 65634 65637 65639 500 120.0
 DIHEDRAL 65803 65806 65808 65810 500 0.0
 IMPROPER 65779 65768 65771 65773 500 120.0
 DIHEDRAL 65947 65950 65952 65954 500 0.0
 DIHEDRAL 65954 65957 65959 65961 500 0.0
 DIHEDRAL 65961 65964 65966 65968 500 0.0
 IMPROPER 65923 65912 65915 65917 500 120.0
 IMPROPER 65905 65878 65882 65886 500  60.0
 IMPROPER 65878 65882 65886 65894 500 -60.0
 IMPROPER 65882 65886 65894 65901 500  60.0
 IMPROPER 65886 65894 65901 65905 500 -60.0
 IMPROPER 65894 65901 65905 65878 500  60.0
 IMPROPER 65901 65905 65878 65882 500 -60.0
 IMPROPER 65905 65910 65907 65911 500 180.0
 DIHEDRAL 66077 66080 66082 66084 500 0.0
 IMPROPER 66053 66042 66045 66047 500 120.0
 DIHEDRAL 66211 66214 66216 66218 500 0.0
 IMPROPER 66187 66176 66179 66181 500 120.0
 DIHEDRAL 66345 66348 66350 66352 500 0.0
 IMPROPER 66321 66310 66313 66315 500 120.0
 DIHEDRAL 66470 66473 66475 66477 500 0.0
 IMPROPER 66446 66435 66438 66440 500 120.0
 DIHEDRAL 66604 66607 66609 66611 500 0.0
 IMPROPER 66580 66569 66572 66574 500 120.0
 DIHEDRAL 66738 66741 66743 66745 500 0.0
 IMPROPER 66714 66703 66706 66708 500 120.0
 DIHEDRAL 66863 66866 66868 66870 500 0.0
 IMPROPER 66839 66828 66831 66833 500 120.0
 DIHEDRAL 66988 66991 66993 66995 500 0.0
 IMPROPER 66964 66953 66956 66958 500 120.0
 DIHEDRAL 67122 67125 67127 67129 500 0.0
 IMPROPER 67098 67087 67090 67092 500 120.0
 DIHEDRAL 67247 67250 67252 67254 500 0.0
 IMPROPER 67223 67212 67215 67217 500 120.0
 DIHEDRAL 67391 67394 67396 67398 500 0.0
 DIHEDRAL 67398 67401 67403 67405 500 0.0
 DIHEDRAL 67405 67408 67410 67412 500 0.0
 IMPROPER 67367 67356 67359 67361 500 120.0
 IMPROPER 67349 67322 67326 67330 500  60.0
 IMPROPER 67322 67326 67330 67338 500 -60.0
 IMPROPER 67326 67330 67338 67345 500  60.0
 IMPROPER 67330 67338 67345 67349 500 -60.0
 IMPROPER 67338 67345 67349 67322 500  60.0
 IMPROPER 67345 67349 67322 67326 500 -60.0
 IMPROPER 67349 67354 67351 67355 500 180.0
 DIHEDRAL 67521 67524 67526 67528 500 0.0
 IMPROPER 67497 67486 67489 67491 500 120.0
 DIHEDRAL 67665 67668 67670 67672 500 0.0
 DIHEDRAL 67672 67675 67677 67679 500 0.0
 DIHEDRAL 67679 67682 67684 67686 500 0.0
 IMPROPER 67641 67630 67633 67635 500 120.0
 IMPROPER 67623 67596 67600 67604 500  60.0
 IMPROPER 67596 67600 67604 67612 500 -60.0
 IMPROPER 67600 67604 67612 67619 500  60.0
 IMPROPER 67604 67612 67619 67623 500 -60.0
 IMPROPER 67612 67619 67623 67596 500  60.0
 IMPROPER 67619 67623 67596 67600 500 -60.0
 IMPROPER 67623 67628 67625 67629 500 180.0
 DIHEDRAL 67786 67789 67791 67793 500 0.0
 IMPROPER 67762 67751 67754 67756 500 120.0
 DIHEDRAL 67911 67914 67916 67918 500 0.0
 IMPROPER 67887 67876 67879 67881 500 120.0
 DIHEDRAL 68036 68039 68041 68043 500 0.0
 IMPROPER 68012 68001 68004 68006 500 120.0
 DIHEDRAL 68170 68173 68175 68177 500 0.0
 IMPROPER 68146 68135 68138 68140 500 120.0
 DIHEDRAL 68304 68307 68309 68311 500 0.0
 IMPROPER 68280 68269 68272 68274 500 120.0
 DIHEDRAL 68438 68441 68443 68445 500 0.0
 IMPROPER 68414 68403 68406 68408 500 120.0
 DIHEDRAL 68563 68566 68568 68570 500 0.0
 IMPROPER 68539 68528 68531 68533 500 120.0
 DIHEDRAL 68697 68700 68702 68704 500 0.0
 IMPROPER 68673 68662 68665 68667 500 120.0
 DIHEDRAL 68831 68834 68836 68838 500 0.0
 IMPROPER 68807 68796 68799 68801 500 120.0
 DIHEDRAL 68956 68959 68961 68963 500 0.0
 IMPROPER 68932 68921 68924 68926 500 120.0
 DIHEDRAL 69081 69084 69086 69088 500 0.0
 IMPROPER 69057 69046 69049 69051 500 120.0
 DIHEDRAL 69215 69218 69220 69222 500 0.0
 IMPROPER 69191 69180 69183 69185 500 120.0
 DIHEDRAL 69340 69343 69345 69347 500 0.0
 IMPROPER 69316 69305 69308 69310 500 120.0
 DIHEDRAL 69474 69477 69479 69481 500 0.0
 IMPROPER 69450 69439 69442 69444 500 120.0
 DIHEDRAL 69608 69611 69613 69615 500 0.0
 IMPROPER 69584 69573 69576 69578 500 120.0
 DIHEDRAL 69733 69736 69738 69740 500 0.0
 IMPROPER 69709 69698 69701 69703 500 120.0
 DIHEDRAL 69867 69870 69872 69874 500 0.0
 IMPROPER 69843 69832 69835 69837 500 120.0
 DIHEDRAL 70001 70004 70006 70008 500 0.0
 IMPROPER 69977 69966 69969 69971 500 120.0
 DIHEDRAL 70135 70138 70140 70142 500 0.0
 IMPROPER 70111 70100 70103 70105 500 120.0
 DIHEDRAL 70260 70263 70265 70267 500 0.0
 IMPROPER 70236 70225 70228 70230 500 120.0
 DIHEDRAL 70394 70397 70399 70401 500 0.0
 IMPROPER 70370 70359 70362 70364 500 120.0
 DIHEDRAL 70528 70531 70533 70535 500 0.0
 IMPROPER 70504 70493 70496 70498 500 120.0
 DIHEDRAL 70662 70665 70667 70669 500 0.0
 IMPROPER 70638 70627 70630 70632 500 120.0
 DIHEDRAL 70787 70790 70792 70794 500 0.0
 IMPROPER 70763 70752 70755 70757 500 120.0
 DIHEDRAL 70931 70934 70936 70938 500 0.0
 DIHEDRAL 70938 70941 70943 70945 500 0.0
 DIHEDRAL 70945 70948 70950 70952 500 0.0
 IMPROPER 70907 70896 70899 70901 500 120.0
 IMPROPER 70889 70862 70866 70870 500  60.0
 IMPROPER 70862 70866 70870 70878 500 -60.0
 IMPROPER 70866 70870 70878 70885 500  60.0
 IMPROPER 70870 70878 70885 70889 500 -60.0
 IMPROPER 70878 70885 70889 70862 500  60.0
 IMPROPER 70885 70889 70862 70866 500 -60.0
 IMPROPER 70889 70894 70891 70895 500 180.0
 DIHEDRAL 71061 71064 71066 71068 500 0.0
 IMPROPER 71037 71026 71029 71031 500 120.0
 DIHEDRAL 71186 71189 71191 71193 500 0.0
 IMPROPER 71162 71151 71154 71156 500 120.0
 DIHEDRAL 71330 71333 71335 71337 500 0.0
 DIHEDRAL 71337 71340 71342 71344 500 0.0
 DIHEDRAL 71344 71347 71349 71351 500 0.0
 IMPROPER 71306 71295 71298 71300 500 120.0
 IMPROPER 71288 71261 71265 71269 500  60.0
 IMPROPER 71261 71265 71269 71277 500 -60.0
 IMPROPER 71265 71269 71277 71284 500  60.0
 IMPROPER 71269 71277 71284 71288 500 -60.0
 IMPROPER 71277 71284 71288 71261 500  60.0
 IMPROPER 71284 71288 71261 71265 500 -60.0
 IMPROPER 71288 71293 71290 71294 500 180.0
 DIHEDRAL 71451 71454 71456 71458 500 0.0
 IMPROPER 71427 71416 71419 71421 500 120.0
 DIHEDRAL 71576 71579 71581 71583 500 0.0
 IMPROPER 71552 71541 71544 71546 500 120.0
 DIHEDRAL 71710 71713 71715 71717 500 0.0
 IMPROPER 71686 71675 71678 71680 500 120.0
 DIHEDRAL 71854 71857 71859 71861 500 0.0
 DIHEDRAL 71861 71864 71866 71868 500 0.0
 DIHEDRAL 71868 71871 71873 71875 500 0.0
 IMPROPER 71830 71819 71822 71824 500 120.0
 IMPROPER 71812 71785 71789 71793 500  60.0
 IMPROPER 71785 71789 71793 71801 500 -60.0
 IMPROPER 71789 71793 71801 71808 500  60.0
 IMPROPER 71793 71801 71808 71812 500 -60.0
 IMPROPER 71801 71808 71812 71785 500  60.0
 IMPROPER 71808 71812 71785 71789 500 -60.0
 IMPROPER 71812 71817 71814 71818 500 180.0
 DIHEDRAL 71975 71978 71980 71982 500 0.0
 IMPROPER 71951 71940 71943 71945 500 120.0
 DIHEDRAL 72119 72122 72124 72126 500 0.0
 DIHEDRAL 72126 72129 72131 72133 500 0.0
 DIHEDRAL 72133 72136 72138 72140 500 0.0
 IMPROPER 72095 72084 72087 72089 500 120.0
 IMPROPER 72077 72050 72054 72058 500  60.0
 IMPROPER 72050 72054 72058 72066 500 -60.0
 IMPROPER 72054 72058 72066 72073 500  60.0
 IMPROPER 72058 72066 72073 72077 500 -60.0
 IMPROPER 72066 72073 72077 72050 500  60.0
 IMPROPER 72073 72077 72050 72054 500 -60.0
 IMPROPER 72077 72082 72079 72083 500 180.0
 DIHEDRAL 72249 72252 72254 72256 500 0.0
 IMPROPER 72225 72214 72217 72219 500 120.0
 DIHEDRAL 72383 72386 72388 72390 500 0.0
 IMPROPER 72359 72348 72351 72353 500 120.0
 DIHEDRAL 72508 72511 72513 72515 500 0.0
 IMPROPER 72484 72473 72476 72478 500 120.0
 DIHEDRAL 72652 72655 72657 72659 500 0.0
 DIHEDRAL 72659 72662 72664 72666 500 0.0
 DIHEDRAL 72666 72669 72671 72673 500 0.0
 IMPROPER 72628 72617 72620 72622 500 120.0
 IMPROPER 72610 72583 72587 72591 500  60.0
 IMPROPER 72583 72587 72591 72599 500 -60.0
 IMPROPER 72587 72591 72599 72606 500  60.0
 IMPROPER 72591 72599 72606 72610 500 -60.0
 IMPROPER 72599 72606 72610 72583 500  60.0
 IMPROPER 72606 72610 72583 72587 500 -60.0
 IMPROPER 72610 72615 72612 72616 500 180.0
 DIHEDRAL 72782 72785 72787 72789 500 0.0
 IMPROPER 72758 72747 72750 72752 500 120.0
 DIHEDRAL 72916 72919 72921 72923 500 0.0
 IMPROPER 72892 72881 72884 72886 500 120.0
 DIHEDRAL 73041 73044 73046 73048 500 0.0
 IMPROPER 73017 73006 73009 73011 500 120.0
 DIHEDRAL 73175 73178 73180 73182 500 0.0
 IMPROPER 73151 73140 73143 73145 500 120.0
 DIHEDRAL 73309 73312 73314 73316 500 0.0
 IMPROPER 73285 73274 73277 73279 500 120.0
 DIHEDRAL 73434 73437 73439 73441 500 0.0
 IMPROPER 73410 73399 73402 73404 500 120.0
 DIHEDRAL 73559 73562 73564 73566 500 0.0
 IMPROPER 73535 73524 73527 73529 500 120.0
 DIHEDRAL 73693 73696 73698 73700 500 0.0
 IMPROPER 73669 73658 73661 73663 500 120.0
 DIHEDRAL 73827 73830 73832 73834 500 0.0
 IMPROPER 73803 73792 73795 73797 500 120.0
 DIHEDRAL 73961 73964 73966 73968 500 0.0
 IMPROPER 73937 73926 73929 73931 500 120.0
 DIHEDRAL 74095 74098 74100 74102 500 0.0
 IMPROPER 74071 74060 74063 74065 500 120.0
 DIHEDRAL 74220 74223 74225 74227 500 0.0
 IMPROPER 74196 74185 74188 74190 500 120.0
 DIHEDRAL 74347 74350 74352 74354 500 0.0
 IMPROPER 74323 74312 74315 74317 500 120.0
 DIHEDRAL 74472 74475 74477 74479 500 0.0
 IMPROPER 74448 74437 74440 74442 500 120.0
 DIHEDRAL 74606 74609 74611 74613 500 0.0
 IMPROPER 74582 74571 74574 74576 500 120.0
 DIHEDRAL 74731 74734 74736 74738 500 0.0
 IMPROPER 74707 74696 74699 74701 500 120.0
 DIHEDRAL 74865 74868 74870 74872 500 0.0
 IMPROPER 74841 74830 74833 74835 500 120.0
 DIHEDRAL 74990 74993 74995 74997 500 0.0
 IMPROPER 74966 74955 74958 74960 500 120.0
 DIHEDRAL 75115 75118 75120 75122 500 0.0
 IMPROPER 75091 75080 75083 75085 500 120.0
 DIHEDRAL 75249 75252 75254 75256 500 0.0
 IMPROPER 75225 75214 75217 75219 500 120.0
 DIHEDRAL 75374 75377 75379 75381 500 0.0
 IMPROPER 75350 75339 75342 75344 500 120.0
 DIHEDRAL 75508 75511 75513 75515 500 0.0
 IMPROPER 75484 75473 75476 75478 500 120.0
 DIHEDRAL 75642 75645 75647 75649 500 0.0
 IMPROPER 75618 75607 75610 75612 500 120.0
 DIHEDRAL 75767 75770 75772 75774 500 0.0
 IMPROPER 75743 75732 75735 75737 500 120.0
 DIHEDRAL 75901 75904 75906 75908 500 0.0
 IMPROPER 75877 75866 75869 75871 500 120.0
 DIHEDRAL 76035 76038 76040 76042 500 0.0
 IMPROPER 76011 76000 76003 76005 500 120.0
 DIHEDRAL 76169 76172 76174 76176 500 0.0
 IMPROPER 76145 76134 76137 76139 500 120.0
 DIHEDRAL 76303 76306 76308 76310 500 0.0
 IMPROPER 76279 76268 76271 76273 500 120.0
 DIHEDRAL 76430 76433 76435 76437 500 0.0
 IMPROPER 76406 76395 76398 76400 500 120.0
 DIHEDRAL 76564 76567 76569 76571 500 0.0
 IMPROPER 76540 76529 76532 76534 500 120.0
 DIHEDRAL 76698 76701 76703 76705 500 0.0
 IMPROPER 76674 76663 76666 76668 500 120.0
 DIHEDRAL 76832 76835 76837 76839 500 0.0
 IMPROPER 76808 76797 76800 76802 500 120.0
 DIHEDRAL 76966 76969 76971 76973 500 0.0
 IMPROPER 76942 76931 76934 76936 500 120.0
 DIHEDRAL 77100 77103 77105 77107 500 0.0
 IMPROPER 77076 77065 77068 77070 500 120.0
 DIHEDRAL 77244 77247 77249 77251 500 0.0
 DIHEDRAL 77251 77254 77256 77258 500 0.0
 DIHEDRAL 77258 77261 77263 77265 500 0.0
 IMPROPER 77220 77209 77212 77214 500 120.0
 IMPROPER 77202 77175 77179 77183 500  60.0
 IMPROPER 77175 77179 77183 77191 500 -60.0
 IMPROPER 77179 77183 77191 77198 500  60.0
 IMPROPER 77183 77191 77198 77202 500 -60.0
 IMPROPER 77191 77198 77202 77175 500  60.0
 IMPROPER 77198 77202 77175 77179 500 -60.0
 IMPROPER 77202 77207 77204 77208 500 180.0
 DIHEDRAL 77374 77377 77379 77381 500 0.0
 IMPROPER 77350 77339 77342 77344 500 120.0
 DIHEDRAL 77518 77521 77523 77525 500 0.0
 DIHEDRAL 77525 77528 77530 77532 500 0.0
 DIHEDRAL 77532 77535 77537 77539 500 0.0
 IMPROPER 77494 77483 77486 77488 500 120.0
 IMPROPER 77476 77449 77453 77457 500  60.0
 IMPROPER 77449 77453 77457 77465 500 -60.0
 IMPROPER 77453 77457 77465 77472 500  60.0
 IMPROPER 77457 77465 77472 77476 500 -60.0
 IMPROPER 77465 77472 77476 77449 500  60.0
 IMPROPER 77472 77476 77449 77453 500 -60.0
 IMPROPER 77476 77481 77478 77482 500 180.0
 DIHEDRAL 77648 77651 77653 77655 500 0.0
 IMPROPER 77624 77613 77616 77618 500 120.0
 DIHEDRAL 77782 77785 77787 77789 500 0.0
 IMPROPER 77758 77747 77750 77752 500 120.0
 DIHEDRAL 77916 77919 77921 77923 500 0.0
 IMPROPER 77892 77881 77884 77886 500 120.0
 DIHEDRAL 78050 78053 78055 78057 500 0.0
 IMPROPER 78026 78015 78018 78020 500 120.0
 DIHEDRAL 78184 78187 78189 78191 500 0.0
 IMPROPER 78160 78149 78152 78154 500 120.0
 DIHEDRAL 78309 78312 78314 78316 500 0.0
 IMPROPER 78285 78274 78277 78279 500 120.0
 DIHEDRAL 78434 78437 78439 78441 500 0.0
 IMPROPER 78410 78399 78402 78404 500 120.0
 DIHEDRAL 78568 78571 78573 78575 500 0.0
 IMPROPER 78544 78533 78536 78538 500 120.0
 DIHEDRAL 78702 78705 78707 78709 500 0.0
 IMPROPER 78678 78667 78670 78672 500 120.0
 DIHEDRAL 78836 78839 78841 78843 500 0.0
 IMPROPER 78812 78801 78804 78806 500 120.0
 DIHEDRAL 78970 78973 78975 78977 500 0.0
 IMPROPER 78946 78935 78938 78940 500 120.0
 DIHEDRAL 79104 79107 79109 79111 500 0.0
 IMPROPER 79080 79069 79072 79074 500 120.0
 DIHEDRAL 79248 79251 79253 79255 500 0.0
 DIHEDRAL 79255 79258 79260 79262 500 0.0
 DIHEDRAL 79262 79265 79267 79269 500 0.0
 IMPROPER 79224 79213 79216 79218 500 120.0
 IMPROPER 79206 79179 79183 79187 500  60.0
 IMPROPER 79179 79183 79187 79195 500 -60.0
 IMPROPER 79183 79187 79195 79202 500  60.0
 IMPROPER 79187 79195 79202 79206 500 -60.0
 IMPROPER 79195 79202 79206 79179 500  60.0
 IMPROPER 79202 79206 79179 79183 500 -60.0
 IMPROPER 79206 79211 79208 79212 500 180.0
 DIHEDRAL 79369 79372 79374 79376 500 0.0
 IMPROPER 79345 79334 79337 79339 500 120.0
 DIHEDRAL 79503 79506 79508 79510 500 0.0
 IMPROPER 79479 79468 79471 79473 500 120.0
 DIHEDRAL 79637 79640 79642 79644 500 0.0
 IMPROPER 79613 79602 79605 79607 500 120.0
 DIHEDRAL 79781 79784 79786 79788 500 0.0
 DIHEDRAL 79788 79791 79793 79795 500 0.0
 DIHEDRAL 79795 79798 79800 79802 500 0.0
 IMPROPER 79757 79746 79749 79751 500 120.0
 IMPROPER 79739 79712 79716 79720 500  60.0
 IMPROPER 79712 79716 79720 79728 500 -60.0
 IMPROPER 79716 79720 79728 79735 500  60.0
 IMPROPER 79720 79728 79735 79739 500 -60.0
 IMPROPER 79728 79735 79739 79712 500  60.0
 IMPROPER 79735 79739 79712 79716 500 -60.0
 IMPROPER 79739 79744 79741 79745 500 180.0
 DIHEDRAL 79911 79914 79916 79918 500 0.0
 IMPROPER 79887 79876 79879 79881 500 120.0
 DIHEDRAL 80045 80048 80050 80052 500 0.0
 IMPROPER 80021 80010 80013 80015 500 120.0
 DIHEDRAL 80179 80182 80184 80186 500 0.0
 IMPROPER 80155 80144 80147 80149 500 120.0
 DIHEDRAL 80304 80307 80309 80311 500 0.0
 IMPROPER 80280 80269 80272 80274 500 120.0
 DIHEDRAL 80429 80432 80434 80436 500 0.0
 IMPROPER 80405 80394 80397 80399 500 120.0
 DIHEDRAL 80554 80557 80559 80561 500 0.0
 IMPROPER 80530 80519 80522 80524 500 120.0
 DIHEDRAL 80679 80682 80684 80686 500 0.0
 IMPROPER 80655 80644 80647 80649 500 120.0
 DIHEDRAL 80806 80809 80811 80813 500 0.0
 IMPROPER 80782 80771 80774 80776 500 120.0
 DIHEDRAL 80931 80934 80936 80938 500 0.0
 IMPROPER 80907 80896 80899 80901 500 120.0
 DIHEDRAL 81056 81059 81061 81063 500 0.0
 IMPROPER 81032 81021 81024 81026 500 120.0
 DIHEDRAL 81181 81184 81186 81188 500 0.0
 IMPROPER 81157 81146 81149 81151 500 120.0
 DIHEDRAL 81315 81318 81320 81322 500 0.0
 IMPROPER 81291 81280 81283 81285 500 120.0
 DIHEDRAL 81440 81443 81445 81447 500 0.0
 IMPROPER 81416 81405 81408 81410 500 120.0
 DIHEDRAL 81584 81587 81589 81591 500 0.0
 DIHEDRAL 81591 81594 81596 81598 500 0.0
 DIHEDRAL 81598 81601 81603 81605 500 0.0
 IMPROPER 81560 81549 81552 81554 500 120.0
 IMPROPER 81542 81515 81519 81523 500  60.0
 IMPROPER 81515 81519 81523 81531 500 -60.0
 IMPROPER 81519 81523 81531 81538 500  60.0
 IMPROPER 81523 81531 81538 81542 500 -60.0
 IMPROPER 81531 81538 81542 81515 500  60.0
 IMPROPER 81538 81542 81515 81519 500 -60.0
 IMPROPER 81542 81547 81544 81548 500 180.0
 DIHEDRAL 81714 81717 81719 81721 500 0.0
 IMPROPER 81690 81679 81682 81684 500 120.0
 DIHEDRAL 81848 81851 81853 81855 500 0.0
 IMPROPER 81824 81813 81816 81818 500 120.0
 DIHEDRAL 81982 81985 81987 81989 500 0.0
 IMPROPER 81958 81947 81950 81952 500 120.0
 DIHEDRAL 82126 82129 82131 82133 500 0.0
 DIHEDRAL 82133 82136 82138 82140 500 0.0
 DIHEDRAL 82140 82143 82145 82147 500 0.0
 IMPROPER 82102 82091 82094 82096 500 120.0
 IMPROPER 82084 82057 82061 82065 500  60.0
 IMPROPER 82057 82061 82065 82073 500 -60.0
 IMPROPER 82061 82065 82073 82080 500  60.0
 IMPROPER 82065 82073 82080 82084 500 -60.0
 IMPROPER 82073 82080 82084 82057 500  60.0
 IMPROPER 82080 82084 82057 82061 500 -60.0
 IMPROPER 82084 82089 82086 82090 500 180.0
 DIHEDRAL 82247 82250 82252 82254 500 0.0
 IMPROPER 82223 82212 82215 82217 500 120.0
 DIHEDRAL 82381 82384 82386 82388 500 0.0
 IMPROPER 82357 82346 82349 82351 500 120.0
 DIHEDRAL 82515 82518 82520 82522 500 0.0
 IMPROPER 82491 82480 82483 82485 500 120.0
 DIHEDRAL 82649 82652 82654 82656 500 0.0
 IMPROPER 82625 82614 82617 82619 500 120.0
 DIHEDRAL 82783 82786 82788 82790 500 0.0
 IMPROPER 82759 82748 82751 82753 500 120.0
 DIHEDRAL 82917 82920 82922 82924 500 0.0
 IMPROPER 82893 82882 82885 82887 500 120.0
 DIHEDRAL 83042 83045 83047 83049 500 0.0
 IMPROPER 83018 83007 83010 83012 500 120.0
 DIHEDRAL 83167 83170 83172 83174 500 0.0
 IMPROPER 83143 83132 83135 83137 500 120.0
 DIHEDRAL 83301 83304 83306 83308 500 0.0
 IMPROPER 83277 83266 83269 83271 500 120.0
 DIHEDRAL 83435 83438 83440 83442 500 0.0
 IMPROPER 83411 83400 83403 83405 500 120.0
 DIHEDRAL 83560 83563 83565 83567 500 0.0
 IMPROPER 83536 83525 83528 83530 500 120.0
 DIHEDRAL 83685 83688 83690 83692 500 0.0
 IMPROPER 83661 83650 83653 83655 500 120.0
 DIHEDRAL 83810 83813 83815 83817 500 0.0
 IMPROPER 83786 83775 83778 83780 500 120.0
 DIHEDRAL 83937 83940 83942 83944 500 0.0
 IMPROPER 83913 83902 83905 83907 500 120.0
 DIHEDRAL 84071 84074 84076 84078 500 0.0
 IMPROPER 84047 84036 84039 84041 500 120.0
 DIHEDRAL 84205 84208 84210 84212 500 0.0
 IMPROPER 84181 84170 84173 84175 500 120.0
 DIHEDRAL 84339 84342 84344 84346 500 0.0
 IMPROPER 84315 84304 84307 84309 500 120.0
 DIHEDRAL 84473 84476 84478 84480 500 0.0
 IMPROPER 84449 84438 84441 84443 500 120.0
 DIHEDRAL 84607 84610 84612 84614 500 0.0
 IMPROPER 84583 84572 84575 84577 500 120.0
 DIHEDRAL 84751 84754 84756 84758 500 0.0
 DIHEDRAL 84758 84761 84763 84765 500 0.0
 DIHEDRAL 84765 84768 84770 84772 500 0.0
 IMPROPER 84727 84716 84719 84721 500 120.0
 IMPROPER 84709 84682 84686 84690 500  60.0
 IMPROPER 84682 84686 84690 84698 500 -60.0
 IMPROPER 84686 84690 84698 84705 500  60.0
 IMPROPER 84690 84698 84705 84709 500 -60.0
 IMPROPER 84698 84705 84709 84682 500  60.0
 IMPROPER 84705 84709 84682 84686 500 -60.0
 IMPROPER 84709 84714 84711 84715 500 180.0
 DIHEDRAL 84881 84884 84886 84888 500 0.0
 IMPROPER 84857 84846 84849 84851 500 120.0
 DIHEDRAL 85015 85018 85020 85022 500 0.0
 IMPROPER 84991 84980 84983 84985 500 120.0
 DIHEDRAL 85140 85143 85145 85147 500 0.0
 IMPROPER 85116 85105 85108 85110 500 120.0
 DIHEDRAL 85274 85277 85279 85281 500 0.0
 IMPROPER 85250 85239 85242 85244 500 120.0
 DIHEDRAL 85408 85411 85413 85415 500 0.0
 IMPROPER 85384 85373 85376 85378 500 120.0
 DIHEDRAL 85542 85545 85547 85549 500 0.0
 IMPROPER 85518 85507 85510 85512 500 120.0
 DIHEDRAL 85676 85679 85681 85683 500 0.0
 IMPROPER 85652 85641 85644 85646 500 120.0
 DIHEDRAL 85810 85813 85815 85817 500 0.0
 IMPROPER 85786 85775 85778 85780 500 120.0
 DIHEDRAL 85935 85938 85940 85942 500 0.0
 IMPROPER 85911 85900 85903 85905 500 120.0
 DIHEDRAL 86069 86072 86074 86076 500 0.0
 IMPROPER 86045 86034 86037 86039 500 120.0
 DIHEDRAL 86203 86206 86208 86210 500 0.0
 IMPROPER 86179 86168 86171 86173 500 120.0
 DIHEDRAL 86337 86340 86342 86344 500 0.0
 IMPROPER 86313 86302 86305 86307 500 120.0
 DIHEDRAL 86471 86474 86476 86478 500 0.0
 IMPROPER 86447 86436 86439 86441 500 120.0
 DIHEDRAL 86615 86618 86620 86622 500 0.0
 DIHEDRAL 86622 86625 86627 86629 500 0.0
 DIHEDRAL 86629 86632 86634 86636 500 0.0
 IMPROPER 86591 86580 86583 86585 500 120.0
 IMPROPER 86573 86546 86550 86554 500  60.0
 IMPROPER 86546 86550 86554 86562 500 -60.0
 IMPROPER 86550 86554 86562 86569 500  60.0
 IMPROPER 86554 86562 86569 86573 500 -60.0
 IMPROPER 86562 86569 86573 86546 500  60.0
 IMPROPER 86569 86573 86546 86550 500 -60.0
 IMPROPER 86573 86578 86575 86579 500 180.0
 DIHEDRAL 86755 86758 86760 86762 500 0.0
 DIHEDRAL 86762 86765 86767 86769 500 0.0
 DIHEDRAL 86769 86772 86774 86776 500 0.0
 IMPROPER 86731 86720 86723 86725 500 120.0
 IMPROPER 86713 86686 86690 86694 500  60.0
 IMPROPER 86686 86690 86694 86702 500 -60.0
 IMPROPER 86690 86694 86702 86709 500  60.0
 IMPROPER 86694 86702 86709 86713 500 -60.0
 IMPROPER 86702 86709 86713 86686 500  60.0
 IMPROPER 86709 86713 86686 86690 500 -60.0
 IMPROPER 86713 86718 86715 86719 500 180.0
 DIHEDRAL 86885 86888 86890 86892 500 0.0
 IMPROPER 86861 86850 86853 86855 500 120.0
 DIHEDRAL 87019 87022 87024 87026 500 0.0
 IMPROPER 86995 86984 86987 86989 500 120.0
 DIHEDRAL 87144 87147 87149 87151 500 0.0
 IMPROPER 87120 87109 87112 87114 500 120.0
 DIHEDRAL 87278 87281 87283 87285 500 0.0
 IMPROPER 87254 87243 87246 87248 500 120.0
 DIHEDRAL 87403 87406 87408 87410 500 0.0
 IMPROPER 87379 87368 87371 87373 500 120.0
 DIHEDRAL 87537 87540 87542 87544 500 0.0
 IMPROPER 87513 87502 87505 87507 500 120.0
 DIHEDRAL 87671 87674 87676 87678 500 0.0
 IMPROPER 87647 87636 87639 87641 500 120.0
 DIHEDRAL 87796 87799 87801 87803 500 0.0
 IMPROPER 87772 87761 87764 87766 500 120.0
 DIHEDRAL 87930 87933 87935 87937 500 0.0
 IMPROPER 87906 87895 87898 87900 500 120.0
 DIHEDRAL 88064 88067 88069 88071 500 0.0
 IMPROPER 88040 88029 88032 88034 500 120.0
 DIHEDRAL 88198 88201 88203 88205 500 0.0
 IMPROPER 88174 88163 88166 88168 500 120.0
 DIHEDRAL 88332 88335 88337 88339 500 0.0
 IMPROPER 88308 88297 88300 88302 500 120.0
 DIHEDRAL 88457 88460 88462 88464 500 0.0
 IMPROPER 88433 88422 88425 88427 500 120.0
 DIHEDRAL 88582 88585 88587 88589 500 0.0
 IMPROPER 88558 88547 88550 88552 500 120.0
 DIHEDRAL 88707 88710 88712 88714 500 0.0
 IMPROPER 88683 88672 88675 88677 500 120.0
 DIHEDRAL 88851 88854 88856 88858 500 0.0
 DIHEDRAL 88858 88861 88863 88865 500 0.0
 DIHEDRAL 88865 88868 88870 88872 500 0.0
 IMPROPER 88827 88816 88819 88821 500 120.0
 IMPROPER 88809 88782 88786 88790 500  60.0
 IMPROPER 88782 88786 88790 88798 500 -60.0
 IMPROPER 88786 88790 88798 88805 500  60.0
 IMPROPER 88790 88798 88805 88809 500 -60.0
 IMPROPER 88798 88805 88809 88782 500  60.0
 IMPROPER 88805 88809 88782 88786 500 -60.0
 IMPROPER 88809 88814 88811 88815 500 180.0
 DIHEDRAL 88981 88984 88986 88988 500 0.0
 IMPROPER 88957 88946 88949 88951 500 120.0
 DIHEDRAL 89115 89118 89120 89122 500 0.0
 IMPROPER 89091 89080 89083 89085 500 120.0
 DIHEDRAL 89249 89252 89254 89256 500 0.0
 IMPROPER 89225 89214 89217 89219 500 120.0
 DIHEDRAL 89374 89377 89379 89381 500 0.0
 IMPROPER 89350 89339 89342 89344 500 120.0
 DIHEDRAL 89518 89521 89523 89525 500 0.0
 DIHEDRAL 89525 89528 89530 89532 500 0.0
 DIHEDRAL 89532 89535 89537 89539 500 0.0
 IMPROPER 89494 89483 89486 89488 500 120.0
 IMPROPER 89476 89449 89453 89457 500  60.0
 IMPROPER 89449 89453 89457 89465 500 -60.0
 IMPROPER 89453 89457 89465 89472 500  60.0
 IMPROPER 89457 89465 89472 89476 500 -60.0
 IMPROPER 89465 89472 89476 89449 500  60.0
 IMPROPER 89472 89476 89449 89453 500 -60.0
 IMPROPER 89476 89481 89478 89482 500 180.0
 DIHEDRAL 89648 89651 89653 89655 500 0.0
 IMPROPER 89624 89613 89616 89618 500 120.0
 DIHEDRAL 89773 89776 89778 89780 500 0.0
 IMPROPER 89749 89738 89741 89743 500 120.0
 DIHEDRAL 89907 89910 89912 89914 500 0.0
 IMPROPER 89883 89872 89875 89877 500 120.0
 DIHEDRAL 90041 90044 90046 90048 500 0.0
 IMPROPER 90017 90006 90009 90011 500 120.0
 DIHEDRAL 90175 90178 90180 90182 500 0.0
 IMPROPER 90151 90140 90143 90145 500 120.0
 DIHEDRAL 90309 90312 90314 90316 500 0.0
 IMPROPER 90285 90274 90277 90279 500 120.0
 DIHEDRAL 90443 90446 90448 90450 500 0.0
 IMPROPER 90419 90408 90411 90413 500 120.0
 DIHEDRAL 90577 90580 90582 90584 500 0.0
 IMPROPER 90553 90542 90545 90547 500 120.0
 DIHEDRAL 90702 90705 90707 90709 500 0.0
 IMPROPER 90678 90667 90670 90672 500 120.0
 DIHEDRAL 90827 90830 90832 90834 500 0.0
 IMPROPER 90803 90792 90795 90797 500 120.0
 DIHEDRAL 90952 90955 90957 90959 500 0.0
 IMPROPER 90928 90917 90920 90922 500 120.0
 DIHEDRAL 91086 91089 91091 91093 500 0.0
 IMPROPER 91062 91051 91054 91056 500 120.0
 DIHEDRAL 91220 91223 91225 91227 500 0.0
 IMPROPER 91196 91185 91188 91190 500 120.0
 DIHEDRAL 91345 91348 91350 91352 500 0.0
 IMPROPER 91321 91310 91313 91315 500 120.0
 DIHEDRAL 91489 91492 91494 91496 500 0.0
 DIHEDRAL 91496 91499 91501 91503 500 0.0
 DIHEDRAL 91503 91506 91508 91510 500 0.0
 IMPROPER 91465 91454 91457 91459 500 120.0
 IMPROPER 91447 91420 91424 91428 500  60.0
 IMPROPER 91420 91424 91428 91436 500 -60.0
 IMPROPER 91424 91428 91436 91443 500  60.0
 IMPROPER 91428 91436 91443 91447 500 -60.0
 IMPROPER 91436 91443 91447 91420 500  60.0
 IMPROPER 91443 91447 91420 91424 500 -60.0
 IMPROPER 91447 91452 91449 91453 500 180.0
 DIHEDRAL 91610 91613 91615 91617 500 0.0
 IMPROPER 91586 91575 91578 91580 500 120.0
 DIHEDRAL 91735 91738 91740 91742 500 0.0
 IMPROPER 91711 91700 91703 91705 500 120.0
 DIHEDRAL 91860 91863 91865 91867 500 0.0
 IMPROPER 91836 91825 91828 91830 500 120.0
 DIHEDRAL 91994 91997 91999 92001 500 0.0
 IMPROPER 91970 91959 91962 91964 500 120.0
 DIHEDRAL 92128 92131 92133 92135 500 0.0
 IMPROPER 92104 92093 92096 92098 500 120.0
 DIHEDRAL 92253 92256 92258 92260 500 0.0
 IMPROPER 92229 92218 92221 92223 500 120.0
 DIHEDRAL 92387 92390 92392 92394 500 0.0
 IMPROPER 92363 92352 92355 92357 500 120.0
 DIHEDRAL 92521 92524 92526 92528 500 0.0
 IMPROPER 92497 92486 92489 92491 500 120.0
 DIHEDRAL 92655 92658 92660 92662 500 0.0
 IMPROPER 92631 92620 92623 92625 500 120.0
 DIHEDRAL 92789 92792 92794 92796 500 0.0
 IMPROPER 92765 92754 92757 92759 500 120.0
 DIHEDRAL 92914 92917 92919 92921 500 0.0
 IMPROPER 92890 92879 92882 92884 500 120.0
 DIHEDRAL 93039 93042 93044 93046 500 0.0
 IMPROPER 93015 93004 93007 93009 500 120.0
 DIHEDRAL 93173 93176 93178 93180 500 0.0
 IMPROPER 93149 93138 93141 93143 500 120.0
 DIHEDRAL 93307 93310 93312 93314 500 0.0
 IMPROPER 93283 93272 93275 93277 500 120.0
 DIHEDRAL 93441 93444 93446 93448 500 0.0
 IMPROPER 93417 93406 93409 93411 500 120.0
 DIHEDRAL 93575 93578 93580 93582 500 0.0
 IMPROPER 93551 93540 93543 93545 500 120.0
 DIHEDRAL 93700 93703 93705 93707 500 0.0
 IMPROPER 93676 93665 93668 93670 500 120.0
 DIHEDRAL 93827 93830 93832 93834 500 0.0
 IMPROPER 93803 93792 93795 93797 500 120.0
 DIHEDRAL 93952 93955 93957 93959 500 0.0
 IMPROPER 93928 93917 93920 93922 500 120.0
 DIHEDRAL 94077 94080 94082 94084 500 0.0
 IMPROPER 94053 94042 94045 94047 500 120.0
 DIHEDRAL 94211 94214 94216 94218 500 0.0
 IMPROPER 94187 94176 94179 94181 500 120.0
 DIHEDRAL 94336 94339 94341 94343 500 0.0
 IMPROPER 94312 94301 94304 94306 500 120.0
 DIHEDRAL 94470 94473 94475 94477 500 0.0
 IMPROPER 94446 94435 94438 94440 500 120.0
 DIHEDRAL 94595 94598 94600 94602 500 0.0
 IMPROPER 94571 94560 94563 94565 500 120.0
 DIHEDRAL 94720 94723 94725 94727 500 0.0
 IMPROPER 94696 94685 94688 94690 500 120.0
 DIHEDRAL 94854 94857 94859 94861 500 0.0
 IMPROPER 94830 94819 94822 94824 500 120.0
 DIHEDRAL 94979 94982 94984 94986 500 0.0
 IMPROPER 94955 94944 94947 94949 500 120.0
 DIHEDRAL 95113 95116 95118 95120 500 0.0
 IMPROPER 95089 95078 95081 95083 500 120.0
 DIHEDRAL 95247 95250 95252 95254 500 0.0
 IMPROPER 95223 95212 95215 95217 500 120.0
 DIHEDRAL 95381 95384 95386 95388 500 0.0
 IMPROPER 95357 95346 95349 95351 500 120.0
 DIHEDRAL 95515 95518 95520 95522 500 0.0
 IMPROPER 95491 95480 95483 95485 500 120.0
 DIHEDRAL 95649 95652 95654 95656 500 0.0
 IMPROPER 95625 95614 95617 95619 500 120.0
 DIHEDRAL 95774 95777 95779 95781 500 0.0
 IMPROPER 95750 95739 95742 95744 500 120.0
 DIHEDRAL 95901 95904 95906 95908 500 0.0
 IMPROPER 95877 95866 95869 95871 500 120.0
 DIHEDRAL 96035 96038 96040 96042 500 0.0
 IMPROPER 96011 96000 96003 96005 500 120.0
 DIHEDRAL 96169 96172 96174 96176 500 0.0
 IMPROPER 96145 96134 96137 96139 500 120.0
 DIHEDRAL 96303 96306 96308 96310 500 0.0
 IMPROPER 96279 96268 96271 96273 500 120.0
 DIHEDRAL 96428 96431 96433 96435 500 0.0
 IMPROPER 96404 96393 96396 96398 500 120.0
 DIHEDRAL 96562 96565 96567 96569 500 0.0
 IMPROPER 96538 96527 96530 96532 500 120.0
 DIHEDRAL 96687 96690 96692 96694 500 0.0
 IMPROPER 96663 96652 96655 96657 500 120.0
 DIHEDRAL 96821 96824 96826 96828 500 0.0
 IMPROPER 96797 96786 96789 96791 500 120.0
 DIHEDRAL 96946 96949 96951 96953 500 0.0
 IMPROPER 96922 96911 96914 96916 500 120.0
 DIHEDRAL 97080 97083 97085 97087 500 0.0
 IMPROPER 97056 97045 97048 97050 500 120.0
 DIHEDRAL 97205 97208 97210 97212 500 0.0
 IMPROPER 97181 97170 97173 97175 500 120.0
 DIHEDRAL 97339 97342 97344 97346 500 0.0
 IMPROPER 97315 97304 97307 97309 500 120.0
 DIHEDRAL 97473 97476 97478 97480 500 0.0
 IMPROPER 97449 97438 97441 97443 500 120.0
 DIHEDRAL 97607 97610 97612 97614 500 0.0
 IMPROPER 97583 97572 97575 97577 500 120.0
 DIHEDRAL 97732 97735 97737 97739 500 0.0
 IMPROPER 97708 97697 97700 97702 500 120.0
 DIHEDRAL 97866 97869 97871 97873 500 0.0
 IMPROPER 97842 97831 97834 97836 500 120.0
 DIHEDRAL 98000 98003 98005 98007 500 0.0
 IMPROPER 97976 97965 97968 97970 500 120.0
 DIHEDRAL 98144 98147 98149 98151 500 0.0
 DIHEDRAL 98151 98154 98156 98158 500 0.0
 DIHEDRAL 98158 98161 98163 98165 500 0.0
 IMPROPER 98120 98109 98112 98114 500 120.0
 IMPROPER 98102 98075 98079 98083 500  60.0
 IMPROPER 98075 98079 98083 98091 500 -60.0
 IMPROPER 98079 98083 98091 98098 500  60.0
 IMPROPER 98083 98091 98098 98102 500 -60.0
 IMPROPER 98091 98098 98102 98075 500  60.0
 IMPROPER 98098 98102 98075 98079 500 -60.0
 IMPROPER 98102 98107 98104 98108 500 180.0
 DIHEDRAL 98265 98268 98270 98272 500 0.0
 IMPROPER 98241 98230 98233 98235 500 120.0
 DIHEDRAL 98392 98395 98397 98399 500 0.0
 IMPROPER 98368 98357 98360 98362 500 120.0
 DIHEDRAL 98526 98529 98531 98533 500 0.0
 IMPROPER 98502 98491 98494 98496 500 120.0
 DIHEDRAL 98651 98654 98656 98658 500 0.0
 IMPROPER 98627 98616 98619 98621 500 120.0
 DIHEDRAL 98776 98779 98781 98783 500 0.0
 IMPROPER 98752 98741 98744 98746 500 120.0
 DIHEDRAL 98920 98923 98925 98927 500 0.0
 DIHEDRAL 98927 98930 98932 98934 500 0.0
 DIHEDRAL 98934 98937 98939 98941 500 0.0
 IMPROPER 98896 98885 98888 98890 500 120.0
 IMPROPER 98878 98851 98855 98859 500  60.0
 IMPROPER 98851 98855 98859 98867 500 -60.0
 IMPROPER 98855 98859 98867 98874 500  60.0
 IMPROPER 98859 98867 98874 98878 500 -60.0
 IMPROPER 98867 98874 98878 98851 500  60.0
 IMPROPER 98874 98878 98851 98855 500 -60.0
 IMPROPER 98878 98883 98880 98884 500 180.0
 DIHEDRAL 99050 99053 99055 99057 500 0.0
 IMPROPER 99026 99015 99018 99020 500 120.0
 DIHEDRAL 99184 99187 99189 99191 500 0.0
 IMPROPER 99160 99149 99152 99154 500 120.0
 DIHEDRAL 99309 99312 99314 99316 500 0.0
 IMPROPER 99285 99274 99277 99279 500 120.0
 DIHEDRAL 99443 99446 99448 99450 500 0.0
 IMPROPER 99419 99408 99411 99413 500 120.0
 DIHEDRAL 99577 99580 99582 99584 500 0.0
 IMPROPER 99553 99542 99545 99547 500 120.0
 DIHEDRAL 99702 99705 99707 99709 500 0.0
 IMPROPER 99678 99667 99670 99672 500 120.0
 DIHEDRAL 99836 99839 99841 99843 500 0.0
 IMPROPER 99812 99801 99804 99806 500 120.0
 DIHEDRAL 99970 99973 99975 99977 500 0.0
 IMPROPER 99946 99935 99938 99940 500 120.0
 DIHEDRAL 100114 100117 100119 100121 500 0.0
 DIHEDRAL 100121 100124 100126 100128 500 0.0
 DIHEDRAL 100128 100131 100133 100135 500 0.0
 IMPROPER 100090 100079 100082 100084 500 120.0
 IMPROPER 100072 100045 100049 100053 500  60.0
 IMPROPER 100045 100049 100053 100061 500 -60.0
 IMPROPER 100049 100053 100061 100068 500  60.0
 IMPROPER 100053 100061 100068 100072 500 -60.0
 IMPROPER 100061 100068 100072 100045 500  60.0
 IMPROPER 100068 100072 100045 100049 500 -60.0
 IMPROPER 100072 100077 100074 100078 500 180.0
 DIHEDRAL 100244 100247 100249 100251 500 0.0
 IMPROPER 100220 100209 100212 100214 500 120.0
 DIHEDRAL 100388 100391 100393 100395 500 0.0
 DIHEDRAL 100395 100398 100400 100402 500 0.0
 DIHEDRAL 100402 100405 100407 100409 500 0.0
 IMPROPER 100364 100353 100356 100358 500 120.0
 IMPROPER 100346 100319 100323 100327 500  60.0
 IMPROPER 100319 100323 100327 100335 500 -60.0
 IMPROPER 100323 100327 100335 100342 500  60.0
 IMPROPER 100327 100335 100342 100346 500 -60.0
 IMPROPER 100335 100342 100346 100319 500  60.0
 IMPROPER 100342 100346 100319 100323 500 -60.0
 IMPROPER 100346 100351 100348 100352 500 180.0
 DIHEDRAL 100518 100521 100523 100525 500 0.0
 IMPROPER 100494 100483 100486 100488 500 120.0
 DIHEDRAL 100652 100655 100657 100659 500 0.0
 IMPROPER 100628 100617 100620 100622 500 120.0
 DIHEDRAL 100786 100789 100791 100793 500 0.0
 IMPROPER 100762 100751 100754 100756 500 120.0
 DIHEDRAL 100911 100914 100916 100918 500 0.0
 IMPROPER 100887 100876 100879 100881 500 120.0
 DIHEDRAL 101055 101058 101060 101062 500 0.0
 DIHEDRAL 101062 101065 101067 101069 500 0.0
 DIHEDRAL 101069 101072 101074 101076 500 0.0
 IMPROPER 101031 101020 101023 101025 500 120.0
 IMPROPER 101013 100986 100990 100994 500  60.0
 IMPROPER 100986 100990 100994 101002 500 -60.0
 IMPROPER 100990 100994 101002 101009 500  60.0
 IMPROPER 100994 101002 101009 101013 500 -60.0
 IMPROPER 101002 101009 101013 100986 500  60.0
 IMPROPER 101009 101013 100986 100990 500 -60.0
 IMPROPER 101013 101018 101015 101019 500 180.0
 DIHEDRAL 101176 101179 101181 101183 500 0.0
 IMPROPER 101152 101141 101144 101146 500 120.0
 DIHEDRAL 101301 101304 101306 101308 500 0.0
 IMPROPER 101277 101266 101269 101271 500 120.0
 DIHEDRAL 101435 101438 101440 101442 500 0.0
 IMPROPER 101411 101400 101403 101405 500 120.0
 DIHEDRAL 101569 101572 101574 101576 500 0.0
 IMPROPER 101545 101534 101537 101539 500 120.0
 DIHEDRAL 101703 101706 101708 101710 500 0.0
 IMPROPER 101679 101668 101671 101673 500 120.0
 DIHEDRAL 101837 101840 101842 101844 500 0.0
 IMPROPER 101813 101802 101805 101807 500 120.0
 DIHEDRAL 101971 101974 101976 101978 500 0.0
 IMPROPER 101947 101936 101939 101941 500 120.0
 DIHEDRAL 102096 102099 102101 102103 500 0.0
 IMPROPER 102072 102061 102064 102066 500 120.0
 DIHEDRAL 102230 102233 102235 102237 500 0.0
 IMPROPER 102206 102195 102198 102200 500 120.0
 DIHEDRAL 102364 102367 102369 102371 500 0.0
 IMPROPER 102340 102329 102332 102334 500 120.0
 DIHEDRAL 102498 102501 102503 102505 500 0.0
 IMPROPER 102474 102463 102466 102468 500 120.0
 DIHEDRAL 102632 102635 102637 102639 500 0.0
 IMPROPER 102608 102597 102600 102602 500 120.0
 DIHEDRAL 102766 102769 102771 102773 500 0.0
 IMPROPER 102742 102731 102734 102736 500 120.0
 DIHEDRAL 102900 102903 102905 102907 500 0.0
 IMPROPER 102876 102865 102868 102870 500 120.0
 DIHEDRAL 103025 103028 103030 103032 500 0.0
 IMPROPER 103001 102990 102993 102995 500 120.0
 DIHEDRAL 103159 103162 103164 103166 500 0.0
 IMPROPER 103135 103124 103127 103129 500 120.0
