# Supplementary material for: Examining the Effect of Charged Lipids on Mitochondrial Outer Membrane Dynamics Using Atomistic Simulations
Source: Biomolecules. 2022 Jan 22;12(2):183. doi: 10.3390/biom12020183 (PMC8961577; doi:10.3390/biom12020183)
Supplement: Supplementary file 1 [file biomolecules-12-00183-s001.zip › Supplementary Materials/simulated_systems/simulated_systems/Mito2/restraints/step6.2_equilibration.dihe]

 DIHEDRAL 59 62 64 66 200 0.0
 IMPROPER 35 24 27 29 200 120.0
 DIHEDRAL 203 206 208 210 200 0.0
 DIHEDRAL 210 213 215 217 200 0.0
 DIHEDRAL 217 220 222 224 200 0.0
 IMPROPER 179 168 171 173 200 120.0
 IMPROPER 161 134 138 142 200  60.0
 IMPROPER 134 138 142 150 200 -60.0
 IMPROPER 138 142 150 157 200  60.0
 IMPROPER 142 150 157 161 200 -60.0
 IMPROPER 150 157 161 134 200  60.0
 IMPROPER 157 161 134 138 200 -60.0
 IMPROPER 161 166 163 167 200 180.0
 DIHEDRAL 333 336 338 340 200 0.0
 IMPROPER 309 298 301 303 200 120.0
 DIHEDRAL 458 461 463 465 200 0.0
 IMPROPER 434 423 426 428 200 120.0
 DIHEDRAL 592 595 597 599 200 0.0
 IMPROPER 568 557 560 562 200 120.0
 DIHEDRAL 717 720 722 724 200 0.0
 IMPROPER 693 682 685 687 200 120.0
 DIHEDRAL 851 854 856 858 200 0.0
 IMPROPER 827 816 819 821 200 120.0
 DIHEDRAL 985 988 990 992 200 0.0
 IMPROPER 961 950 953 955 200 120.0
 DIHEDRAL 1110 1113 1115 1117 200 0.0
 IMPROPER 1086 1075 1078 1080 200 120.0
 DIHEDRAL 1244 1247 1249 1251 200 0.0
 IMPROPER 1220 1209 1212 1214 200 120.0
 DIHEDRAL 1369 1372 1374 1376 200 0.0
 IMPROPER 1345 1334 1337 1339 200 120.0
 DIHEDRAL 1513 1516 1518 1520 200 0.0
 DIHEDRAL 1520 1523 1525 1527 200 0.0
 DIHEDRAL 1527 1530 1532 1534 200 0.0
 IMPROPER 1489 1478 1481 1483 200 120.0
 IMPROPER 1471 1444 1448 1452 200  60.0
 IMPROPER 1444 1448 1452 1460 200 -60.0
 IMPROPER 1448 1452 1460 1467 200  60.0
 IMPROPER 1452 1460 1467 1471 200 -60.0
 IMPROPER 1460 1467 1471 1444 200  60.0
 IMPROPER 1467 1471 1444 1448 200 -60.0
 IMPROPER 1471 1476 1473 1477 200 180.0
 DIHEDRAL 1643 1646 1648 1650 200 0.0
 IMPROPER 1619 1608 1611 1613 200 120.0
 DIHEDRAL 1777 1780 1782 1784 200 0.0
 IMPROPER 1753 1742 1745 1747 200 120.0
 DIHEDRAL 1921 1924 1926 1928 200 0.0
 DIHEDRAL 1928 1931 1933 1935 200 0.0
 DIHEDRAL 1935 1938 1940 1942 200 0.0
 IMPROPER 1897 1886 1889 1891 200 120.0
 IMPROPER 1879 1852 1856 1860 200  60.0
 IMPROPER 1852 1856 1860 1868 200 -60.0
 IMPROPER 1856 1860 1868 1875 200  60.0
 IMPROPER 1860 1868 1875 1879 200 -60.0
 IMPROPER 1868 1875 1879 1852 200  60.0
 IMPROPER 1875 1879 1852 1856 200 -60.0
 IMPROPER 1879 1884 1881 1885 200 180.0
 DIHEDRAL 2051 2054 2056 2058 200 0.0
 IMPROPER 2027 2016 2019 2021 200 120.0
 DIHEDRAL 2176 2179 2181 2183 200 0.0
 IMPROPER 2152 2141 2144 2146 200 120.0
 DIHEDRAL 2310 2313 2315 2317 200 0.0
 IMPROPER 2286 2275 2278 2280 200 120.0
 DIHEDRAL 2435 2438 2440 2442 200 0.0
 IMPROPER 2411 2400 2403 2405 200 120.0
 DIHEDRAL 2560 2563 2565 2567 200 0.0
 IMPROPER 2536 2525 2528 2530 200 120.0
 DIHEDRAL 2694 2697 2699 2701 200 0.0
 IMPROPER 2670 2659 2662 2664 200 120.0
 DIHEDRAL 2819 2822 2824 2826 200 0.0
 IMPROPER 2795 2784 2787 2789 200 120.0
 DIHEDRAL 2944 2947 2949 2951 200 0.0
 IMPROPER 2920 2909 2912 2914 200 120.0
 DIHEDRAL 3078 3081 3083 3085 200 0.0
 IMPROPER 3054 3043 3046 3048 200 120.0
 DIHEDRAL 3203 3206 3208 3210 200 0.0
 IMPROPER 3179 3168 3171 3173 200 120.0
 DIHEDRAL 3347 3350 3352 3354 200 0.0
 DIHEDRAL 3354 3357 3359 3361 200 0.0
 DIHEDRAL 3361 3364 3366 3368 200 0.0
 IMPROPER 3323 3312 3315 3317 200 120.0
 IMPROPER 3305 3278 3282 3286 200  60.0
 IMPROPER 3278 3282 3286 3294 200 -60.0
 IMPROPER 3282 3286 3294 3301 200  60.0
 IMPROPER 3286 3294 3301 3305 200 -60.0
 IMPROPER 3294 3301 3305 3278 200  60.0
 IMPROPER 3301 3305 3278 3282 200 -60.0
 IMPROPER 3305 3310 3307 3311 200 180.0
 DIHEDRAL 3470 3473 3475 3477 200 0.0
 IMPROPER 3446 3435 3438 3440 200 120.0
 DIHEDRAL 3604 3607 3609 3611 200 0.0
 IMPROPER 3580 3569 3572 3574 200 120.0
 DIHEDRAL 3729 3732 3734 3736 200 0.0
 IMPROPER 3705 3694 3697 3699 200 120.0
 DIHEDRAL 3873 3876 3878 3880 200 0.0
 DIHEDRAL 3880 3883 3885 3887 200 0.0
 DIHEDRAL 3887 3890 3892 3894 200 0.0
 IMPROPER 3849 3838 3841 3843 200 120.0
 IMPROPER 3831 3804 3808 3812 200  60.0
 IMPROPER 3804 3808 3812 3820 200 -60.0
 IMPROPER 3808 3812 3820 3827 200  60.0
 IMPROPER 3812 3820 3827 3831 200 -60.0
 IMPROPER 3820 3827 3831 3804 200  60.0
 IMPROPER 3827 3831 3804 3808 200 -60.0
 IMPROPER 3831 3836 3833 3837 200 180.0
 DIHEDRAL 4003 4006 4008 4010 200 0.0
 IMPROPER 3979 3968 3971 3973 200 120.0
 DIHEDRAL 4137 4140 4142 4144 200 0.0
 IMPROPER 4113 4102 4105 4107 200 120.0
 DIHEDRAL 4271 4274 4276 4278 200 0.0
 IMPROPER 4247 4236 4239 4241 200 120.0
 DIHEDRAL 4405 4408 4410 4412 200 0.0
 IMPROPER 4381 4370 4373 4375 200 120.0
 DIHEDRAL 4539 4542 4544 4546 200 0.0
 IMPROPER 4515 4504 4507 4509 200 120.0
 DIHEDRAL 4673 4676 4678 4680 200 0.0
 IMPROPER 4649 4638 4641 4643 200 120.0
 DIHEDRAL 4798 4801 4803 4805 200 0.0
 IMPROPER 4774 4763 4766 4768 200 120.0
 DIHEDRAL 4932 4935 4937 4939 200 0.0
 IMPROPER 4908 4897 4900 4902 200 120.0
 DIHEDRAL 5057 5060 5062 5064 200 0.0
 IMPROPER 5033 5022 5025 5027 200 120.0
 DIHEDRAL 5184 5187 5189 5191 200 0.0
 IMPROPER 5160 5149 5152 5154 200 120.0
 DIHEDRAL 5328 5331 5333 5335 200 0.0
 DIHEDRAL 5335 5338 5340 5342 200 0.0
 DIHEDRAL 5342 5345 5347 5349 200 0.0
 IMPROPER 5304 5293 5296 5298 200 120.0
 IMPROPER 5286 5259 5263 5267 200  60.0
 IMPROPER 5259 5263 5267 5275 200 -60.0
 IMPROPER 5263 5267 5275 5282 200  60.0
 IMPROPER 5267 5275 5282 5286 200 -60.0
 IMPROPER 5275 5282 5286 5259 200  60.0
 IMPROPER 5282 5286 5259 5263 200 -60.0
 IMPROPER 5286 5291 5288 5292 200 180.0
 DIHEDRAL 5458 5461 5463 5465 200 0.0
 IMPROPER 5434 5423 5426 5428 200 120.0
 DIHEDRAL 5583 5586 5588 5590 200 0.0
 IMPROPER 5559 5548 5551 5553 200 120.0
 DIHEDRAL 5717 5720 5722 5724 200 0.0
 IMPROPER 5693 5682 5685 5687 200 120.0
 DIHEDRAL 5842 5845 5847 5849 200 0.0
 IMPROPER 5818 5807 5810 5812 200 120.0
 DIHEDRAL 5976 5979 5981 5983 200 0.0
 IMPROPER 5952 5941 5944 5946 200 120.0
 DIHEDRAL 6101 6104 6106 6108 200 0.0
 IMPROPER 6077 6066 6069 6071 200 120.0
 DIHEDRAL 6235 6238 6240 6242 200 0.0
 IMPROPER 6211 6200 6203 6205 200 120.0
 DIHEDRAL 6360 6363 6365 6367 200 0.0
 IMPROPER 6336 6325 6328 6330 200 120.0
 DIHEDRAL 6487 6490 6492 6494 200 0.0
 IMPROPER 6463 6452 6455 6457 200 120.0
 DIHEDRAL 6621 6624 6626 6628 200 0.0
 IMPROPER 6597 6586 6589 6591 200 120.0
 DIHEDRAL 6755 6758 6760 6762 200 0.0
 IMPROPER 6731 6720 6723 6725 200 120.0
 DIHEDRAL 6889 6892 6894 6896 200 0.0
 IMPROPER 6865 6854 6857 6859 200 120.0
 DIHEDRAL 7014 7017 7019 7021 200 0.0
 IMPROPER 6990 6979 6982 6984 200 120.0
 DIHEDRAL 7158 7161 7163 7165 200 0.0
 DIHEDRAL 7165 7168 7170 7172 200 0.0
 DIHEDRAL 7172 7175 7177 7179 200 0.0
 IMPROPER 7134 7123 7126 7128 200 120.0
 IMPROPER 7116 7089 7093 7097 200  60.0
 IMPROPER 7089 7093 7097 7105 200 -60.0
 IMPROPER 7093 7097 7105 7112 200  60.0
 IMPROPER 7097 7105 7112 7116 200 -60.0
 IMPROPER 7105 7112 7116 7089 200  60.0
 IMPROPER 7112 7116 7089 7093 200 -60.0
 IMPROPER 7116 7121 7118 7122 200 180.0
 DIHEDRAL 7298 7301 7303 7305 200 0.0
 DIHEDRAL 7305 7308 7310 7312 200 0.0
 DIHEDRAL 7312 7315 7317 7319 200 0.0
 IMPROPER 7274 7263 7266 7268 200 120.0
 IMPROPER 7256 7229 7233 7237 200  60.0
 IMPROPER 7229 7233 7237 7245 200 -60.0
 IMPROPER 7233 7237 7245 7252 200  60.0
 IMPROPER 7237 7245 7252 7256 200 -60.0
 IMPROPER 7245 7252 7256 7229 200  60.0
 IMPROPER 7252 7256 7229 7233 200 -60.0
 IMPROPER 7256 7261 7258 7262 200 180.0
 DIHEDRAL 7428 7431 7433 7435 200 0.0
 IMPROPER 7404 7393 7396 7398 200 120.0
 DIHEDRAL 7553 7556 7558 7560 200 0.0
 IMPROPER 7529 7518 7521 7523 200 120.0
 DIHEDRAL 7678 7681 7683 7685 200 0.0
 IMPROPER 7654 7643 7646 7648 200 120.0
 DIHEDRAL 7812 7815 7817 7819 200 0.0
 IMPROPER 7788 7777 7780 7782 200 120.0
 DIHEDRAL 7937 7940 7942 7944 200 0.0
 IMPROPER 7913 7902 7905 7907 200 120.0
 DIHEDRAL 8071 8074 8076 8078 200 0.0
 IMPROPER 8047 8036 8039 8041 200 120.0
 DIHEDRAL 8205 8208 8210 8212 200 0.0
 IMPROPER 8181 8170 8173 8175 200 120.0
 DIHEDRAL 8339 8342 8344 8346 200 0.0
 IMPROPER 8315 8304 8307 8309 200 120.0
 DIHEDRAL 8473 8476 8478 8480 200 0.0
 IMPROPER 8449 8438 8441 8443 200 120.0
 DIHEDRAL 8607 8610 8612 8614 200 0.0
 IMPROPER 8583 8572 8575 8577 200 120.0
 DIHEDRAL 8732 8735 8737 8739 200 0.0
 IMPROPER 8708 8697 8700 8702 200 120.0
 DIHEDRAL 8866 8869 8871 8873 200 0.0
 IMPROPER 8842 8831 8834 8836 200 120.0
 DIHEDRAL 9000 9003 9005 9007 200 0.0
 IMPROPER 8976 8965 8968 8970 200 120.0
 DIHEDRAL 9134 9137 9139 9141 200 0.0
 IMPROPER 9110 9099 9102 9104 200 120.0
 DIHEDRAL 9268 9271 9273 9275 200 0.0
 IMPROPER 9244 9233 9236 9238 200 120.0
 DIHEDRAL 9393 9396 9398 9400 200 0.0
 IMPROPER 9369 9358 9361 9363 200 120.0
 DIHEDRAL 9518 9521 9523 9525 200 0.0
 IMPROPER 9494 9483 9486 9488 200 120.0
 DIHEDRAL 9652 9655 9657 9659 200 0.0
 IMPROPER 9628 9617 9620 9622 200 120.0
 DIHEDRAL 9786 9789 9791 9793 200 0.0
 IMPROPER 9762 9751 9754 9756 200 120.0
 DIHEDRAL 9920 9923 9925 9927 200 0.0
 IMPROPER 9896 9885 9888 9890 200 120.0
 DIHEDRAL 10045 10048 10050 10052 200 0.0
 IMPROPER 10021 10010 10013 10015 200 120.0
 DIHEDRAL 10179 10182 10184 10186 200 0.0
 IMPROPER 10155 10144 10147 10149 200 120.0
 DIHEDRAL 10304 10307 10309 10311 200 0.0
 IMPROPER 10280 10269 10272 10274 200 120.0
 DIHEDRAL 10438 10441 10443 10445 200 0.0
 IMPROPER 10414 10403 10406 10408 200 120.0
 DIHEDRAL 10582 10585 10587 10589 200 0.0
 DIHEDRAL 10589 10592 10594 10596 200 0.0
 DIHEDRAL 10596 10599 10601 10603 200 0.0
 IMPROPER 10558 10547 10550 10552 200 120.0
 IMPROPER 10540 10513 10517 10521 200  60.0
 IMPROPER 10513 10517 10521 10529 200 -60.0
 IMPROPER 10517 10521 10529 10536 200  60.0
 IMPROPER 10521 10529 10536 10540 200 -60.0
 IMPROPER 10529 10536 10540 10513 200  60.0
 IMPROPER 10536 10540 10513 10517 200 -60.0
 IMPROPER 10540 10545 10542 10546 200 180.0
 DIHEDRAL 10712 10715 10717 10719 200 0.0
 IMPROPER 10688 10677 10680 10682 200 120.0
 DIHEDRAL 10856 10859 10861 10863 200 0.0
 DIHEDRAL 10863 10866 10868 10870 200 0.0
 DIHEDRAL 10870 10873 10875 10877 200 0.0
 IMPROPER 10832 10821 10824 10826 200 120.0
 IMPROPER 10814 10787 10791 10795 200  60.0
 IMPROPER 10787 10791 10795 10803 200 -60.0
 IMPROPER 10791 10795 10803 10810 200  60.0
 IMPROPER 10795 10803 10810 10814 200 -60.0
 IMPROPER 10803 10810 10814 10787 200  60.0
 IMPROPER 10810 10814 10787 10791 200 -60.0
 IMPROPER 10814 10819 10816 10820 200 180.0
 DIHEDRAL 10986 10989 10991 10993 200 0.0
 IMPROPER 10962 10951 10954 10956 200 120.0
 DIHEDRAL 11120 11123 11125 11127 200 0.0
 IMPROPER 11096 11085 11088 11090 200 120.0
 DIHEDRAL 11254 11257 11259 11261 200 0.0
 IMPROPER 11230 11219 11222 11224 200 120.0
 DIHEDRAL 11379 11382 11384 11386 200 0.0
 IMPROPER 11355 11344 11347 11349 200 120.0
 DIHEDRAL 11504 11507 11509 11511 200 0.0
 IMPROPER 11480 11469 11472 11474 200 120.0
 DIHEDRAL 11638 11641 11643 11645 200 0.0
 IMPROPER 11614 11603 11606 11608 200 120.0
 DIHEDRAL 11772 11775 11777 11779 200 0.0
 IMPROPER 11748 11737 11740 11742 200 120.0
 DIHEDRAL 11906 11909 11911 11913 200 0.0
 IMPROPER 11882 11871 11874 11876 200 120.0
 DIHEDRAL 12040 12043 12045 12047 200 0.0
 IMPROPER 12016 12005 12008 12010 200 120.0
 DIHEDRAL 12174 12177 12179 12181 200 0.0
 IMPROPER 12150 12139 12142 12144 200 120.0
 DIHEDRAL 12299 12302 12304 12306 200 0.0
 IMPROPER 12275 12264 12267 12269 200 120.0
 DIHEDRAL 12443 12446 12448 12450 200 0.0
 DIHEDRAL 12450 12453 12455 12457 200 0.0
 DIHEDRAL 12457 12460 12462 12464 200 0.0
 IMPROPER 12419 12408 12411 12413 200 120.0
 IMPROPER 12401 12374 12378 12382 200  60.0
 IMPROPER 12374 12378 12382 12390 200 -60.0
 IMPROPER 12378 12382 12390 12397 200  60.0
 IMPROPER 12382 12390 12397 12401 200 -60.0
 IMPROPER 12390 12397 12401 12374 200  60.0
 IMPROPER 12397 12401 12374 12378 200 -60.0
 IMPROPER 12401 12406 12403 12407 200 180.0
 DIHEDRAL 12564 12567 12569 12571 200 0.0
 IMPROPER 12540 12529 12532 12534 200 120.0
 DIHEDRAL 12698 12701 12703 12705 200 0.0
 IMPROPER 12674 12663 12666 12668 200 120.0
 DIHEDRAL 12832 12835 12837 12839 200 0.0
 IMPROPER 12808 12797 12800 12802 200 120.0
 DIHEDRAL 12976 12979 12981 12983 200 0.0
 DIHEDRAL 12983 12986 12988 12990 200 0.0
 DIHEDRAL 12990 12993 12995 12997 200 0.0
 IMPROPER 12952 12941 12944 12946 200 120.0
 IMPROPER 12934 12907 12911 12915 200  60.0
 IMPROPER 12907 12911 12915 12923 200 -60.0
 IMPROPER 12911 12915 12923 12930 200  60.0
 IMPROPER 12915 12923 12930 12934 200 -60.0
 IMPROPER 12923 12930 12934 12907 200  60.0
 IMPROPER 12930 12934 12907 12911 200 -60.0
 IMPROPER 12934 12939 12936 12940 200 180.0
 DIHEDRAL 13106 13109 13111 13113 200 0.0
 IMPROPER 13082 13071 13074 13076 200 120.0
 DIHEDRAL 13231 13234 13236 13238 200 0.0
 IMPROPER 13207 13196 13199 13201 200 120.0
 DIHEDRAL 13375 13378 13380 13382 200 0.0
 DIHEDRAL 13382 13385 13387 13389 200 0.0
 DIHEDRAL 13389 13392 13394 13396 200 0.0
 IMPROPER 13351 13340 13343 13345 200 120.0
 IMPROPER 13333 13306 13310 13314 200  60.0
 IMPROPER 13306 13310 13314 13322 200 -60.0
 IMPROPER 13310 13314 13322 13329 200  60.0
 IMPROPER 13314 13322 13329 13333 200 -60.0
 IMPROPER 13322 13329 13333 13306 200  60.0
 IMPROPER 13329 13333 13306 13310 200 -60.0
 IMPROPER 13333 13338 13335 13339 200 180.0
 DIHEDRAL 13496 13499 13501 13503 200 0.0
 IMPROPER 13472 13461 13464 13466 200 120.0
 DIHEDRAL 13621 13624 13626 13628 200 0.0
 IMPROPER 13597 13586 13589 13591 200 120.0
 DIHEDRAL 13755 13758 13760 13762 200 0.0
 IMPROPER 13731 13720 13723 13725 200 120.0
 DIHEDRAL 13889 13892 13894 13896 200 0.0
 IMPROPER 13865 13854 13857 13859 200 120.0
 DIHEDRAL 14023 14026 14028 14030 200 0.0
 IMPROPER 13999 13988 13991 13993 200 120.0
 DIHEDRAL 14157 14160 14162 14164 200 0.0
 IMPROPER 14133 14122 14125 14127 200 120.0
 DIHEDRAL 14301 14304 14306 14308 200 0.0
 DIHEDRAL 14308 14311 14313 14315 200 0.0
 DIHEDRAL 14315 14318 14320 14322 200 0.0
 IMPROPER 14277 14266 14269 14271 200 120.0
 IMPROPER 14259 14232 14236 14240 200  60.0
 IMPROPER 14232 14236 14240 14248 200 -60.0
 IMPROPER 14236 14240 14248 14255 200  60.0
 IMPROPER 14240 14248 14255 14259 200 -60.0
 IMPROPER 14248 14255 14259 14232 200  60.0
 IMPROPER 14255 14259 14232 14236 200 -60.0
 IMPROPER 14259 14264 14261 14265 200 180.0
 DIHEDRAL 14422 14425 14427 14429 200 0.0
 IMPROPER 14398 14387 14390 14392 200 120.0
 DIHEDRAL 14547 14550 14552 14554 200 0.0
 IMPROPER 14523 14512 14515 14517 200 120.0
 DIHEDRAL 14681 14684 14686 14688 200 0.0
 IMPROPER 14657 14646 14649 14651 200 120.0
 DIHEDRAL 14825 14828 14830 14832 200 0.0
 DIHEDRAL 14832 14835 14837 14839 200 0.0
 DIHEDRAL 14839 14842 14844 14846 200 0.0
 IMPROPER 14801 14790 14793 14795 200 120.0
 IMPROPER 14783 14756 14760 14764 200  60.0
 IMPROPER 14756 14760 14764 14772 200 -60.0
 IMPROPER 14760 14764 14772 14779 200  60.0
 IMPROPER 14764 14772 14779 14783 200 -60.0
 IMPROPER 14772 14779 14783 14756 200  60.0
 IMPROPER 14779 14783 14756 14760 200 -60.0
 IMPROPER 14783 14788 14785 14789 200 180.0
 DIHEDRAL 14955 14958 14960 14962 200 0.0
 IMPROPER 14931 14920 14923 14925 200 120.0
 DIHEDRAL 15089 15092 15094 15096 200 0.0
 IMPROPER 15065 15054 15057 15059 200 120.0
 DIHEDRAL 15214 15217 15219 15221 200 0.0
 IMPROPER 15190 15179 15182 15184 200 120.0
 DIHEDRAL 15348 15351 15353 15355 200 0.0
 IMPROPER 15324 15313 15316 15318 200 120.0
 DIHEDRAL 15482 15485 15487 15489 200 0.0
 IMPROPER 15458 15447 15450 15452 200 120.0
 DIHEDRAL 15607 15610 15612 15614 200 0.0
 IMPROPER 15583 15572 15575 15577 200 120.0
 DIHEDRAL 15751 15754 15756 15758 200 0.0
 DIHEDRAL 15758 15761 15763 15765 200 0.0
 DIHEDRAL 15765 15768 15770 15772 200 0.0
 IMPROPER 15727 15716 15719 15721 200 120.0
 IMPROPER 15709 15682 15686 15690 200  60.0
 IMPROPER 15682 15686 15690 15698 200 -60.0
 IMPROPER 15686 15690 15698 15705 200  60.0
 IMPROPER 15690 15698 15705 15709 200 -60.0
 IMPROPER 15698 15705 15709 15682 200  60.0
 IMPROPER 15705 15709 15682 15686 200 -60.0
 IMPROPER 15709 15714 15711 15715 200 180.0
 DIHEDRAL 15872 15875 15877 15879 200 0.0
 IMPROPER 15848 15837 15840 15842 200 120.0
 DIHEDRAL 16006 16009 16011 16013 200 0.0
 IMPROPER 15982 15971 15974 15976 200 120.0
 DIHEDRAL 16140 16143 16145 16147 200 0.0
 IMPROPER 16116 16105 16108 16110 200 120.0
 DIHEDRAL 16274 16277 16279 16281 200 0.0
 IMPROPER 16250 16239 16242 16244 200 120.0
 DIHEDRAL 16399 16402 16404 16406 200 0.0
 IMPROPER 16375 16364 16367 16369 200 120.0
 DIHEDRAL 16533 16536 16538 16540 200 0.0
 IMPROPER 16509 16498 16501 16503 200 120.0
 DIHEDRAL 16667 16670 16672 16674 200 0.0
 IMPROPER 16643 16632 16635 16637 200 120.0
 DIHEDRAL 16801 16804 16806 16808 200 0.0
 IMPROPER 16777 16766 16769 16771 200 120.0
 DIHEDRAL 16935 16938 16940 16942 200 0.0
 IMPROPER 16911 16900 16903 16905 200 120.0
 DIHEDRAL 17069 17072 17074 17076 200 0.0
 IMPROPER 17045 17034 17037 17039 200 120.0
 DIHEDRAL 17213 17216 17218 17220 200 0.0
 DIHEDRAL 17220 17223 17225 17227 200 0.0
 DIHEDRAL 17227 17230 17232 17234 200 0.0
 IMPROPER 17189 17178 17181 17183 200 120.0
 IMPROPER 17171 17144 17148 17152 200  60.0
 IMPROPER 17144 17148 17152 17160 200 -60.0
 IMPROPER 17148 17152 17160 17167 200  60.0
 IMPROPER 17152 17160 17167 17171 200 -60.0
 IMPROPER 17160 17167 17171 17144 200  60.0
 IMPROPER 17167 17171 17144 17148 200 -60.0
 IMPROPER 17171 17176 17173 17177 200 180.0
 DIHEDRAL 17343 17346 17348 17350 200 0.0
 IMPROPER 17319 17308 17311 17313 200 120.0
 DIHEDRAL 17477 17480 17482 17484 200 0.0
 IMPROPER 17453 17442 17445 17447 200 120.0
 DIHEDRAL 17611 17614 17616 17618 200 0.0
 IMPROPER 17587 17576 17579 17581 200 120.0
 DIHEDRAL 17736 17739 17741 17743 200 0.0
 IMPROPER 17712 17701 17704 17706 200 120.0
 DIHEDRAL 17870 17873 17875 17877 200 0.0
 IMPROPER 17846 17835 17838 17840 200 120.0
 DIHEDRAL 17995 17998 18000 18002 200 0.0
 IMPROPER 17971 17960 17963 17965 200 120.0
 DIHEDRAL 18129 18132 18134 18136 200 0.0
 IMPROPER 18105 18094 18097 18099 200 120.0
 DIHEDRAL 18263 18266 18268 18270 200 0.0
 IMPROPER 18239 18228 18231 18233 200 120.0
 DIHEDRAL 18397 18400 18402 18404 200 0.0
 IMPROPER 18373 18362 18365 18367 200 120.0
 DIHEDRAL 18522 18525 18527 18529 200 0.0
 IMPROPER 18498 18487 18490 18492 200 120.0
 DIHEDRAL 18656 18659 18661 18663 200 0.0
 IMPROPER 18632 18621 18624 18626 200 120.0
 DIHEDRAL 18790 18793 18795 18797 200 0.0
 IMPROPER 18766 18755 18758 18760 200 120.0
 DIHEDRAL 18934 18937 18939 18941 200 0.0
 DIHEDRAL 18941 18944 18946 18948 200 0.0
 DIHEDRAL 18948 18951 18953 18955 200 0.0
 IMPROPER 18910 18899 18902 18904 200 120.0
 IMPROPER 18892 18865 18869 18873 200  60.0
 IMPROPER 18865 18869 18873 18881 200 -60.0
 IMPROPER 18869 18873 18881 18888 200  60.0
 IMPROPER 18873 18881 18888 18892 200 -60.0
 IMPROPER 18881 18888 18892 18865 200  60.0
 IMPROPER 18888 18892 18865 18869 200 -60.0
 IMPROPER 18892 18897 18894 18898 200 180.0
 DIHEDRAL 19055 19058 19060 19062 200 0.0
 IMPROPER 19031 19020 19023 19025 200 120.0
 DIHEDRAL 19189 19192 19194 19196 200 0.0
 IMPROPER 19165 19154 19157 19159 200 120.0
 DIHEDRAL 19314 19317 19319 19321 200 0.0
 IMPROPER 19290 19279 19282 19284 200 120.0
 DIHEDRAL 19439 19442 19444 19446 200 0.0
 IMPROPER 19415 19404 19407 19409 200 120.0
 DIHEDRAL 19573 19576 19578 19580 200 0.0
 IMPROPER 19549 19538 19541 19543 200 120.0
 DIHEDRAL 19707 19710 19712 19714 200 0.0
 IMPROPER 19683 19672 19675 19677 200 120.0
 DIHEDRAL 19841 19844 19846 19848 200 0.0
 IMPROPER 19817 19806 19809 19811 200 120.0
 DIHEDRAL 19966 19969 19971 19973 200 0.0
 IMPROPER 19942 19931 19934 19936 200 120.0
 DIHEDRAL 20091 20094 20096 20098 200 0.0
 IMPROPER 20067 20056 20059 20061 200 120.0
 DIHEDRAL 20235 20238 20240 20242 200 0.0
 DIHEDRAL 20242 20245 20247 20249 200 0.0
 DIHEDRAL 20249 20252 20254 20256 200 0.0
 IMPROPER 20211 20200 20203 20205 200 120.0
 IMPROPER 20193 20166 20170 20174 200  60.0
 IMPROPER 20166 20170 20174 20182 200 -60.0
 IMPROPER 20170 20174 20182 20189 200  60.0
 IMPROPER 20174 20182 20189 20193 200 -60.0
 IMPROPER 20182 20189 20193 20166 200  60.0
 IMPROPER 20189 20193 20166 20170 200 -60.0
 IMPROPER 20193 20198 20195 20199 200 180.0
 DIHEDRAL 20365 20368 20370 20372 200 0.0
 IMPROPER 20341 20330 20333 20335 200 120.0
 DIHEDRAL 20499 20502 20504 20506 200 0.0
 IMPROPER 20475 20464 20467 20469 200 120.0
 DIHEDRAL 20624 20627 20629 20631 200 0.0
 IMPROPER 20600 20589 20592 20594 200 120.0
 DIHEDRAL 20758 20761 20763 20765 200 0.0
 IMPROPER 20734 20723 20726 20728 200 120.0
 DIHEDRAL 20892 20895 20897 20899 200 0.0
 IMPROPER 20868 20857 20860 20862 200 120.0
 DIHEDRAL 21017 21020 21022 21024 200 0.0
 IMPROPER 20993 20982 20985 20987 200 120.0
 DIHEDRAL 21151 21154 21156 21158 200 0.0
 IMPROPER 21127 21116 21119 21121 200 120.0
 DIHEDRAL 21285 21288 21290 21292 200 0.0
 IMPROPER 21261 21250 21253 21255 200 120.0
 DIHEDRAL 21410 21413 21415 21417 200 0.0
 IMPROPER 21386 21375 21378 21380 200 120.0
 DIHEDRAL 21554 21557 21559 21561 200 0.0
 DIHEDRAL 21561 21564 21566 21568 200 0.0
 DIHEDRAL 21568 21571 21573 21575 200 0.0
 IMPROPER 21530 21519 21522 21524 200 120.0
 IMPROPER 21512 21485 21489 21493 200  60.0
 IMPROPER 21485 21489 21493 21501 200 -60.0
 IMPROPER 21489 21493 21501 21508 200  60.0
 IMPROPER 21493 21501 21508 21512 200 -60.0
 IMPROPER 21501 21508 21512 21485 200  60.0
 IMPROPER 21508 21512 21485 21489 200 -60.0
 IMPROPER 21512 21517 21514 21518 200 180.0
 DIHEDRAL 21684 21687 21689 21691 200 0.0
 IMPROPER 21660 21649 21652 21654 200 120.0
 DIHEDRAL 21818 21821 21823 21825 200 0.0
 IMPROPER 21794 21783 21786 21788 200 120.0
 DIHEDRAL 21952 21955 21957 21959 200 0.0
 IMPROPER 21928 21917 21920 21922 200 120.0
 DIHEDRAL 22086 22089 22091 22093 200 0.0
 IMPROPER 22062 22051 22054 22056 200 120.0
 DIHEDRAL 22220 22223 22225 22227 200 0.0
 IMPROPER 22196 22185 22188 22190 200 120.0
 DIHEDRAL 22345 22348 22350 22352 200 0.0
 IMPROPER 22321 22310 22313 22315 200 120.0
 DIHEDRAL 22479 22482 22484 22486 200 0.0
 IMPROPER 22455 22444 22447 22449 200 120.0
 DIHEDRAL 22604 22607 22609 22611 200 0.0
 IMPROPER 22580 22569 22572 22574 200 120.0
 DIHEDRAL 22729 22732 22734 22736 200 0.0
 IMPROPER 22705 22694 22697 22699 200 120.0
 DIHEDRAL 22863 22866 22868 22870 200 0.0
 IMPROPER 22839 22828 22831 22833 200 120.0
 DIHEDRAL 23007 23010 23012 23014 200 0.0
 DIHEDRAL 23014 23017 23019 23021 200 0.0
 DIHEDRAL 23021 23024 23026 23028 200 0.0
 IMPROPER 22983 22972 22975 22977 200 120.0
 IMPROPER 22965 22938 22942 22946 200  60.0
 IMPROPER 22938 22942 22946 22954 200 -60.0
 IMPROPER 22942 22946 22954 22961 200  60.0
 IMPROPER 22946 22954 22961 22965 200 -60.0
 IMPROPER 22954 22961 22965 22938 200  60.0
 IMPROPER 22961 22965 22938 22942 200 -60.0
 IMPROPER 22965 22970 22967 22971 200 180.0
 DIHEDRAL 23147 23150 23152 23154 200 0.0
 DIHEDRAL 23154 23157 23159 23161 200 0.0
 DIHEDRAL 23161 23164 23166 23168 200 0.0
 IMPROPER 23123 23112 23115 23117 200 120.0
 IMPROPER 23105 23078 23082 23086 200  60.0
 IMPROPER 23078 23082 23086 23094 200 -60.0
 IMPROPER 23082 23086 23094 23101 200  60.0
 IMPROPER 23086 23094 23101 23105 200 -60.0
 IMPROPER 23094 23101 23105 23078 200  60.0
 IMPROPER 23101 23105 23078 23082 200 -60.0
 IMPROPER 23105 23110 23107 23111 200 180.0
 DIHEDRAL 23268 23271 23273 23275 200 0.0
 IMPROPER 23244 23233 23236 23238 200 120.0
 DIHEDRAL 23393 23396 23398 23400 200 0.0
 IMPROPER 23369 23358 23361 23363 200 120.0
 DIHEDRAL 23537 23540 23542 23544 200 0.0
 DIHEDRAL 23544 23547 23549 23551 200 0.0
 DIHEDRAL 23551 23554 23556 23558 200 0.0
 IMPROPER 23513 23502 23505 23507 200 120.0
 IMPROPER 23495 23468 23472 23476 200  60.0
 IMPROPER 23468 23472 23476 23484 200 -60.0
 IMPROPER 23472 23476 23484 23491 200  60.0
 IMPROPER 23476 23484 23491 23495 200 -60.0
 IMPROPER 23484 23491 23495 23468 200  60.0
 IMPROPER 23491 23495 23468 23472 200 -60.0
 IMPROPER 23495 23500 23497 23501 200 180.0
 DIHEDRAL 23667 23670 23672 23674 200 0.0
 IMPROPER 23643 23632 23635 23637 200 120.0
 DIHEDRAL 23801 23804 23806 23808 200 0.0
 IMPROPER 23777 23766 23769 23771 200 120.0
 DIHEDRAL 23935 23938 23940 23942 200 0.0
 IMPROPER 23911 23900 23903 23905 200 120.0
 DIHEDRAL 24069 24072 24074 24076 200 0.0
 IMPROPER 24045 24034 24037 24039 200 120.0
 DIHEDRAL 24194 24197 24199 24201 200 0.0
 IMPROPER 24170 24159 24162 24164 200 120.0
 DIHEDRAL 24328 24331 24333 24335 200 0.0
 IMPROPER 24304 24293 24296 24298 200 120.0
 DIHEDRAL 24453 24456 24458 24460 200 0.0
 IMPROPER 24429 24418 24421 24423 200 120.0
 DIHEDRAL 24597 24600 24602 24604 200 0.0
 DIHEDRAL 24604 24607 24609 24611 200 0.0
 DIHEDRAL 24611 24614 24616 24618 200 0.0
 IMPROPER 24573 24562 24565 24567 200 120.0
 IMPROPER 24555 24528 24532 24536 200  60.0
 IMPROPER 24528 24532 24536 24544 200 -60.0
 IMPROPER 24532 24536 24544 24551 200  60.0
 IMPROPER 24536 24544 24551 24555 200 -60.0
 IMPROPER 24544 24551 24555 24528 200  60.0
 IMPROPER 24551 24555 24528 24532 200 -60.0
 IMPROPER 24555 24560 24557 24561 200 180.0
 DIHEDRAL 24727 24730 24732 24734 200 0.0
 IMPROPER 24703 24692 24695 24697 200 120.0
 DIHEDRAL 24871 24874 24876 24878 200 0.0
 DIHEDRAL 24878 24881 24883 24885 200 0.0
 DIHEDRAL 24885 24888 24890 24892 200 0.0
 IMPROPER 24847 24836 24839 24841 200 120.0
 IMPROPER 24829 24802 24806 24810 200  60.0
 IMPROPER 24802 24806 24810 24818 200 -60.0
 IMPROPER 24806 24810 24818 24825 200  60.0
 IMPROPER 24810 24818 24825 24829 200 -60.0
 IMPROPER 24818 24825 24829 24802 200  60.0
 IMPROPER 24825 24829 24802 24806 200 -60.0
 IMPROPER 24829 24834 24831 24835 200 180.0
 DIHEDRAL 24992 24995 24997 24999 200 0.0
 IMPROPER 24968 24957 24960 24962 200 120.0
 DIHEDRAL 25126 25129 25131 25133 200 0.0
 IMPROPER 25102 25091 25094 25096 200 120.0
 DIHEDRAL 25251 25254 25256 25258 200 0.0
 IMPROPER 25227 25216 25219 25221 200 120.0
 DIHEDRAL 25385 25388 25390 25392 200 0.0
 IMPROPER 25361 25350 25353 25355 200 120.0
 DIHEDRAL 25519 25522 25524 25526 200 0.0
 IMPROPER 25495 25484 25487 25489 200 120.0
 DIHEDRAL 25653 25656 25658 25660 200 0.0
 IMPROPER 25629 25618 25621 25623 200 120.0
 DIHEDRAL 25778 25781 25783 25785 200 0.0
 IMPROPER 25754 25743 25746 25748 200 120.0
 DIHEDRAL 25903 25906 25908 25910 200 0.0
 IMPROPER 25879 25868 25871 25873 200 120.0
 DIHEDRAL 26037 26040 26042 26044 200 0.0
 IMPROPER 26013 26002 26005 26007 200 120.0
 DIHEDRAL 26162 26165 26167 26169 200 0.0
 IMPROPER 26138 26127 26130 26132 200 120.0
 DIHEDRAL 26296 26299 26301 26303 200 0.0
 IMPROPER 26272 26261 26264 26266 200 120.0
 DIHEDRAL 26430 26433 26435 26437 200 0.0
 IMPROPER 26406 26395 26398 26400 200 120.0
 DIHEDRAL 26564 26567 26569 26571 200 0.0
 IMPROPER 26540 26529 26532 26534 200 120.0
 DIHEDRAL 26698 26701 26703 26705 200 0.0
 IMPROPER 26674 26663 26666 26668 200 120.0
 DIHEDRAL 26823 26826 26828 26830 200 0.0
 IMPROPER 26799 26788 26791 26793 200 120.0
 DIHEDRAL 26957 26960 26962 26964 200 0.0
 IMPROPER 26933 26922 26925 26927 200 120.0
 DIHEDRAL 27101 27104 27106 27108 200 0.0
 DIHEDRAL 27108 27111 27113 27115 200 0.0
 DIHEDRAL 27115 27118 27120 27122 200 0.0
 IMPROPER 27077 27066 27069 27071 200 120.0
 IMPROPER 27059 27032 27036 27040 200  60.0
 IMPROPER 27032 27036 27040 27048 200 -60.0
 IMPROPER 27036 27040 27048 27055 200  60.0
 IMPROPER 27040 27048 27055 27059 200 -60.0
 IMPROPER 27048 27055 27059 27032 200  60.0
 IMPROPER 27055 27059 27032 27036 200 -60.0
 IMPROPER 27059 27064 27061 27065 200 180.0
 DIHEDRAL 27231 27234 27236 27238 200 0.0
 IMPROPER 27207 27196 27199 27201 200 120.0
 DIHEDRAL 27356 27359 27361 27363 200 0.0
 IMPROPER 27332 27321 27324 27326 200 120.0
 DIHEDRAL 27481 27484 27486 27488 200 0.0
 IMPROPER 27457 27446 27449 27451 200 120.0
 DIHEDRAL 27615 27618 27620 27622 200 0.0
 IMPROPER 27591 27580 27583 27585 200 120.0
 DIHEDRAL 27740 27743 27745 27747 200 0.0
 IMPROPER 27716 27705 27708 27710 200 120.0
 DIHEDRAL 27874 27877 27879 27881 200 0.0
 IMPROPER 27850 27839 27842 27844 200 120.0
 DIHEDRAL 27999 28002 28004 28006 200 0.0
 IMPROPER 27975 27964 27967 27969 200 120.0
 DIHEDRAL 28133 28136 28138 28140 200 0.0
 IMPROPER 28109 28098 28101 28103 200 120.0
 DIHEDRAL 28258 28261 28263 28265 200 0.0
 IMPROPER 28234 28223 28226 28228 200 120.0
 DIHEDRAL 28383 28386 28388 28390 200 0.0
 IMPROPER 28359 28348 28351 28353 200 120.0
 DIHEDRAL 28517 28520 28522 28524 200 0.0
 IMPROPER 28493 28482 28485 28487 200 120.0
 DIHEDRAL 28651 28654 28656 28658 200 0.0
 IMPROPER 28627 28616 28619 28621 200 120.0
 DIHEDRAL 28776 28779 28781 28783 200 0.0
 IMPROPER 28752 28741 28744 28746 200 120.0
 DIHEDRAL 28910 28913 28915 28917 200 0.0
 IMPROPER 28886 28875 28878 28880 200 120.0
 DIHEDRAL 29044 29047 29049 29051 200 0.0
 IMPROPER 29020 29009 29012 29014 200 120.0
 DIHEDRAL 29178 29181 29183 29185 200 0.0
 IMPROPER 29154 29143 29146 29148 200 120.0
 DIHEDRAL 29312 29315 29317 29319 200 0.0
 IMPROPER 29288 29277 29280 29282 200 120.0
 DIHEDRAL 29446 29449 29451 29453 200 0.0
 IMPROPER 29422 29411 29414 29416 200 120.0
 DIHEDRAL 29580 29583 29585 29587 200 0.0
 IMPROPER 29556 29545 29548 29550 200 120.0
 DIHEDRAL 29705 29708 29710 29712 200 0.0
 IMPROPER 29681 29670 29673 29675 200 120.0
 DIHEDRAL 29839 29842 29844 29846 200 0.0
 IMPROPER 29815 29804 29807 29809 200 120.0
 DIHEDRAL 29964 29967 29969 29971 200 0.0
 IMPROPER 29940 29929 29932 29934 200 120.0
 DIHEDRAL 30098 30101 30103 30105 200 0.0
 IMPROPER 30074 30063 30066 30068 200 120.0
 DIHEDRAL 30223 30226 30228 30230 200 0.0
 IMPROPER 30199 30188 30191 30193 200 120.0
 DIHEDRAL 30357 30360 30362 30364 200 0.0
 IMPROPER 30333 30322 30325 30327 200 120.0
 DIHEDRAL 30482 30485 30487 30489 200 0.0
 IMPROPER 30458 30447 30450 30452 200 120.0
 DIHEDRAL 30607 30610 30612 30614 200 0.0
 IMPROPER 30583 30572 30575 30577 200 120.0
 DIHEDRAL 30732 30735 30737 30739 200 0.0
 IMPROPER 30708 30697 30700 30702 200 120.0
 DIHEDRAL 30866 30869 30871 30873 200 0.0
 IMPROPER 30842 30831 30834 30836 200 120.0
 DIHEDRAL 30991 30994 30996 30998 200 0.0
 IMPROPER 30967 30956 30959 30961 200 120.0
 DIHEDRAL 31116 31119 31121 31123 200 0.0
 IMPROPER 31092 31081 31084 31086 200 120.0
 DIHEDRAL 31260 31263 31265 31267 200 0.0
 DIHEDRAL 31267 31270 31272 31274 200 0.0
 DIHEDRAL 31274 31277 31279 31281 200 0.0
 IMPROPER 31236 31225 31228 31230 200 120.0
 IMPROPER 31218 31191 31195 31199 200  60.0
 IMPROPER 31191 31195 31199 31207 200 -60.0
 IMPROPER 31195 31199 31207 31214 200  60.0
 IMPROPER 31199 31207 31214 31218 200 -60.0
 IMPROPER 31207 31214 31218 31191 200  60.0
 IMPROPER 31214 31218 31191 31195 200 -60.0
 IMPROPER 31218 31223 31220 31224 200 180.0
 DIHEDRAL 31381 31384 31386 31388 200 0.0
 IMPROPER 31357 31346 31349 31351 200 120.0
 DIHEDRAL 31515 31518 31520 31522 200 0.0
 IMPROPER 31491 31480 31483 31485 200 120.0
 DIHEDRAL 31640 31643 31645 31647 200 0.0
 IMPROPER 31616 31605 31608 31610 200 120.0
 DIHEDRAL 31774 31777 31779 31781 200 0.0
 IMPROPER 31750 31739 31742 31744 200 120.0
 DIHEDRAL 31901 31904 31906 31908 200 0.0
 IMPROPER 31877 31866 31869 31871 200 120.0
 DIHEDRAL 32035 32038 32040 32042 200 0.0
 IMPROPER 32011 32000 32003 32005 200 120.0
 DIHEDRAL 32169 32172 32174 32176 200 0.0
 IMPROPER 32145 32134 32137 32139 200 120.0
 DIHEDRAL 32303 32306 32308 32310 200 0.0
 IMPROPER 32279 32268 32271 32273 200 120.0
 DIHEDRAL 32437 32440 32442 32444 200 0.0
 IMPROPER 32413 32402 32405 32407 200 120.0
 DIHEDRAL 32571 32574 32576 32578 200 0.0
 IMPROPER 32547 32536 32539 32541 200 120.0
 DIHEDRAL 32696 32699 32701 32703 200 0.0
 IMPROPER 32672 32661 32664 32666 200 120.0
 DIHEDRAL 32830 32833 32835 32837 200 0.0
 IMPROPER 32806 32795 32798 32800 200 120.0
 DIHEDRAL 32957 32960 32962 32964 200 0.0
 IMPROPER 32933 32922 32925 32927 200 120.0
 DIHEDRAL 33091 33094 33096 33098 200 0.0
 IMPROPER 33067 33056 33059 33061 200 120.0
 DIHEDRAL 33216 33219 33221 33223 200 0.0
 IMPROPER 33192 33181 33184 33186 200 120.0
 DIHEDRAL 33350 33353 33355 33357 200 0.0
 IMPROPER 33326 33315 33318 33320 200 120.0
 DIHEDRAL 33484 33487 33489 33491 200 0.0
 IMPROPER 33460 33449 33452 33454 200 120.0
 DIHEDRAL 33628 33631 33633 33635 200 0.0
 DIHEDRAL 33635 33638 33640 33642 200 0.0
 DIHEDRAL 33642 33645 33647 33649 200 0.0
 IMPROPER 33604 33593 33596 33598 200 120.0
 IMPROPER 33586 33559 33563 33567 200  60.0
 IMPROPER 33559 33563 33567 33575 200 -60.0
 IMPROPER 33563 33567 33575 33582 200  60.0
 IMPROPER 33567 33575 33582 33586 200 -60.0
 IMPROPER 33575 33582 33586 33559 200  60.0
 IMPROPER 33582 33586 33559 33563 200 -60.0
 IMPROPER 33586 33591 33588 33592 200 180.0
 DIHEDRAL 33758 33761 33763 33765 200 0.0
 IMPROPER 33734 33723 33726 33728 200 120.0
 DIHEDRAL 33892 33895 33897 33899 200 0.0
 IMPROPER 33868 33857 33860 33862 200 120.0
 DIHEDRAL 34026 34029 34031 34033 200 0.0
 IMPROPER 34002 33991 33994 33996 200 120.0
 DIHEDRAL 34160 34163 34165 34167 200 0.0
 IMPROPER 34136 34125 34128 34130 200 120.0
 DIHEDRAL 34285 34288 34290 34292 200 0.0
 IMPROPER 34261 34250 34253 34255 200 120.0
 DIHEDRAL 34412 34415 34417 34419 200 0.0
 IMPROPER 34388 34377 34380 34382 200 120.0
 DIHEDRAL 34546 34549 34551 34553 200 0.0
 IMPROPER 34522 34511 34514 34516 200 120.0
 DIHEDRAL 34680 34683 34685 34687 200 0.0
 IMPROPER 34656 34645 34648 34650 200 120.0
 DIHEDRAL 34814 34817 34819 34821 200 0.0
 IMPROPER 34790 34779 34782 34784 200 120.0
 DIHEDRAL 34939 34942 34944 34946 200 0.0
 IMPROPER 34915 34904 34907 34909 200 120.0
 DIHEDRAL 35073 35076 35078 35080 200 0.0
 IMPROPER 35049 35038 35041 35043 200 120.0
 DIHEDRAL 35198 35201 35203 35205 200 0.0
 IMPROPER 35174 35163 35166 35168 200 120.0
 DIHEDRAL 35332 35335 35337 35339 200 0.0
 IMPROPER 35308 35297 35300 35302 200 120.0
 DIHEDRAL 35457 35460 35462 35464 200 0.0
 IMPROPER 35433 35422 35425 35427 200 120.0
 DIHEDRAL 35591 35594 35596 35598 200 0.0
 IMPROPER 35567 35556 35559 35561 200 120.0
 DIHEDRAL 35735 35738 35740 35742 200 0.0
 DIHEDRAL 35742 35745 35747 35749 200 0.0
 DIHEDRAL 35749 35752 35754 35756 200 0.0
 IMPROPER 35711 35700 35703 35705 200 120.0
 IMPROPER 35693 35666 35670 35674 200  60.0
 IMPROPER 35666 35670 35674 35682 200 -60.0
 IMPROPER 35670 35674 35682 35689 200  60.0
 IMPROPER 35674 35682 35689 35693 200 -60.0
 IMPROPER 35682 35689 35693 35666 200  60.0
 IMPROPER 35689 35693 35666 35670 200 -60.0
 IMPROPER 35693 35698 35695 35699 200 180.0
 DIHEDRAL 35865 35868 35870 35872 200 0.0
 IMPROPER 35841 35830 35833 35835 200 120.0
 DIHEDRAL 35999 36002 36004 36006 200 0.0
 IMPROPER 35975 35964 35967 35969 200 120.0
 DIHEDRAL 36133 36136 36138 36140 200 0.0
 IMPROPER 36109 36098 36101 36103 200 120.0
 DIHEDRAL 36267 36270 36272 36274 200 0.0
 IMPROPER 36243 36232 36235 36237 200 120.0
 DIHEDRAL 36401 36404 36406 36408 200 0.0
 IMPROPER 36377 36366 36369 36371 200 120.0
 DIHEDRAL 36535 36538 36540 36542 200 0.0
 IMPROPER 36511 36500 36503 36505 200 120.0
 DIHEDRAL 36679 36682 36684 36686 200 0.0
 DIHEDRAL 36686 36689 36691 36693 200 0.0
 DIHEDRAL 36693 36696 36698 36700 200 0.0
 IMPROPER 36655 36644 36647 36649 200 120.0
 IMPROPER 36637 36610 36614 36618 200  60.0
 IMPROPER 36610 36614 36618 36626 200 -60.0
 IMPROPER 36614 36618 36626 36633 200  60.0
 IMPROPER 36618 36626 36633 36637 200 -60.0
 IMPROPER 36626 36633 36637 36610 200  60.0
 IMPROPER 36633 36637 36610 36614 200 -60.0
 IMPROPER 36637 36642 36639 36643 200 180.0
 DIHEDRAL 36809 36812 36814 36816 200 0.0
 IMPROPER 36785 36774 36777 36779 200 120.0
 DIHEDRAL 36953 36956 36958 36960 200 0.0
 DIHEDRAL 36960 36963 36965 36967 200 0.0
 DIHEDRAL 36967 36970 36972 36974 200 0.0
 IMPROPER 36929 36918 36921 36923 200 120.0
 IMPROPER 36911 36884 36888 36892 200  60.0
 IMPROPER 36884 36888 36892 36900 200 -60.0
 IMPROPER 36888 36892 36900 36907 200  60.0
 IMPROPER 36892 36900 36907 36911 200 -60.0
 IMPROPER 36900 36907 36911 36884 200  60.0
 IMPROPER 36907 36911 36884 36888 200 -60.0
 IMPROPER 36911 36916 36913 36917 200 180.0
 DIHEDRAL 37074 37077 37079 37081 200 0.0
 IMPROPER 37050 37039 37042 37044 200 120.0
 DIHEDRAL 37208 37211 37213 37215 200 0.0
 IMPROPER 37184 37173 37176 37178 200 120.0
 DIHEDRAL 37333 37336 37338 37340 200 0.0
 IMPROPER 37309 37298 37301 37303 200 120.0
 DIHEDRAL 37477 37480 37482 37484 200 0.0
 DIHEDRAL 37484 37487 37489 37491 200 0.0
 DIHEDRAL 37491 37494 37496 37498 200 0.0
 IMPROPER 37453 37442 37445 37447 200 120.0
 IMPROPER 37435 37408 37412 37416 200  60.0
 IMPROPER 37408 37412 37416 37424 200 -60.0
 IMPROPER 37412 37416 37424 37431 200  60.0
 IMPROPER 37416 37424 37431 37435 200 -60.0
 IMPROPER 37424 37431 37435 37408 200  60.0
 IMPROPER 37431 37435 37408 37412 200 -60.0
 IMPROPER 37435 37440 37437 37441 200 180.0
 DIHEDRAL 37607 37610 37612 37614 200 0.0
 IMPROPER 37583 37572 37575 37577 200 120.0
 DIHEDRAL 37741 37744 37746 37748 200 0.0
 IMPROPER 37717 37706 37709 37711 200 120.0
 DIHEDRAL 37875 37878 37880 37882 200 0.0
 IMPROPER 37851 37840 37843 37845 200 120.0
 DIHEDRAL 38000 38003 38005 38007 200 0.0
 IMPROPER 37976 37965 37968 37970 200 120.0
 DIHEDRAL 38134 38137 38139 38141 200 0.0
 IMPROPER 38110 38099 38102 38104 200 120.0
 DIHEDRAL 38278 38281 38283 38285 200 0.0
 DIHEDRAL 38285 38288 38290 38292 200 0.0
 DIHEDRAL 38292 38295 38297 38299 200 0.0
 IMPROPER 38254 38243 38246 38248 200 120.0
 IMPROPER 38236 38209 38213 38217 200  60.0
 IMPROPER 38209 38213 38217 38225 200 -60.0
 IMPROPER 38213 38217 38225 38232 200  60.0
 IMPROPER 38217 38225 38232 38236 200 -60.0
 IMPROPER 38225 38232 38236 38209 200  60.0
 IMPROPER 38232 38236 38209 38213 200 -60.0
 IMPROPER 38236 38241 38238 38242 200 180.0
 DIHEDRAL 38399 38402 38404 38406 200 0.0
 IMPROPER 38375 38364 38367 38369 200 120.0
 DIHEDRAL 38533 38536 38538 38540 200 0.0
 IMPROPER 38509 38498 38501 38503 200 120.0
 DIHEDRAL 38677 38680 38682 38684 200 0.0
 DIHEDRAL 38684 38687 38689 38691 200 0.0
 DIHEDRAL 38691 38694 38696 38698 200 0.0
 IMPROPER 38653 38642 38645 38647 200 120.0
 IMPROPER 38635 38608 38612 38616 200  60.0
 IMPROPER 38608 38612 38616 38624 200 -60.0
 IMPROPER 38612 38616 38624 38631 200  60.0
 IMPROPER 38616 38624 38631 38635 200 -60.0
 IMPROPER 38624 38631 38635 38608 200  60.0
 IMPROPER 38631 38635 38608 38612 200 -60.0
 IMPROPER 38635 38640 38637 38641 200 180.0
 DIHEDRAL 38807 38810 38812 38814 200 0.0
 IMPROPER 38783 38772 38775 38777 200 120.0
 DIHEDRAL 38932 38935 38937 38939 200 0.0
 IMPROPER 38908 38897 38900 38902 200 120.0
 DIHEDRAL 39066 39069 39071 39073 200 0.0
 IMPROPER 39042 39031 39034 39036 200 120.0
 DIHEDRAL 39200 39203 39205 39207 200 0.0
 IMPROPER 39176 39165 39168 39170 200 120.0
 DIHEDRAL 39334 39337 39339 39341 200 0.0
 IMPROPER 39310 39299 39302 39304 200 120.0
 DIHEDRAL 39468 39471 39473 39475 200 0.0
 IMPROPER 39444 39433 39436 39438 200 120.0
 DIHEDRAL 39602 39605 39607 39609 200 0.0
 IMPROPER 39578 39567 39570 39572 200 120.0
 DIHEDRAL 39736 39739 39741 39743 200 0.0
 IMPROPER 39712 39701 39704 39706 200 120.0
 DIHEDRAL 39870 39873 39875 39877 200 0.0
 IMPROPER 39846 39835 39838 39840 200 120.0
 DIHEDRAL 40004 40007 40009 40011 200 0.0
 IMPROPER 39980 39969 39972 39974 200 120.0
 DIHEDRAL 40138 40141 40143 40145 200 0.0
 IMPROPER 40114 40103 40106 40108 200 120.0
 DIHEDRAL 40263 40266 40268 40270 200 0.0
 IMPROPER 40239 40228 40231 40233 200 120.0
 DIHEDRAL 40388 40391 40393 40395 200 0.0
 IMPROPER 40364 40353 40356 40358 200 120.0
 DIHEDRAL 40522 40525 40527 40529 200 0.0
 IMPROPER 40498 40487 40490 40492 200 120.0
 DIHEDRAL 40647 40650 40652 40654 200 0.0
 IMPROPER 40623 40612 40615 40617 200 120.0
 DIHEDRAL 40772 40775 40777 40779 200 0.0
 IMPROPER 40748 40737 40740 40742 200 120.0
 DIHEDRAL 40906 40909 40911 40913 200 0.0
 IMPROPER 40882 40871 40874 40876 200 120.0
 DIHEDRAL 41031 41034 41036 41038 200 0.0
 IMPROPER 41007 40996 40999 41001 200 120.0
 DIHEDRAL 41165 41168 41170 41172 200 0.0
 IMPROPER 41141 41130 41133 41135 200 120.0
 DIHEDRAL 41290 41293 41295 41297 200 0.0
 IMPROPER 41266 41255 41258 41260 200 120.0
 DIHEDRAL 41424 41427 41429 41431 200 0.0
 IMPROPER 41400 41389 41392 41394 200 120.0
 DIHEDRAL 41549 41552 41554 41556 200 0.0
 IMPROPER 41525 41514 41517 41519 200 120.0
 DIHEDRAL 41683 41686 41688 41690 200 0.0
 IMPROPER 41659 41648 41651 41653 200 120.0
 DIHEDRAL 41817 41820 41822 41824 200 0.0
 IMPROPER 41793 41782 41785 41787 200 120.0
 DIHEDRAL 41961 41964 41966 41968 200 0.0
 DIHEDRAL 41968 41971 41973 41975 200 0.0
 DIHEDRAL 41975 41978 41980 41982 200 0.0
 IMPROPER 41937 41926 41929 41931 200 120.0
 IMPROPER 41919 41892 41896 41900 200  60.0
 IMPROPER 41892 41896 41900 41908 200 -60.0
 IMPROPER 41896 41900 41908 41915 200  60.0
 IMPROPER 41900 41908 41915 41919 200 -60.0
 IMPROPER 41908 41915 41919 41892 200  60.0
 IMPROPER 41915 41919 41892 41896 200 -60.0
 IMPROPER 41919 41924 41921 41925 200 180.0
 DIHEDRAL 42091 42094 42096 42098 200 0.0
 IMPROPER 42067 42056 42059 42061 200 120.0
 DIHEDRAL 42225 42228 42230 42232 200 0.0
 IMPROPER 42201 42190 42193 42195 200 120.0
 DIHEDRAL 42369 42372 42374 42376 200 0.0
 DIHEDRAL 42376 42379 42381 42383 200 0.0
 DIHEDRAL 42383 42386 42388 42390 200 0.0
 IMPROPER 42345 42334 42337 42339 200 120.0
 IMPROPER 42327 42300 42304 42308 200  60.0
 IMPROPER 42300 42304 42308 42316 200 -60.0
 IMPROPER 42304 42308 42316 42323 200  60.0
 IMPROPER 42308 42316 42323 42327 200 -60.0
 IMPROPER 42316 42323 42327 42300 200  60.0
 IMPROPER 42323 42327 42300 42304 200 -60.0
 IMPROPER 42327 42332 42329 42333 200 180.0
 DIHEDRAL 42509 42512 42514 42516 200 0.0
 DIHEDRAL 42516 42519 42521 42523 200 0.0
 DIHEDRAL 42523 42526 42528 42530 200 0.0
 IMPROPER 42485 42474 42477 42479 200 120.0
 IMPROPER 42467 42440 42444 42448 200  60.0
 IMPROPER 42440 42444 42448 42456 200 -60.0
 IMPROPER 42444 42448 42456 42463 200  60.0
 IMPROPER 42448 42456 42463 42467 200 -60.0
 IMPROPER 42456 42463 42467 42440 200  60.0
 IMPROPER 42463 42467 42440 42444 200 -60.0
 IMPROPER 42467 42472 42469 42473 200 180.0
 DIHEDRAL 42639 42642 42644 42646 200 0.0
 IMPROPER 42615 42604 42607 42609 200 120.0
 DIHEDRAL 42773 42776 42778 42780 200 0.0
 IMPROPER 42749 42738 42741 42743 200 120.0
 DIHEDRAL 42898 42901 42903 42905 200 0.0
 IMPROPER 42874 42863 42866 42868 200 120.0
 DIHEDRAL 43023 43026 43028 43030 200 0.0
 IMPROPER 42999 42988 42991 42993 200 120.0
 DIHEDRAL 43157 43160 43162 43164 200 0.0
 IMPROPER 43133 43122 43125 43127 200 120.0
 DIHEDRAL 43291 43294 43296 43298 200 0.0
 IMPROPER 43267 43256 43259 43261 200 120.0
 DIHEDRAL 43416 43419 43421 43423 200 0.0
 IMPROPER 43392 43381 43384 43386 200 120.0
 DIHEDRAL 43541 43544 43546 43548 200 0.0
 IMPROPER 43517 43506 43509 43511 200 120.0
 DIHEDRAL 43675 43678 43680 43682 200 0.0
 IMPROPER 43651 43640 43643 43645 200 120.0
 DIHEDRAL 43809 43812 43814 43816 200 0.0
 IMPROPER 43785 43774 43777 43779 200 120.0
 DIHEDRAL 43934 43937 43939 43941 200 0.0
 IMPROPER 43910 43899 43902 43904 200 120.0
 DIHEDRAL 44068 44071 44073 44075 200 0.0
 IMPROPER 44044 44033 44036 44038 200 120.0
 DIHEDRAL 44202 44205 44207 44209 200 0.0
 IMPROPER 44178 44167 44170 44172 200 120.0
 DIHEDRAL 44327 44330 44332 44334 200 0.0
 IMPROPER 44303 44292 44295 44297 200 120.0
 DIHEDRAL 44454 44457 44459 44461 200 0.0
 IMPROPER 44430 44419 44422 44424 200 120.0
 DIHEDRAL 44579 44582 44584 44586 200 0.0
 IMPROPER 44555 44544 44547 44549 200 120.0
 DIHEDRAL 44713 44716 44718 44720 200 0.0
 IMPROPER 44689 44678 44681 44683 200 120.0
 DIHEDRAL 44847 44850 44852 44854 200 0.0
 IMPROPER 44823 44812 44815 44817 200 120.0
 DIHEDRAL 44972 44975 44977 44979 200 0.0
 IMPROPER 44948 44937 44940 44942 200 120.0
 DIHEDRAL 45106 45109 45111 45113 200 0.0
 IMPROPER 45082 45071 45074 45076 200 120.0
 DIHEDRAL 45240 45243 45245 45247 200 0.0
 IMPROPER 45216 45205 45208 45210 200 120.0
 DIHEDRAL 45365 45368 45370 45372 200 0.0
 IMPROPER 45341 45330 45333 45335 200 120.0
 DIHEDRAL 45490 45493 45495 45497 200 0.0
 IMPROPER 45466 45455 45458 45460 200 120.0
 DIHEDRAL 45624 45627 45629 45631 200 0.0
 IMPROPER 45600 45589 45592 45594 200 120.0
 DIHEDRAL 45758 45761 45763 45765 200 0.0
 IMPROPER 45734 45723 45726 45728 200 120.0
 DIHEDRAL 45892 45895 45897 45899 200 0.0
 IMPROPER 45868 45857 45860 45862 200 120.0
 DIHEDRAL 46017 46020 46022 46024 200 0.0
 IMPROPER 45993 45982 45985 45987 200 120.0
 DIHEDRAL 46151 46154 46156 46158 200 0.0
 IMPROPER 46127 46116 46119 46121 200 120.0
 DIHEDRAL 46276 46279 46281 46283 200 0.0
 IMPROPER 46252 46241 46244 46246 200 120.0
 DIHEDRAL 46410 46413 46415 46417 200 0.0
 IMPROPER 46386 46375 46378 46380 200 120.0
 DIHEDRAL 46535 46538 46540 46542 200 0.0
 IMPROPER 46511 46500 46503 46505 200 120.0
 DIHEDRAL 46660 46663 46665 46667 200 0.0
 IMPROPER 46636 46625 46628 46630 200 120.0
 DIHEDRAL 46785 46788 46790 46792 200 0.0
 IMPROPER 46761 46750 46753 46755 200 120.0
 DIHEDRAL 46919 46922 46924 46926 200 0.0
 IMPROPER 46895 46884 46887 46889 200 120.0
 DIHEDRAL 47053 47056 47058 47060 200 0.0
 IMPROPER 47029 47018 47021 47023 200 120.0
 DIHEDRAL 47187 47190 47192 47194 200 0.0
 IMPROPER 47163 47152 47155 47157 200 120.0
 DIHEDRAL 47312 47315 47317 47319 200 0.0
 IMPROPER 47288 47277 47280 47282 200 120.0
 DIHEDRAL 47446 47449 47451 47453 200 0.0
 IMPROPER 47422 47411 47414 47416 200 120.0
 DIHEDRAL 47571 47574 47576 47578 200 0.0
 IMPROPER 47547 47536 47539 47541 200 120.0
 DIHEDRAL 47705 47708 47710 47712 200 0.0
 IMPROPER 47681 47670 47673 47675 200 120.0
 DIHEDRAL 47839 47842 47844 47846 200 0.0
 IMPROPER 47815 47804 47807 47809 200 120.0
 DIHEDRAL 47973 47976 47978 47980 200 0.0
 IMPROPER 47949 47938 47941 47943 200 120.0
 DIHEDRAL 48098 48101 48103 48105 200 0.0
 IMPROPER 48074 48063 48066 48068 200 120.0
 DIHEDRAL 48232 48235 48237 48239 200 0.0
 IMPROPER 48208 48197 48200 48202 200 120.0
 DIHEDRAL 48366 48369 48371 48373 200 0.0
 IMPROPER 48342 48331 48334 48336 200 120.0
 DIHEDRAL 48500 48503 48505 48507 200 0.0
 IMPROPER 48476 48465 48468 48470 200 120.0
 DIHEDRAL 48634 48637 48639 48641 200 0.0
 IMPROPER 48610 48599 48602 48604 200 120.0
 DIHEDRAL 48768 48771 48773 48775 200 0.0
 IMPROPER 48744 48733 48736 48738 200 120.0
 DIHEDRAL 48902 48905 48907 48909 200 0.0
 IMPROPER 48878 48867 48870 48872 200 120.0
 DIHEDRAL 49036 49039 49041 49043 200 0.0
 IMPROPER 49012 49001 49004 49006 200 120.0
 DIHEDRAL 49170 49173 49175 49177 200 0.0
 IMPROPER 49146 49135 49138 49140 200 120.0
 DIHEDRAL 49304 49307 49309 49311 200 0.0
 IMPROPER 49280 49269 49272 49274 200 120.0
 DIHEDRAL 49429 49432 49434 49436 200 0.0
 IMPROPER 49405 49394 49397 49399 200 120.0
 DIHEDRAL 49556 49559 49561 49563 200 0.0
 IMPROPER 49532 49521 49524 49526 200 120.0
 DIHEDRAL 49700 49703 49705 49707 200 0.0
 DIHEDRAL 49707 49710 49712 49714 200 0.0
 DIHEDRAL 49714 49717 49719 49721 200 0.0
 IMPROPER 49676 49665 49668 49670 200 120.0
 IMPROPER 49658 49631 49635 49639 200  60.0
 IMPROPER 49631 49635 49639 49647 200 -60.0
 IMPROPER 49635 49639 49647 49654 200  60.0
 IMPROPER 49639 49647 49654 49658 200 -60.0
 IMPROPER 49647 49654 49658 49631 200  60.0
 IMPROPER 49654 49658 49631 49635 200 -60.0
 IMPROPER 49658 49663 49660 49664 200 180.0
 DIHEDRAL 49830 49833 49835 49837 200 0.0
 IMPROPER 49806 49795 49798 49800 200 120.0
 DIHEDRAL 49974 49977 49979 49981 200 0.0
 DIHEDRAL 49981 49984 49986 49988 200 0.0
 DIHEDRAL 49988 49991 49993 49995 200 0.0
 IMPROPER 49950 49939 49942 49944 200 120.0
 IMPROPER 49932 49905 49909 49913 200  60.0
 IMPROPER 49905 49909 49913 49921 200 -60.0
 IMPROPER 49909 49913 49921 49928 200  60.0
 IMPROPER 49913 49921 49928 49932 200 -60.0
 IMPROPER 49921 49928 49932 49905 200  60.0
 IMPROPER 49928 49932 49905 49909 200 -60.0
 IMPROPER 49932 49937 49934 49938 200 180.0
 DIHEDRAL 50104 50107 50109 50111 200 0.0
 IMPROPER 50080 50069 50072 50074 200 120.0
 DIHEDRAL 50238 50241 50243 50245 200 0.0
 IMPROPER 50214 50203 50206 50208 200 120.0
 DIHEDRAL 50363 50366 50368 50370 200 0.0
 IMPROPER 50339 50328 50331 50333 200 120.0
 DIHEDRAL 50497 50500 50502 50504 200 0.0
 IMPROPER 50473 50462 50465 50467 200 120.0
 DIHEDRAL 50622 50625 50627 50629 200 0.0
 IMPROPER 50598 50587 50590 50592 200 120.0
 DIHEDRAL 50747 50750 50752 50754 200 0.0
 IMPROPER 50723 50712 50715 50717 200 120.0
 DIHEDRAL 50881 50884 50886 50888 200 0.0
 IMPROPER 50857 50846 50849 50851 200 120.0
 DIHEDRAL 51015 51018 51020 51022 200 0.0
 IMPROPER 50991 50980 50983 50985 200 120.0
 DIHEDRAL 51149 51152 51154 51156 200 0.0
 IMPROPER 51125 51114 51117 51119 200 120.0
 DIHEDRAL 51283 51286 51288 51290 200 0.0
 IMPROPER 51259 51248 51251 51253 200 120.0
 DIHEDRAL 51408 51411 51413 51415 200 0.0
 IMPROPER 51384 51373 51376 51378 200 120.0
 DIHEDRAL 51542 51545 51547 51549 200 0.0
 IMPROPER 51518 51507 51510 51512 200 120.0
 DIHEDRAL 51686 51689 51691 51693 200 0.0
 DIHEDRAL 51693 51696 51698 51700 200 0.0
 DIHEDRAL 51700 51703 51705 51707 200 0.0
 IMPROPER 51662 51651 51654 51656 200 120.0
 IMPROPER 51644 51617 51621 51625 200  60.0
 IMPROPER 51617 51621 51625 51633 200 -60.0
 IMPROPER 51621 51625 51633 51640 200  60.0
 IMPROPER 51625 51633 51640 51644 200 -60.0
 IMPROPER 51633 51640 51644 51617 200  60.0
 IMPROPER 51640 51644 51617 51621 200 -60.0
 IMPROPER 51644 51649 51646 51650 200 180.0
 DIHEDRAL 51816 51819 51821 51823 200 0.0
 IMPROPER 51792 51781 51784 51786 200 120.0
 DIHEDRAL 51950 51953 51955 51957 200 0.0
 IMPROPER 51926 51915 51918 51920 200 120.0
 DIHEDRAL 52075 52078 52080 52082 200 0.0
 IMPROPER 52051 52040 52043 52045 200 120.0
 DIHEDRAL 52209 52212 52214 52216 200 0.0
 IMPROPER 52185 52174 52177 52179 200 120.0
 DIHEDRAL 52334 52337 52339 52341 200 0.0
 IMPROPER 52310 52299 52302 52304 200 120.0
 DIHEDRAL 52459 52462 52464 52466 200 0.0
 IMPROPER 52435 52424 52427 52429 200 120.0
 DIHEDRAL 52593 52596 52598 52600 200 0.0
 IMPROPER 52569 52558 52561 52563 200 120.0
 DIHEDRAL 52737 52740 52742 52744 200 0.0
 DIHEDRAL 52744 52747 52749 52751 200 0.0
 DIHEDRAL 52751 52754 52756 52758 200 0.0
 IMPROPER 52713 52702 52705 52707 200 120.0
 IMPROPER 52695 52668 52672 52676 200  60.0
 IMPROPER 52668 52672 52676 52684 200 -60.0
 IMPROPER 52672 52676 52684 52691 200  60.0
 IMPROPER 52676 52684 52691 52695 200 -60.0
 IMPROPER 52684 52691 52695 52668 200  60.0
 IMPROPER 52691 52695 52668 52672 200 -60.0
 IMPROPER 52695 52700 52697 52701 200 180.0
 DIHEDRAL 52858 52861 52863 52865 200 0.0
 IMPROPER 52834 52823 52826 52828 200 120.0
 DIHEDRAL 52992 52995 52997 52999 200 0.0
 IMPROPER 52968 52957 52960 52962 200 120.0
 DIHEDRAL 53117 53120 53122 53124 200 0.0
 IMPROPER 53093 53082 53085 53087 200 120.0
 DIHEDRAL 53242 53245 53247 53249 200 0.0
 IMPROPER 53218 53207 53210 53212 200 120.0
 DIHEDRAL 53376 53379 53381 53383 200 0.0
 IMPROPER 53352 53341 53344 53346 200 120.0
 DIHEDRAL 53510 53513 53515 53517 200 0.0
 IMPROPER 53486 53475 53478 53480 200 120.0
 DIHEDRAL 53644 53647 53649 53651 200 0.0
 IMPROPER 53620 53609 53612 53614 200 120.0
 DIHEDRAL 53788 53791 53793 53795 200 0.0
 DIHEDRAL 53795 53798 53800 53802 200 0.0
 DIHEDRAL 53802 53805 53807 53809 200 0.0
 IMPROPER 53764 53753 53756 53758 200 120.0
 IMPROPER 53746 53719 53723 53727 200  60.0
 IMPROPER 53719 53723 53727 53735 200 -60.0
 IMPROPER 53723 53727 53735 53742 200  60.0
 IMPROPER 53727 53735 53742 53746 200 -60.0
 IMPROPER 53735 53742 53746 53719 200  60.0
 IMPROPER 53742 53746 53719 53723 200 -60.0
 IMPROPER 53746 53751 53748 53752 200 180.0
 DIHEDRAL 53918 53921 53923 53925 200 0.0
 IMPROPER 53894 53883 53886 53888 200 120.0
 DIHEDRAL 54052 54055 54057 54059 200 0.0
 IMPROPER 54028 54017 54020 54022 200 120.0
 DIHEDRAL 54186 54189 54191 54193 200 0.0
 IMPROPER 54162 54151 54154 54156 200 120.0
 DIHEDRAL 54320 54323 54325 54327 200 0.0
 IMPROPER 54296 54285 54288 54290 200 120.0
 DIHEDRAL 54445 54448 54450 54452 200 0.0
 IMPROPER 54421 54410 54413 54415 200 120.0
 DIHEDRAL 54570 54573 54575 54577 200 0.0
 IMPROPER 54546 54535 54538 54540 200 120.0
 DIHEDRAL 54704 54707 54709 54711 200 0.0
 IMPROPER 54680 54669 54672 54674 200 120.0
 DIHEDRAL 54838 54841 54843 54845 200 0.0
 IMPROPER 54814 54803 54806 54808 200 120.0
 DIHEDRAL 54982 54985 54987 54989 200 0.0
 DIHEDRAL 54989 54992 54994 54996 200 0.0
 DIHEDRAL 54996 54999 55001 55003 200 0.0
 IMPROPER 54958 54947 54950 54952 200 120.0
 IMPROPER 54940 54913 54917 54921 200  60.0
 IMPROPER 54913 54917 54921 54929 200 -60.0
 IMPROPER 54917 54921 54929 54936 200  60.0
 IMPROPER 54921 54929 54936 54940 200 -60.0
 IMPROPER 54929 54936 54940 54913 200  60.0
 IMPROPER 54936 54940 54913 54917 200 -60.0
 IMPROPER 54940 54945 54942 54946 200 180.0
 DIHEDRAL 55112 55115 55117 55119 200 0.0
 IMPROPER 55088 55077 55080 55082 200 120.0
 DIHEDRAL 55246 55249 55251 55253 200 0.0
 IMPROPER 55222 55211 55214 55216 200 120.0
 DIHEDRAL 55371 55374 55376 55378 200 0.0
 IMPROPER 55347 55336 55339 55341 200 120.0
 DIHEDRAL 55505 55508 55510 55512 200 0.0
 IMPROPER 55481 55470 55473 55475 200 120.0
 DIHEDRAL 55639 55642 55644 55646 200 0.0
 IMPROPER 55615 55604 55607 55609 200 120.0
 DIHEDRAL 55773 55776 55778 55780 200 0.0
 IMPROPER 55749 55738 55741 55743 200 120.0
 DIHEDRAL 55917 55920 55922 55924 200 0.0
 DIHEDRAL 55924 55927 55929 55931 200 0.0
 DIHEDRAL 55931 55934 55936 55938 200 0.0
 IMPROPER 55893 55882 55885 55887 200 120.0
 IMPROPER 55875 55848 55852 55856 200  60.0
 IMPROPER 55848 55852 55856 55864 200 -60.0
 IMPROPER 55852 55856 55864 55871 200  60.0
 IMPROPER 55856 55864 55871 55875 200 -60.0
 IMPROPER 55864 55871 55875 55848 200  60.0
 IMPROPER 55871 55875 55848 55852 200 -60.0
 IMPROPER 55875 55880 55877 55881 200 180.0
 DIHEDRAL 56047 56050 56052 56054 200 0.0
 IMPROPER 56023 56012 56015 56017 200 120.0
 DIHEDRAL 56191 56194 56196 56198 200 0.0
 DIHEDRAL 56198 56201 56203 56205 200 0.0
 DIHEDRAL 56205 56208 56210 56212 200 0.0
 IMPROPER 56167 56156 56159 56161 200 120.0
 IMPROPER 56149 56122 56126 56130 200  60.0
 IMPROPER 56122 56126 56130 56138 200 -60.0
 IMPROPER 56126 56130 56138 56145 200  60.0
 IMPROPER 56130 56138 56145 56149 200 -60.0
 IMPROPER 56138 56145 56149 56122 200  60.0
 IMPROPER 56145 56149 56122 56126 200 -60.0
 IMPROPER 56149 56154 56151 56155 200 180.0
 DIHEDRAL 56321 56324 56326 56328 200 0.0
 IMPROPER 56297 56286 56289 56291 200 120.0
 DIHEDRAL 56465 56468 56470 56472 200 0.0
 DIHEDRAL 56472 56475 56477 56479 200 0.0
 DIHEDRAL 56479 56482 56484 56486 200 0.0
 IMPROPER 56441 56430 56433 56435 200 120.0
 IMPROPER 56423 56396 56400 56404 200  60.0
 IMPROPER 56396 56400 56404 56412 200 -60.0
 IMPROPER 56400 56404 56412 56419 200  60.0
 IMPROPER 56404 56412 56419 56423 200 -60.0
 IMPROPER 56412 56419 56423 56396 200  60.0
 IMPROPER 56419 56423 56396 56400 200 -60.0
 IMPROPER 56423 56428 56425 56429 200 180.0
 DIHEDRAL 56595 56598 56600 56602 200 0.0
 IMPROPER 56571 56560 56563 56565 200 120.0
 DIHEDRAL 56729 56732 56734 56736 200 0.0
 IMPROPER 56705 56694 56697 56699 200 120.0
 DIHEDRAL 56854 56857 56859 56861 200 0.0
 IMPROPER 56830 56819 56822 56824 200 120.0
 DIHEDRAL 56979 56982 56984 56986 200 0.0
 IMPROPER 56955 56944 56947 56949 200 120.0
 DIHEDRAL 57113 57116 57118 57120 200 0.0
 IMPROPER 57089 57078 57081 57083 200 120.0
 DIHEDRAL 57238 57241 57243 57245 200 0.0
 IMPROPER 57214 57203 57206 57208 200 120.0
 DIHEDRAL 57372 57375 57377 57379 200 0.0
 IMPROPER 57348 57337 57340 57342 200 120.0
 DIHEDRAL 57497 57500 57502 57504 200 0.0
 IMPROPER 57473 57462 57465 57467 200 120.0
 DIHEDRAL 57622 57625 57627 57629 200 0.0
 IMPROPER 57598 57587 57590 57592 200 120.0
 DIHEDRAL 57766 57769 57771 57773 200 0.0
 DIHEDRAL 57773 57776 57778 57780 200 0.0
 DIHEDRAL 57780 57783 57785 57787 200 0.0
 IMPROPER 57742 57731 57734 57736 200 120.0
 IMPROPER 57724 57697 57701 57705 200  60.0
 IMPROPER 57697 57701 57705 57713 200 -60.0
 IMPROPER 57701 57705 57713 57720 200  60.0
 IMPROPER 57705 57713 57720 57724 200 -60.0
 IMPROPER 57713 57720 57724 57697 200  60.0
 IMPROPER 57720 57724 57697 57701 200 -60.0
 IMPROPER 57724 57729 57726 57730 200 180.0
 DIHEDRAL 57896 57899 57901 57903 200 0.0
 IMPROPER 57872 57861 57864 57866 200 120.0
 DIHEDRAL 58030 58033 58035 58037 200 0.0
 IMPROPER 58006 57995 57998 58000 200 120.0
 DIHEDRAL 58164 58167 58169 58171 200 0.0
 IMPROPER 58140 58129 58132 58134 200 120.0
 DIHEDRAL 58289 58292 58294 58296 200 0.0
 IMPROPER 58265 58254 58257 58259 200 120.0
 DIHEDRAL 58423 58426 58428 58430 200 0.0
 IMPROPER 58399 58388 58391 58393 200 120.0
 DIHEDRAL 58557 58560 58562 58564 200 0.0
 IMPROPER 58533 58522 58525 58527 200 120.0
 DIHEDRAL 58691 58694 58696 58698 200 0.0
 IMPROPER 58667 58656 58659 58661 200 120.0
 DIHEDRAL 58816 58819 58821 58823 200 0.0
 IMPROPER 58792 58781 58784 58786 200 120.0
 DIHEDRAL 58941 58944 58946 58948 200 0.0
 IMPROPER 58917 58906 58909 58911 200 120.0
 DIHEDRAL 59075 59078 59080 59082 200 0.0
 IMPROPER 59051 59040 59043 59045 200 120.0
 DIHEDRAL 59209 59212 59214 59216 200 0.0
 IMPROPER 59185 59174 59177 59179 200 120.0
 DIHEDRAL 59334 59337 59339 59341 200 0.0
 IMPROPER 59310 59299 59302 59304 200 120.0
 DIHEDRAL 59478 59481 59483 59485 200 0.0
 DIHEDRAL 59485 59488 59490 59492 200 0.0
 DIHEDRAL 59492 59495 59497 59499 200 0.0
 IMPROPER 59454 59443 59446 59448 200 120.0
 IMPROPER 59436 59409 59413 59417 200  60.0
 IMPROPER 59409 59413 59417 59425 200 -60.0
 IMPROPER 59413 59417 59425 59432 200  60.0
 IMPROPER 59417 59425 59432 59436 200 -60.0
 IMPROPER 59425 59432 59436 59409 200  60.0
 IMPROPER 59432 59436 59409 59413 200 -60.0
 IMPROPER 59436 59441 59438 59442 200 180.0
 DIHEDRAL 59618 59621 59623 59625 200 0.0
 DIHEDRAL 59625 59628 59630 59632 200 0.0
 DIHEDRAL 59632 59635 59637 59639 200 0.0
 IMPROPER 59594 59583 59586 59588 200 120.0
 IMPROPER 59576 59549 59553 59557 200  60.0
 IMPROPER 59549 59553 59557 59565 200 -60.0
 IMPROPER 59553 59557 59565 59572 200  60.0
 IMPROPER 59557 59565 59572 59576 200 -60.0
 IMPROPER 59565 59572 59576 59549 200  60.0
 IMPROPER 59572 59576 59549 59553 200 -60.0
 IMPROPER 59576 59581 59578 59582 200 180.0
 DIHEDRAL 59748 59751 59753 59755 200 0.0
 IMPROPER 59724 59713 59716 59718 200 120.0
 DIHEDRAL 59882 59885 59887 59889 200 0.0
 IMPROPER 59858 59847 59850 59852 200 120.0
 DIHEDRAL 60016 60019 60021 60023 200 0.0
 IMPROPER 59992 59981 59984 59986 200 120.0
 DIHEDRAL 60141 60144 60146 60148 200 0.0
 IMPROPER 60117 60106 60109 60111 200 120.0
 DIHEDRAL 60285 60288 60290 60292 200 0.0
 DIHEDRAL 60292 60295 60297 60299 200 0.0
 DIHEDRAL 60299 60302 60304 60306 200 0.0
 IMPROPER 60261 60250 60253 60255 200 120.0
 IMPROPER 60243 60216 60220 60224 200  60.0
 IMPROPER 60216 60220 60224 60232 200 -60.0
 IMPROPER 60220 60224 60232 60239 200  60.0
 IMPROPER 60224 60232 60239 60243 200 -60.0
 IMPROPER 60232 60239 60243 60216 200  60.0
 IMPROPER 60239 60243 60216 60220 200 -60.0
 IMPROPER 60243 60248 60245 60249 200 180.0
 DIHEDRAL 60415 60418 60420 60422 200 0.0
 IMPROPER 60391 60380 60383 60385 200 120.0
 DIHEDRAL 60559 60562 60564 60566 200 0.0
 DIHEDRAL 60566 60569 60571 60573 200 0.0
 DIHEDRAL 60573 60576 60578 60580 200 0.0
 IMPROPER 60535 60524 60527 60529 200 120.0
 IMPROPER 60517 60490 60494 60498 200  60.0
 IMPROPER 60490 60494 60498 60506 200 -60.0
 IMPROPER 60494 60498 60506 60513 200  60.0
 IMPROPER 60498 60506 60513 60517 200 -60.0
 IMPROPER 60506 60513 60517 60490 200  60.0
 IMPROPER 60513 60517 60490 60494 200 -60.0
 IMPROPER 60517 60522 60519 60523 200 180.0
 DIHEDRAL 60689 60692 60694 60696 200 0.0
 IMPROPER 60665 60654 60657 60659 200 120.0
 DIHEDRAL 60814 60817 60819 60821 200 0.0
 IMPROPER 60790 60779 60782 60784 200 120.0
 DIHEDRAL 60939 60942 60944 60946 200 0.0
 IMPROPER 60915 60904 60907 60909 200 120.0
 DIHEDRAL 61073 61076 61078 61080 200 0.0
 IMPROPER 61049 61038 61041 61043 200 120.0
 DIHEDRAL 61198 61201 61203 61205 200 0.0
 IMPROPER 61174 61163 61166 61168 200 120.0
 DIHEDRAL 61323 61326 61328 61330 200 0.0
 IMPROPER 61299 61288 61291 61293 200 120.0
 DIHEDRAL 61457 61460 61462 61464 200 0.0
 IMPROPER 61433 61422 61425 61427 200 120.0
 DIHEDRAL 61591 61594 61596 61598 200 0.0
 IMPROPER 61567 61556 61559 61561 200 120.0
 DIHEDRAL 61725 61728 61730 61732 200 0.0
 IMPROPER 61701 61690 61693 61695 200 120.0
 DIHEDRAL 61869 61872 61874 61876 200 0.0
 DIHEDRAL 61876 61879 61881 61883 200 0.0
 DIHEDRAL 61883 61886 61888 61890 200 0.0
 IMPROPER 61845 61834 61837 61839 200 120.0
 IMPROPER 61827 61800 61804 61808 200  60.0
 IMPROPER 61800 61804 61808 61816 200 -60.0
 IMPROPER 61804 61808 61816 61823 200  60.0
 IMPROPER 61808 61816 61823 61827 200 -60.0
 IMPROPER 61816 61823 61827 61800 200  60.0
 IMPROPER 61823 61827 61800 61804 200 -60.0
 IMPROPER 61827 61832 61829 61833 200 180.0
 DIHEDRAL 61999 62002 62004 62006 200 0.0
 IMPROPER 61975 61964 61967 61969 200 120.0
 DIHEDRAL 62133 62136 62138 62140 200 0.0
 IMPROPER 62109 62098 62101 62103 200 120.0
 DIHEDRAL 62258 62261 62263 62265 200 0.0
 IMPROPER 62234 62223 62226 62228 200 120.0
 DIHEDRAL 62383 62386 62388 62390 200 0.0
 IMPROPER 62359 62348 62351 62353 200 120.0
 DIHEDRAL 62517 62520 62522 62524 200 0.0
 IMPROPER 62493 62482 62485 62487 200 120.0
 DIHEDRAL 62642 62645 62647 62649 200 0.0
 IMPROPER 62618 62607 62610 62612 200 120.0
 DIHEDRAL 62776 62779 62781 62783 200 0.0
 IMPROPER 62752 62741 62744 62746 200 120.0
 DIHEDRAL 62910 62913 62915 62917 200 0.0
 IMPROPER 62886 62875 62878 62880 200 120.0
 DIHEDRAL 63044 63047 63049 63051 200 0.0
 IMPROPER 63020 63009 63012 63014 200 120.0
 DIHEDRAL 63178 63181 63183 63185 200 0.0
 IMPROPER 63154 63143 63146 63148 200 120.0
 DIHEDRAL 63312 63315 63317 63319 200 0.0
 IMPROPER 63288 63277 63280 63282 200 120.0
 DIHEDRAL 63446 63449 63451 63453 200 0.0
 IMPROPER 63422 63411 63414 63416 200 120.0
 DIHEDRAL 63580 63583 63585 63587 200 0.0
 IMPROPER 63556 63545 63548 63550 200 120.0
 DIHEDRAL 63714 63717 63719 63721 200 0.0
 IMPROPER 63690 63679 63682 63684 200 120.0
 DIHEDRAL 63848 63851 63853 63855 200 0.0
 IMPROPER 63824 63813 63816 63818 200 120.0
 DIHEDRAL 63973 63976 63978 63980 200 0.0
 IMPROPER 63949 63938 63941 63943 200 120.0
 DIHEDRAL 64098 64101 64103 64105 200 0.0
 IMPROPER 64074 64063 64066 64068 200 120.0
 DIHEDRAL 64223 64226 64228 64230 200 0.0
 IMPROPER 64199 64188 64191 64193 200 120.0
 DIHEDRAL 64357 64360 64362 64364 200 0.0
 IMPROPER 64333 64322 64325 64327 200 120.0
 DIHEDRAL 64491 64494 64496 64498 200 0.0
 IMPROPER 64467 64456 64459 64461 200 120.0
 DIHEDRAL 64616 64619 64621 64623 200 0.0
 IMPROPER 64592 64581 64584 64586 200 120.0
 DIHEDRAL 64741 64744 64746 64748 200 0.0
 IMPROPER 64717 64706 64709 64711 200 120.0
 DIHEDRAL 64875 64878 64880 64882 200 0.0
 IMPROPER 64851 64840 64843 64845 200 120.0
 DIHEDRAL 65009 65012 65014 65016 200 0.0
 IMPROPER 64985 64974 64977 64979 200 120.0
 DIHEDRAL 65153 65156 65158 65160 200 0.0
 DIHEDRAL 65160 65163 65165 65167 200 0.0
 DIHEDRAL 65167 65170 65172 65174 200 0.0
 IMPROPER 65129 65118 65121 65123 200 120.0
 IMPROPER 65111 65084 65088 65092 200  60.0
 IMPROPER 65084 65088 65092 65100 200 -60.0
 IMPROPER 65088 65092 65100 65107 200  60.0
 IMPROPER 65092 65100 65107 65111 200 -60.0
 IMPROPER 65100 65107 65111 65084 200  60.0
 IMPROPER 65107 65111 65084 65088 200 -60.0
 IMPROPER 65111 65116 65113 65117 200 180.0
 DIHEDRAL 65283 65286 65288 65290 200 0.0
 IMPROPER 65259 65248 65251 65253 200 120.0
 DIHEDRAL 65408 65411 65413 65415 200 0.0
 IMPROPER 65384 65373 65376 65378 200 120.0
 DIHEDRAL 65535 65538 65540 65542 200 0.0
 IMPROPER 65511 65500 65503 65505 200 120.0
 DIHEDRAL 65669 65672 65674 65676 200 0.0
 IMPROPER 65645 65634 65637 65639 200 120.0
 DIHEDRAL 65803 65806 65808 65810 200 0.0
 IMPROPER 65779 65768 65771 65773 200 120.0
 DIHEDRAL 65947 65950 65952 65954 200 0.0
 DIHEDRAL 65954 65957 65959 65961 200 0.0
 DIHEDRAL 65961 65964 65966 65968 200 0.0
 IMPROPER 65923 65912 65915 65917 200 120.0
 IMPROPER 65905 65878 65882 65886 200  60.0
 IMPROPER 65878 65882 65886 65894 200 -60.0
 IMPROPER 65882 65886 65894 65901 200  60.0
 IMPROPER 65886 65894 65901 65905 200 -60.0
 IMPROPER 65894 65901 65905 65878 200  60.0
 IMPROPER 65901 65905 65878 65882 200 -60.0
 IMPROPER 65905 65910 65907 65911 200 180.0
 DIHEDRAL 66077 66080 66082 66084 200 0.0
 IMPROPER 66053 66042 66045 66047 200 120.0
 DIHEDRAL 66211 66214 66216 66218 200 0.0
 IMPROPER 66187 66176 66179 66181 200 120.0
 DIHEDRAL 66345 66348 66350 66352 200 0.0
 IMPROPER 66321 66310 66313 66315 200 120.0
 DIHEDRAL 66470 66473 66475 66477 200 0.0
 IMPROPER 66446 66435 66438 66440 200 120.0
 DIHEDRAL 66604 66607 66609 66611 200 0.0
 IMPROPER 66580 66569 66572 66574 200 120.0
 DIHEDRAL 66738 66741 66743 66745 200 0.0
 IMPROPER 66714 66703 66706 66708 200 120.0
 DIHEDRAL 66863 66866 66868 66870 200 0.0
 IMPROPER 66839 66828 66831 66833 200 120.0
 DIHEDRAL 66988 66991 66993 66995 200 0.0
 IMPROPER 66964 66953 66956 66958 200 120.0
 DIHEDRAL 67122 67125 67127 67129 200 0.0
 IMPROPER 67098 67087 67090 67092 200 120.0
 DIHEDRAL 67247 67250 67252 67254 200 0.0
 IMPROPER 67223 67212 67215 67217 200 120.0
 DIHEDRAL 67391 67394 67396 67398 200 0.0
 DIHEDRAL 67398 67401 67403 67405 200 0.0
 DIHEDRAL 67405 67408 67410 67412 200 0.0
 IMPROPER 67367 67356 67359 67361 200 120.0
 IMPROPER 67349 67322 67326 67330 200  60.0
 IMPROPER 67322 67326 67330 67338 200 -60.0
 IMPROPER 67326 67330 67338 67345 200  60.0
 IMPROPER 67330 67338 67345 67349 200 -60.0
 IMPROPER 67338 67345 67349 67322 200  60.0
 IMPROPER 67345 67349 67322 67326 200 -60.0
 IMPROPER 67349 67354 67351 67355 200 180.0
 DIHEDRAL 67521 67524 67526 67528 200 0.0
 IMPROPER 67497 67486 67489 67491 200 120.0
 DIHEDRAL 67665 67668 67670 67672 200 0.0
 DIHEDRAL 67672 67675 67677 67679 200 0.0
 DIHEDRAL 67679 67682 67684 67686 200 0.0
 IMPROPER 67641 67630 67633 67635 200 120.0
 IMPROPER 67623 67596 67600 67604 200  60.0
 IMPROPER 67596 67600 67604 67612 200 -60.0
 IMPROPER 67600 67604 67612 67619 200  60.0
 IMPROPER 67604 67612 67619 67623 200 -60.0
 IMPROPER 67612 67619 67623 67596 200  60.0
 IMPROPER 67619 67623 67596 67600 200 -60.0
 IMPROPER 67623 67628 67625 67629 200 180.0
 DIHEDRAL 67786 67789 67791 67793 200 0.0
 IMPROPER 67762 67751 67754 67756 200 120.0
 DIHEDRAL 67911 67914 67916 67918 200 0.0
 IMPROPER 67887 67876 67879 67881 200 120.0
 DIHEDRAL 68036 68039 68041 68043 200 0.0
 IMPROPER 68012 68001 68004 68006 200 120.0
 DIHEDRAL 68170 68173 68175 68177 200 0.0
 IMPROPER 68146 68135 68138 68140 200 120.0
 DIHEDRAL 68304 68307 68309 68311 200 0.0
 IMPROPER 68280 68269 68272 68274 200 120.0
 DIHEDRAL 68438 68441 68443 68445 200 0.0
 IMPROPER 68414 68403 68406 68408 200 120.0
 DIHEDRAL 68563 68566 68568 68570 200 0.0
 IMPROPER 68539 68528 68531 68533 200 120.0
 DIHEDRAL 68697 68700 68702 68704 200 0.0
 IMPROPER 68673 68662 68665 68667 200 120.0
 DIHEDRAL 68831 68834 68836 68838 200 0.0
 IMPROPER 68807 68796 68799 68801 200 120.0
 DIHEDRAL 68956 68959 68961 68963 200 0.0
 IMPROPER 68932 68921 68924 68926 200 120.0
 DIHEDRAL 69081 69084 69086 69088 200 0.0
 IMPROPER 69057 69046 69049 69051 200 120.0
 DIHEDRAL 69215 69218 69220 69222 200 0.0
 IMPROPER 69191 69180 69183 69185 200 120.0
 DIHEDRAL 69340 69343 69345 69347 200 0.0
 IMPROPER 69316 69305 69308 69310 200 120.0
 DIHEDRAL 69474 69477 69479 69481 200 0.0
 IMPROPER 69450 69439 69442 69444 200 120.0
 DIHEDRAL 69608 69611 69613 69615 200 0.0
 IMPROPER 69584 69573 69576 69578 200 120.0
 DIHEDRAL 69733 69736 69738 69740 200 0.0
 IMPROPER 69709 69698 69701 69703 200 120.0
 DIHEDRAL 69867 69870 69872 69874 200 0.0
 IMPROPER 69843 69832 69835 69837 200 120.0
 DIHEDRAL 70001 70004 70006 70008 200 0.0
 IMPROPER 69977 69966 69969 69971 200 120.0
 DIHEDRAL 70135 70138 70140 70142 200 0.0
 IMPROPER 70111 70100 70103 70105 200 120.0
 DIHEDRAL 70260 70263 70265 70267 200 0.0
 IMPROPER 70236 70225 70228 70230 200 120.0
 DIHEDRAL 70394 70397 70399 70401 200 0.0
 IMPROPER 70370 70359 70362 70364 200 120.0
 DIHEDRAL 70528 70531 70533 70535 200 0.0
 IMPROPER 70504 70493 70496 70498 200 120.0
 DIHEDRAL 70662 70665 70667 70669 200 0.0
 IMPROPER 70638 70627 70630 70632 200 120.0
 DIHEDRAL 70787 70790 70792 70794 200 0.0
 IMPROPER 70763 70752 70755 70757 200 120.0
 DIHEDRAL 70931 70934 70936 70938 200 0.0
 DIHEDRAL 70938 70941 70943 70945 200 0.0
 DIHEDRAL 70945 70948 70950 70952 200 0.0
 IMPROPER 70907 70896 70899 70901 200 120.0
 IMPROPER 70889 70862 70866 70870 200  60.0
 IMPROPER 70862 70866 70870 70878 200 -60.0
 IMPROPER 70866 70870 70878 70885 200  60.0
 IMPROPER 70870 70878 70885 70889 200 -60.0
 IMPROPER 70878 70885 70889 70862 200  60.0
 IMPROPER 70885 70889 70862 70866 200 -60.0
 IMPROPER 70889 70894 70891 70895 200 180.0
 DIHEDRAL 71061 71064 71066 71068 200 0.0
 IMPROPER 71037 71026 71029 71031 200 120.0
 DIHEDRAL 71186 71189 71191 71193 200 0.0
 IMPROPER 71162 71151 71154 71156 200 120.0
 DIHEDRAL 71330 71333 71335 71337 200 0.0
 DIHEDRAL 71337 71340 71342 71344 200 0.0
 DIHEDRAL 71344 71347 71349 71351 200 0.0
 IMPROPER 71306 71295 71298 71300 200 120.0
 IMPROPER 71288 71261 71265 71269 200  60.0
 IMPROPER 71261 71265 71269 71277 200 -60.0
 IMPROPER 71265 71269 71277 71284 200  60.0
 IMPROPER 71269 71277 71284 71288 200 -60.0
 IMPROPER 71277 71284 71288 71261 200  60.0
 IMPROPER 71284 71288 71261 71265 200 -60.0
 IMPROPER 71288 71293 71290 71294 200 180.0
 DIHEDRAL 71451 71454 71456 71458 200 0.0
 IMPROPER 71427 71416 71419 71421 200 120.0
 DIHEDRAL 71576 71579 71581 71583 200 0.0
 IMPROPER 71552 71541 71544 71546 200 120.0
 DIHEDRAL 71710 71713 71715 71717 200 0.0
 IMPROPER 71686 71675 71678 71680 200 120.0
 DIHEDRAL 71854 71857 71859 71861 200 0.0
 DIHEDRAL 71861 71864 71866 71868 200 0.0
 DIHEDRAL 71868 71871 71873 71875 200 0.0
 IMPROPER 71830 71819 71822 71824 200 120.0
 IMPROPER 71812 71785 71789 71793 200  60.0
 IMPROPER 71785 71789 71793 71801 200 -60.0
 IMPROPER 71789 71793 71801 71808 200  60.0
 IMPROPER 71793 71801 71808 71812 200 -60.0
 IMPROPER 71801 71808 71812 71785 200  60.0
 IMPROPER 71808 71812 71785 71789 200 -60.0
 IMPROPER 71812 71817 71814 71818 200 180.0
 DIHEDRAL 71975 71978 71980 71982 200 0.0
 IMPROPER 71951 71940 71943 71945 200 120.0
 DIHEDRAL 72119 72122 72124 72126 200 0.0
 DIHEDRAL 72126 72129 72131 72133 200 0.0
 DIHEDRAL 72133 72136 72138 72140 200 0.0
 IMPROPER 72095 72084 72087 72089 200 120.0
 IMPROPER 72077 72050 72054 72058 200  60.0
 IMPROPER 72050 72054 72058 72066 200 -60.0
 IMPROPER 72054 72058 72066 72073 200  60.0
 IMPROPER 72058 72066 72073 72077 200 -60.0
 IMPROPER 72066 72073 72077 72050 200  60.0
 IMPROPER 72073 72077 72050 72054 200 -60.0
 IMPROPER 72077 72082 72079 72083 200 180.0
 DIHEDRAL 72249 72252 72254 72256 200 0.0
 IMPROPER 72225 72214 72217 72219 200 120.0
 DIHEDRAL 72383 72386 72388 72390 200 0.0
 IMPROPER 72359 72348 72351 72353 200 120.0
 DIHEDRAL 72508 72511 72513 72515 200 0.0
 IMPROPER 72484 72473 72476 72478 200 120.0
 DIHEDRAL 72652 72655 72657 72659 200 0.0
 DIHEDRAL 72659 72662 72664 72666 200 0.0
 DIHEDRAL 72666 72669 72671 72673 200 0.0
 IMPROPER 72628 72617 72620 72622 200 120.0
 IMPROPER 72610 72583 72587 72591 200  60.0
 IMPROPER 72583 72587 72591 72599 200 -60.0
 IMPROPER 72587 72591 72599 72606 200  60.0
 IMPROPER 72591 72599 72606 72610 200 -60.0
 IMPROPER 72599 72606 72610 72583 200  60.0
 IMPROPER 72606 72610 72583 72587 200 -60.0
 IMPROPER 72610 72615 72612 72616 200 180.0
 DIHEDRAL 72782 72785 72787 72789 200 0.0
 IMPROPER 72758 72747 72750 72752 200 120.0
 DIHEDRAL 72916 72919 72921 72923 200 0.0
 IMPROPER 72892 72881 72884 72886 200 120.0
 DIHEDRAL 73041 73044 73046 73048 200 0.0
 IMPROPER 73017 73006 73009 73011 200 120.0
 DIHEDRAL 73175 73178 73180 73182 200 0.0
 IMPROPER 73151 73140 73143 73145 200 120.0
 DIHEDRAL 73309 73312 73314 73316 200 0.0
 IMPROPER 73285 73274 73277 73279 200 120.0
 DIHEDRAL 73434 73437 73439 73441 200 0.0
 IMPROPER 73410 73399 73402 73404 200 120.0
 DIHEDRAL 73559 73562 73564 73566 200 0.0
 IMPROPER 73535 73524 73527 73529 200 120.0
 DIHEDRAL 73693 73696 73698 73700 200 0.0
 IMPROPER 73669 73658 73661 73663 200 120.0
 DIHEDRAL 73827 73830 73832 73834 200 0.0
 IMPROPER 73803 73792 73795 73797 200 120.0
 DIHEDRAL 73961 73964 73966 73968 200 0.0
 IMPROPER 73937 73926 73929 73931 200 120.0
 DIHEDRAL 74095 74098 74100 74102 200 0.0
 IMPROPER 74071 74060 74063 74065 200 120.0
 DIHEDRAL 74220 74223 74225 74227 200 0.0
 IMPROPER 74196 74185 74188 74190 200 120.0
 DIHEDRAL 74347 74350 74352 74354 200 0.0
 IMPROPER 74323 74312 74315 74317 200 120.0
 DIHEDRAL 74472 74475 74477 74479 200 0.0
 IMPROPER 74448 74437 74440 74442 200 120.0
 DIHEDRAL 74606 74609 74611 74613 200 0.0
 IMPROPER 74582 74571 74574 74576 200 120.0
 DIHEDRAL 74731 74734 74736 74738 200 0.0
 IMPROPER 74707 74696 74699 74701 200 120.0
 DIHEDRAL 74865 74868 74870 74872 200 0.0
 IMPROPER 74841 74830 74833 74835 200 120.0
 DIHEDRAL 74990 74993 74995 74997 200 0.0
 IMPROPER 74966 74955 74958 74960 200 120.0
 DIHEDRAL 75115 75118 75120 75122 200 0.0
 IMPROPER 75091 75080 75083 75085 200 120.0
 DIHEDRAL 75249 75252 75254 75256 200 0.0
 IMPROPER 75225 75214 75217 75219 200 120.0
 DIHEDRAL 75374 75377 75379 75381 200 0.0
 IMPROPER 75350 75339 75342 75344 200 120.0
 DIHEDRAL 75508 75511 75513 75515 200 0.0
 IMPROPER 75484 75473 75476 75478 200 120.0
 DIHEDRAL 75642 75645 75647 75649 200 0.0
 IMPROPER 75618 75607 75610 75612 200 120.0
 DIHEDRAL 75767 75770 75772 75774 200 0.0
 IMPROPER 75743 75732 75735 75737 200 120.0
 DIHEDRAL 75901 75904 75906 75908 200 0.0
 IMPROPER 75877 75866 75869 75871 200 120.0
 DIHEDRAL 76035 76038 76040 76042 200 0.0
 IMPROPER 76011 76000 76003 76005 200 120.0
 DIHEDRAL 76169 76172 76174 76176 200 0.0
 IMPROPER 76145 76134 76137 76139 200 120.0
 DIHEDRAL 76303 76306 76308 76310 200 0.0
 IMPROPER 76279 76268 76271 76273 200 120.0
 DIHEDRAL 76430 76433 76435 76437 200 0.0
 IMPROPER 76406 76395 76398 76400 200 120.0
 DIHEDRAL 76564 76567 76569 76571 200 0.0
 IMPROPER 76540 76529 76532 76534 200 120.0
 DIHEDRAL 76698 76701 76703 76705 200 0.0
 IMPROPER 76674 76663 76666 76668 200 120.0
 DIHEDRAL 76832 76835 76837 76839 200 0.0
 IMPROPER 76808 76797 76800 76802 200 120.0
 DIHEDRAL 76966 76969 76971 76973 200 0.0
 IMPROPER 76942 76931 76934 76936 200 120.0
 DIHEDRAL 77100 77103 77105 77107 200 0.0
 IMPROPER 77076 77065 77068 77070 200 120.0
 DIHEDRAL 77244 77247 77249 77251 200 0.0
 DIHEDRAL 77251 77254 77256 77258 200 0.0
 DIHEDRAL 77258 77261 77263 77265 200 0.0
 IMPROPER 77220 77209 77212 77214 200 120.0
 IMPROPER 77202 77175 77179 77183 200  60.0
 IMPROPER 77175 77179 77183 77191 200 -60.0
 IMPROPER 77179 77183 77191 77198 200  60.0
 IMPROPER 77183 77191 77198 77202 200 -60.0
 IMPROPER 77191 77198 77202 77175 200  60.0
 IMPROPER 77198 77202 77175 77179 200 -60.0
 IMPROPER 77202 77207 77204 77208 200 180.0
 DIHEDRAL 77374 77377 77379 77381 200 0.0
 IMPROPER 77350 77339 77342 77344 200 120.0
 DIHEDRAL 77518 77521 77523 77525 200 0.0
 DIHEDRAL 77525 77528 77530 77532 200 0.0
 DIHEDRAL 77532 77535 77537 77539 200 0.0
 IMPROPER 77494 77483 77486 77488 200 120.0
 IMPROPER 77476 77449 77453 77457 200  60.0
 IMPROPER 77449 77453 77457 77465 200 -60.0
 IMPROPER 77453 77457 77465 77472 200  60.0
 IMPROPER 77457 77465 77472 77476 200 -60.0
 IMPROPER 77465 77472 77476 77449 200  60.0
 IMPROPER 77472 77476 77449 77453 200 -60.0
 IMPROPER 77476 77481 77478 77482 200 180.0
 DIHEDRAL 77648 77651 77653 77655 200 0.0
 IMPROPER 77624 77613 77616 77618 200 120.0
 DIHEDRAL 77782 77785 77787 77789 200 0.0
 IMPROPER 77758 77747 77750 77752 200 120.0
 DIHEDRAL 77916 77919 77921 77923 200 0.0
 IMPROPER 77892 77881 77884 77886 200 120.0
 DIHEDRAL 78050 78053 78055 78057 200 0.0
 IMPROPER 78026 78015 78018 78020 200 120.0
 DIHEDRAL 78184 78187 78189 78191 200 0.0
 IMPROPER 78160 78149 78152 78154 200 120.0
 DIHEDRAL 78309 78312 78314 78316 200 0.0
 IMPROPER 78285 78274 78277 78279 200 120.0
 DIHEDRAL 78434 78437 78439 78441 200 0.0
 IMPROPER 78410 78399 78402 78404 200 120.0
 DIHEDRAL 78568 78571 78573 78575 200 0.0
 IMPROPER 78544 78533 78536 78538 200 120.0
 DIHEDRAL 78702 78705 78707 78709 200 0.0
 IMPROPER 78678 78667 78670 78672 200 120.0
 DIHEDRAL 78836 78839 78841 78843 200 0.0
 IMPROPER 78812 78801 78804 78806 200 120.0
 DIHEDRAL 78970 78973 78975 78977 200 0.0
 IMPROPER 78946 78935 78938 78940 200 120.0
 DIHEDRAL 79104 79107 79109 79111 200 0.0
 IMPROPER 79080 79069 79072 79074 200 120.0
 DIHEDRAL 79248 79251 79253 79255 200 0.0
 DIHEDRAL 79255 79258 79260 79262 200 0.0
 DIHEDRAL 79262 79265 79267 79269 200 0.0
 IMPROPER 79224 79213 79216 79218 200 120.0
 IMPROPER 79206 79179 79183 79187 200  60.0
 IMPROPER 79179 79183 79187 79195 200 -60.0
 IMPROPER 79183 79187 79195 79202 200  60.0
 IMPROPER 79187 79195 79202 79206 200 -60.0
 IMPROPER 79195 79202 79206 79179 200  60.0
 IMPROPER 79202 79206 79179 79183 200 -60.0
 IMPROPER 79206 79211 79208 79212 200 180.0
 DIHEDRAL 79369 79372 79374 79376 200 0.0
 IMPROPER 79345 79334 79337 79339 200 120.0
 DIHEDRAL 79503 79506 79508 79510 200 0.0
 IMPROPER 79479 79468 79471 79473 200 120.0
 DIHEDRAL 79637 79640 79642 79644 200 0.0
 IMPROPER 79613 79602 79605 79607 200 120.0
 DIHEDRAL 79781 79784 79786 79788 200 0.0
 DIHEDRAL 79788 79791 79793 79795 200 0.0
 DIHEDRAL 79795 79798 79800 79802 200 0.0
 IMPROPER 79757 79746 79749 79751 200 120.0
 IMPROPER 79739 79712 79716 79720 200  60.0
 IMPROPER 79712 79716 79720 79728 200 -60.0
 IMPROPER 79716 79720 79728 79735 200  60.0
 IMPROPER 79720 79728 79735 79739 200 -60.0
 IMPROPER 79728 79735 79739 79712 200  60.0
 IMPROPER 79735 79739 79712 79716 200 -60.0
 IMPROPER 79739 79744 79741 79745 200 180.0
 DIHEDRAL 79911 79914 79916 79918 200 0.0
 IMPROPER 79887 79876 79879 79881 200 120.0
 DIHEDRAL 80045 80048 80050 80052 200 0.0
 IMPROPER 80021 80010 80013 80015 200 120.0
 DIHEDRAL 80179 80182 80184 80186 200 0.0
 IMPROPER 80155 80144 80147 80149 200 120.0
 DIHEDRAL 80304 80307 80309 80311 200 0.0
 IMPROPER 80280 80269 80272 80274 200 120.0
 DIHEDRAL 80429 80432 80434 80436 200 0.0
 IMPROPER 80405 80394 80397 80399 200 120.0
 DIHEDRAL 80554 80557 80559 80561 200 0.0
 IMPROPER 80530 80519 80522 80524 200 120.0
 DIHEDRAL 80679 80682 80684 80686 200 0.0
 IMPROPER 80655 80644 80647 80649 200 120.0
 DIHEDRAL 80806 80809 80811 80813 200 0.0
 IMPROPER 80782 80771 80774 80776 200 120.0
 DIHEDRAL 80931 80934 80936 80938 200 0.0
 IMPROPER 80907 80896 80899 80901 200 120.0
 DIHEDRAL 81056 81059 81061 81063 200 0.0
 IMPROPER 81032 81021 81024 81026 200 120.0
 DIHEDRAL 81181 81184 81186 81188 200 0.0
 IMPROPER 81157 81146 81149 81151 200 120.0
 DIHEDRAL 81315 81318 81320 81322 200 0.0
 IMPROPER 81291 81280 81283 81285 200 120.0
 DIHEDRAL 81440 81443 81445 81447 200 0.0
 IMPROPER 81416 81405 81408 81410 200 120.0
 DIHEDRAL 81584 81587 81589 81591 200 0.0
 DIHEDRAL 81591 81594 81596 81598 200 0.0
 DIHEDRAL 81598 81601 81603 81605 200 0.0
 IMPROPER 81560 81549 81552 81554 200 120.0
 IMPROPER 81542 81515 81519 81523 200  60.0
 IMPROPER 81515 81519 81523 81531 200 -60.0
 IMPROPER 81519 81523 81531 81538 200  60.0
 IMPROPER 81523 81531 81538 81542 200 -60.0
 IMPROPER 81531 81538 81542 81515 200  60.0
 IMPROPER 81538 81542 81515 81519 200 -60.0
 IMPROPER 81542 81547 81544 81548 200 180.0
 DIHEDRAL 81714 81717 81719 81721 200 0.0
 IMPROPER 81690 81679 81682 81684 200 120.0
 DIHEDRAL 81848 81851 81853 81855 200 0.0
 IMPROPER 81824 81813 81816 81818 200 120.0
 DIHEDRAL 81982 81985 81987 81989 200 0.0
 IMPROPER 81958 81947 81950 81952 200 120.0
 DIHEDRAL 82126 82129 82131 82133 200 0.0
 DIHEDRAL 82133 82136 82138 82140 200 0.0
 DIHEDRAL 82140 82143 82145 82147 200 0.0
 IMPROPER 82102 82091 82094 82096 200 120.0
 IMPROPER 82084 82057 82061 82065 200  60.0
 IMPROPER 82057 82061 82065 82073 200 -60.0
 IMPROPER 82061 82065 82073 82080 200  60.0
 IMPROPER 82065 82073 82080 82084 200 -60.0
 IMPROPER 82073 82080 82084 82057 200  60.0
 IMPROPER 82080 82084 82057 82061 200 -60.0
 IMPROPER 82084 82089 82086 82090 200 180.0
 DIHEDRAL 82247 82250 82252 82254 200 0.0
 IMPROPER 82223 82212 82215 82217 200 120.0
 DIHEDRAL 82381 82384 82386 82388 200 0.0
 IMPROPER 82357 82346 82349 82351 200 120.0
 DIHEDRAL 82515 82518 82520 82522 200 0.0
 IMPROPER 82491 82480 82483 82485 200 120.0
 DIHEDRAL 82649 82652 82654 82656 200 0.0
 IMPROPER 82625 82614 82617 82619 200 120.0
 DIHEDRAL 82783 82786 82788 82790 200 0.0
 IMPROPER 82759 82748 82751 82753 200 120.0
 DIHEDRAL 82917 82920 82922 82924 200 0.0
 IMPROPER 82893 82882 82885 82887 200 120.0
 DIHEDRAL 83042 83045 83047 83049 200 0.0
 IMPROPER 83018 83007 83010 83012 200 120.0
 DIHEDRAL 83167 83170 83172 83174 200 0.0
 IMPROPER 83143 83132 83135 83137 200 120.0
 DIHEDRAL 83301 83304 83306 83308 200 0.0
 IMPROPER 83277 83266 83269 83271 200 120.0
 DIHEDRAL 83435 83438 83440 83442 200 0.0
 IMPROPER 83411 83400 83403 83405 200 120.0
 DIHEDRAL 83560 83563 83565 83567 200 0.0
 IMPROPER 83536 83525 83528 83530 200 120.0
 DIHEDRAL 83685 83688 83690 83692 200 0.0
 IMPROPER 83661 83650 83653 83655 200 120.0
 DIHEDRAL 83810 83813 83815 83817 200 0.0
 IMPROPER 83786 83775 83778 83780 200 120.0
 DIHEDRAL 83937 83940 83942 83944 200 0.0
 IMPROPER 83913 83902 83905 83907 200 120.0
 DIHEDRAL 84071 84074 84076 84078 200 0.0
 IMPROPER 84047 84036 84039 84041 200 120.0
 DIHEDRAL 84205 84208 84210 84212 200 0.0
 IMPROPER 84181 84170 84173 84175 200 120.0
 DIHEDRAL 84339 84342 84344 84346 200 0.0
 IMPROPER 84315 84304 84307 84309 200 120.0
 DIHEDRAL 84473 84476 84478 84480 200 0.0
 IMPROPER 84449 84438 84441 84443 200 120.0
 DIHEDRAL 84607 84610 84612 84614 200 0.0
 IMPROPER 84583 84572 84575 84577 200 120.0
 DIHEDRAL 84751 84754 84756 84758 200 0.0
 DIHEDRAL 84758 84761 84763 84765 200 0.0
 DIHEDRAL 84765 84768 84770 84772 200 0.0
 IMPROPER 84727 84716 84719 84721 200 120.0
 IMPROPER 84709 84682 84686 84690 200  60.0
 IMPROPER 84682 84686 84690 84698 200 -60.0
 IMPROPER 84686 84690 84698 84705 200  60.0
 IMPROPER 84690 84698 84705 84709 200 -60.0
 IMPROPER 84698 84705 84709 84682 200  60.0
 IMPROPER 84705 84709 84682 84686 200 -60.0
 IMPROPER 84709 84714 84711 84715 200 180.0
 DIHEDRAL 84881 84884 84886 84888 200 0.0
 IMPROPER 84857 84846 84849 84851 200 120.0
 DIHEDRAL 85015 85018 85020 85022 200 0.0
 IMPROPER 84991 84980 84983 84985 200 120.0
 DIHEDRAL 85140 85143 85145 85147 200 0.0
 IMPROPER 85116 85105 85108 85110 200 120.0
 DIHEDRAL 85274 85277 85279 85281 200 0.0
 IMPROPER 85250 85239 85242 85244 200 120.0
 DIHEDRAL 85408 85411 85413 85415 200 0.0
 IMPROPER 85384 85373 85376 85378 200 120.0
 DIHEDRAL 85542 85545 85547 85549 200 0.0
 IMPROPER 85518 85507 85510 85512 200 120.0
 DIHEDRAL 85676 85679 85681 85683 200 0.0
 IMPROPER 85652 85641 85644 85646 200 120.0
 DIHEDRAL 85810 85813 85815 85817 200 0.0
 IMPROPER 85786 85775 85778 85780 200 120.0
 DIHEDRAL 85935 85938 85940 85942 200 0.0
 IMPROPER 85911 85900 85903 85905 200 120.0
 DIHEDRAL 86069 86072 86074 86076 200 0.0
 IMPROPER 86045 86034 86037 86039 200 120.0
 DIHEDRAL 86203 86206 86208 86210 200 0.0
 IMPROPER 86179 86168 86171 86173 200 120.0
 DIHEDRAL 86337 86340 86342 86344 200 0.0
 IMPROPER 86313 86302 86305 86307 200 120.0
 DIHEDRAL 86471 86474 86476 86478 200 0.0
 IMPROPER 86447 86436 86439 86441 200 120.0
 DIHEDRAL 86615 86618 86620 86622 200 0.0
 DIHEDRAL 86622 86625 86627 86629 200 0.0
 DIHEDRAL 86629 86632 86634 86636 200 0.0
 IMPROPER 86591 86580 86583 86585 200 120.0
 IMPROPER 86573 86546 86550 86554 200  60.0
 IMPROPER 86546 86550 86554 86562 200 -60.0
 IMPROPER 86550 86554 86562 86569 200  60.0
 IMPROPER 86554 86562 86569 86573 200 -60.0
 IMPROPER 86562 86569 86573 86546 200  60.0
 IMPROPER 86569 86573 86546 86550 200 -60.0
 IMPROPER 86573 86578 86575 86579 200 180.0
 DIHEDRAL 86755 86758 86760 86762 200 0.0
 DIHEDRAL 86762 86765 86767 86769 200 0.0
 DIHEDRAL 86769 86772 86774 86776 200 0.0
 IMPROPER 86731 86720 86723 86725 200 120.0
 IMPROPER 86713 86686 86690 86694 200  60.0
 IMPROPER 86686 86690 86694 86702 200 -60.0
 IMPROPER 86690 86694 86702 86709 200  60.0
 IMPROPER 86694 86702 86709 86713 200 -60.0
 IMPROPER 86702 86709 86713 86686 200  60.0
 IMPROPER 86709 86713 86686 86690 200 -60.0
 IMPROPER 86713 86718 86715 86719 200 180.0
 DIHEDRAL 86885 86888 86890 86892 200 0.0
 IMPROPER 86861 86850 86853 86855 200 120.0
 DIHEDRAL 87019 87022 87024 87026 200 0.0
 IMPROPER 86995 86984 86987 86989 200 120.0
 DIHEDRAL 87144 87147 87149 87151 200 0.0
 IMPROPER 87120 87109 87112 87114 200 120.0
 DIHEDRAL 87278 87281 87283 87285 200 0.0
 IMPROPER 87254 87243 87246 87248 200 120.0
 DIHEDRAL 87403 87406 87408 87410 200 0.0
 IMPROPER 87379 87368 87371 87373 200 120.0
 DIHEDRAL 87537 87540 87542 87544 200 0.0
 IMPROPER 87513 87502 87505 87507 200 120.0
 DIHEDRAL 87671 87674 87676 87678 200 0.0
 IMPROPER 87647 87636 87639 87641 200 120.0
 DIHEDRAL 87796 87799 87801 87803 200 0.0
 IMPROPER 87772 87761 87764 87766 200 120.0
 DIHEDRAL 87930 87933 87935 87937 200 0.0
 IMPROPER 87906 87895 87898 87900 200 120.0
 DIHEDRAL 88064 88067 88069 88071 200 0.0
 IMPROPER 88040 88029 88032 88034 200 120.0
 DIHEDRAL 88198 88201 88203 88205 200 0.0
 IMPROPER 88174 88163 88166 88168 200 120.0
 DIHEDRAL 88332 88335 88337 88339 200 0.0
 IMPROPER 88308 88297 88300 88302 200 120.0
 DIHEDRAL 88457 88460 88462 88464 200 0.0
 IMPROPER 88433 88422 88425 88427 200 120.0
 DIHEDRAL 88582 88585 88587 88589 200 0.0
 IMPROPER 88558 88547 88550 88552 200 120.0
 DIHEDRAL 88707 88710 88712 88714 200 0.0
 IMPROPER 88683 88672 88675 88677 200 120.0
 DIHEDRAL 88851 88854 88856 88858 200 0.0
 DIHEDRAL 88858 88861 88863 88865 200 0.0
 DIHEDRAL 88865 88868 88870 88872 200 0.0
 IMPROPER 88827 88816 88819 88821 200 120.0
 IMPROPER 88809 88782 88786 88790 200  60.0
 IMPROPER 88782 88786 88790 88798 200 -60.0
 IMPROPER 88786 88790 88798 88805 200  60.0
 IMPROPER 88790 88798 88805 88809 200 -60.0
 IMPROPER 88798 88805 88809 88782 200  60.0
 IMPROPER 88805 88809 88782 88786 200 -60.0
 IMPROPER 88809 88814 88811 88815 200 180.0
 DIHEDRAL 88981 88984 88986 88988 200 0.0
 IMPROPER 88957 88946 88949 88951 200 120.0
 DIHEDRAL 89115 89118 89120 89122 200 0.0
 IMPROPER 89091 89080 89083 89085 200 120.0
 DIHEDRAL 89249 89252 89254 89256 200 0.0
 IMPROPER 89225 89214 89217 89219 200 120.0
 DIHEDRAL 89374 89377 89379 89381 200 0.0
 IMPROPER 89350 89339 89342 89344 200 120.0
 DIHEDRAL 89518 89521 89523 89525 200 0.0
 DIHEDRAL 89525 89528 89530 89532 200 0.0
 DIHEDRAL 89532 89535 89537 89539 200 0.0
 IMPROPER 89494 89483 89486 89488 200 120.0
 IMPROPER 89476 89449 89453 89457 200  60.0
 IMPROPER 89449 89453 89457 89465 200 -60.0
 IMPROPER 89453 89457 89465 89472 200  60.0
 IMPROPER 89457 89465 89472 89476 200 -60.0
 IMPROPER 89465 89472 89476 89449 200  60.0
 IMPROPER 89472 89476 89449 89453 200 -60.0
 IMPROPER 89476 89481 89478 89482 200 180.0
 DIHEDRAL 89648 89651 89653 89655 200 0.0
 IMPROPER 89624 89613 89616 89618 200 120.0
 DIHEDRAL 89773 89776 89778 89780 200 0.0
 IMPROPER 89749 89738 89741 89743 200 120.0
 DIHEDRAL 89907 89910 89912 89914 200 0.0
 IMPROPER 89883 89872 89875 89877 200 120.0
 DIHEDRAL 90041 90044 90046 90048 200 0.0
 IMPROPER 90017 90006 90009 90011 200 120.0
 DIHEDRAL 90175 90178 90180 90182 200 0.0
 IMPROPER 90151 90140 90143 90145 200 120.0
 DIHEDRAL 90309 90312 90314 90316 200 0.0
 IMPROPER 90285 90274 90277 90279 200 120.0
 DIHEDRAL 90443 90446 90448 90450 200 0.0
 IMPROPER 90419 90408 90411 90413 200 120.0
 DIHEDRAL 90577 90580 90582 90584 200 0.0
 IMPROPER 90553 90542 90545 90547 200 120.0
 DIHEDRAL 90702 90705 90707 90709 200 0.0
 IMPROPER 90678 90667 90670 90672 200 120.0
 DIHEDRAL 90827 90830 90832 90834 200 0.0
 IMPROPER 90803 90792 90795 90797 200 120.0
 DIHEDRAL 90952 90955 90957 90959 200 0.0
 IMPROPER 90928 90917 90920 90922 200 120.0
 DIHEDRAL 91086 91089 91091 91093 200 0.0
 IMPROPER 91062 91051 91054 91056 200 120.0
 DIHEDRAL 91220 91223 91225 91227 200 0.0
 IMPROPER 91196 91185 91188 91190 200 120.0
 DIHEDRAL 91345 91348 91350 91352 200 0.0
 IMPROPER 91321 91310 91313 91315 200 120.0
 DIHEDRAL 91489 91492 91494 91496 200 0.0
 DIHEDRAL 91496 91499 91501 91503 200 0.0
 DIHEDRAL 91503 91506 91508 91510 200 0.0
 IMPROPER 91465 91454 91457 91459 200 120.0
 IMPROPER 91447 91420 91424 91428 200  60.0
 IMPROPER 91420 91424 91428 91436 200 -60.0
 IMPROPER 91424 91428 91436 91443 200  60.0
 IMPROPER 91428 91436 91443 91447 200 -60.0
 IMPROPER 91436 91443 91447 91420 200  60.0
 IMPROPER 91443 91447 91420 91424 200 -60.0
 IMPROPER 91447 91452 91449 91453 200 180.0
 DIHEDRAL 91610 91613 91615 91617 200 0.0
 IMPROPER 91586 91575 91578 91580 200 120.0
 DIHEDRAL 91735 91738 91740 91742 200 0.0
 IMPROPER 91711 91700 91703 91705 200 120.0
 DIHEDRAL 91860 91863 91865 91867 200 0.0
 IMPROPER 91836 91825 91828 91830 200 120.0
 DIHEDRAL 91994 91997 91999 92001 200 0.0
 IMPROPER 91970 91959 91962 91964 200 120.0
 DIHEDRAL 92128 92131 92133 92135 200 0.0
 IMPROPER 92104 92093 92096 92098 200 120.0
 DIHEDRAL 92253 92256 92258 92260 200 0.0
 IMPROPER 92229 92218 92221 92223 200 120.0
 DIHEDRAL 92387 92390 92392 92394 200 0.0
 IMPROPER 92363 92352 92355 92357 200 120.0
 DIHEDRAL 92521 92524 92526 92528 200 0.0
 IMPROPER 92497 92486 92489 92491 200 120.0
 DIHEDRAL 92655 92658 92660 92662 200 0.0
 IMPROPER 92631 92620 92623 92625 200 120.0
 DIHEDRAL 92789 92792 92794 92796 200 0.0
 IMPROPER 92765 92754 92757 92759 200 120.0
 DIHEDRAL 92914 92917 92919 92921 200 0.0
 IMPROPER 92890 92879 92882 92884 200 120.0
 DIHEDRAL 93039 93042 93044 93046 200 0.0
 IMPROPER 93015 93004 93007 93009 200 120.0
 DIHEDRAL 93173 93176 93178 93180 200 0.0
 IMPROPER 93149 93138 93141 93143 200 120.0
 DIHEDRAL 93307 93310 93312 93314 200 0.0
 IMPROPER 93283 93272 93275 93277 200 120.0
 DIHEDRAL 93441 93444 93446 93448 200 0.0
 IMPROPER 93417 93406 93409 93411 200 120.0
 DIHEDRAL 93575 93578 93580 93582 200 0.0
 IMPROPER 93551 93540 93543 93545 200 120.0
 DIHEDRAL 93700 93703 93705 93707 200 0.0
 IMPROPER 93676 93665 93668 93670 200 120.0
 DIHEDRAL 93827 93830 93832 93834 200 0.0
 IMPROPER 93803 93792 93795 93797 200 120.0
 DIHEDRAL 93952 93955 93957 93959 200 0.0
 IMPROPER 93928 93917 93920 93922 200 120.0
 DIHEDRAL 94077 94080 94082 94084 200 0.0
 IMPROPER 94053 94042 94045 94047 200 120.0
 DIHEDRAL 94211 94214 94216 94218 200 0.0
 IMPROPER 94187 94176 94179 94181 200 120.0
 DIHEDRAL 94336 94339 94341 94343 200 0.0
 IMPROPER 94312 94301 94304 94306 200 120.0
 DIHEDRAL 94470 94473 94475 94477 200 0.0
 IMPROPER 94446 94435 94438 94440 200 120.0
 DIHEDRAL 94595 94598 94600 94602 200 0.0
 IMPROPER 94571 94560 94563 94565 200 120.0
 DIHEDRAL 94720 94723 94725 94727 200 0.0
 IMPROPER 94696 94685 94688 94690 200 120.0
 DIHEDRAL 94854 94857 94859 94861 200 0.0
 IMPROPER 94830 94819 94822 94824 200 120.0
 DIHEDRAL 94979 94982 94984 94986 200 0.0
 IMPROPER 94955 94944 94947 94949 200 120.0
 DIHEDRAL 95113 95116 95118 95120 200 0.0
 IMPROPER 95089 95078 95081 95083 200 120.0
 DIHEDRAL 95247 95250 95252 95254 200 0.0
 IMPROPER 95223 95212 95215 95217 200 120.0
 DIHEDRAL 95381 95384 95386 95388 200 0.0
 IMPROPER 95357 95346 95349 95351 200 120.0
 DIHEDRAL 95515 95518 95520 95522 200 0.0
 IMPROPER 95491 95480 95483 95485 200 120.0
 DIHEDRAL 95649 95652 95654 95656 200 0.0
 IMPROPER 95625 95614 95617 95619 200 120.0
 DIHEDRAL 95774 95777 95779 95781 200 0.0
 IMPROPER 95750 95739 95742 95744 200 120.0
 DIHEDRAL 95901 95904 95906 95908 200 0.0
 IMPROPER 95877 95866 95869 95871 200 120.0
 DIHEDRAL 96035 96038 96040 96042 200 0.0
 IMPROPER 96011 96000 96003 96005 200 120.0
 DIHEDRAL 96169 96172 96174 96176 200 0.0
 IMPROPER 96145 96134 96137 96139 200 120.0
 DIHEDRAL 96303 96306 96308 96310 200 0.0
 IMPROPER 96279 96268 96271 96273 200 120.0
 DIHEDRAL 96428 96431 96433 96435 200 0.0
 IMPROPER 96404 96393 96396 96398 200 120.0
 DIHEDRAL 96562 96565 96567 96569 200 0.0
 IMPROPER 96538 96527 96530 96532 200 120.0
 DIHEDRAL 96687 96690 96692 96694 200 0.0
 IMPROPER 96663 96652 96655 96657 200 120.0
 DIHEDRAL 96821 96824 96826 96828 200 0.0
 IMPROPER 96797 96786 96789 96791 200 120.0
 DIHEDRAL 96946 96949 96951 96953 200 0.0
 IMPROPER 96922 96911 96914 96916 200 120.0
 DIHEDRAL 97080 97083 97085 97087 200 0.0
 IMPROPER 97056 97045 97048 97050 200 120.0
 DIHEDRAL 97205 97208 97210 97212 200 0.0
 IMPROPER 97181 97170 97173 97175 200 120.0
 DIHEDRAL 97339 97342 97344 97346 200 0.0
 IMPROPER 97315 97304 97307 97309 200 120.0
 DIHEDRAL 97473 97476 97478 97480 200 0.0
 IMPROPER 97449 97438 97441 97443 200 120.0
 DIHEDRAL 97607 97610 97612 97614 200 0.0
 IMPROPER 97583 97572 97575 97577 200 120.0
 DIHEDRAL 97732 97735 97737 97739 200 0.0
 IMPROPER 97708 97697 97700 97702 200 120.0
 DIHEDRAL 97866 97869 97871 97873 200 0.0
 IMPROPER 97842 97831 97834 97836 200 120.0
 DIHEDRAL 98000 98003 98005 98007 200 0.0
 IMPROPER 97976 97965 97968 97970 200 120.0
 DIHEDRAL 98144 98147 98149 98151 200 0.0
 DIHEDRAL 98151 98154 98156 98158 200 0.0
 DIHEDRAL 98158 98161 98163 98165 200 0.0
 IMPROPER 98120 98109 98112 98114 200 120.0
 IMPROPER 98102 98075 98079 98083 200  60.0
 IMPROPER 98075 98079 98083 98091 200 -60.0
 IMPROPER 98079 98083 98091 98098 200  60.0
 IMPROPER 98083 98091 98098 98102 200 -60.0
 IMPROPER 98091 98098 98102 98075 200  60.0
 IMPROPER 98098 98102 98075 98079 200 -60.0
 IMPROPER 98102 98107 98104 98108 200 180.0
 DIHEDRAL 98265 98268 98270 98272 200 0.0
 IMPROPER 98241 98230 98233 98235 200 120.0
 DIHEDRAL 98392 98395 98397 98399 200 0.0
 IMPROPER 98368 98357 98360 98362 200 120.0
 DIHEDRAL 98526 98529 98531 98533 200 0.0
 IMPROPER 98502 98491 98494 98496 200 120.0
 DIHEDRAL 98651 98654 98656 98658 200 0.0
 IMPROPER 98627 98616 98619 98621 200 120.0
 DIHEDRAL 98776 98779 98781 98783 200 0.0
 IMPROPER 98752 98741 98744 98746 200 120.0
 DIHEDRAL 98920 98923 98925 98927 200 0.0
 DIHEDRAL 98927 98930 98932 98934 200 0.0
 DIHEDRAL 98934 98937 98939 98941 200 0.0
 IMPROPER 98896 98885 98888 98890 200 120.0
 IMPROPER 98878 98851 98855 98859 200  60.0
 IMPROPER 98851 98855 98859 98867 200 -60.0
 IMPROPER 98855 98859 98867 98874 200  60.0
 IMPROPER 98859 98867 98874 98878 200 -60.0
 IMPROPER 98867 98874 98878 98851 200  60.0
 IMPROPER 98874 98878 98851 98855 200 -60.0
 IMPROPER 98878 98883 98880 98884 200 180.0
 DIHEDRAL 99050 99053 99055 99057 200 0.0
 IMPROPER 99026 99015 99018 99020 200 120.0
 DIHEDRAL 99184 99187 99189 99191 200 0.0
 IMPROPER 99160 99149 99152 99154 200 120.0
 DIHEDRAL 99309 99312 99314 99316 200 0.0
 IMPROPER 99285 99274 99277 99279 200 120.0
 DIHEDRAL 99443 99446 99448 99450 200 0.0
 IMPROPER 99419 99408 99411 99413 200 120.0
 DIHEDRAL 99577 99580 99582 99584 200 0.0
 IMPROPER 99553 99542 99545 99547 200 120.0
 DIHEDRAL 99702 99705 99707 99709 200 0.0
 IMPROPER 99678 99667 99670 99672 200 120.0
 DIHEDRAL 99836 99839 99841 99843 200 0.0
 IMPROPER 99812 99801 99804 99806 200 120.0
 DIHEDRAL 99970 99973 99975 99977 200 0.0
 IMPROPER 99946 99935 99938 99940 200 120.0
 DIHEDRAL 100114 100117 100119 100121 200 0.0
 DIHEDRAL 100121 100124 100126 100128 200 0.0
 DIHEDRAL 100128 100131 100133 100135 200 0.0
 IMPROPER 100090 100079 100082 100084 200 120.0
 IMPROPER 100072 100045 100049 100053 200  60.0
 IMPROPER 100045 100049 100053 100061 200 -60.0
 IMPROPER 100049 100053 100061 100068 200  60.0
 IMPROPER 100053 100061 100068 100072 200 -60.0
 IMPROPER 100061 100068 100072 100045 200  60.0
 IMPROPER 100068 100072 100045 100049 200 -60.0
 IMPROPER 100072 100077 100074 100078 200 180.0
 DIHEDRAL 100244 100247 100249 100251 200 0.0
 IMPROPER 100220 100209 100212 100214 200 120.0
 DIHEDRAL 100388 100391 100393 100395 200 0.0
 DIHEDRAL 100395 100398 100400 100402 200 0.0
 DIHEDRAL 100402 100405 100407 100409 200 0.0
 IMPROPER 100364 100353 100356 100358 200 120.0
 IMPROPER 100346 100319 100323 100327 200  60.0
 IMPROPER 100319 100323 100327 100335 200 -60.0
 IMPROPER 100323 100327 100335 100342 200  60.0
 IMPROPER 100327 100335 100342 100346 200 -60.0
 IMPROPER 100335 100342 100346 100319 200  60.0
 IMPROPER 100342 100346 100319 100323 200 -60.0
 IMPROPER 100346 100351 100348 100352 200 180.0
 DIHEDRAL 100518 100521 100523 100525 200 0.0
 IMPROPER 100494 100483 100486 100488 200 120.0
 DIHEDRAL 100652 100655 100657 100659 200 0.0
 IMPROPER 100628 100617 100620 100622 200 120.0
 DIHEDRAL 100786 100789 100791 100793 200 0.0
 IMPROPER 100762 100751 100754 100756 200 120.0
 DIHEDRAL 100911 100914 100916 100918 200 0.0
 IMPROPER 100887 100876 100879 100881 200 120.0
 DIHEDRAL 101055 101058 101060 101062 200 0.0
 DIHEDRAL 101062 101065 101067 101069 200 0.0
 DIHEDRAL 101069 101072 101074 101076 200 0.0
 IMPROPER 101031 101020 101023 101025 200 120.0
 IMPROPER 101013 100986 100990 100994 200  60.0
 IMPROPER 100986 100990 100994 101002 200 -60.0
 IMPROPER 100990 100994 101002 101009 200  60.0
 IMPROPER 100994 101002 101009 101013 200 -60.0
 IMPROPER 101002 101009 101013 100986 200  60.0
 IMPROPER 101009 101013 100986 100990 200 -60.0
 IMPROPER 101013 101018 101015 101019 200 180.0
 DIHEDRAL 101176 101179 101181 101183 200 0.0
 IMPROPER 101152 101141 101144 101146 200 120.0
 DIHEDRAL 101301 101304 101306 101308 200 0.0
 IMPROPER 101277 101266 101269 101271 200 120.0
 DIHEDRAL 101435 101438 101440 101442 200 0.0
 IMPROPER 101411 101400 101403 101405 200 120.0
 DIHEDRAL 101569 101572 101574 101576 200 0.0
 IMPROPER 101545 101534 101537 101539 200 120.0
 DIHEDRAL 101703 101706 101708 101710 200 0.0
 IMPROPER 101679 101668 101671 101673 200 120.0
 DIHEDRAL 101837 101840 101842 101844 200 0.0
 IMPROPER 101813 101802 101805 101807 200 120.0
 DIHEDRAL 101971 101974 101976 101978 200 0.0
 IMPROPER 101947 101936 101939 101941 200 120.0
 DIHEDRAL 102096 102099 102101 102103 200 0.0
 IMPROPER 102072 102061 102064 102066 200 120.0
 DIHEDRAL 102230 102233 102235 102237 200 0.0
 IMPROPER 102206 102195 102198 102200 200 120.0
 DIHEDRAL 102364 102367 102369 102371 200 0.0
 IMPROPER 102340 102329 102332 102334 200 120.0
 DIHEDRAL 102498 102501 102503 102505 200 0.0
 IMPROPER 102474 102463 102466 102468 200 120.0
 DIHEDRAL 102632 102635 102637 102639 200 0.0
 IMPROPER 102608 102597 102600 102602 200 120.0
 DIHEDRAL 102766 102769 102771 102773 200 0.0
 IMPROPER 102742 102731 102734 102736 200 120.0
 DIHEDRAL 102900 102903 102905 102907 200 0.0
 IMPROPER 102876 102865 102868 102870 200 120.0
 DIHEDRAL 103025 103028 103030 103032 200 0.0
 IMPROPER 103001 102990 102993 102995 200 120.0
 DIHEDRAL 103159 103162 103164 103166 200 0.0
 IMPROPER 103135 103124 103127 103129 200 120.0
