# Supplementary material for: Examining the Effect of Charged Lipids on Mitochondrial Outer Membrane Dynamics Using Atomistic Simulations
Source: Biomolecules. 2022 Jan 22;12(2):183. doi: 10.3390/biom12020183 (PMC8961577; doi:10.3390/biom12020183)
Supplement: Supplementary file 1 [file biomolecules-12-00183-s001.zip › Supplementary Materials/simulated_systems/simulated_systems/Mito2/restraints/step6.6_equilibration.dihe]

 DIHEDRAL 59 62 64 66 0 0.0
 IMPROPER 35 24 27 29 0 120.0
 DIHEDRAL 203 206 208 210 0 0.0
 DIHEDRAL 210 213 215 217 0 0.0
 DIHEDRAL 217 220 222 224 0 0.0
 IMPROPER 179 168 171 173 0 120.0
 IMPROPER 161 134 138 142 0  60.0
 IMPROPER 134 138 142 150 0 -60.0
 IMPROPER 138 142 150 157 0  60.0
 IMPROPER 142 150 157 161 0 -60.0
 IMPROPER 150 157 161 134 0  60.0
 IMPROPER 157 161 134 138 0 -60.0
 IMPROPER 161 166 163 167 0 180.0
 DIHEDRAL 333 336 338 340 0 0.0
 IMPROPER 309 298 301 303 0 120.0
 DIHEDRAL 458 461 463 465 0 0.0
 IMPROPER 434 423 426 428 0 120.0
 DIHEDRAL 592 595 597 599 0 0.0
 IMPROPER 568 557 560 562 0 120.0
 DIHEDRAL 717 720 722 724 0 0.0
 IMPROPER 693 682 685 687 0 120.0
 DIHEDRAL 851 854 856 858 0 0.0
 IMPROPER 827 816 819 821 0 120.0
 DIHEDRAL 985 988 990 992 0 0.0
 IMPROPER 961 950 953 955 0 120.0
 DIHEDRAL 1110 1113 1115 1117 0 0.0
 IMPROPER 1086 1075 1078 1080 0 120.0
 DIHEDRAL 1244 1247 1249 1251 0 0.0
 IMPROPER 1220 1209 1212 1214 0 120.0
 DIHEDRAL 1369 1372 1374 1376 0 0.0
 IMPROPER 1345 1334 1337 1339 0 120.0
 DIHEDRAL 1513 1516 1518 1520 0 0.0
 DIHEDRAL 1520 1523 1525 1527 0 0.0
 DIHEDRAL 1527 1530 1532 1534 0 0.0
 IMPROPER 1489 1478 1481 1483 0 120.0
 IMPROPER 1471 1444 1448 1452 0  60.0
 IMPROPER 1444 1448 1452 1460 0 -60.0
 IMPROPER 1448 1452 1460 1467 0  60.0
 IMPROPER 1452 1460 1467 1471 0 -60.0
 IMPROPER 1460 1467 1471 1444 0  60.0
 IMPROPER 1467 1471 1444 1448 0 -60.0
 IMPROPER 1471 1476 1473 1477 0 180.0
 DIHEDRAL 1643 1646 1648 1650 0 0.0
 IMPROPER 1619 1608 1611 1613 0 120.0
 DIHEDRAL 1777 1780 1782 1784 0 0.0
 IMPROPER 1753 1742 1745 1747 0 120.0
 DIHEDRAL 1921 1924 1926 1928 0 0.0
 DIHEDRAL 1928 1931 1933 1935 0 0.0
 DIHEDRAL 1935 1938 1940 1942 0 0.0
 IMPROPER 1897 1886 1889 1891 0 120.0
 IMPROPER 1879 1852 1856 1860 0  60.0
 IMPROPER 1852 1856 1860 1868 0 -60.0
 IMPROPER 1856 1860 1868 1875 0  60.0
 IMPROPER 1860 1868 1875 1879 0 -60.0
 IMPROPER 1868 1875 1879 1852 0  60.0
 IMPROPER 1875 1879 1852 1856 0 -60.0
 IMPROPER 1879 1884 1881 1885 0 180.0
 DIHEDRAL 2051 2054 2056 2058 0 0.0
 IMPROPER 2027 2016 2019 2021 0 120.0
 DIHEDRAL 2176 2179 2181 2183 0 0.0
 IMPROPER 2152 2141 2144 2146 0 120.0
 DIHEDRAL 2310 2313 2315 2317 0 0.0
 IMPROPER 2286 2275 2278 2280 0 120.0
 DIHEDRAL 2435 2438 2440 2442 0 0.0
 IMPROPER 2411 2400 2403 2405 0 120.0
 DIHEDRAL 2560 2563 2565 2567 0 0.0
 IMPROPER 2536 2525 2528 2530 0 120.0
 DIHEDRAL 2694 2697 2699 2701 0 0.0
 IMPROPER 2670 2659 2662 2664 0 120.0
 DIHEDRAL 2819 2822 2824 2826 0 0.0
 IMPROPER 2795 2784 2787 2789 0 120.0
 DIHEDRAL 2944 2947 2949 2951 0 0.0
 IMPROPER 2920 2909 2912 2914 0 120.0
 DIHEDRAL 3078 3081 3083 3085 0 0.0
 IMPROPER 3054 3043 3046 3048 0 120.0
 DIHEDRAL 3203 3206 3208 3210 0 0.0
 IMPROPER 3179 3168 3171 3173 0 120.0
 DIHEDRAL 3347 3350 3352 3354 0 0.0
 DIHEDRAL 3354 3357 3359 3361 0 0.0
 DIHEDRAL 3361 3364 3366 3368 0 0.0
 IMPROPER 3323 3312 3315 3317 0 120.0
 IMPROPER 3305 3278 3282 3286 0  60.0
 IMPROPER 3278 3282 3286 3294 0 -60.0
 IMPROPER 3282 3286 3294 3301 0  60.0
 IMPROPER 3286 3294 3301 3305 0 -60.0
 IMPROPER 3294 3301 3305 3278 0  60.0
 IMPROPER 3301 3305 3278 3282 0 -60.0
 IMPROPER 3305 3310 3307 3311 0 180.0
 DIHEDRAL 3470 3473 3475 3477 0 0.0
 IMPROPER 3446 3435 3438 3440 0 120.0
 DIHEDRAL 3604 3607 3609 3611 0 0.0
 IMPROPER 3580 3569 3572 3574 0 120.0
 DIHEDRAL 3729 3732 3734 3736 0 0.0
 IMPROPER 3705 3694 3697 3699 0 120.0
 DIHEDRAL 3873 3876 3878 3880 0 0.0
 DIHEDRAL 3880 3883 3885 3887 0 0.0
 DIHEDRAL 3887 3890 3892 3894 0 0.0
 IMPROPER 3849 3838 3841 3843 0 120.0
 IMPROPER 3831 3804 3808 3812 0  60.0
 IMPROPER 3804 3808 3812 3820 0 -60.0
 IMPROPER 3808 3812 3820 3827 0  60.0
 IMPROPER 3812 3820 3827 3831 0 -60.0
 IMPROPER 3820 3827 3831 3804 0  60.0
 IMPROPER 3827 3831 3804 3808 0 -60.0
 IMPROPER 3831 3836 3833 3837 0 180.0
 DIHEDRAL 4003 4006 4008 4010 0 0.0
 IMPROPER 3979 3968 3971 3973 0 120.0
 DIHEDRAL 4137 4140 4142 4144 0 0.0
 IMPROPER 4113 4102 4105 4107 0 120.0
 DIHEDRAL 4271 4274 4276 4278 0 0.0
 IMPROPER 4247 4236 4239 4241 0 120.0
 DIHEDRAL 4405 4408 4410 4412 0 0.0
 IMPROPER 4381 4370 4373 4375 0 120.0
 DIHEDRAL 4539 4542 4544 4546 0 0.0
 IMPROPER 4515 4504 4507 4509 0 120.0
 DIHEDRAL 4673 4676 4678 4680 0 0.0
 IMPROPER 4649 4638 4641 4643 0 120.0
 DIHEDRAL 4798 4801 4803 4805 0 0.0
 IMPROPER 4774 4763 4766 4768 0 120.0
 DIHEDRAL 4932 4935 4937 4939 0 0.0
 IMPROPER 4908 4897 4900 4902 0 120.0
 DIHEDRAL 5057 5060 5062 5064 0 0.0
 IMPROPER 5033 5022 5025 5027 0 120.0
 DIHEDRAL 5184 5187 5189 5191 0 0.0
 IMPROPER 5160 5149 5152 5154 0 120.0
 DIHEDRAL 5328 5331 5333 5335 0 0.0
 DIHEDRAL 5335 5338 5340 5342 0 0.0
 DIHEDRAL 5342 5345 5347 5349 0 0.0
 IMPROPER 5304 5293 5296 5298 0 120.0
 IMPROPER 5286 5259 5263 5267 0  60.0
 IMPROPER 5259 5263 5267 5275 0 -60.0
 IMPROPER 5263 5267 5275 5282 0  60.0
 IMPROPER 5267 5275 5282 5286 0 -60.0
 IMPROPER 5275 5282 5286 5259 0  60.0
 IMPROPER 5282 5286 5259 5263 0 -60.0
 IMPROPER 5286 5291 5288 5292 0 180.0
 DIHEDRAL 5458 5461 5463 5465 0 0.0
 IMPROPER 5434 5423 5426 5428 0 120.0
 DIHEDRAL 5583 5586 5588 5590 0 0.0
 IMPROPER 5559 5548 5551 5553 0 120.0
 DIHEDRAL 5717 5720 5722 5724 0 0.0
 IMPROPER 5693 5682 5685 5687 0 120.0
 DIHEDRAL 5842 5845 5847 5849 0 0.0
 IMPROPER 5818 5807 5810 5812 0 120.0
 DIHEDRAL 5976 5979 5981 5983 0 0.0
 IMPROPER 5952 5941 5944 5946 0 120.0
 DIHEDRAL 6101 6104 6106 6108 0 0.0
 IMPROPER 6077 6066 6069 6071 0 120.0
 DIHEDRAL 6235 6238 6240 6242 0 0.0
 IMPROPER 6211 6200 6203 6205 0 120.0
 DIHEDRAL 6360 6363 6365 6367 0 0.0
 IMPROPER 6336 6325 6328 6330 0 120.0
 DIHEDRAL 6487 6490 6492 6494 0 0.0
 IMPROPER 6463 6452 6455 6457 0 120.0
 DIHEDRAL 6621 6624 6626 6628 0 0.0
 IMPROPER 6597 6586 6589 6591 0 120.0
 DIHEDRAL 6755 6758 6760 6762 0 0.0
 IMPROPER 6731 6720 6723 6725 0 120.0
 DIHEDRAL 6889 6892 6894 6896 0 0.0
 IMPROPER 6865 6854 6857 6859 0 120.0
 DIHEDRAL 7014 7017 7019 7021 0 0.0
 IMPROPER 6990 6979 6982 6984 0 120.0
 DIHEDRAL 7158 7161 7163 7165 0 0.0
 DIHEDRAL 7165 7168 7170 7172 0 0.0
 DIHEDRAL 7172 7175 7177 7179 0 0.0
 IMPROPER 7134 7123 7126 7128 0 120.0
 IMPROPER 7116 7089 7093 7097 0  60.0
 IMPROPER 7089 7093 7097 7105 0 -60.0
 IMPROPER 7093 7097 7105 7112 0  60.0
 IMPROPER 7097 7105 7112 7116 0 -60.0
 IMPROPER 7105 7112 7116 7089 0  60.0
 IMPROPER 7112 7116 7089 7093 0 -60.0
 IMPROPER 7116 7121 7118 7122 0 180.0
 DIHEDRAL 7298 7301 7303 7305 0 0.0
 DIHEDRAL 7305 7308 7310 7312 0 0.0
 DIHEDRAL 7312 7315 7317 7319 0 0.0
 IMPROPER 7274 7263 7266 7268 0 120.0
 IMPROPER 7256 7229 7233 7237 0  60.0
 IMPROPER 7229 7233 7237 7245 0 -60.0
 IMPROPER 7233 7237 7245 7252 0  60.0
 IMPROPER 7237 7245 7252 7256 0 -60.0
 IMPROPER 7245 7252 7256 7229 0  60.0
 IMPROPER 7252 7256 7229 7233 0 -60.0
 IMPROPER 7256 7261 7258 7262 0 180.0
 DIHEDRAL 7428 7431 7433 7435 0 0.0
 IMPROPER 7404 7393 7396 7398 0 120.0
 DIHEDRAL 7553 7556 7558 7560 0 0.0
 IMPROPER 7529 7518 7521 7523 0 120.0
 DIHEDRAL 7678 7681 7683 7685 0 0.0
 IMPROPER 7654 7643 7646 7648 0 120.0
 DIHEDRAL 7812 7815 7817 7819 0 0.0
 IMPROPER 7788 7777 7780 7782 0 120.0
 DIHEDRAL 7937 7940 7942 7944 0 0.0
 IMPROPER 7913 7902 7905 7907 0 120.0
 DIHEDRAL 8071 8074 8076 8078 0 0.0
 IMPROPER 8047 8036 8039 8041 0 120.0
 DIHEDRAL 8205 8208 8210 8212 0 0.0
 IMPROPER 8181 8170 8173 8175 0 120.0
 DIHEDRAL 8339 8342 8344 8346 0 0.0
 IMPROPER 8315 8304 8307 8309 0 120.0
 DIHEDRAL 8473 8476 8478 8480 0 0.0
 IMPROPER 8449 8438 8441 8443 0 120.0
 DIHEDRAL 8607 8610 8612 8614 0 0.0
 IMPROPER 8583 8572 8575 8577 0 120.0
 DIHEDRAL 8732 8735 8737 8739 0 0.0
 IMPROPER 8708 8697 8700 8702 0 120.0
 DIHEDRAL 8866 8869 8871 8873 0 0.0
 IMPROPER 8842 8831 8834 8836 0 120.0
 DIHEDRAL 9000 9003 9005 9007 0 0.0
 IMPROPER 8976 8965 8968 8970 0 120.0
 DIHEDRAL 9134 9137 9139 9141 0 0.0
 IMPROPER 9110 9099 9102 9104 0 120.0
 DIHEDRAL 9268 9271 9273 9275 0 0.0
 IMPROPER 9244 9233 9236 9238 0 120.0
 DIHEDRAL 9393 9396 9398 9400 0 0.0
 IMPROPER 9369 9358 9361 9363 0 120.0
 DIHEDRAL 9518 9521 9523 9525 0 0.0
 IMPROPER 9494 9483 9486 9488 0 120.0
 DIHEDRAL 9652 9655 9657 9659 0 0.0
 IMPROPER 9628 9617 9620 9622 0 120.0
 DIHEDRAL 9786 9789 9791 9793 0 0.0
 IMPROPER 9762 9751 9754 9756 0 120.0
 DIHEDRAL 9920 9923 9925 9927 0 0.0
 IMPROPER 9896 9885 9888 9890 0 120.0
 DIHEDRAL 10045 10048 10050 10052 0 0.0
 IMPROPER 10021 10010 10013 10015 0 120.0
 DIHEDRAL 10179 10182 10184 10186 0 0.0
 IMPROPER 10155 10144 10147 10149 0 120.0
 DIHEDRAL 10304 10307 10309 10311 0 0.0
 IMPROPER 10280 10269 10272 10274 0 120.0
 DIHEDRAL 10438 10441 10443 10445 0 0.0
 IMPROPER 10414 10403 10406 10408 0 120.0
 DIHEDRAL 10582 10585 10587 10589 0 0.0
 DIHEDRAL 10589 10592 10594 10596 0 0.0
 DIHEDRAL 10596 10599 10601 10603 0 0.0
 IMPROPER 10558 10547 10550 10552 0 120.0
 IMPROPER 10540 10513 10517 10521 0  60.0
 IMPROPER 10513 10517 10521 10529 0 -60.0
 IMPROPER 10517 10521 10529 10536 0  60.0
 IMPROPER 10521 10529 10536 10540 0 -60.0
 IMPROPER 10529 10536 10540 10513 0  60.0
 IMPROPER 10536 10540 10513 10517 0 -60.0
 IMPROPER 10540 10545 10542 10546 0 180.0
 DIHEDRAL 10712 10715 10717 10719 0 0.0
 IMPROPER 10688 10677 10680 10682 0 120.0
 DIHEDRAL 10856 10859 10861 10863 0 0.0
 DIHEDRAL 10863 10866 10868 10870 0 0.0
 DIHEDRAL 10870 10873 10875 10877 0 0.0
 IMPROPER 10832 10821 10824 10826 0 120.0
 IMPROPER 10814 10787 10791 10795 0  60.0
 IMPROPER 10787 10791 10795 10803 0 -60.0
 IMPROPER 10791 10795 10803 10810 0  60.0
 IMPROPER 10795 10803 10810 10814 0 -60.0
 IMPROPER 10803 10810 10814 10787 0  60.0
 IMPROPER 10810 10814 10787 10791 0 -60.0
 IMPROPER 10814 10819 10816 10820 0 180.0
 DIHEDRAL 10986 10989 10991 10993 0 0.0
 IMPROPER 10962 10951 10954 10956 0 120.0
 DIHEDRAL 11120 11123 11125 11127 0 0.0
 IMPROPER 11096 11085 11088 11090 0 120.0
 DIHEDRAL 11254 11257 11259 11261 0 0.0
 IMPROPER 11230 11219 11222 11224 0 120.0
 DIHEDRAL 11379 11382 11384 11386 0 0.0
 IMPROPER 11355 11344 11347 11349 0 120.0
 DIHEDRAL 11504 11507 11509 11511 0 0.0
 IMPROPER 11480 11469 11472 11474 0 120.0
 DIHEDRAL 11638 11641 11643 11645 0 0.0
 IMPROPER 11614 11603 11606 11608 0 120.0
 DIHEDRAL 11772 11775 11777 11779 0 0.0
 IMPROPER 11748 11737 11740 11742 0 120.0
 DIHEDRAL 11906 11909 11911 11913 0 0.0
 IMPROPER 11882 11871 11874 11876 0 120.0
 DIHEDRAL 12040 12043 12045 12047 0 0.0
 IMPROPER 12016 12005 12008 12010 0 120.0
 DIHEDRAL 12174 12177 12179 12181 0 0.0
 IMPROPER 12150 12139 12142 12144 0 120.0
 DIHEDRAL 12299 12302 12304 12306 0 0.0
 IMPROPER 12275 12264 12267 12269 0 120.0
 DIHEDRAL 12443 12446 12448 12450 0 0.0
 DIHEDRAL 12450 12453 12455 12457 0 0.0
 DIHEDRAL 12457 12460 12462 12464 0 0.0
 IMPROPER 12419 12408 12411 12413 0 120.0
 IMPROPER 12401 12374 12378 12382 0  60.0
 IMPROPER 12374 12378 12382 12390 0 -60.0
 IMPROPER 12378 12382 12390 12397 0  60.0
 IMPROPER 12382 12390 12397 12401 0 -60.0
 IMPROPER 12390 12397 12401 12374 0  60.0
 IMPROPER 12397 12401 12374 12378 0 -60.0
 IMPROPER 12401 12406 12403 12407 0 180.0
 DIHEDRAL 12564 12567 12569 12571 0 0.0
 IMPROPER 12540 12529 12532 12534 0 120.0
 DIHEDRAL 12698 12701 12703 12705 0 0.0
 IMPROPER 12674 12663 12666 12668 0 120.0
 DIHEDRAL 12832 12835 12837 12839 0 0.0
 IMPROPER 12808 12797 12800 12802 0 120.0
 DIHEDRAL 12976 12979 12981 12983 0 0.0
 DIHEDRAL 12983 12986 12988 12990 0 0.0
 DIHEDRAL 12990 12993 12995 12997 0 0.0
 IMPROPER 12952 12941 12944 12946 0 120.0
 IMPROPER 12934 12907 12911 12915 0  60.0
 IMPROPER 12907 12911 12915 12923 0 -60.0
 IMPROPER 12911 12915 12923 12930 0  60.0
 IMPROPER 12915 12923 12930 12934 0 -60.0
 IMPROPER 12923 12930 12934 12907 0  60.0
 IMPROPER 12930 12934 12907 12911 0 -60.0
 IMPROPER 12934 12939 12936 12940 0 180.0
 DIHEDRAL 13106 13109 13111 13113 0 0.0
 IMPROPER 13082 13071 13074 13076 0 120.0
 DIHEDRAL 13231 13234 13236 13238 0 0.0
 IMPROPER 13207 13196 13199 13201 0 120.0
 DIHEDRAL 13375 13378 13380 13382 0 0.0
 DIHEDRAL 13382 13385 13387 13389 0 0.0
 DIHEDRAL 13389 13392 13394 13396 0 0.0
 IMPROPER 13351 13340 13343 13345 0 120.0
 IMPROPER 13333 13306 13310 13314 0  60.0
 IMPROPER 13306 13310 13314 13322 0 -60.0
 IMPROPER 13310 13314 13322 13329 0  60.0
 IMPROPER 13314 13322 13329 13333 0 -60.0
 IMPROPER 13322 13329 13333 13306 0  60.0
 IMPROPER 13329 13333 13306 13310 0 -60.0
 IMPROPER 13333 13338 13335 13339 0 180.0
 DIHEDRAL 13496 13499 13501 13503 0 0.0
 IMPROPER 13472 13461 13464 13466 0 120.0
 DIHEDRAL 13621 13624 13626 13628 0 0.0
 IMPROPER 13597 13586 13589 13591 0 120.0
 DIHEDRAL 13755 13758 13760 13762 0 0.0
 IMPROPER 13731 13720 13723 13725 0 120.0
 DIHEDRAL 13889 13892 13894 13896 0 0.0
 IMPROPER 13865 13854 13857 13859 0 120.0
 DIHEDRAL 14023 14026 14028 14030 0 0.0
 IMPROPER 13999 13988 13991 13993 0 120.0
 DIHEDRAL 14157 14160 14162 14164 0 0.0
 IMPROPER 14133 14122 14125 14127 0 120.0
 DIHEDRAL 14301 14304 14306 14308 0 0.0
 DIHEDRAL 14308 14311 14313 14315 0 0.0
 DIHEDRAL 14315 14318 14320 14322 0 0.0
 IMPROPER 14277 14266 14269 14271 0 120.0
 IMPROPER 14259 14232 14236 14240 0  60.0
 IMPROPER 14232 14236 14240 14248 0 -60.0
 IMPROPER 14236 14240 14248 14255 0  60.0
 IMPROPER 14240 14248 14255 14259 0 -60.0
 IMPROPER 14248 14255 14259 14232 0  60.0
 IMPROPER 14255 14259 14232 14236 0 -60.0
 IMPROPER 14259 14264 14261 14265 0 180.0
 DIHEDRAL 14422 14425 14427 14429 0 0.0
 IMPROPER 14398 14387 14390 14392 0 120.0
 DIHEDRAL 14547 14550 14552 14554 0 0.0
 IMPROPER 14523 14512 14515 14517 0 120.0
 DIHEDRAL 14681 14684 14686 14688 0 0.0
 IMPROPER 14657 14646 14649 14651 0 120.0
 DIHEDRAL 14825 14828 14830 14832 0 0.0
 DIHEDRAL 14832 14835 14837 14839 0 0.0
 DIHEDRAL 14839 14842 14844 14846 0 0.0
 IMPROPER 14801 14790 14793 14795 0 120.0
 IMPROPER 14783 14756 14760 14764 0  60.0
 IMPROPER 14756 14760 14764 14772 0 -60.0
 IMPROPER 14760 14764 14772 14779 0  60.0
 IMPROPER 14764 14772 14779 14783 0 -60.0
 IMPROPER 14772 14779 14783 14756 0  60.0
 IMPROPER 14779 14783 14756 14760 0 -60.0
 IMPROPER 14783 14788 14785 14789 0 180.0
 DIHEDRAL 14955 14958 14960 14962 0 0.0
 IMPROPER 14931 14920 14923 14925 0 120.0
 DIHEDRAL 15089 15092 15094 15096 0 0.0
 IMPROPER 15065 15054 15057 15059 0 120.0
 DIHEDRAL 15214 15217 15219 15221 0 0.0
 IMPROPER 15190 15179 15182 15184 0 120.0
 DIHEDRAL 15348 15351 15353 15355 0 0.0
 IMPROPER 15324 15313 15316 15318 0 120.0
 DIHEDRAL 15482 15485 15487 15489 0 0.0
 IMPROPER 15458 15447 15450 15452 0 120.0
 DIHEDRAL 15607 15610 15612 15614 0 0.0
 IMPROPER 15583 15572 15575 15577 0 120.0
 DIHEDRAL 15751 15754 15756 15758 0 0.0
 DIHEDRAL 15758 15761 15763 15765 0 0.0
 DIHEDRAL 15765 15768 15770 15772 0 0.0
 IMPROPER 15727 15716 15719 15721 0 120.0
 IMPROPER 15709 15682 15686 15690 0  60.0
 IMPROPER 15682 15686 15690 15698 0 -60.0
 IMPROPER 15686 15690 15698 15705 0  60.0
 IMPROPER 15690 15698 15705 15709 0 -60.0
 IMPROPER 15698 15705 15709 15682 0  60.0
 IMPROPER 15705 15709 15682 15686 0 -60.0
 IMPROPER 15709 15714 15711 15715 0 180.0
 DIHEDRAL 15872 15875 15877 15879 0 0.0
 IMPROPER 15848 15837 15840 15842 0 120.0
 DIHEDRAL 16006 16009 16011 16013 0 0.0
 IMPROPER 15982 15971 15974 15976 0 120.0
 DIHEDRAL 16140 16143 16145 16147 0 0.0
 IMPROPER 16116 16105 16108 16110 0 120.0
 DIHEDRAL 16274 16277 16279 16281 0 0.0
 IMPROPER 16250 16239 16242 16244 0 120.0
 DIHEDRAL 16399 16402 16404 16406 0 0.0
 IMPROPER 16375 16364 16367 16369 0 120.0
 DIHEDRAL 16533 16536 16538 16540 0 0.0
 IMPROPER 16509 16498 16501 16503 0 120.0
 DIHEDRAL 16667 16670 16672 16674 0 0.0
 IMPROPER 16643 16632 16635 16637 0 120.0
 DIHEDRAL 16801 16804 16806 16808 0 0.0
 IMPROPER 16777 16766 16769 16771 0 120.0
 DIHEDRAL 16935 16938 16940 16942 0 0.0
 IMPROPER 16911 16900 16903 16905 0 120.0
 DIHEDRAL 17069 17072 17074 17076 0 0.0
 IMPROPER 17045 17034 17037 17039 0 120.0
 DIHEDRAL 17213 17216 17218 17220 0 0.0
 DIHEDRAL 17220 17223 17225 17227 0 0.0
 DIHEDRAL 17227 17230 17232 17234 0 0.0
 IMPROPER 17189 17178 17181 17183 0 120.0
 IMPROPER 17171 17144 17148 17152 0  60.0
 IMPROPER 17144 17148 17152 17160 0 -60.0
 IMPROPER 17148 17152 17160 17167 0  60.0
 IMPROPER 17152 17160 17167 17171 0 -60.0
 IMPROPER 17160 17167 17171 17144 0  60.0
 IMPROPER 17167 17171 17144 17148 0 -60.0
 IMPROPER 17171 17176 17173 17177 0 180.0
 DIHEDRAL 17343 17346 17348 17350 0 0.0
 IMPROPER 17319 17308 17311 17313 0 120.0
 DIHEDRAL 17477 17480 17482 17484 0 0.0
 IMPROPER 17453 17442 17445 17447 0 120.0
 DIHEDRAL 17611 17614 17616 17618 0 0.0
 IMPROPER 17587 17576 17579 17581 0 120.0
 DIHEDRAL 17736 17739 17741 17743 0 0.0
 IMPROPER 17712 17701 17704 17706 0 120.0
 DIHEDRAL 17870 17873 17875 17877 0 0.0
 IMPROPER 17846 17835 17838 17840 0 120.0
 DIHEDRAL 17995 17998 18000 18002 0 0.0
 IMPROPER 17971 17960 17963 17965 0 120.0
 DIHEDRAL 18129 18132 18134 18136 0 0.0
 IMPROPER 18105 18094 18097 18099 0 120.0
 DIHEDRAL 18263 18266 18268 18270 0 0.0
 IMPROPER 18239 18228 18231 18233 0 120.0
 DIHEDRAL 18397 18400 18402 18404 0 0.0
 IMPROPER 18373 18362 18365 18367 0 120.0
 DIHEDRAL 18522 18525 18527 18529 0 0.0
 IMPROPER 18498 18487 18490 18492 0 120.0
 DIHEDRAL 18656 18659 18661 18663 0 0.0
 IMPROPER 18632 18621 18624 18626 0 120.0
 DIHEDRAL 18790 18793 18795 18797 0 0.0
 IMPROPER 18766 18755 18758 18760 0 120.0
 DIHEDRAL 18934 18937 18939 18941 0 0.0
 DIHEDRAL 18941 18944 18946 18948 0 0.0
 DIHEDRAL 18948 18951 18953 18955 0 0.0
 IMPROPER 18910 18899 18902 18904 0 120.0
 IMPROPER 18892 18865 18869 18873 0  60.0
 IMPROPER 18865 18869 18873 18881 0 -60.0
 IMPROPER 18869 18873 18881 18888 0  60.0
 IMPROPER 18873 18881 18888 18892 0 -60.0
 IMPROPER 18881 18888 18892 18865 0  60.0
 IMPROPER 18888 18892 18865 18869 0 -60.0
 IMPROPER 18892 18897 18894 18898 0 180.0
 DIHEDRAL 19055 19058 19060 19062 0 0.0
 IMPROPER 19031 19020 19023 19025 0 120.0
 DIHEDRAL 19189 19192 19194 19196 0 0.0
 IMPROPER 19165 19154 19157 19159 0 120.0
 DIHEDRAL 19314 19317 19319 19321 0 0.0
 IMPROPER 19290 19279 19282 19284 0 120.0
 DIHEDRAL 19439 19442 19444 19446 0 0.0
 IMPROPER 19415 19404 19407 19409 0 120.0
 DIHEDRAL 19573 19576 19578 19580 0 0.0
 IMPROPER 19549 19538 19541 19543 0 120.0
 DIHEDRAL 19707 19710 19712 19714 0 0.0
 IMPROPER 19683 19672 19675 19677 0 120.0
 DIHEDRAL 19841 19844 19846 19848 0 0.0
 IMPROPER 19817 19806 19809 19811 0 120.0
 DIHEDRAL 19966 19969 19971 19973 0 0.0
 IMPROPER 19942 19931 19934 19936 0 120.0
 DIHEDRAL 20091 20094 20096 20098 0 0.0
 IMPROPER 20067 20056 20059 20061 0 120.0
 DIHEDRAL 20235 20238 20240 20242 0 0.0
 DIHEDRAL 20242 20245 20247 20249 0 0.0
 DIHEDRAL 20249 20252 20254 20256 0 0.0
 IMPROPER 20211 20200 20203 20205 0 120.0
 IMPROPER 20193 20166 20170 20174 0  60.0
 IMPROPER 20166 20170 20174 20182 0 -60.0
 IMPROPER 20170 20174 20182 20189 0  60.0
 IMPROPER 20174 20182 20189 20193 0 -60.0
 IMPROPER 20182 20189 20193 20166 0  60.0
 IMPROPER 20189 20193 20166 20170 0 -60.0
 IMPROPER 20193 20198 20195 20199 0 180.0
 DIHEDRAL 20365 20368 20370 20372 0 0.0
 IMPROPER 20341 20330 20333 20335 0 120.0
 DIHEDRAL 20499 20502 20504 20506 0 0.0
 IMPROPER 20475 20464 20467 20469 0 120.0
 DIHEDRAL 20624 20627 20629 20631 0 0.0
 IMPROPER 20600 20589 20592 20594 0 120.0
 DIHEDRAL 20758 20761 20763 20765 0 0.0
 IMPROPER 20734 20723 20726 20728 0 120.0
 DIHEDRAL 20892 20895 20897 20899 0 0.0
 IMPROPER 20868 20857 20860 20862 0 120.0
 DIHEDRAL 21017 21020 21022 21024 0 0.0
 IMPROPER 20993 20982 20985 20987 0 120.0
 DIHEDRAL 21151 21154 21156 21158 0 0.0
 IMPROPER 21127 21116 21119 21121 0 120.0
 DIHEDRAL 21285 21288 21290 21292 0 0.0
 IMPROPER 21261 21250 21253 21255 0 120.0
 DIHEDRAL 21410 21413 21415 21417 0 0.0
 IMPROPER 21386 21375 21378 21380 0 120.0
 DIHEDRAL 21554 21557 21559 21561 0 0.0
 DIHEDRAL 21561 21564 21566 21568 0 0.0
 DIHEDRAL 21568 21571 21573 21575 0 0.0
 IMPROPER 21530 21519 21522 21524 0 120.0
 IMPROPER 21512 21485 21489 21493 0  60.0
 IMPROPER 21485 21489 21493 21501 0 -60.0
 IMPROPER 21489 21493 21501 21508 0  60.0
 IMPROPER 21493 21501 21508 21512 0 -60.0
 IMPROPER 21501 21508 21512 21485 0  60.0
 IMPROPER 21508 21512 21485 21489 0 -60.0
 IMPROPER 21512 21517 21514 21518 0 180.0
 DIHEDRAL 21684 21687 21689 21691 0 0.0
 IMPROPER 21660 21649 21652 21654 0 120.0
 DIHEDRAL 21818 21821 21823 21825 0 0.0
 IMPROPER 21794 21783 21786 21788 0 120.0
 DIHEDRAL 21952 21955 21957 21959 0 0.0
 IMPROPER 21928 21917 21920 21922 0 120.0
 DIHEDRAL 22086 22089 22091 22093 0 0.0
 IMPROPER 22062 22051 22054 22056 0 120.0
 DIHEDRAL 22220 22223 22225 22227 0 0.0
 IMPROPER 22196 22185 22188 22190 0 120.0
 DIHEDRAL 22345 22348 22350 22352 0 0.0
 IMPROPER 22321 22310 22313 22315 0 120.0
 DIHEDRAL 22479 22482 22484 22486 0 0.0
 IMPROPER 22455 22444 22447 22449 0 120.0
 DIHEDRAL 22604 22607 22609 22611 0 0.0
 IMPROPER 22580 22569 22572 22574 0 120.0
 DIHEDRAL 22729 22732 22734 22736 0 0.0
 IMPROPER 22705 22694 22697 22699 0 120.0
 DIHEDRAL 22863 22866 22868 22870 0 0.0
 IMPROPER 22839 22828 22831 22833 0 120.0
 DIHEDRAL 23007 23010 23012 23014 0 0.0
 DIHEDRAL 23014 23017 23019 23021 0 0.0
 DIHEDRAL 23021 23024 23026 23028 0 0.0
 IMPROPER 22983 22972 22975 22977 0 120.0
 IMPROPER 22965 22938 22942 22946 0  60.0
 IMPROPER 22938 22942 22946 22954 0 -60.0
 IMPROPER 22942 22946 22954 22961 0  60.0
 IMPROPER 22946 22954 22961 22965 0 -60.0
 IMPROPER 22954 22961 22965 22938 0  60.0
 IMPROPER 22961 22965 22938 22942 0 -60.0
 IMPROPER 22965 22970 22967 22971 0 180.0
 DIHEDRAL 23147 23150 23152 23154 0 0.0
 DIHEDRAL 23154 23157 23159 23161 0 0.0
 DIHEDRAL 23161 23164 23166 23168 0 0.0
 IMPROPER 23123 23112 23115 23117 0 120.0
 IMPROPER 23105 23078 23082 23086 0  60.0
 IMPROPER 23078 23082 23086 23094 0 -60.0
 IMPROPER 23082 23086 23094 23101 0  60.0
 IMPROPER 23086 23094 23101 23105 0 -60.0
 IMPROPER 23094 23101 23105 23078 0  60.0
 IMPROPER 23101 23105 23078 23082 0 -60.0
 IMPROPER 23105 23110 23107 23111 0 180.0
 DIHEDRAL 23268 23271 23273 23275 0 0.0
 IMPROPER 23244 23233 23236 23238 0 120.0
 DIHEDRAL 23393 23396 23398 23400 0 0.0
 IMPROPER 23369 23358 23361 23363 0 120.0
 DIHEDRAL 23537 23540 23542 23544 0 0.0
 DIHEDRAL 23544 23547 23549 23551 0 0.0
 DIHEDRAL 23551 23554 23556 23558 0 0.0
 IMPROPER 23513 23502 23505 23507 0 120.0
 IMPROPER 23495 23468 23472 23476 0  60.0
 IMPROPER 23468 23472 23476 23484 0 -60.0
 IMPROPER 23472 23476 23484 23491 0  60.0
 IMPROPER 23476 23484 23491 23495 0 -60.0
 IMPROPER 23484 23491 23495 23468 0  60.0
 IMPROPER 23491 23495 23468 23472 0 -60.0
 IMPROPER 23495 23500 23497 23501 0 180.0
 DIHEDRAL 23667 23670 23672 23674 0 0.0
 IMPROPER 23643 23632 23635 23637 0 120.0
 DIHEDRAL 23801 23804 23806 23808 0 0.0
 IMPROPER 23777 23766 23769 23771 0 120.0
 DIHEDRAL 23935 23938 23940 23942 0 0.0
 IMPROPER 23911 23900 23903 23905 0 120.0
 DIHEDRAL 24069 24072 24074 24076 0 0.0
 IMPROPER 24045 24034 24037 24039 0 120.0
 DIHEDRAL 24194 24197 24199 24201 0 0.0
 IMPROPER 24170 24159 24162 24164 0 120.0
 DIHEDRAL 24328 24331 24333 24335 0 0.0
 IMPROPER 24304 24293 24296 24298 0 120.0
 DIHEDRAL 24453 24456 24458 24460 0 0.0
 IMPROPER 24429 24418 24421 24423 0 120.0
 DIHEDRAL 24597 24600 24602 24604 0 0.0
 DIHEDRAL 24604 24607 24609 24611 0 0.0
 DIHEDRAL 24611 24614 24616 24618 0 0.0
 IMPROPER 24573 24562 24565 24567 0 120.0
 IMPROPER 24555 24528 24532 24536 0  60.0
 IMPROPER 24528 24532 24536 24544 0 -60.0
 IMPROPER 24532 24536 24544 24551 0  60.0
 IMPROPER 24536 24544 24551 24555 0 -60.0
 IMPROPER 24544 24551 24555 24528 0  60.0
 IMPROPER 24551 24555 24528 24532 0 -60.0
 IMPROPER 24555 24560 24557 24561 0 180.0
 DIHEDRAL 24727 24730 24732 24734 0 0.0
 IMPROPER 24703 24692 24695 24697 0 120.0
 DIHEDRAL 24871 24874 24876 24878 0 0.0
 DIHEDRAL 24878 24881 24883 24885 0 0.0
 DIHEDRAL 24885 24888 24890 24892 0 0.0
 IMPROPER 24847 24836 24839 24841 0 120.0
 IMPROPER 24829 24802 24806 24810 0  60.0
 IMPROPER 24802 24806 24810 24818 0 -60.0
 IMPROPER 24806 24810 24818 24825 0  60.0
 IMPROPER 24810 24818 24825 24829 0 -60.0
 IMPROPER 24818 24825 24829 24802 0  60.0
 IMPROPER 24825 24829 24802 24806 0 -60.0
 IMPROPER 24829 24834 24831 24835 0 180.0
 DIHEDRAL 24992 24995 24997 24999 0 0.0
 IMPROPER 24968 24957 24960 24962 0 120.0
 DIHEDRAL 25126 25129 25131 25133 0 0.0
 IMPROPER 25102 25091 25094 25096 0 120.0
 DIHEDRAL 25251 25254 25256 25258 0 0.0
 IMPROPER 25227 25216 25219 25221 0 120.0
 DIHEDRAL 25385 25388 25390 25392 0 0.0
 IMPROPER 25361 25350 25353 25355 0 120.0
 DIHEDRAL 25519 25522 25524 25526 0 0.0
 IMPROPER 25495 25484 25487 25489 0 120.0
 DIHEDRAL 25653 25656 25658 25660 0 0.0
 IMPROPER 25629 25618 25621 25623 0 120.0
 DIHEDRAL 25778 25781 25783 25785 0 0.0
 IMPROPER 25754 25743 25746 25748 0 120.0
 DIHEDRAL 25903 25906 25908 25910 0 0.0
 IMPROPER 25879 25868 25871 25873 0 120.0
 DIHEDRAL 26037 26040 26042 26044 0 0.0
 IMPROPER 26013 26002 26005 26007 0 120.0
 DIHEDRAL 26162 26165 26167 26169 0 0.0
 IMPROPER 26138 26127 26130 26132 0 120.0
 DIHEDRAL 26296 26299 26301 26303 0 0.0
 IMPROPER 26272 26261 26264 26266 0 120.0
 DIHEDRAL 26430 26433 26435 26437 0 0.0
 IMPROPER 26406 26395 26398 26400 0 120.0
 DIHEDRAL 26564 26567 26569 26571 0 0.0
 IMPROPER 26540 26529 26532 26534 0 120.0
 DIHEDRAL 26698 26701 26703 26705 0 0.0
 IMPROPER 26674 26663 26666 26668 0 120.0
 DIHEDRAL 26823 26826 26828 26830 0 0.0
 IMPROPER 26799 26788 26791 26793 0 120.0
 DIHEDRAL 26957 26960 26962 26964 0 0.0
 IMPROPER 26933 26922 26925 26927 0 120.0
 DIHEDRAL 27101 27104 27106 27108 0 0.0
 DIHEDRAL 27108 27111 27113 27115 0 0.0
 DIHEDRAL 27115 27118 27120 27122 0 0.0
 IMPROPER 27077 27066 27069 27071 0 120.0
 IMPROPER 27059 27032 27036 27040 0  60.0
 IMPROPER 27032 27036 27040 27048 0 -60.0
 IMPROPER 27036 27040 27048 27055 0  60.0
 IMPROPER 27040 27048 27055 27059 0 -60.0
 IMPROPER 27048 27055 27059 27032 0  60.0
 IMPROPER 27055 27059 27032 27036 0 -60.0
 IMPROPER 27059 27064 27061 27065 0 180.0
 DIHEDRAL 27231 27234 27236 27238 0 0.0
 IMPROPER 27207 27196 27199 27201 0 120.0
 DIHEDRAL 27356 27359 27361 27363 0 0.0
 IMPROPER 27332 27321 27324 27326 0 120.0
 DIHEDRAL 27481 27484 27486 27488 0 0.0
 IMPROPER 27457 27446 27449 27451 0 120.0
 DIHEDRAL 27615 27618 27620 27622 0 0.0
 IMPROPER 27591 27580 27583 27585 0 120.0
 DIHEDRAL 27740 27743 27745 27747 0 0.0
 IMPROPER 27716 27705 27708 27710 0 120.0
 DIHEDRAL 27874 27877 27879 27881 0 0.0
 IMPROPER 27850 27839 27842 27844 0 120.0
 DIHEDRAL 27999 28002 28004 28006 0 0.0
 IMPROPER 27975 27964 27967 27969 0 120.0
 DIHEDRAL 28133 28136 28138 28140 0 0.0
 IMPROPER 28109 28098 28101 28103 0 120.0
 DIHEDRAL 28258 28261 28263 28265 0 0.0
 IMPROPER 28234 28223 28226 28228 0 120.0
 DIHEDRAL 28383 28386 28388 28390 0 0.0
 IMPROPER 28359 28348 28351 28353 0 120.0
 DIHEDRAL 28517 28520 28522 28524 0 0.0
 IMPROPER 28493 28482 28485 28487 0 120.0
 DIHEDRAL 28651 28654 28656 28658 0 0.0
 IMPROPER 28627 28616 28619 28621 0 120.0
 DIHEDRAL 28776 28779 28781 28783 0 0.0
 IMPROPER 28752 28741 28744 28746 0 120.0
 DIHEDRAL 28910 28913 28915 28917 0 0.0
 IMPROPER 28886 28875 28878 28880 0 120.0
 DIHEDRAL 29044 29047 29049 29051 0 0.0
 IMPROPER 29020 29009 29012 29014 0 120.0
 DIHEDRAL 29178 29181 29183 29185 0 0.0
 IMPROPER 29154 29143 29146 29148 0 120.0
 DIHEDRAL 29312 29315 29317 29319 0 0.0
 IMPROPER 29288 29277 29280 29282 0 120.0
 DIHEDRAL 29446 29449 29451 29453 0 0.0
 IMPROPER 29422 29411 29414 29416 0 120.0
 DIHEDRAL 29580 29583 29585 29587 0 0.0
 IMPROPER 29556 29545 29548 29550 0 120.0
 DIHEDRAL 29705 29708 29710 29712 0 0.0
 IMPROPER 29681 29670 29673 29675 0 120.0
 DIHEDRAL 29839 29842 29844 29846 0 0.0
 IMPROPER 29815 29804 29807 29809 0 120.0
 DIHEDRAL 29964 29967 29969 29971 0 0.0
 IMPROPER 29940 29929 29932 29934 0 120.0
 DIHEDRAL 30098 30101 30103 30105 0 0.0
 IMPROPER 30074 30063 30066 30068 0 120.0
 DIHEDRAL 30223 30226 30228 30230 0 0.0
 IMPROPER 30199 30188 30191 30193 0 120.0
 DIHEDRAL 30357 30360 30362 30364 0 0.0
 IMPROPER 30333 30322 30325 30327 0 120.0
 DIHEDRAL 30482 30485 30487 30489 0 0.0
 IMPROPER 30458 30447 30450 30452 0 120.0
 DIHEDRAL 30607 30610 30612 30614 0 0.0
 IMPROPER 30583 30572 30575 30577 0 120.0
 DIHEDRAL 30732 30735 30737 30739 0 0.0
 IMPROPER 30708 30697 30700 30702 0 120.0
 DIHEDRAL 30866 30869 30871 30873 0 0.0
 IMPROPER 30842 30831 30834 30836 0 120.0
 DIHEDRAL 30991 30994 30996 30998 0 0.0
 IMPROPER 30967 30956 30959 30961 0 120.0
 DIHEDRAL 31116 31119 31121 31123 0 0.0
 IMPROPER 31092 31081 31084 31086 0 120.0
 DIHEDRAL 31260 31263 31265 31267 0 0.0
 DIHEDRAL 31267 31270 31272 31274 0 0.0
 DIHEDRAL 31274 31277 31279 31281 0 0.0
 IMPROPER 31236 31225 31228 31230 0 120.0
 IMPROPER 31218 31191 31195 31199 0  60.0
 IMPROPER 31191 31195 31199 31207 0 -60.0
 IMPROPER 31195 31199 31207 31214 0  60.0
 IMPROPER 31199 31207 31214 31218 0 -60.0
 IMPROPER 31207 31214 31218 31191 0  60.0
 IMPROPER 31214 31218 31191 31195 0 -60.0
 IMPROPER 31218 31223 31220 31224 0 180.0
 DIHEDRAL 31381 31384 31386 31388 0 0.0
 IMPROPER 31357 31346 31349 31351 0 120.0
 DIHEDRAL 31515 31518 31520 31522 0 0.0
 IMPROPER 31491 31480 31483 31485 0 120.0
 DIHEDRAL 31640 31643 31645 31647 0 0.0
 IMPROPER 31616 31605 31608 31610 0 120.0
 DIHEDRAL 31774 31777 31779 31781 0 0.0
 IMPROPER 31750 31739 31742 31744 0 120.0
 DIHEDRAL 31901 31904 31906 31908 0 0.0
 IMPROPER 31877 31866 31869 31871 0 120.0
 DIHEDRAL 32035 32038 32040 32042 0 0.0
 IMPROPER 32011 32000 32003 32005 0 120.0
 DIHEDRAL 32169 32172 32174 32176 0 0.0
 IMPROPER 32145 32134 32137 32139 0 120.0
 DIHEDRAL 32303 32306 32308 32310 0 0.0
 IMPROPER 32279 32268 32271 32273 0 120.0
 DIHEDRAL 32437 32440 32442 32444 0 0.0
 IMPROPER 32413 32402 32405 32407 0 120.0
 DIHEDRAL 32571 32574 32576 32578 0 0.0
 IMPROPER 32547 32536 32539 32541 0 120.0
 DIHEDRAL 32696 32699 32701 32703 0 0.0
 IMPROPER 32672 32661 32664 32666 0 120.0
 DIHEDRAL 32830 32833 32835 32837 0 0.0
 IMPROPER 32806 32795 32798 32800 0 120.0
 DIHEDRAL 32957 32960 32962 32964 0 0.0
 IMPROPER 32933 32922 32925 32927 0 120.0
 DIHEDRAL 33091 33094 33096 33098 0 0.0
 IMPROPER 33067 33056 33059 33061 0 120.0
 DIHEDRAL 33216 33219 33221 33223 0 0.0
 IMPROPER 33192 33181 33184 33186 0 120.0
 DIHEDRAL 33350 33353 33355 33357 0 0.0
 IMPROPER 33326 33315 33318 33320 0 120.0
 DIHEDRAL 33484 33487 33489 33491 0 0.0
 IMPROPER 33460 33449 33452 33454 0 120.0
 DIHEDRAL 33628 33631 33633 33635 0 0.0
 DIHEDRAL 33635 33638 33640 33642 0 0.0
 DIHEDRAL 33642 33645 33647 33649 0 0.0
 IMPROPER 33604 33593 33596 33598 0 120.0
 IMPROPER 33586 33559 33563 33567 0  60.0
 IMPROPER 33559 33563 33567 33575 0 -60.0
 IMPROPER 33563 33567 33575 33582 0  60.0
 IMPROPER 33567 33575 33582 33586 0 -60.0
 IMPROPER 33575 33582 33586 33559 0  60.0
 IMPROPER 33582 33586 33559 33563 0 -60.0
 IMPROPER 33586 33591 33588 33592 0 180.0
 DIHEDRAL 33758 33761 33763 33765 0 0.0
 IMPROPER 33734 33723 33726 33728 0 120.0
 DIHEDRAL 33892 33895 33897 33899 0 0.0
 IMPROPER 33868 33857 33860 33862 0 120.0
 DIHEDRAL 34026 34029 34031 34033 0 0.0
 IMPROPER 34002 33991 33994 33996 0 120.0
 DIHEDRAL 34160 34163 34165 34167 0 0.0
 IMPROPER 34136 34125 34128 34130 0 120.0
 DIHEDRAL 34285 34288 34290 34292 0 0.0
 IMPROPER 34261 34250 34253 34255 0 120.0
 DIHEDRAL 34412 34415 34417 34419 0 0.0
 IMPROPER 34388 34377 34380 34382 0 120.0
 DIHEDRAL 34546 34549 34551 34553 0 0.0
 IMPROPER 34522 34511 34514 34516 0 120.0
 DIHEDRAL 34680 34683 34685 34687 0 0.0
 IMPROPER 34656 34645 34648 34650 0 120.0
 DIHEDRAL 34814 34817 34819 34821 0 0.0
 IMPROPER 34790 34779 34782 34784 0 120.0
 DIHEDRAL 34939 34942 34944 34946 0 0.0
 IMPROPER 34915 34904 34907 34909 0 120.0
 DIHEDRAL 35073 35076 35078 35080 0 0.0
 IMPROPER 35049 35038 35041 35043 0 120.0
 DIHEDRAL 35198 35201 35203 35205 0 0.0
 IMPROPER 35174 35163 35166 35168 0 120.0
 DIHEDRAL 35332 35335 35337 35339 0 0.0
 IMPROPER 35308 35297 35300 35302 0 120.0
 DIHEDRAL 35457 35460 35462 35464 0 0.0
 IMPROPER 35433 35422 35425 35427 0 120.0
 DIHEDRAL 35591 35594 35596 35598 0 0.0
 IMPROPER 35567 35556 35559 35561 0 120.0
 DIHEDRAL 35735 35738 35740 35742 0 0.0
 DIHEDRAL 35742 35745 35747 35749 0 0.0
 DIHEDRAL 35749 35752 35754 35756 0 0.0
 IMPROPER 35711 35700 35703 35705 0 120.0
 IMPROPER 35693 35666 35670 35674 0  60.0
 IMPROPER 35666 35670 35674 35682 0 -60.0
 IMPROPER 35670 35674 35682 35689 0  60.0
 IMPROPER 35674 35682 35689 35693 0 -60.0
 IMPROPER 35682 35689 35693 35666 0  60.0
 IMPROPER 35689 35693 35666 35670 0 -60.0
 IMPROPER 35693 35698 35695 35699 0 180.0
 DIHEDRAL 35865 35868 35870 35872 0 0.0
 IMPROPER 35841 35830 35833 35835 0 120.0
 DIHEDRAL 35999 36002 36004 36006 0 0.0
 IMPROPER 35975 35964 35967 35969 0 120.0
 DIHEDRAL 36133 36136 36138 36140 0 0.0
 IMPROPER 36109 36098 36101 36103 0 120.0
 DIHEDRAL 36267 36270 36272 36274 0 0.0
 IMPROPER 36243 36232 36235 36237 0 120.0
 DIHEDRAL 36401 36404 36406 36408 0 0.0
 IMPROPER 36377 36366 36369 36371 0 120.0
 DIHEDRAL 36535 36538 36540 36542 0 0.0
 IMPROPER 36511 36500 36503 36505 0 120.0
 DIHEDRAL 36679 36682 36684 36686 0 0.0
 DIHEDRAL 36686 36689 36691 36693 0 0.0
 DIHEDRAL 36693 36696 36698 36700 0 0.0
 IMPROPER 36655 36644 36647 36649 0 120.0
 IMPROPER 36637 36610 36614 36618 0  60.0
 IMPROPER 36610 36614 36618 36626 0 -60.0
 IMPROPER 36614 36618 36626 36633 0  60.0
 IMPROPER 36618 36626 36633 36637 0 -60.0
 IMPROPER 36626 36633 36637 36610 0  60.0
 IMPROPER 36633 36637 36610 36614 0 -60.0
 IMPROPER 36637 36642 36639 36643 0 180.0
 DIHEDRAL 36809 36812 36814 36816 0 0.0
 IMPROPER 36785 36774 36777 36779 0 120.0
 DIHEDRAL 36953 36956 36958 36960 0 0.0
 DIHEDRAL 36960 36963 36965 36967 0 0.0
 DIHEDRAL 36967 36970 36972 36974 0 0.0
 IMPROPER 36929 36918 36921 36923 0 120.0
 IMPROPER 36911 36884 36888 36892 0  60.0
 IMPROPER 36884 36888 36892 36900 0 -60.0
 IMPROPER 36888 36892 36900 36907 0  60.0
 IMPROPER 36892 36900 36907 36911 0 -60.0
 IMPROPER 36900 36907 36911 36884 0  60.0
 IMPROPER 36907 36911 36884 36888 0 -60.0
 IMPROPER 36911 36916 36913 36917 0 180.0
 DIHEDRAL 37074 37077 37079 37081 0 0.0
 IMPROPER 37050 37039 37042 37044 0 120.0
 DIHEDRAL 37208 37211 37213 37215 0 0.0
 IMPROPER 37184 37173 37176 37178 0 120.0
 DIHEDRAL 37333 37336 37338 37340 0 0.0
 IMPROPER 37309 37298 37301 37303 0 120.0
 DIHEDRAL 37477 37480 37482 37484 0 0.0
 DIHEDRAL 37484 37487 37489 37491 0 0.0
 DIHEDRAL 37491 37494 37496 37498 0 0.0
 IMPROPER 37453 37442 37445 37447 0 120.0
 IMPROPER 37435 37408 37412 37416 0  60.0
 IMPROPER 37408 37412 37416 37424 0 -60.0
 IMPROPER 37412 37416 37424 37431 0  60.0
 IMPROPER 37416 37424 37431 37435 0 -60.0
 IMPROPER 37424 37431 37435 37408 0  60.0
 IMPROPER 37431 37435 37408 37412 0 -60.0
 IMPROPER 37435 37440 37437 37441 0 180.0
 DIHEDRAL 37607 37610 37612 37614 0 0.0
 IMPROPER 37583 37572 37575 37577 0 120.0
 DIHEDRAL 37741 37744 37746 37748 0 0.0
 IMPROPER 37717 37706 37709 37711 0 120.0
 DIHEDRAL 37875 37878 37880 37882 0 0.0
 IMPROPER 37851 37840 37843 37845 0 120.0
 DIHEDRAL 38000 38003 38005 38007 0 0.0
 IMPROPER 37976 37965 37968 37970 0 120.0
 DIHEDRAL 38134 38137 38139 38141 0 0.0
 IMPROPER 38110 38099 38102 38104 0 120.0
 DIHEDRAL 38278 38281 38283 38285 0 0.0
 DIHEDRAL 38285 38288 38290 38292 0 0.0
 DIHEDRAL 38292 38295 38297 38299 0 0.0
 IMPROPER 38254 38243 38246 38248 0 120.0
 IMPROPER 38236 38209 38213 38217 0  60.0
 IMPROPER 38209 38213 38217 38225 0 -60.0
 IMPROPER 38213 38217 38225 38232 0  60.0
 IMPROPER 38217 38225 38232 38236 0 -60.0
 IMPROPER 38225 38232 38236 38209 0  60.0
 IMPROPER 38232 38236 38209 38213 0 -60.0
 IMPROPER 38236 38241 38238 38242 0 180.0
 DIHEDRAL 38399 38402 38404 38406 0 0.0
 IMPROPER 38375 38364 38367 38369 0 120.0
 DIHEDRAL 38533 38536 38538 38540 0 0.0
 IMPROPER 38509 38498 38501 38503 0 120.0
 DIHEDRAL 38677 38680 38682 38684 0 0.0
 DIHEDRAL 38684 38687 38689 38691 0 0.0
 DIHEDRAL 38691 38694 38696 38698 0 0.0
 IMPROPER 38653 38642 38645 38647 0 120.0
 IMPROPER 38635 38608 38612 38616 0  60.0
 IMPROPER 38608 38612 38616 38624 0 -60.0
 IMPROPER 38612 38616 38624 38631 0  60.0
 IMPROPER 38616 38624 38631 38635 0 -60.0
 IMPROPER 38624 38631 38635 38608 0  60.0
 IMPROPER 38631 38635 38608 38612 0 -60.0
 IMPROPER 38635 38640 38637 38641 0 180.0
 DIHEDRAL 38807 38810 38812 38814 0 0.0
 IMPROPER 38783 38772 38775 38777 0 120.0
 DIHEDRAL 38932 38935 38937 38939 0 0.0
 IMPROPER 38908 38897 38900 38902 0 120.0
 DIHEDRAL 39066 39069 39071 39073 0 0.0
 IMPROPER 39042 39031 39034 39036 0 120.0
 DIHEDRAL 39200 39203 39205 39207 0 0.0
 IMPROPER 39176 39165 39168 39170 0 120.0
 DIHEDRAL 39334 39337 39339 39341 0 0.0
 IMPROPER 39310 39299 39302 39304 0 120.0
 DIHEDRAL 39468 39471 39473 39475 0 0.0
 IMPROPER 39444 39433 39436 39438 0 120.0
 DIHEDRAL 39602 39605 39607 39609 0 0.0
 IMPROPER 39578 39567 39570 39572 0 120.0
 DIHEDRAL 39736 39739 39741 39743 0 0.0
 IMPROPER 39712 39701 39704 39706 0 120.0
 DIHEDRAL 39870 39873 39875 39877 0 0.0
 IMPROPER 39846 39835 39838 39840 0 120.0
 DIHEDRAL 40004 40007 40009 40011 0 0.0
 IMPROPER 39980 39969 39972 39974 0 120.0
 DIHEDRAL 40138 40141 40143 40145 0 0.0
 IMPROPER 40114 40103 40106 40108 0 120.0
 DIHEDRAL 40263 40266 40268 40270 0 0.0
 IMPROPER 40239 40228 40231 40233 0 120.0
 DIHEDRAL 40388 40391 40393 40395 0 0.0
 IMPROPER 40364 40353 40356 40358 0 120.0
 DIHEDRAL 40522 40525 40527 40529 0 0.0
 IMPROPER 40498 40487 40490 40492 0 120.0
 DIHEDRAL 40647 40650 40652 40654 0 0.0
 IMPROPER 40623 40612 40615 40617 0 120.0
 DIHEDRAL 40772 40775 40777 40779 0 0.0
 IMPROPER 40748 40737 40740 40742 0 120.0
 DIHEDRAL 40906 40909 40911 40913 0 0.0
 IMPROPER 40882 40871 40874 40876 0 120.0
 DIHEDRAL 41031 41034 41036 41038 0 0.0
 IMPROPER 41007 40996 40999 41001 0 120.0
 DIHEDRAL 41165 41168 41170 41172 0 0.0
 IMPROPER 41141 41130 41133 41135 0 120.0
 DIHEDRAL 41290 41293 41295 41297 0 0.0
 IMPROPER 41266 41255 41258 41260 0 120.0
 DIHEDRAL 41424 41427 41429 41431 0 0.0
 IMPROPER 41400 41389 41392 41394 0 120.0
 DIHEDRAL 41549 41552 41554 41556 0 0.0
 IMPROPER 41525 41514 41517 41519 0 120.0
 DIHEDRAL 41683 41686 41688 41690 0 0.0
 IMPROPER 41659 41648 41651 41653 0 120.0
 DIHEDRAL 41817 41820 41822 41824 0 0.0
 IMPROPER 41793 41782 41785 41787 0 120.0
 DIHEDRAL 41961 41964 41966 41968 0 0.0
 DIHEDRAL 41968 41971 41973 41975 0 0.0
 DIHEDRAL 41975 41978 41980 41982 0 0.0
 IMPROPER 41937 41926 41929 41931 0 120.0
 IMPROPER 41919 41892 41896 41900 0  60.0
 IMPROPER 41892 41896 41900 41908 0 -60.0
 IMPROPER 41896 41900 41908 41915 0  60.0
 IMPROPER 41900 41908 41915 41919 0 -60.0
 IMPROPER 41908 41915 41919 41892 0  60.0
 IMPROPER 41915 41919 41892 41896 0 -60.0
 IMPROPER 41919 41924 41921 41925 0 180.0
 DIHEDRAL 42091 42094 42096 42098 0 0.0
 IMPROPER 42067 42056 42059 42061 0 120.0
 DIHEDRAL 42225 42228 42230 42232 0 0.0
 IMPROPER 42201 42190 42193 42195 0 120.0
 DIHEDRAL 42369 42372 42374 42376 0 0.0
 DIHEDRAL 42376 42379 42381 42383 0 0.0
 DIHEDRAL 42383 42386 42388 42390 0 0.0
 IMPROPER 42345 42334 42337 42339 0 120.0
 IMPROPER 42327 42300 42304 42308 0  60.0
 IMPROPER 42300 42304 42308 42316 0 -60.0
 IMPROPER 42304 42308 42316 42323 0  60.0
 IMPROPER 42308 42316 42323 42327 0 -60.0
 IMPROPER 42316 42323 42327 42300 0  60.0
 IMPROPER 42323 42327 42300 42304 0 -60.0
 IMPROPER 42327 42332 42329 42333 0 180.0
 DIHEDRAL 42509 42512 42514 42516 0 0.0
 DIHEDRAL 42516 42519 42521 42523 0 0.0
 DIHEDRAL 42523 42526 42528 42530 0 0.0
 IMPROPER 42485 42474 42477 42479 0 120.0
 IMPROPER 42467 42440 42444 42448 0  60.0
 IMPROPER 42440 42444 42448 42456 0 -60.0
 IMPROPER 42444 42448 42456 42463 0  60.0
 IMPROPER 42448 42456 42463 42467 0 -60.0
 IMPROPER 42456 42463 42467 42440 0  60.0
 IMPROPER 42463 42467 42440 42444 0 -60.0
 IMPROPER 42467 42472 42469 42473 0 180.0
 DIHEDRAL 42639 42642 42644 42646 0 0.0
 IMPROPER 42615 42604 42607 42609 0 120.0
 DIHEDRAL 42773 42776 42778 42780 0 0.0
 IMPROPER 42749 42738 42741 42743 0 120.0
 DIHEDRAL 42898 42901 42903 42905 0 0.0
 IMPROPER 42874 42863 42866 42868 0 120.0
 DIHEDRAL 43023 43026 43028 43030 0 0.0
 IMPROPER 42999 42988 42991 42993 0 120.0
 DIHEDRAL 43157 43160 43162 43164 0 0.0
 IMPROPER 43133 43122 43125 43127 0 120.0
 DIHEDRAL 43291 43294 43296 43298 0 0.0
 IMPROPER 43267 43256 43259 43261 0 120.0
 DIHEDRAL 43416 43419 43421 43423 0 0.0
 IMPROPER 43392 43381 43384 43386 0 120.0
 DIHEDRAL 43541 43544 43546 43548 0 0.0
 IMPROPER 43517 43506 43509 43511 0 120.0
 DIHEDRAL 43675 43678 43680 43682 0 0.0
 IMPROPER 43651 43640 43643 43645 0 120.0
 DIHEDRAL 43809 43812 43814 43816 0 0.0
 IMPROPER 43785 43774 43777 43779 0 120.0
 DIHEDRAL 43934 43937 43939 43941 0 0.0
 IMPROPER 43910 43899 43902 43904 0 120.0
 DIHEDRAL 44068 44071 44073 44075 0 0.0
 IMPROPER 44044 44033 44036 44038 0 120.0
 DIHEDRAL 44202 44205 44207 44209 0 0.0
 IMPROPER 44178 44167 44170 44172 0 120.0
 DIHEDRAL 44327 44330 44332 44334 0 0.0
 IMPROPER 44303 44292 44295 44297 0 120.0
 DIHEDRAL 44454 44457 44459 44461 0 0.0
 IMPROPER 44430 44419 44422 44424 0 120.0
 DIHEDRAL 44579 44582 44584 44586 0 0.0
 IMPROPER 44555 44544 44547 44549 0 120.0
 DIHEDRAL 44713 44716 44718 44720 0 0.0
 IMPROPER 44689 44678 44681 44683 0 120.0
 DIHEDRAL 44847 44850 44852 44854 0 0.0
 IMPROPER 44823 44812 44815 44817 0 120.0
 DIHEDRAL 44972 44975 44977 44979 0 0.0
 IMPROPER 44948 44937 44940 44942 0 120.0
 DIHEDRAL 45106 45109 45111 45113 0 0.0
 IMPROPER 45082 45071 45074 45076 0 120.0
 DIHEDRAL 45240 45243 45245 45247 0 0.0
 IMPROPER 45216 45205 45208 45210 0 120.0
 DIHEDRAL 45365 45368 45370 45372 0 0.0
 IMPROPER 45341 45330 45333 45335 0 120.0
 DIHEDRAL 45490 45493 45495 45497 0 0.0
 IMPROPER 45466 45455 45458 45460 0 120.0
 DIHEDRAL 45624 45627 45629 45631 0 0.0
 IMPROPER 45600 45589 45592 45594 0 120.0
 DIHEDRAL 45758 45761 45763 45765 0 0.0
 IMPROPER 45734 45723 45726 45728 0 120.0
 DIHEDRAL 45892 45895 45897 45899 0 0.0
 IMPROPER 45868 45857 45860 45862 0 120.0
 DIHEDRAL 46017 46020 46022 46024 0 0.0
 IMPROPER 45993 45982 45985 45987 0 120.0
 DIHEDRAL 46151 46154 46156 46158 0 0.0
 IMPROPER 46127 46116 46119 46121 0 120.0
 DIHEDRAL 46276 46279 46281 46283 0 0.0
 IMPROPER 46252 46241 46244 46246 0 120.0
 DIHEDRAL 46410 46413 46415 46417 0 0.0
 IMPROPER 46386 46375 46378 46380 0 120.0
 DIHEDRAL 46535 46538 46540 46542 0 0.0
 IMPROPER 46511 46500 46503 46505 0 120.0
 DIHEDRAL 46660 46663 46665 46667 0 0.0
 IMPROPER 46636 46625 46628 46630 0 120.0
 DIHEDRAL 46785 46788 46790 46792 0 0.0
 IMPROPER 46761 46750 46753 46755 0 120.0
 DIHEDRAL 46919 46922 46924 46926 0 0.0
 IMPROPER 46895 46884 46887 46889 0 120.0
 DIHEDRAL 47053 47056 47058 47060 0 0.0
 IMPROPER 47029 47018 47021 47023 0 120.0
 DIHEDRAL 47187 47190 47192 47194 0 0.0
 IMPROPER 47163 47152 47155 47157 0 120.0
 DIHEDRAL 47312 47315 47317 47319 0 0.0
 IMPROPER 47288 47277 47280 47282 0 120.0
 DIHEDRAL 47446 47449 47451 47453 0 0.0
 IMPROPER 47422 47411 47414 47416 0 120.0
 DIHEDRAL 47571 47574 47576 47578 0 0.0
 IMPROPER 47547 47536 47539 47541 0 120.0
 DIHEDRAL 47705 47708 47710 47712 0 0.0
 IMPROPER 47681 47670 47673 47675 0 120.0
 DIHEDRAL 47839 47842 47844 47846 0 0.0
 IMPROPER 47815 47804 47807 47809 0 120.0
 DIHEDRAL 47973 47976 47978 47980 0 0.0
 IMPROPER 47949 47938 47941 47943 0 120.0
 DIHEDRAL 48098 48101 48103 48105 0 0.0
 IMPROPER 48074 48063 48066 48068 0 120.0
 DIHEDRAL 48232 48235 48237 48239 0 0.0
 IMPROPER 48208 48197 48200 48202 0 120.0
 DIHEDRAL 48366 48369 48371 48373 0 0.0
 IMPROPER 48342 48331 48334 48336 0 120.0
 DIHEDRAL 48500 48503 48505 48507 0 0.0
 IMPROPER 48476 48465 48468 48470 0 120.0
 DIHEDRAL 48634 48637 48639 48641 0 0.0
 IMPROPER 48610 48599 48602 48604 0 120.0
 DIHEDRAL 48768 48771 48773 48775 0 0.0
 IMPROPER 48744 48733 48736 48738 0 120.0
 DIHEDRAL 48902 48905 48907 48909 0 0.0
 IMPROPER 48878 48867 48870 48872 0 120.0
 DIHEDRAL 49036 49039 49041 49043 0 0.0
 IMPROPER 49012 49001 49004 49006 0 120.0
 DIHEDRAL 49170 49173 49175 49177 0 0.0
 IMPROPER 49146 49135 49138 49140 0 120.0
 DIHEDRAL 49304 49307 49309 49311 0 0.0
 IMPROPER 49280 49269 49272 49274 0 120.0
 DIHEDRAL 49429 49432 49434 49436 0 0.0
 IMPROPER 49405 49394 49397 49399 0 120.0
 DIHEDRAL 49556 49559 49561 49563 0 0.0
 IMPROPER 49532 49521 49524 49526 0 120.0
 DIHEDRAL 49700 49703 49705 49707 0 0.0
 DIHEDRAL 49707 49710 49712 49714 0 0.0
 DIHEDRAL 49714 49717 49719 49721 0 0.0
 IMPROPER 49676 49665 49668 49670 0 120.0
 IMPROPER 49658 49631 49635 49639 0  60.0
 IMPROPER 49631 49635 49639 49647 0 -60.0
 IMPROPER 49635 49639 49647 49654 0  60.0
 IMPROPER 49639 49647 49654 49658 0 -60.0
 IMPROPER 49647 49654 49658 49631 0  60.0
 IMPROPER 49654 49658 49631 49635 0 -60.0
 IMPROPER 49658 49663 49660 49664 0 180.0
 DIHEDRAL 49830 49833 49835 49837 0 0.0
 IMPROPER 49806 49795 49798 49800 0 120.0
 DIHEDRAL 49974 49977 49979 49981 0 0.0
 DIHEDRAL 49981 49984 49986 49988 0 0.0
 DIHEDRAL 49988 49991 49993 49995 0 0.0
 IMPROPER 49950 49939 49942 49944 0 120.0
 IMPROPER 49932 49905 49909 49913 0  60.0
 IMPROPER 49905 49909 49913 49921 0 -60.0
 IMPROPER 49909 49913 49921 49928 0  60.0
 IMPROPER 49913 49921 49928 49932 0 -60.0
 IMPROPER 49921 49928 49932 49905 0  60.0
 IMPROPER 49928 49932 49905 49909 0 -60.0
 IMPROPER 49932 49937 49934 49938 0 180.0
 DIHEDRAL 50104 50107 50109 50111 0 0.0
 IMPROPER 50080 50069 50072 50074 0 120.0
 DIHEDRAL 50238 50241 50243 50245 0 0.0
 IMPROPER 50214 50203 50206 50208 0 120.0
 DIHEDRAL 50363 50366 50368 50370 0 0.0
 IMPROPER 50339 50328 50331 50333 0 120.0
 DIHEDRAL 50497 50500 50502 50504 0 0.0
 IMPROPER 50473 50462 50465 50467 0 120.0
 DIHEDRAL 50622 50625 50627 50629 0 0.0
 IMPROPER 50598 50587 50590 50592 0 120.0
 DIHEDRAL 50747 50750 50752 50754 0 0.0
 IMPROPER 50723 50712 50715 50717 0 120.0
 DIHEDRAL 50881 50884 50886 50888 0 0.0
 IMPROPER 50857 50846 50849 50851 0 120.0
 DIHEDRAL 51015 51018 51020 51022 0 0.0
 IMPROPER 50991 50980 50983 50985 0 120.0
 DIHEDRAL 51149 51152 51154 51156 0 0.0
 IMPROPER 51125 51114 51117 51119 0 120.0
 DIHEDRAL 51283 51286 51288 51290 0 0.0
 IMPROPER 51259 51248 51251 51253 0 120.0
 DIHEDRAL 51408 51411 51413 51415 0 0.0
 IMPROPER 51384 51373 51376 51378 0 120.0
 DIHEDRAL 51542 51545 51547 51549 0 0.0
 IMPROPER 51518 51507 51510 51512 0 120.0
 DIHEDRAL 51686 51689 51691 51693 0 0.0
 DIHEDRAL 51693 51696 51698 51700 0 0.0
 DIHEDRAL 51700 51703 51705 51707 0 0.0
 IMPROPER 51662 51651 51654 51656 0 120.0
 IMPROPER 51644 51617 51621 51625 0  60.0
 IMPROPER 51617 51621 51625 51633 0 -60.0
 IMPROPER 51621 51625 51633 51640 0  60.0
 IMPROPER 51625 51633 51640 51644 0 -60.0
 IMPROPER 51633 51640 51644 51617 0  60.0
 IMPROPER 51640 51644 51617 51621 0 -60.0
 IMPROPER 51644 51649 51646 51650 0 180.0
 DIHEDRAL 51816 51819 51821 51823 0 0.0
 IMPROPER 51792 51781 51784 51786 0 120.0
 DIHEDRAL 51950 51953 51955 51957 0 0.0
 IMPROPER 51926 51915 51918 51920 0 120.0
 DIHEDRAL 52075 52078 52080 52082 0 0.0
 IMPROPER 52051 52040 52043 52045 0 120.0
 DIHEDRAL 52209 52212 52214 52216 0 0.0
 IMPROPER 52185 52174 52177 52179 0 120.0
 DIHEDRAL 52334 52337 52339 52341 0 0.0
 IMPROPER 52310 52299 52302 52304 0 120.0
 DIHEDRAL 52459 52462 52464 52466 0 0.0
 IMPROPER 52435 52424 52427 52429 0 120.0
 DIHEDRAL 52593 52596 52598 52600 0 0.0
 IMPROPER 52569 52558 52561 52563 0 120.0
 DIHEDRAL 52737 52740 52742 52744 0 0.0
 DIHEDRAL 52744 52747 52749 52751 0 0.0
 DIHEDRAL 52751 52754 52756 52758 0 0.0
 IMPROPER 52713 52702 52705 52707 0 120.0
 IMPROPER 52695 52668 52672 52676 0  60.0
 IMPROPER 52668 52672 52676 52684 0 -60.0
 IMPROPER 52672 52676 52684 52691 0  60.0
 IMPROPER 52676 52684 52691 52695 0 -60.0
 IMPROPER 52684 52691 52695 52668 0  60.0
 IMPROPER 52691 52695 52668 52672 0 -60.0
 IMPROPER 52695 52700 52697 52701 0 180.0
 DIHEDRAL 52858 52861 52863 52865 0 0.0
 IMPROPER 52834 52823 52826 52828 0 120.0
 DIHEDRAL 52992 52995 52997 52999 0 0.0
 IMPROPER 52968 52957 52960 52962 0 120.0
 DIHEDRAL 53117 53120 53122 53124 0 0.0
 IMPROPER 53093 53082 53085 53087 0 120.0
 DIHEDRAL 53242 53245 53247 53249 0 0.0
 IMPROPER 53218 53207 53210 53212 0 120.0
 DIHEDRAL 53376 53379 53381 53383 0 0.0
 IMPROPER 53352 53341 53344 53346 0 120.0
 DIHEDRAL 53510 53513 53515 53517 0 0.0
 IMPROPER 53486 53475 53478 53480 0 120.0
 DIHEDRAL 53644 53647 53649 53651 0 0.0
 IMPROPER 53620 53609 53612 53614 0 120.0
 DIHEDRAL 53788 53791 53793 53795 0 0.0
 DIHEDRAL 53795 53798 53800 53802 0 0.0
 DIHEDRAL 53802 53805 53807 53809 0 0.0
 IMPROPER 53764 53753 53756 53758 0 120.0
 IMPROPER 53746 53719 53723 53727 0  60.0
 IMPROPER 53719 53723 53727 53735 0 -60.0
 IMPROPER 53723 53727 53735 53742 0  60.0
 IMPROPER 53727 53735 53742 53746 0 -60.0
 IMPROPER 53735 53742 53746 53719 0  60.0
 IMPROPER 53742 53746 53719 53723 0 -60.0
 IMPROPER 53746 53751 53748 53752 0 180.0
 DIHEDRAL 53918 53921 53923 53925 0 0.0
 IMPROPER 53894 53883 53886 53888 0 120.0
 DIHEDRAL 54052 54055 54057 54059 0 0.0
 IMPROPER 54028 54017 54020 54022 0 120.0
 DIHEDRAL 54186 54189 54191 54193 0 0.0
 IMPROPER 54162 54151 54154 54156 0 120.0
 DIHEDRAL 54320 54323 54325 54327 0 0.0
 IMPROPER 54296 54285 54288 54290 0 120.0
 DIHEDRAL 54445 54448 54450 54452 0 0.0
 IMPROPER 54421 54410 54413 54415 0 120.0
 DIHEDRAL 54570 54573 54575 54577 0 0.0
 IMPROPER 54546 54535 54538 54540 0 120.0
 DIHEDRAL 54704 54707 54709 54711 0 0.0
 IMPROPER 54680 54669 54672 54674 0 120.0
 DIHEDRAL 54838 54841 54843 54845 0 0.0
 IMPROPER 54814 54803 54806 54808 0 120.0
 DIHEDRAL 54982 54985 54987 54989 0 0.0
 DIHEDRAL 54989 54992 54994 54996 0 0.0
 DIHEDRAL 54996 54999 55001 55003 0 0.0
 IMPROPER 54958 54947 54950 54952 0 120.0
 IMPROPER 54940 54913 54917 54921 0  60.0
 IMPROPER 54913 54917 54921 54929 0 -60.0
 IMPROPER 54917 54921 54929 54936 0  60.0
 IMPROPER 54921 54929 54936 54940 0 -60.0
 IMPROPER 54929 54936 54940 54913 0  60.0
 IMPROPER 54936 54940 54913 54917 0 -60.0
 IMPROPER 54940 54945 54942 54946 0 180.0
 DIHEDRAL 55112 55115 55117 55119 0 0.0
 IMPROPER 55088 55077 55080 55082 0 120.0
 DIHEDRAL 55246 55249 55251 55253 0 0.0
 IMPROPER 55222 55211 55214 55216 0 120.0
 DIHEDRAL 55371 55374 55376 55378 0 0.0
 IMPROPER 55347 55336 55339 55341 0 120.0
 DIHEDRAL 55505 55508 55510 55512 0 0.0
 IMPROPER 55481 55470 55473 55475 0 120.0
 DIHEDRAL 55639 55642 55644 55646 0 0.0
 IMPROPER 55615 55604 55607 55609 0 120.0
 DIHEDRAL 55773 55776 55778 55780 0 0.0
 IMPROPER 55749 55738 55741 55743 0 120.0
 DIHEDRAL 55917 55920 55922 55924 0 0.0
 DIHEDRAL 55924 55927 55929 55931 0 0.0
 DIHEDRAL 55931 55934 55936 55938 0 0.0
 IMPROPER 55893 55882 55885 55887 0 120.0
 IMPROPER 55875 55848 55852 55856 0  60.0
 IMPROPER 55848 55852 55856 55864 0 -60.0
 IMPROPER 55852 55856 55864 55871 0  60.0
 IMPROPER 55856 55864 55871 55875 0 -60.0
 IMPROPER 55864 55871 55875 55848 0  60.0
 IMPROPER 55871 55875 55848 55852 0 -60.0
 IMPROPER 55875 55880 55877 55881 0 180.0
 DIHEDRAL 56047 56050 56052 56054 0 0.0
 IMPROPER 56023 56012 56015 56017 0 120.0
 DIHEDRAL 56191 56194 56196 56198 0 0.0
 DIHEDRAL 56198 56201 56203 56205 0 0.0
 DIHEDRAL 56205 56208 56210 56212 0 0.0
 IMPROPER 56167 56156 56159 56161 0 120.0
 IMPROPER 56149 56122 56126 56130 0  60.0
 IMPROPER 56122 56126 56130 56138 0 -60.0
 IMPROPER 56126 56130 56138 56145 0  60.0
 IMPROPER 56130 56138 56145 56149 0 -60.0
 IMPROPER 56138 56145 56149 56122 0  60.0
 IMPROPER 56145 56149 56122 56126 0 -60.0
 IMPROPER 56149 56154 56151 56155 0 180.0
 DIHEDRAL 56321 56324 56326 56328 0 0.0
 IMPROPER 56297 56286 56289 56291 0 120.0
 DIHEDRAL 56465 56468 56470 56472 0 0.0
 DIHEDRAL 56472 56475 56477 56479 0 0.0
 DIHEDRAL 56479 56482 56484 56486 0 0.0
 IMPROPER 56441 56430 56433 56435 0 120.0
 IMPROPER 56423 56396 56400 56404 0  60.0
 IMPROPER 56396 56400 56404 56412 0 -60.0
 IMPROPER 56400 56404 56412 56419 0  60.0
 IMPROPER 56404 56412 56419 56423 0 -60.0
 IMPROPER 56412 56419 56423 56396 0  60.0
 IMPROPER 56419 56423 56396 56400 0 -60.0
 IMPROPER 56423 56428 56425 56429 0 180.0
 DIHEDRAL 56595 56598 56600 56602 0 0.0
 IMPROPER 56571 56560 56563 56565 0 120.0
 DIHEDRAL 56729 56732 56734 56736 0 0.0
 IMPROPER 56705 56694 56697 56699 0 120.0
 DIHEDRAL 56854 56857 56859 56861 0 0.0
 IMPROPER 56830 56819 56822 56824 0 120.0
 DIHEDRAL 56979 56982 56984 56986 0 0.0
 IMPROPER 56955 56944 56947 56949 0 120.0
 DIHEDRAL 57113 57116 57118 57120 0 0.0
 IMPROPER 57089 57078 57081 57083 0 120.0
 DIHEDRAL 57238 57241 57243 57245 0 0.0
 IMPROPER 57214 57203 57206 57208 0 120.0
 DIHEDRAL 57372 57375 57377 57379 0 0.0
 IMPROPER 57348 57337 57340 57342 0 120.0
 DIHEDRAL 57497 57500 57502 57504 0 0.0
 IMPROPER 57473 57462 57465 57467 0 120.0
 DIHEDRAL 57622 57625 57627 57629 0 0.0
 IMPROPER 57598 57587 57590 57592 0 120.0
 DIHEDRAL 57766 57769 57771 57773 0 0.0
 DIHEDRAL 57773 57776 57778 57780 0 0.0
 DIHEDRAL 57780 57783 57785 57787 0 0.0
 IMPROPER 57742 57731 57734 57736 0 120.0
 IMPROPER 57724 57697 57701 57705 0  60.0
 IMPROPER 57697 57701 57705 57713 0 -60.0
 IMPROPER 57701 57705 57713 57720 0  60.0
 IMPROPER 57705 57713 57720 57724 0 -60.0
 IMPROPER 57713 57720 57724 57697 0  60.0
 IMPROPER 57720 57724 57697 57701 0 -60.0
 IMPROPER 57724 57729 57726 57730 0 180.0
 DIHEDRAL 57896 57899 57901 57903 0 0.0
 IMPROPER 57872 57861 57864 57866 0 120.0
 DIHEDRAL 58030 58033 58035 58037 0 0.0
 IMPROPER 58006 57995 57998 58000 0 120.0
 DIHEDRAL 58164 58167 58169 58171 0 0.0
 IMPROPER 58140 58129 58132 58134 0 120.0
 DIHEDRAL 58289 58292 58294 58296 0 0.0
 IMPROPER 58265 58254 58257 58259 0 120.0
 DIHEDRAL 58423 58426 58428 58430 0 0.0
 IMPROPER 58399 58388 58391 58393 0 120.0
 DIHEDRAL 58557 58560 58562 58564 0 0.0
 IMPROPER 58533 58522 58525 58527 0 120.0
 DIHEDRAL 58691 58694 58696 58698 0 0.0
 IMPROPER 58667 58656 58659 58661 0 120.0
 DIHEDRAL 58816 58819 58821 58823 0 0.0
 IMPROPER 58792 58781 58784 58786 0 120.0
 DIHEDRAL 58941 58944 58946 58948 0 0.0
 IMPROPER 58917 58906 58909 58911 0 120.0
 DIHEDRAL 59075 59078 59080 59082 0 0.0
 IMPROPER 59051 59040 59043 59045 0 120.0
 DIHEDRAL 59209 59212 59214 59216 0 0.0
 IMPROPER 59185 59174 59177 59179 0 120.0
 DIHEDRAL 59334 59337 59339 59341 0 0.0
 IMPROPER 59310 59299 59302 59304 0 120.0
 DIHEDRAL 59478 59481 59483 59485 0 0.0
 DIHEDRAL 59485 59488 59490 59492 0 0.0
 DIHEDRAL 59492 59495 59497 59499 0 0.0
 IMPROPER 59454 59443 59446 59448 0 120.0
 IMPROPER 59436 59409 59413 59417 0  60.0
 IMPROPER 59409 59413 59417 59425 0 -60.0
 IMPROPER 59413 59417 59425 59432 0  60.0
 IMPROPER 59417 59425 59432 59436 0 -60.0
 IMPROPER 59425 59432 59436 59409 0  60.0
 IMPROPER 59432 59436 59409 59413 0 -60.0
 IMPROPER 59436 59441 59438 59442 0 180.0
 DIHEDRAL 59618 59621 59623 59625 0 0.0
 DIHEDRAL 59625 59628 59630 59632 0 0.0
 DIHEDRAL 59632 59635 59637 59639 0 0.0
 IMPROPER 59594 59583 59586 59588 0 120.0
 IMPROPER 59576 59549 59553 59557 0  60.0
 IMPROPER 59549 59553 59557 59565 0 -60.0
 IMPROPER 59553 59557 59565 59572 0  60.0
 IMPROPER 59557 59565 59572 59576 0 -60.0
 IMPROPER 59565 59572 59576 59549 0  60.0
 IMPROPER 59572 59576 59549 59553 0 -60.0
 IMPROPER 59576 59581 59578 59582 0 180.0
 DIHEDRAL 59748 59751 59753 59755 0 0.0
 IMPROPER 59724 59713 59716 59718 0 120.0
 DIHEDRAL 59882 59885 59887 59889 0 0.0
 IMPROPER 59858 59847 59850 59852 0 120.0
 DIHEDRAL 60016 60019 60021 60023 0 0.0
 IMPROPER 59992 59981 59984 59986 0 120.0
 DIHEDRAL 60141 60144 60146 60148 0 0.0
 IMPROPER 60117 60106 60109 60111 0 120.0
 DIHEDRAL 60285 60288 60290 60292 0 0.0
 DIHEDRAL 60292 60295 60297 60299 0 0.0
 DIHEDRAL 60299 60302 60304 60306 0 0.0
 IMPROPER 60261 60250 60253 60255 0 120.0
 IMPROPER 60243 60216 60220 60224 0  60.0
 IMPROPER 60216 60220 60224 60232 0 -60.0
 IMPROPER 60220 60224 60232 60239 0  60.0
 IMPROPER 60224 60232 60239 60243 0 -60.0
 IMPROPER 60232 60239 60243 60216 0  60.0
 IMPROPER 60239 60243 60216 60220 0 -60.0
 IMPROPER 60243 60248 60245 60249 0 180.0
 DIHEDRAL 60415 60418 60420 60422 0 0.0
 IMPROPER 60391 60380 60383 60385 0 120.0
 DIHEDRAL 60559 60562 60564 60566 0 0.0
 DIHEDRAL 60566 60569 60571 60573 0 0.0
 DIHEDRAL 60573 60576 60578 60580 0 0.0
 IMPROPER 60535 60524 60527 60529 0 120.0
 IMPROPER 60517 60490 60494 60498 0  60.0
 IMPROPER 60490 60494 60498 60506 0 -60.0
 IMPROPER 60494 60498 60506 60513 0  60.0
 IMPROPER 60498 60506 60513 60517 0 -60.0
 IMPROPER 60506 60513 60517 60490 0  60.0
 IMPROPER 60513 60517 60490 60494 0 -60.0
 IMPROPER 60517 60522 60519 60523 0 180.0
 DIHEDRAL 60689 60692 60694 60696 0 0.0
 IMPROPER 60665 60654 60657 60659 0 120.0
 DIHEDRAL 60814 60817 60819 60821 0 0.0
 IMPROPER 60790 60779 60782 60784 0 120.0
 DIHEDRAL 60939 60942 60944 60946 0 0.0
 IMPROPER 60915 60904 60907 60909 0 120.0
 DIHEDRAL 61073 61076 61078 61080 0 0.0
 IMPROPER 61049 61038 61041 61043 0 120.0
 DIHEDRAL 61198 61201 61203 61205 0 0.0
 IMPROPER 61174 61163 61166 61168 0 120.0
 DIHEDRAL 61323 61326 61328 61330 0 0.0
 IMPROPER 61299 61288 61291 61293 0 120.0
 DIHEDRAL 61457 61460 61462 61464 0 0.0
 IMPROPER 61433 61422 61425 61427 0 120.0
 DIHEDRAL 61591 61594 61596 61598 0 0.0
 IMPROPER 61567 61556 61559 61561 0 120.0
 DIHEDRAL 61725 61728 61730 61732 0 0.0
 IMPROPER 61701 61690 61693 61695 0 120.0
 DIHEDRAL 61869 61872 61874 61876 0 0.0
 DIHEDRAL 61876 61879 61881 61883 0 0.0
 DIHEDRAL 61883 61886 61888 61890 0 0.0
 IMPROPER 61845 61834 61837 61839 0 120.0
 IMPROPER 61827 61800 61804 61808 0  60.0
 IMPROPER 61800 61804 61808 61816 0 -60.0
 IMPROPER 61804 61808 61816 61823 0  60.0
 IMPROPER 61808 61816 61823 61827 0 -60.0
 IMPROPER 61816 61823 61827 61800 0  60.0
 IMPROPER 61823 61827 61800 61804 0 -60.0
 IMPROPER 61827 61832 61829 61833 0 180.0
 DIHEDRAL 61999 62002 62004 62006 0 0.0
 IMPROPER 61975 61964 61967 61969 0 120.0
 DIHEDRAL 62133 62136 62138 62140 0 0.0
 IMPROPER 62109 62098 62101 62103 0 120.0
 DIHEDRAL 62258 62261 62263 62265 0 0.0
 IMPROPER 62234 62223 62226 62228 0 120.0
 DIHEDRAL 62383 62386 62388 62390 0 0.0
 IMPROPER 62359 62348 62351 62353 0 120.0
 DIHEDRAL 62517 62520 62522 62524 0 0.0
 IMPROPER 62493 62482 62485 62487 0 120.0
 DIHEDRAL 62642 62645 62647 62649 0 0.0
 IMPROPER 62618 62607 62610 62612 0 120.0
 DIHEDRAL 62776 62779 62781 62783 0 0.0
 IMPROPER 62752 62741 62744 62746 0 120.0
 DIHEDRAL 62910 62913 62915 62917 0 0.0
 IMPROPER 62886 62875 62878 62880 0 120.0
 DIHEDRAL 63044 63047 63049 63051 0 0.0
 IMPROPER 63020 63009 63012 63014 0 120.0
 DIHEDRAL 63178 63181 63183 63185 0 0.0
 IMPROPER 63154 63143 63146 63148 0 120.0
 DIHEDRAL 63312 63315 63317 63319 0 0.0
 IMPROPER 63288 63277 63280 63282 0 120.0
 DIHEDRAL 63446 63449 63451 63453 0 0.0
 IMPROPER 63422 63411 63414 63416 0 120.0
 DIHEDRAL 63580 63583 63585 63587 0 0.0
 IMPROPER 63556 63545 63548 63550 0 120.0
 DIHEDRAL 63714 63717 63719 63721 0 0.0
 IMPROPER 63690 63679 63682 63684 0 120.0
 DIHEDRAL 63848 63851 63853 63855 0 0.0
 IMPROPER 63824 63813 63816 63818 0 120.0
 DIHEDRAL 63973 63976 63978 63980 0 0.0
 IMPROPER 63949 63938 63941 63943 0 120.0
 DIHEDRAL 64098 64101 64103 64105 0 0.0
 IMPROPER 64074 64063 64066 64068 0 120.0
 DIHEDRAL 64223 64226 64228 64230 0 0.0
 IMPROPER 64199 64188 64191 64193 0 120.0
 DIHEDRAL 64357 64360 64362 64364 0 0.0
 IMPROPER 64333 64322 64325 64327 0 120.0
 DIHEDRAL 64491 64494 64496 64498 0 0.0
 IMPROPER 64467 64456 64459 64461 0 120.0
 DIHEDRAL 64616 64619 64621 64623 0 0.0
 IMPROPER 64592 64581 64584 64586 0 120.0
 DIHEDRAL 64741 64744 64746 64748 0 0.0
 IMPROPER 64717 64706 64709 64711 0 120.0
 DIHEDRAL 64875 64878 64880 64882 0 0.0
 IMPROPER 64851 64840 64843 64845 0 120.0
 DIHEDRAL 65009 65012 65014 65016 0 0.0
 IMPROPER 64985 64974 64977 64979 0 120.0
 DIHEDRAL 65153 65156 65158 65160 0 0.0
 DIHEDRAL 65160 65163 65165 65167 0 0.0
 DIHEDRAL 65167 65170 65172 65174 0 0.0
 IMPROPER 65129 65118 65121 65123 0 120.0
 IMPROPER 65111 65084 65088 65092 0  60.0
 IMPROPER 65084 65088 65092 65100 0 -60.0
 IMPROPER 65088 65092 65100 65107 0  60.0
 IMPROPER 65092 65100 65107 65111 0 -60.0
 IMPROPER 65100 65107 65111 65084 0  60.0
 IMPROPER 65107 65111 65084 65088 0 -60.0
 IMPROPER 65111 65116 65113 65117 0 180.0
 DIHEDRAL 65283 65286 65288 65290 0 0.0
 IMPROPER 65259 65248 65251 65253 0 120.0
 DIHEDRAL 65408 65411 65413 65415 0 0.0
 IMPROPER 65384 65373 65376 65378 0 120.0
 DIHEDRAL 65535 65538 65540 65542 0 0.0
 IMPROPER 65511 65500 65503 65505 0 120.0
 DIHEDRAL 65669 65672 65674 65676 0 0.0
 IMPROPER 65645 65634 65637 65639 0 120.0
 DIHEDRAL 65803 65806 65808 65810 0 0.0
 IMPROPER 65779 65768 65771 65773 0 120.0
 DIHEDRAL 65947 65950 65952 65954 0 0.0
 DIHEDRAL 65954 65957 65959 65961 0 0.0
 DIHEDRAL 65961 65964 65966 65968 0 0.0
 IMPROPER 65923 65912 65915 65917 0 120.0
 IMPROPER 65905 65878 65882 65886 0  60.0
 IMPROPER 65878 65882 65886 65894 0 -60.0
 IMPROPER 65882 65886 65894 65901 0  60.0
 IMPROPER 65886 65894 65901 65905 0 -60.0
 IMPROPER 65894 65901 65905 65878 0  60.0
 IMPROPER 65901 65905 65878 65882 0 -60.0
 IMPROPER 65905 65910 65907 65911 0 180.0
 DIHEDRAL 66077 66080 66082 66084 0 0.0
 IMPROPER 66053 66042 66045 66047 0 120.0
 DIHEDRAL 66211 66214 66216 66218 0 0.0
 IMPROPER 66187 66176 66179 66181 0 120.0
 DIHEDRAL 66345 66348 66350 66352 0 0.0
 IMPROPER 66321 66310 66313 66315 0 120.0
 DIHEDRAL 66470 66473 66475 66477 0 0.0
 IMPROPER 66446 66435 66438 66440 0 120.0
 DIHEDRAL 66604 66607 66609 66611 0 0.0
 IMPROPER 66580 66569 66572 66574 0 120.0
 DIHEDRAL 66738 66741 66743 66745 0 0.0
 IMPROPER 66714 66703 66706 66708 0 120.0
 DIHEDRAL 66863 66866 66868 66870 0 0.0
 IMPROPER 66839 66828 66831 66833 0 120.0
 DIHEDRAL 66988 66991 66993 66995 0 0.0
 IMPROPER 66964 66953 66956 66958 0 120.0
 DIHEDRAL 67122 67125 67127 67129 0 0.0
 IMPROPER 67098 67087 67090 67092 0 120.0
 DIHEDRAL 67247 67250 67252 67254 0 0.0
 IMPROPER 67223 67212 67215 67217 0 120.0
 DIHEDRAL 67391 67394 67396 67398 0 0.0
 DIHEDRAL 67398 67401 67403 67405 0 0.0
 DIHEDRAL 67405 67408 67410 67412 0 0.0
 IMPROPER 67367 67356 67359 67361 0 120.0
 IMPROPER 67349 67322 67326 67330 0  60.0
 IMPROPER 67322 67326 67330 67338 0 -60.0
 IMPROPER 67326 67330 67338 67345 0  60.0
 IMPROPER 67330 67338 67345 67349 0 -60.0
 IMPROPER 67338 67345 67349 67322 0  60.0
 IMPROPER 67345 67349 67322 67326 0 -60.0
 IMPROPER 67349 67354 67351 67355 0 180.0
 DIHEDRAL 67521 67524 67526 67528 0 0.0
 IMPROPER 67497 67486 67489 67491 0 120.0
 DIHEDRAL 67665 67668 67670 67672 0 0.0
 DIHEDRAL 67672 67675 67677 67679 0 0.0
 DIHEDRAL 67679 67682 67684 67686 0 0.0
 IMPROPER 67641 67630 67633 67635 0 120.0
 IMPROPER 67623 67596 67600 67604 0  60.0
 IMPROPER 67596 67600 67604 67612 0 -60.0
 IMPROPER 67600 67604 67612 67619 0  60.0
 IMPROPER 67604 67612 67619 67623 0 -60.0
 IMPROPER 67612 67619 67623 67596 0  60.0
 IMPROPER 67619 67623 67596 67600 0 -60.0
 IMPROPER 67623 67628 67625 67629 0 180.0
 DIHEDRAL 67786 67789 67791 67793 0 0.0
 IMPROPER 67762 67751 67754 67756 0 120.0
 DIHEDRAL 67911 67914 67916 67918 0 0.0
 IMPROPER 67887 67876 67879 67881 0 120.0
 DIHEDRAL 68036 68039 68041 68043 0 0.0
 IMPROPER 68012 68001 68004 68006 0 120.0
 DIHEDRAL 68170 68173 68175 68177 0 0.0
 IMPROPER 68146 68135 68138 68140 0 120.0
 DIHEDRAL 68304 68307 68309 68311 0 0.0
 IMPROPER 68280 68269 68272 68274 0 120.0
 DIHEDRAL 68438 68441 68443 68445 0 0.0
 IMPROPER 68414 68403 68406 68408 0 120.0
 DIHEDRAL 68563 68566 68568 68570 0 0.0
 IMPROPER 68539 68528 68531 68533 0 120.0
 DIHEDRAL 68697 68700 68702 68704 0 0.0
 IMPROPER 68673 68662 68665 68667 0 120.0
 DIHEDRAL 68831 68834 68836 68838 0 0.0
 IMPROPER 68807 68796 68799 68801 0 120.0
 DIHEDRAL 68956 68959 68961 68963 0 0.0
 IMPROPER 68932 68921 68924 68926 0 120.0
 DIHEDRAL 69081 69084 69086 69088 0 0.0
 IMPROPER 69057 69046 69049 69051 0 120.0
 DIHEDRAL 69215 69218 69220 69222 0 0.0
 IMPROPER 69191 69180 69183 69185 0 120.0
 DIHEDRAL 69340 69343 69345 69347 0 0.0
 IMPROPER 69316 69305 69308 69310 0 120.0
 DIHEDRAL 69474 69477 69479 69481 0 0.0
 IMPROPER 69450 69439 69442 69444 0 120.0
 DIHEDRAL 69608 69611 69613 69615 0 0.0
 IMPROPER 69584 69573 69576 69578 0 120.0
 DIHEDRAL 69733 69736 69738 69740 0 0.0
 IMPROPER 69709 69698 69701 69703 0 120.0
 DIHEDRAL 69867 69870 69872 69874 0 0.0
 IMPROPER 69843 69832 69835 69837 0 120.0
 DIHEDRAL 70001 70004 70006 70008 0 0.0
 IMPROPER 69977 69966 69969 69971 0 120.0
 DIHEDRAL 70135 70138 70140 70142 0 0.0
 IMPROPER 70111 70100 70103 70105 0 120.0
 DIHEDRAL 70260 70263 70265 70267 0 0.0
 IMPROPER 70236 70225 70228 70230 0 120.0
 DIHEDRAL 70394 70397 70399 70401 0 0.0
 IMPROPER 70370 70359 70362 70364 0 120.0
 DIHEDRAL 70528 70531 70533 70535 0 0.0
 IMPROPER 70504 70493 70496 70498 0 120.0
 DIHEDRAL 70662 70665 70667 70669 0 0.0
 IMPROPER 70638 70627 70630 70632 0 120.0
 DIHEDRAL 70787 70790 70792 70794 0 0.0
 IMPROPER 70763 70752 70755 70757 0 120.0
 DIHEDRAL 70931 70934 70936 70938 0 0.0
 DIHEDRAL 70938 70941 70943 70945 0 0.0
 DIHEDRAL 70945 70948 70950 70952 0 0.0
 IMPROPER 70907 70896 70899 70901 0 120.0
 IMPROPER 70889 70862 70866 70870 0  60.0
 IMPROPER 70862 70866 70870 70878 0 -60.0
 IMPROPER 70866 70870 70878 70885 0  60.0
 IMPROPER 70870 70878 70885 70889 0 -60.0
 IMPROPER 70878 70885 70889 70862 0  60.0
 IMPROPER 70885 70889 70862 70866 0 -60.0
 IMPROPER 70889 70894 70891 70895 0 180.0
 DIHEDRAL 71061 71064 71066 71068 0 0.0
 IMPROPER 71037 71026 71029 71031 0 120.0
 DIHEDRAL 71186 71189 71191 71193 0 0.0
 IMPROPER 71162 71151 71154 71156 0 120.0
 DIHEDRAL 71330 71333 71335 71337 0 0.0
 DIHEDRAL 71337 71340 71342 71344 0 0.0
 DIHEDRAL 71344 71347 71349 71351 0 0.0
 IMPROPER 71306 71295 71298 71300 0 120.0
 IMPROPER 71288 71261 71265 71269 0  60.0
 IMPROPER 71261 71265 71269 71277 0 -60.0
 IMPROPER 71265 71269 71277 71284 0  60.0
 IMPROPER 71269 71277 71284 71288 0 -60.0
 IMPROPER 71277 71284 71288 71261 0  60.0
 IMPROPER 71284 71288 71261 71265 0 -60.0
 IMPROPER 71288 71293 71290 71294 0 180.0
 DIHEDRAL 71451 71454 71456 71458 0 0.0
 IMPROPER 71427 71416 71419 71421 0 120.0
 DIHEDRAL 71576 71579 71581 71583 0 0.0
 IMPROPER 71552 71541 71544 71546 0 120.0
 DIHEDRAL 71710 71713 71715 71717 0 0.0
 IMPROPER 71686 71675 71678 71680 0 120.0
 DIHEDRAL 71854 71857 71859 71861 0 0.0
 DIHEDRAL 71861 71864 71866 71868 0 0.0
 DIHEDRAL 71868 71871 71873 71875 0 0.0
 IMPROPER 71830 71819 71822 71824 0 120.0
 IMPROPER 71812 71785 71789 71793 0  60.0
 IMPROPER 71785 71789 71793 71801 0 -60.0
 IMPROPER 71789 71793 71801 71808 0  60.0
 IMPROPER 71793 71801 71808 71812 0 -60.0
 IMPROPER 71801 71808 71812 71785 0  60.0
 IMPROPER 71808 71812 71785 71789 0 -60.0
 IMPROPER 71812 71817 71814 71818 0 180.0
 DIHEDRAL 71975 71978 71980 71982 0 0.0
 IMPROPER 71951 71940 71943 71945 0 120.0
 DIHEDRAL 72119 72122 72124 72126 0 0.0
 DIHEDRAL 72126 72129 72131 72133 0 0.0
 DIHEDRAL 72133 72136 72138 72140 0 0.0
 IMPROPER 72095 72084 72087 72089 0 120.0
 IMPROPER 72077 72050 72054 72058 0  60.0
 IMPROPER 72050 72054 72058 72066 0 -60.0
 IMPROPER 72054 72058 72066 72073 0  60.0
 IMPROPER 72058 72066 72073 72077 0 -60.0
 IMPROPER 72066 72073 72077 72050 0  60.0
 IMPROPER 72073 72077 72050 72054 0 -60.0
 IMPROPER 72077 72082 72079 72083 0 180.0
 DIHEDRAL 72249 72252 72254 72256 0 0.0
 IMPROPER 72225 72214 72217 72219 0 120.0
 DIHEDRAL 72383 72386 72388 72390 0 0.0
 IMPROPER 72359 72348 72351 72353 0 120.0
 DIHEDRAL 72508 72511 72513 72515 0 0.0
 IMPROPER 72484 72473 72476 72478 0 120.0
 DIHEDRAL 72652 72655 72657 72659 0 0.0
 DIHEDRAL 72659 72662 72664 72666 0 0.0
 DIHEDRAL 72666 72669 72671 72673 0 0.0
 IMPROPER 72628 72617 72620 72622 0 120.0
 IMPROPER 72610 72583 72587 72591 0  60.0
 IMPROPER 72583 72587 72591 72599 0 -60.0
 IMPROPER 72587 72591 72599 72606 0  60.0
 IMPROPER 72591 72599 72606 72610 0 -60.0
 IMPROPER 72599 72606 72610 72583 0  60.0
 IMPROPER 72606 72610 72583 72587 0 -60.0
 IMPROPER 72610 72615 72612 72616 0 180.0
 DIHEDRAL 72782 72785 72787 72789 0 0.0
 IMPROPER 72758 72747 72750 72752 0 120.0
 DIHEDRAL 72916 72919 72921 72923 0 0.0
 IMPROPER 72892 72881 72884 72886 0 120.0
 DIHEDRAL 73041 73044 73046 73048 0 0.0
 IMPROPER 73017 73006 73009 73011 0 120.0
 DIHEDRAL 73175 73178 73180 73182 0 0.0
 IMPROPER 73151 73140 73143 73145 0 120.0
 DIHEDRAL 73309 73312 73314 73316 0 0.0
 IMPROPER 73285 73274 73277 73279 0 120.0
 DIHEDRAL 73434 73437 73439 73441 0 0.0
 IMPROPER 73410 73399 73402 73404 0 120.0
 DIHEDRAL 73559 73562 73564 73566 0 0.0
 IMPROPER 73535 73524 73527 73529 0 120.0
 DIHEDRAL 73693 73696 73698 73700 0 0.0
 IMPROPER 73669 73658 73661 73663 0 120.0
 DIHEDRAL 73827 73830 73832 73834 0 0.0
 IMPROPER 73803 73792 73795 73797 0 120.0
 DIHEDRAL 73961 73964 73966 73968 0 0.0
 IMPROPER 73937 73926 73929 73931 0 120.0
 DIHEDRAL 74095 74098 74100 74102 0 0.0
 IMPROPER 74071 74060 74063 74065 0 120.0
 DIHEDRAL 74220 74223 74225 74227 0 0.0
 IMPROPER 74196 74185 74188 74190 0 120.0
 DIHEDRAL 74347 74350 74352 74354 0 0.0
 IMPROPER 74323 74312 74315 74317 0 120.0
 DIHEDRAL 74472 74475 74477 74479 0 0.0
 IMPROPER 74448 74437 74440 74442 0 120.0
 DIHEDRAL 74606 74609 74611 74613 0 0.0
 IMPROPER 74582 74571 74574 74576 0 120.0
 DIHEDRAL 74731 74734 74736 74738 0 0.0
 IMPROPER 74707 74696 74699 74701 0 120.0
 DIHEDRAL 74865 74868 74870 74872 0 0.0
 IMPROPER 74841 74830 74833 74835 0 120.0
 DIHEDRAL 74990 74993 74995 74997 0 0.0
 IMPROPER 74966 74955 74958 74960 0 120.0
 DIHEDRAL 75115 75118 75120 75122 0 0.0
 IMPROPER 75091 75080 75083 75085 0 120.0
 DIHEDRAL 75249 75252 75254 75256 0 0.0
 IMPROPER 75225 75214 75217 75219 0 120.0
 DIHEDRAL 75374 75377 75379 75381 0 0.0
 IMPROPER 75350 75339 75342 75344 0 120.0
 DIHEDRAL 75508 75511 75513 75515 0 0.0
 IMPROPER 75484 75473 75476 75478 0 120.0
 DIHEDRAL 75642 75645 75647 75649 0 0.0
 IMPROPER 75618 75607 75610 75612 0 120.0
 DIHEDRAL 75767 75770 75772 75774 0 0.0
 IMPROPER 75743 75732 75735 75737 0 120.0
 DIHEDRAL 75901 75904 75906 75908 0 0.0
 IMPROPER 75877 75866 75869 75871 0 120.0
 DIHEDRAL 76035 76038 76040 76042 0 0.0
 IMPROPER 76011 76000 76003 76005 0 120.0
 DIHEDRAL 76169 76172 76174 76176 0 0.0
 IMPROPER 76145 76134 76137 76139 0 120.0
 DIHEDRAL 76303 76306 76308 76310 0 0.0
 IMPROPER 76279 76268 76271 76273 0 120.0
 DIHEDRAL 76430 76433 76435 76437 0 0.0
 IMPROPER 76406 76395 76398 76400 0 120.0
 DIHEDRAL 76564 76567 76569 76571 0 0.0
 IMPROPER 76540 76529 76532 76534 0 120.0
 DIHEDRAL 76698 76701 76703 76705 0 0.0
 IMPROPER 76674 76663 76666 76668 0 120.0
 DIHEDRAL 76832 76835 76837 76839 0 0.0
 IMPROPER 76808 76797 76800 76802 0 120.0
 DIHEDRAL 76966 76969 76971 76973 0 0.0
 IMPROPER 76942 76931 76934 76936 0 120.0
 DIHEDRAL 77100 77103 77105 77107 0 0.0
 IMPROPER 77076 77065 77068 77070 0 120.0
 DIHEDRAL 77244 77247 77249 77251 0 0.0
 DIHEDRAL 77251 77254 77256 77258 0 0.0
 DIHEDRAL 77258 77261 77263 77265 0 0.0
 IMPROPER 77220 77209 77212 77214 0 120.0
 IMPROPER 77202 77175 77179 77183 0  60.0
 IMPROPER 77175 77179 77183 77191 0 -60.0
 IMPROPER 77179 77183 77191 77198 0  60.0
 IMPROPER 77183 77191 77198 77202 0 -60.0
 IMPROPER 77191 77198 77202 77175 0  60.0
 IMPROPER 77198 77202 77175 77179 0 -60.0
 IMPROPER 77202 77207 77204 77208 0 180.0
 DIHEDRAL 77374 77377 77379 77381 0 0.0
 IMPROPER 77350 77339 77342 77344 0 120.0
 DIHEDRAL 77518 77521 77523 77525 0 0.0
 DIHEDRAL 77525 77528 77530 77532 0 0.0
 DIHEDRAL 77532 77535 77537 77539 0 0.0
 IMPROPER 77494 77483 77486 77488 0 120.0
 IMPROPER 77476 77449 77453 77457 0  60.0
 IMPROPER 77449 77453 77457 77465 0 -60.0
 IMPROPER 77453 77457 77465 77472 0  60.0
 IMPROPER 77457 77465 77472 77476 0 -60.0
 IMPROPER 77465 77472 77476 77449 0  60.0
 IMPROPER 77472 77476 77449 77453 0 -60.0
 IMPROPER 77476 77481 77478 77482 0 180.0
 DIHEDRAL 77648 77651 77653 77655 0 0.0
 IMPROPER 77624 77613 77616 77618 0 120.0
 DIHEDRAL 77782 77785 77787 77789 0 0.0
 IMPROPER 77758 77747 77750 77752 0 120.0
 DIHEDRAL 77916 77919 77921 77923 0 0.0
 IMPROPER 77892 77881 77884 77886 0 120.0
 DIHEDRAL 78050 78053 78055 78057 0 0.0
 IMPROPER 78026 78015 78018 78020 0 120.0
 DIHEDRAL 78184 78187 78189 78191 0 0.0
 IMPROPER 78160 78149 78152 78154 0 120.0
 DIHEDRAL 78309 78312 78314 78316 0 0.0
 IMPROPER 78285 78274 78277 78279 0 120.0
 DIHEDRAL 78434 78437 78439 78441 0 0.0
 IMPROPER 78410 78399 78402 78404 0 120.0
 DIHEDRAL 78568 78571 78573 78575 0 0.0
 IMPROPER 78544 78533 78536 78538 0 120.0
 DIHEDRAL 78702 78705 78707 78709 0 0.0
 IMPROPER 78678 78667 78670 78672 0 120.0
 DIHEDRAL 78836 78839 78841 78843 0 0.0
 IMPROPER 78812 78801 78804 78806 0 120.0
 DIHEDRAL 78970 78973 78975 78977 0 0.0
 IMPROPER 78946 78935 78938 78940 0 120.0
 DIHEDRAL 79104 79107 79109 79111 0 0.0
 IMPROPER 79080 79069 79072 79074 0 120.0
 DIHEDRAL 79248 79251 79253 79255 0 0.0
 DIHEDRAL 79255 79258 79260 79262 0 0.0
 DIHEDRAL 79262 79265 79267 79269 0 0.0
 IMPROPER 79224 79213 79216 79218 0 120.0
 IMPROPER 79206 79179 79183 79187 0  60.0
 IMPROPER 79179 79183 79187 79195 0 -60.0
 IMPROPER 79183 79187 79195 79202 0  60.0
 IMPROPER 79187 79195 79202 79206 0 -60.0
 IMPROPER 79195 79202 79206 79179 0  60.0
 IMPROPER 79202 79206 79179 79183 0 -60.0
 IMPROPER 79206 79211 79208 79212 0 180.0
 DIHEDRAL 79369 79372 79374 79376 0 0.0
 IMPROPER 79345 79334 79337 79339 0 120.0
 DIHEDRAL 79503 79506 79508 79510 0 0.0
 IMPROPER 79479 79468 79471 79473 0 120.0
 DIHEDRAL 79637 79640 79642 79644 0 0.0
 IMPROPER 79613 79602 79605 79607 0 120.0
 DIHEDRAL 79781 79784 79786 79788 0 0.0
 DIHEDRAL 79788 79791 79793 79795 0 0.0
 DIHEDRAL 79795 79798 79800 79802 0 0.0
 IMPROPER 79757 79746 79749 79751 0 120.0
 IMPROPER 79739 79712 79716 79720 0  60.0
 IMPROPER 79712 79716 79720 79728 0 -60.0
 IMPROPER 79716 79720 79728 79735 0  60.0
 IMPROPER 79720 79728 79735 79739 0 -60.0
 IMPROPER 79728 79735 79739 79712 0  60.0
 IMPROPER 79735 79739 79712 79716 0 -60.0
 IMPROPER 79739 79744 79741 79745 0 180.0
 DIHEDRAL 79911 79914 79916 79918 0 0.0
 IMPROPER 79887 79876 79879 79881 0 120.0
 DIHEDRAL 80045 80048 80050 80052 0 0.0
 IMPROPER 80021 80010 80013 80015 0 120.0
 DIHEDRAL 80179 80182 80184 80186 0 0.0
 IMPROPER 80155 80144 80147 80149 0 120.0
 DIHEDRAL 80304 80307 80309 80311 0 0.0
 IMPROPER 80280 80269 80272 80274 0 120.0
 DIHEDRAL 80429 80432 80434 80436 0 0.0
 IMPROPER 80405 80394 80397 80399 0 120.0
 DIHEDRAL 80554 80557 80559 80561 0 0.0
 IMPROPER 80530 80519 80522 80524 0 120.0
 DIHEDRAL 80679 80682 80684 80686 0 0.0
 IMPROPER 80655 80644 80647 80649 0 120.0
 DIHEDRAL 80806 80809 80811 80813 0 0.0
 IMPROPER 80782 80771 80774 80776 0 120.0
 DIHEDRAL 80931 80934 80936 80938 0 0.0
 IMPROPER 80907 80896 80899 80901 0 120.0
 DIHEDRAL 81056 81059 81061 81063 0 0.0
 IMPROPER 81032 81021 81024 81026 0 120.0
 DIHEDRAL 81181 81184 81186 81188 0 0.0
 IMPROPER 81157 81146 81149 81151 0 120.0
 DIHEDRAL 81315 81318 81320 81322 0 0.0
 IMPROPER 81291 81280 81283 81285 0 120.0
 DIHEDRAL 81440 81443 81445 81447 0 0.0
 IMPROPER 81416 81405 81408 81410 0 120.0
 DIHEDRAL 81584 81587 81589 81591 0 0.0
 DIHEDRAL 81591 81594 81596 81598 0 0.0
 DIHEDRAL 81598 81601 81603 81605 0 0.0
 IMPROPER 81560 81549 81552 81554 0 120.0
 IMPROPER 81542 81515 81519 81523 0  60.0
 IMPROPER 81515 81519 81523 81531 0 -60.0
 IMPROPER 81519 81523 81531 81538 0  60.0
 IMPROPER 81523 81531 81538 81542 0 -60.0
 IMPROPER 81531 81538 81542 81515 0  60.0
 IMPROPER 81538 81542 81515 81519 0 -60.0
 IMPROPER 81542 81547 81544 81548 0 180.0
 DIHEDRAL 81714 81717 81719 81721 0 0.0
 IMPROPER 81690 81679 81682 81684 0 120.0
 DIHEDRAL 81848 81851 81853 81855 0 0.0
 IMPROPER 81824 81813 81816 81818 0 120.0
 DIHEDRAL 81982 81985 81987 81989 0 0.0
 IMPROPER 81958 81947 81950 81952 0 120.0
 DIHEDRAL 82126 82129 82131 82133 0 0.0
 DIHEDRAL 82133 82136 82138 82140 0 0.0
 DIHEDRAL 82140 82143 82145 82147 0 0.0
 IMPROPER 82102 82091 82094 82096 0 120.0
 IMPROPER 82084 82057 82061 82065 0  60.0
 IMPROPER 82057 82061 82065 82073 0 -60.0
 IMPROPER 82061 82065 82073 82080 0  60.0
 IMPROPER 82065 82073 82080 82084 0 -60.0
 IMPROPER 82073 82080 82084 82057 0  60.0
 IMPROPER 82080 82084 82057 82061 0 -60.0
 IMPROPER 82084 82089 82086 82090 0 180.0
 DIHEDRAL 82247 82250 82252 82254 0 0.0
 IMPROPER 82223 82212 82215 82217 0 120.0
 DIHEDRAL 82381 82384 82386 82388 0 0.0
 IMPROPER 82357 82346 82349 82351 0 120.0
 DIHEDRAL 82515 82518 82520 82522 0 0.0
 IMPROPER 82491 82480 82483 82485 0 120.0
 DIHEDRAL 82649 82652 82654 82656 0 0.0
 IMPROPER 82625 82614 82617 82619 0 120.0
 DIHEDRAL 82783 82786 82788 82790 0 0.0
 IMPROPER 82759 82748 82751 82753 0 120.0
 DIHEDRAL 82917 82920 82922 82924 0 0.0
 IMPROPER 82893 82882 82885 82887 0 120.0
 DIHEDRAL 83042 83045 83047 83049 0 0.0
 IMPROPER 83018 83007 83010 83012 0 120.0
 DIHEDRAL 83167 83170 83172 83174 0 0.0
 IMPROPER 83143 83132 83135 83137 0 120.0
 DIHEDRAL 83301 83304 83306 83308 0 0.0
 IMPROPER 83277 83266 83269 83271 0 120.0
 DIHEDRAL 83435 83438 83440 83442 0 0.0
 IMPROPER 83411 83400 83403 83405 0 120.0
 DIHEDRAL 83560 83563 83565 83567 0 0.0
 IMPROPER 83536 83525 83528 83530 0 120.0
 DIHEDRAL 83685 83688 83690 83692 0 0.0
 IMPROPER 83661 83650 83653 83655 0 120.0
 DIHEDRAL 83810 83813 83815 83817 0 0.0
 IMPROPER 83786 83775 83778 83780 0 120.0
 DIHEDRAL 83937 83940 83942 83944 0 0.0
 IMPROPER 83913 83902 83905 83907 0 120.0
 DIHEDRAL 84071 84074 84076 84078 0 0.0
 IMPROPER 84047 84036 84039 84041 0 120.0
 DIHEDRAL 84205 84208 84210 84212 0 0.0
 IMPROPER 84181 84170 84173 84175 0 120.0
 DIHEDRAL 84339 84342 84344 84346 0 0.0
 IMPROPER 84315 84304 84307 84309 0 120.0
 DIHEDRAL 84473 84476 84478 84480 0 0.0
 IMPROPER 84449 84438 84441 84443 0 120.0
 DIHEDRAL 84607 84610 84612 84614 0 0.0
 IMPROPER 84583 84572 84575 84577 0 120.0
 DIHEDRAL 84751 84754 84756 84758 0 0.0
 DIHEDRAL 84758 84761 84763 84765 0 0.0
 DIHEDRAL 84765 84768 84770 84772 0 0.0
 IMPROPER 84727 84716 84719 84721 0 120.0
 IMPROPER 84709 84682 84686 84690 0  60.0
 IMPROPER 84682 84686 84690 84698 0 -60.0
 IMPROPER 84686 84690 84698 84705 0  60.0
 IMPROPER 84690 84698 84705 84709 0 -60.0
 IMPROPER 84698 84705 84709 84682 0  60.0
 IMPROPER 84705 84709 84682 84686 0 -60.0
 IMPROPER 84709 84714 84711 84715 0 180.0
 DIHEDRAL 84881 84884 84886 84888 0 0.0
 IMPROPER 84857 84846 84849 84851 0 120.0
 DIHEDRAL 85015 85018 85020 85022 0 0.0
 IMPROPER 84991 84980 84983 84985 0 120.0
 DIHEDRAL 85140 85143 85145 85147 0 0.0
 IMPROPER 85116 85105 85108 85110 0 120.0
 DIHEDRAL 85274 85277 85279 85281 0 0.0
 IMPROPER 85250 85239 85242 85244 0 120.0
 DIHEDRAL 85408 85411 85413 85415 0 0.0
 IMPROPER 85384 85373 85376 85378 0 120.0
 DIHEDRAL 85542 85545 85547 85549 0 0.0
 IMPROPER 85518 85507 85510 85512 0 120.0
 DIHEDRAL 85676 85679 85681 85683 0 0.0
 IMPROPER 85652 85641 85644 85646 0 120.0
 DIHEDRAL 85810 85813 85815 85817 0 0.0
 IMPROPER 85786 85775 85778 85780 0 120.0
 DIHEDRAL 85935 85938 85940 85942 0 0.0
 IMPROPER 85911 85900 85903 85905 0 120.0
 DIHEDRAL 86069 86072 86074 86076 0 0.0
 IMPROPER 86045 86034 86037 86039 0 120.0
 DIHEDRAL 86203 86206 86208 86210 0 0.0
 IMPROPER 86179 86168 86171 86173 0 120.0
 DIHEDRAL 86337 86340 86342 86344 0 0.0
 IMPROPER 86313 86302 86305 86307 0 120.0
 DIHEDRAL 86471 86474 86476 86478 0 0.0
 IMPROPER 86447 86436 86439 86441 0 120.0
 DIHEDRAL 86615 86618 86620 86622 0 0.0
 DIHEDRAL 86622 86625 86627 86629 0 0.0
 DIHEDRAL 86629 86632 86634 86636 0 0.0
 IMPROPER 86591 86580 86583 86585 0 120.0
 IMPROPER 86573 86546 86550 86554 0  60.0
 IMPROPER 86546 86550 86554 86562 0 -60.0
 IMPROPER 86550 86554 86562 86569 0  60.0
 IMPROPER 86554 86562 86569 86573 0 -60.0
 IMPROPER 86562 86569 86573 86546 0  60.0
 IMPROPER 86569 86573 86546 86550 0 -60.0
 IMPROPER 86573 86578 86575 86579 0 180.0
 DIHEDRAL 86755 86758 86760 86762 0 0.0
 DIHEDRAL 86762 86765 86767 86769 0 0.0
 DIHEDRAL 86769 86772 86774 86776 0 0.0
 IMPROPER 86731 86720 86723 86725 0 120.0
 IMPROPER 86713 86686 86690 86694 0  60.0
 IMPROPER 86686 86690 86694 86702 0 -60.0
 IMPROPER 86690 86694 86702 86709 0  60.0
 IMPROPER 86694 86702 86709 86713 0 -60.0
 IMPROPER 86702 86709 86713 86686 0  60.0
 IMPROPER 86709 86713 86686 86690 0 -60.0
 IMPROPER 86713 86718 86715 86719 0 180.0
 DIHEDRAL 86885 86888 86890 86892 0 0.0
 IMPROPER 86861 86850 86853 86855 0 120.0
 DIHEDRAL 87019 87022 87024 87026 0 0.0
 IMPROPER 86995 86984 86987 86989 0 120.0
 DIHEDRAL 87144 87147 87149 87151 0 0.0
 IMPROPER 87120 87109 87112 87114 0 120.0
 DIHEDRAL 87278 87281 87283 87285 0 0.0
 IMPROPER 87254 87243 87246 87248 0 120.0
 DIHEDRAL 87403 87406 87408 87410 0 0.0
 IMPROPER 87379 87368 87371 87373 0 120.0
 DIHEDRAL 87537 87540 87542 87544 0 0.0
 IMPROPER 87513 87502 87505 87507 0 120.0
 DIHEDRAL 87671 87674 87676 87678 0 0.0
 IMPROPER 87647 87636 87639 87641 0 120.0
 DIHEDRAL 87796 87799 87801 87803 0 0.0
 IMPROPER 87772 87761 87764 87766 0 120.0
 DIHEDRAL 87930 87933 87935 87937 0 0.0
 IMPROPER 87906 87895 87898 87900 0 120.0
 DIHEDRAL 88064 88067 88069 88071 0 0.0
 IMPROPER 88040 88029 88032 88034 0 120.0
 DIHEDRAL 88198 88201 88203 88205 0 0.0
 IMPROPER 88174 88163 88166 88168 0 120.0
 DIHEDRAL 88332 88335 88337 88339 0 0.0
 IMPROPER 88308 88297 88300 88302 0 120.0
 DIHEDRAL 88457 88460 88462 88464 0 0.0
 IMPROPER 88433 88422 88425 88427 0 120.0
 DIHEDRAL 88582 88585 88587 88589 0 0.0
 IMPROPER 88558 88547 88550 88552 0 120.0
 DIHEDRAL 88707 88710 88712 88714 0 0.0
 IMPROPER 88683 88672 88675 88677 0 120.0
 DIHEDRAL 88851 88854 88856 88858 0 0.0
 DIHEDRAL 88858 88861 88863 88865 0 0.0
 DIHEDRAL 88865 88868 88870 88872 0 0.0
 IMPROPER 88827 88816 88819 88821 0 120.0
 IMPROPER 88809 88782 88786 88790 0  60.0
 IMPROPER 88782 88786 88790 88798 0 -60.0
 IMPROPER 88786 88790 88798 88805 0  60.0
 IMPROPER 88790 88798 88805 88809 0 -60.0
 IMPROPER 88798 88805 88809 88782 0  60.0
 IMPROPER 88805 88809 88782 88786 0 -60.0
 IMPROPER 88809 88814 88811 88815 0 180.0
 DIHEDRAL 88981 88984 88986 88988 0 0.0
 IMPROPER 88957 88946 88949 88951 0 120.0
 DIHEDRAL 89115 89118 89120 89122 0 0.0
 IMPROPER 89091 89080 89083 89085 0 120.0
 DIHEDRAL 89249 89252 89254 89256 0 0.0
 IMPROPER 89225 89214 89217 89219 0 120.0
 DIHEDRAL 89374 89377 89379 89381 0 0.0
 IMPROPER 89350 89339 89342 89344 0 120.0
 DIHEDRAL 89518 89521 89523 89525 0 0.0
 DIHEDRAL 89525 89528 89530 89532 0 0.0
 DIHEDRAL 89532 89535 89537 89539 0 0.0
 IMPROPER 89494 89483 89486 89488 0 120.0
 IMPROPER 89476 89449 89453 89457 0  60.0
 IMPROPER 89449 89453 89457 89465 0 -60.0
 IMPROPER 89453 89457 89465 89472 0  60.0
 IMPROPER 89457 89465 89472 89476 0 -60.0
 IMPROPER 89465 89472 89476 89449 0  60.0
 IMPROPER 89472 89476 89449 89453 0 -60.0
 IMPROPER 89476 89481 89478 89482 0 180.0
 DIHEDRAL 89648 89651 89653 89655 0 0.0
 IMPROPER 89624 89613 89616 89618 0 120.0
 DIHEDRAL 89773 89776 89778 89780 0 0.0
 IMPROPER 89749 89738 89741 89743 0 120.0
 DIHEDRAL 89907 89910 89912 89914 0 0.0
 IMPROPER 89883 89872 89875 89877 0 120.0
 DIHEDRAL 90041 90044 90046 90048 0 0.0
 IMPROPER 90017 90006 90009 90011 0 120.0
 DIHEDRAL 90175 90178 90180 90182 0 0.0
 IMPROPER 90151 90140 90143 90145 0 120.0
 DIHEDRAL 90309 90312 90314 90316 0 0.0
 IMPROPER 90285 90274 90277 90279 0 120.0
 DIHEDRAL 90443 90446 90448 90450 0 0.0
 IMPROPER 90419 90408 90411 90413 0 120.0
 DIHEDRAL 90577 90580 90582 90584 0 0.0
 IMPROPER 90553 90542 90545 90547 0 120.0
 DIHEDRAL 90702 90705 90707 90709 0 0.0
 IMPROPER 90678 90667 90670 90672 0 120.0
 DIHEDRAL 90827 90830 90832 90834 0 0.0
 IMPROPER 90803 90792 90795 90797 0 120.0
 DIHEDRAL 90952 90955 90957 90959 0 0.0
 IMPROPER 90928 90917 90920 90922 0 120.0
 DIHEDRAL 91086 91089 91091 91093 0 0.0
 IMPROPER 91062 91051 91054 91056 0 120.0
 DIHEDRAL 91220 91223 91225 91227 0 0.0
 IMPROPER 91196 91185 91188 91190 0 120.0
 DIHEDRAL 91345 91348 91350 91352 0 0.0
 IMPROPER 91321 91310 91313 91315 0 120.0
 DIHEDRAL 91489 91492 91494 91496 0 0.0
 DIHEDRAL 91496 91499 91501 91503 0 0.0
 DIHEDRAL 91503 91506 91508 91510 0 0.0
 IMPROPER 91465 91454 91457 91459 0 120.0
 IMPROPER 91447 91420 91424 91428 0  60.0
 IMPROPER 91420 91424 91428 91436 0 -60.0
 IMPROPER 91424 91428 91436 91443 0  60.0
 IMPROPER 91428 91436 91443 91447 0 -60.0
 IMPROPER 91436 91443 91447 91420 0  60.0
 IMPROPER 91443 91447 91420 91424 0 -60.0
 IMPROPER 91447 91452 91449 91453 0 180.0
 DIHEDRAL 91610 91613 91615 91617 0 0.0
 IMPROPER 91586 91575 91578 91580 0 120.0
 DIHEDRAL 91735 91738 91740 91742 0 0.0
 IMPROPER 91711 91700 91703 91705 0 120.0
 DIHEDRAL 91860 91863 91865 91867 0 0.0
 IMPROPER 91836 91825 91828 91830 0 120.0
 DIHEDRAL 91994 91997 91999 92001 0 0.0
 IMPROPER 91970 91959 91962 91964 0 120.0
 DIHEDRAL 92128 92131 92133 92135 0 0.0
 IMPROPER 92104 92093 92096 92098 0 120.0
 DIHEDRAL 92253 92256 92258 92260 0 0.0
 IMPROPER 92229 92218 92221 92223 0 120.0
 DIHEDRAL 92387 92390 92392 92394 0 0.0
 IMPROPER 92363 92352 92355 92357 0 120.0
 DIHEDRAL 92521 92524 92526 92528 0 0.0
 IMPROPER 92497 92486 92489 92491 0 120.0
 DIHEDRAL 92655 92658 92660 92662 0 0.0
 IMPROPER 92631 92620 92623 92625 0 120.0
 DIHEDRAL 92789 92792 92794 92796 0 0.0
 IMPROPER 92765 92754 92757 92759 0 120.0
 DIHEDRAL 92914 92917 92919 92921 0 0.0
 IMPROPER 92890 92879 92882 92884 0 120.0
 DIHEDRAL 93039 93042 93044 93046 0 0.0
 IMPROPER 93015 93004 93007 93009 0 120.0
 DIHEDRAL 93173 93176 93178 93180 0 0.0
 IMPROPER 93149 93138 93141 93143 0 120.0
 DIHEDRAL 93307 93310 93312 93314 0 0.0
 IMPROPER 93283 93272 93275 93277 0 120.0
 DIHEDRAL 93441 93444 93446 93448 0 0.0
 IMPROPER 93417 93406 93409 93411 0 120.0
 DIHEDRAL 93575 93578 93580 93582 0 0.0
 IMPROPER 93551 93540 93543 93545 0 120.0
 DIHEDRAL 93700 93703 93705 93707 0 0.0
 IMPROPER 93676 93665 93668 93670 0 120.0
 DIHEDRAL 93827 93830 93832 93834 0 0.0
 IMPROPER 93803 93792 93795 93797 0 120.0
 DIHEDRAL 93952 93955 93957 93959 0 0.0
 IMPROPER 93928 93917 93920 93922 0 120.0
 DIHEDRAL 94077 94080 94082 94084 0 0.0
 IMPROPER 94053 94042 94045 94047 0 120.0
 DIHEDRAL 94211 94214 94216 94218 0 0.0
 IMPROPER 94187 94176 94179 94181 0 120.0
 DIHEDRAL 94336 94339 94341 94343 0 0.0
 IMPROPER 94312 94301 94304 94306 0 120.0
 DIHEDRAL 94470 94473 94475 94477 0 0.0
 IMPROPER 94446 94435 94438 94440 0 120.0
 DIHEDRAL 94595 94598 94600 94602 0 0.0
 IMPROPER 94571 94560 94563 94565 0 120.0
 DIHEDRAL 94720 94723 94725 94727 0 0.0
 IMPROPER 94696 94685 94688 94690 0 120.0
 DIHEDRAL 94854 94857 94859 94861 0 0.0
 IMPROPER 94830 94819 94822 94824 0 120.0
 DIHEDRAL 94979 94982 94984 94986 0 0.0
 IMPROPER 94955 94944 94947 94949 0 120.0
 DIHEDRAL 95113 95116 95118 95120 0 0.0
 IMPROPER 95089 95078 95081 95083 0 120.0
 DIHEDRAL 95247 95250 95252 95254 0 0.0
 IMPROPER 95223 95212 95215 95217 0 120.0
 DIHEDRAL 95381 95384 95386 95388 0 0.0
 IMPROPER 95357 95346 95349 95351 0 120.0
 DIHEDRAL 95515 95518 95520 95522 0 0.0
 IMPROPER 95491 95480 95483 95485 0 120.0
 DIHEDRAL 95649 95652 95654 95656 0 0.0
 IMPROPER 95625 95614 95617 95619 0 120.0
 DIHEDRAL 95774 95777 95779 95781 0 0.0
 IMPROPER 95750 95739 95742 95744 0 120.0
 DIHEDRAL 95901 95904 95906 95908 0 0.0
 IMPROPER 95877 95866 95869 95871 0 120.0
 DIHEDRAL 96035 96038 96040 96042 0 0.0
 IMPROPER 96011 96000 96003 96005 0 120.0
 DIHEDRAL 96169 96172 96174 96176 0 0.0
 IMPROPER 96145 96134 96137 96139 0 120.0
 DIHEDRAL 96303 96306 96308 96310 0 0.0
 IMPROPER 96279 96268 96271 96273 0 120.0
 DIHEDRAL 96428 96431 96433 96435 0 0.0
 IMPROPER 96404 96393 96396 96398 0 120.0
 DIHEDRAL 96562 96565 96567 96569 0 0.0
 IMPROPER 96538 96527 96530 96532 0 120.0
 DIHEDRAL 96687 96690 96692 96694 0 0.0
 IMPROPER 96663 96652 96655 96657 0 120.0
 DIHEDRAL 96821 96824 96826 96828 0 0.0
 IMPROPER 96797 96786 96789 96791 0 120.0
 DIHEDRAL 96946 96949 96951 96953 0 0.0
 IMPROPER 96922 96911 96914 96916 0 120.0
 DIHEDRAL 97080 97083 97085 97087 0 0.0
 IMPROPER 97056 97045 97048 97050 0 120.0
 DIHEDRAL 97205 97208 97210 97212 0 0.0
 IMPROPER 97181 97170 97173 97175 0 120.0
 DIHEDRAL 97339 97342 97344 97346 0 0.0
 IMPROPER 97315 97304 97307 97309 0 120.0
 DIHEDRAL 97473 97476 97478 97480 0 0.0
 IMPROPER 97449 97438 97441 97443 0 120.0
 DIHEDRAL 97607 97610 97612 97614 0 0.0
 IMPROPER 97583 97572 97575 97577 0 120.0
 DIHEDRAL 97732 97735 97737 97739 0 0.0
 IMPROPER 97708 97697 97700 97702 0 120.0
 DIHEDRAL 97866 97869 97871 97873 0 0.0
 IMPROPER 97842 97831 97834 97836 0 120.0
 DIHEDRAL 98000 98003 98005 98007 0 0.0
 IMPROPER 97976 97965 97968 97970 0 120.0
 DIHEDRAL 98144 98147 98149 98151 0 0.0
 DIHEDRAL 98151 98154 98156 98158 0 0.0
 DIHEDRAL 98158 98161 98163 98165 0 0.0
 IMPROPER 98120 98109 98112 98114 0 120.0
 IMPROPER 98102 98075 98079 98083 0  60.0
 IMPROPER 98075 98079 98083 98091 0 -60.0
 IMPROPER 98079 98083 98091 98098 0  60.0
 IMPROPER 98083 98091 98098 98102 0 -60.0
 IMPROPER 98091 98098 98102 98075 0  60.0
 IMPROPER 98098 98102 98075 98079 0 -60.0
 IMPROPER 98102 98107 98104 98108 0 180.0
 DIHEDRAL 98265 98268 98270 98272 0 0.0
 IMPROPER 98241 98230 98233 98235 0 120.0
 DIHEDRAL 98392 98395 98397 98399 0 0.0
 IMPROPER 98368 98357 98360 98362 0 120.0
 DIHEDRAL 98526 98529 98531 98533 0 0.0
 IMPROPER 98502 98491 98494 98496 0 120.0
 DIHEDRAL 98651 98654 98656 98658 0 0.0
 IMPROPER 98627 98616 98619 98621 0 120.0
 DIHEDRAL 98776 98779 98781 98783 0 0.0
 IMPROPER 98752 98741 98744 98746 0 120.0
 DIHEDRAL 98920 98923 98925 98927 0 0.0
 DIHEDRAL 98927 98930 98932 98934 0 0.0
 DIHEDRAL 98934 98937 98939 98941 0 0.0
 IMPROPER 98896 98885 98888 98890 0 120.0
 IMPROPER 98878 98851 98855 98859 0  60.0
 IMPROPER 98851 98855 98859 98867 0 -60.0
 IMPROPER 98855 98859 98867 98874 0  60.0
 IMPROPER 98859 98867 98874 98878 0 -60.0
 IMPROPER 98867 98874 98878 98851 0  60.0
 IMPROPER 98874 98878 98851 98855 0 -60.0
 IMPROPER 98878 98883 98880 98884 0 180.0
 DIHEDRAL 99050 99053 99055 99057 0 0.0
 IMPROPER 99026 99015 99018 99020 0 120.0
 DIHEDRAL 99184 99187 99189 99191 0 0.0
 IMPROPER 99160 99149 99152 99154 0 120.0
 DIHEDRAL 99309 99312 99314 99316 0 0.0
 IMPROPER 99285 99274 99277 99279 0 120.0
 DIHEDRAL 99443 99446 99448 99450 0 0.0
 IMPROPER 99419 99408 99411 99413 0 120.0
 DIHEDRAL 99577 99580 99582 99584 0 0.0
 IMPROPER 99553 99542 99545 99547 0 120.0
 DIHEDRAL 99702 99705 99707 99709 0 0.0
 IMPROPER 99678 99667 99670 99672 0 120.0
 DIHEDRAL 99836 99839 99841 99843 0 0.0
 IMPROPER 99812 99801 99804 99806 0 120.0
 DIHEDRAL 99970 99973 99975 99977 0 0.0
 IMPROPER 99946 99935 99938 99940 0 120.0
 DIHEDRAL 100114 100117 100119 100121 0 0.0
 DIHEDRAL 100121 100124 100126 100128 0 0.0
 DIHEDRAL 100128 100131 100133 100135 0 0.0
 IMPROPER 100090 100079 100082 100084 0 120.0
 IMPROPER 100072 100045 100049 100053 0  60.0
 IMPROPER 100045 100049 100053 100061 0 -60.0
 IMPROPER 100049 100053 100061 100068 0  60.0
 IMPROPER 100053 100061 100068 100072 0 -60.0
 IMPROPER 100061 100068 100072 100045 0  60.0
 IMPROPER 100068 100072 100045 100049 0 -60.0
 IMPROPER 100072 100077 100074 100078 0 180.0
 DIHEDRAL 100244 100247 100249 100251 0 0.0
 IMPROPER 100220 100209 100212 100214 0 120.0
 DIHEDRAL 100388 100391 100393 100395 0 0.0
 DIHEDRAL 100395 100398 100400 100402 0 0.0
 DIHEDRAL 100402 100405 100407 100409 0 0.0
 IMPROPER 100364 100353 100356 100358 0 120.0
 IMPROPER 100346 100319 100323 100327 0  60.0
 IMPROPER 100319 100323 100327 100335 0 -60.0
 IMPROPER 100323 100327 100335 100342 0  60.0
 IMPROPER 100327 100335 100342 100346 0 -60.0
 IMPROPER 100335 100342 100346 100319 0  60.0
 IMPROPER 100342 100346 100319 100323 0 -60.0
 IMPROPER 100346 100351 100348 100352 0 180.0
 DIHEDRAL 100518 100521 100523 100525 0 0.0
 IMPROPER 100494 100483 100486 100488 0 120.0
 DIHEDRAL 100652 100655 100657 100659 0 0.0
 IMPROPER 100628 100617 100620 100622 0 120.0
 DIHEDRAL 100786 100789 100791 100793 0 0.0
 IMPROPER 100762 100751 100754 100756 0 120.0
 DIHEDRAL 100911 100914 100916 100918 0 0.0
 IMPROPER 100887 100876 100879 100881 0 120.0
 DIHEDRAL 101055 101058 101060 101062 0 0.0
 DIHEDRAL 101062 101065 101067 101069 0 0.0
 DIHEDRAL 101069 101072 101074 101076 0 0.0
 IMPROPER 101031 101020 101023 101025 0 120.0
 IMPROPER 101013 100986 100990 100994 0  60.0
 IMPROPER 100986 100990 100994 101002 0 -60.0
 IMPROPER 100990 100994 101002 101009 0  60.0
 IMPROPER 100994 101002 101009 101013 0 -60.0
 IMPROPER 101002 101009 101013 100986 0  60.0
 IMPROPER 101009 101013 100986 100990 0 -60.0
 IMPROPER 101013 101018 101015 101019 0 180.0
 DIHEDRAL 101176 101179 101181 101183 0 0.0
 IMPROPER 101152 101141 101144 101146 0 120.0
 DIHEDRAL 101301 101304 101306 101308 0 0.0
 IMPROPER 101277 101266 101269 101271 0 120.0
 DIHEDRAL 101435 101438 101440 101442 0 0.0
 IMPROPER 101411 101400 101403 101405 0 120.0
 DIHEDRAL 101569 101572 101574 101576 0 0.0
 IMPROPER 101545 101534 101537 101539 0 120.0
 DIHEDRAL 101703 101706 101708 101710 0 0.0
 IMPROPER 101679 101668 101671 101673 0 120.0
 DIHEDRAL 101837 101840 101842 101844 0 0.0
 IMPROPER 101813 101802 101805 101807 0 120.0
 DIHEDRAL 101971 101974 101976 101978 0 0.0
 IMPROPER 101947 101936 101939 101941 0 120.0
 DIHEDRAL 102096 102099 102101 102103 0 0.0
 IMPROPER 102072 102061 102064 102066 0 120.0
 DIHEDRAL 102230 102233 102235 102237 0 0.0
 IMPROPER 102206 102195 102198 102200 0 120.0
 DIHEDRAL 102364 102367 102369 102371 0 0.0
 IMPROPER 102340 102329 102332 102334 0 120.0
 DIHEDRAL 102498 102501 102503 102505 0 0.0
 IMPROPER 102474 102463 102466 102468 0 120.0
 DIHEDRAL 102632 102635 102637 102639 0 0.0
 IMPROPER 102608 102597 102600 102602 0 120.0
 DIHEDRAL 102766 102769 102771 102773 0 0.0
 IMPROPER 102742 102731 102734 102736 0 120.0
 DIHEDRAL 102900 102903 102905 102907 0 0.0
 IMPROPER 102876 102865 102868 102870 0 120.0
 DIHEDRAL 103025 103028 103030 103032 0 0.0
 IMPROPER 103001 102990 102993 102995 0 120.0
 DIHEDRAL 103159 103162 103164 103166 0 0.0
 IMPROPER 103135 103124 103127 103129 0 120.0
