# Supplementary material for: Examining the Effect of Charged Lipids on Mitochondrial Outer Membrane Dynamics Using Atomistic Simulations
Source: Biomolecules. 2022 Jan 22;12(2):183. doi: 10.3390/biom12020183 (PMC8961577; doi:10.3390/biom12020183)
Supplement: Supplementary file 1 [file biomolecules-12-00183-s001.zip › Supplementary Materials/simulated_systems/simulated_systems/Mito2/step5_assembly.xplor_ext.psf]

PSF EXT CMAP CHEQ XPLOR

         3 !NTITLE
* GENERATED BY CHARMM-GUI (HTTP://WWW.CHARMM-GUI.ORG) VERSION ON JUN, 09. 2015. 
* ASSEMBLE PREVIOUSLY GENERATED COMPONENTS (LIPID BILAYER, PROTEIN, PORE WATER, 
*  DATE:     6/ 9/15     14:43:49      CREATED BY USER: charmm-gui              

    338832 !NATOM
         1 MEMB     1        POPC     N        NTL     -0.600000       14.0070           0   0.00000     -0.301140E-02
         2 MEMB     1        POPC     C12      CTL2    -0.100000       12.0110           0   0.00000     -0.301140E-02
         3 MEMB     1        POPC     H12A     HL       0.250000       1.00800           0   0.00000     -0.301140E-02
         4 MEMB     1        POPC     H12B     HL       0.250000       1.00800           0   0.00000     -0.301140E-02
         5 MEMB     1        POPC     C13      CTL5    -0.350000       12.0110           0   0.00000     -0.301140E-02
         6 MEMB     1        POPC     H13A     HL       0.250000       1.00800           0   0.00000     -0.301140E-02
         7 MEMB     1        POPC     H13B     HL       0.250000       1.00800           0   0.00000     -0.301140E-02
         8 MEMB     1        POPC     H13C     HL       0.250000       1.00800           0   0.00000     -0.301140E-02
         9 MEMB     1        POPC     C14      CTL5    -0.350000       12.0110           0   0.00000     -0.301140E-02
        10 MEMB     1        POPC     H14A     HL       0.250000       1.00800           0   0.00000     -0.301140E-02
        11 MEMB     1        POPC     H14B     HL       0.250000       1.00800           0   0.00000     -0.301140E-02
        12 MEMB     1        POPC     H14C     HL       0.250000       1.00800           0   0.00000     -0.301140E-02
        13 MEMB     1        POPC     C15      CTL5    -0.350000       12.0110           0   0.00000     -0.301140E-02
        14 MEMB     1        POPC     H15A     HL       0.250000       1.00800           0   0.00000     -0.301140E-02
        15 MEMB     1        POPC     H15B     HL       0.250000       1.00800           0   0.00000     -0.301140E-02
        16 MEMB     1        POPC     H15C     HL       0.250000       1.00800           0   0.00000     -0.301140E-02
        17 MEMB     1        POPC     C11      CTL2    -0.800000E-01   12.0110           0   0.00000     -0.301140E-02
        18 MEMB     1        POPC     H11A     HAL2     0.900000E-01   1.00800           0   0.00000     -0.301140E-02
        19 MEMB     1        POPC     H11B     HAL2     0.900000E-01   1.00800           0   0.00000     -0.301140E-02
        20 MEMB     1        POPC     P        PL        1.50000       30.9740           0   0.00000     -0.301140E-02
        21 MEMB     1        POPC     O13      O2L     -0.780000       15.9994           0   0.00000     -0.301140E-02
        22 MEMB     1        POPC     O14      O2L     -0.780000       15.9994           0   0.00000     -0.301140E-02
        23 MEMB     1        POPC     O12      OSLP    -0.570000       15.9994           0   0.00000     -0.301140E-02
        24 MEMB     1        POPC     O11      OSLP    -0.570000       15.9994           0   0.00000     -0.301140E-02
        25 MEMB     1        POPC     C1       CTL2    -0.800000E-01   12.0110           0   0.00000     -0.301140E-02
        26 MEMB     1        POPC     HA       HAL2     0.900000E-01   1.00800           0   0.00000     -0.301140E-02
        27 MEMB     1        POPC     HB       HAL2     0.900000E-01   1.00800           0   0.00000     -0.301140E-02
        28 MEMB     1        POPC     C2       CTL1     0.170000       12.0110           0   0.00000     -0.301140E-02
        29 MEMB     1        POPC     HS       HAL1     0.900000E-01   1.00800           0   0.00000     -0.301140E-02
        30 MEMB     1        POPC     O21      OSL     -0.490000       15.9994           0   0.00000     -0.301140E-02
        31 MEMB     1        POPC     C21      CL       0.900000       12.0110           0   0.00000     -0.301140E-02
        32 MEMB     1        POPC     O22      OBL     -0.630000       15.9994           0   0.00000     -0.301140E-02
        33 MEMB     1        POPC     C22      CTL2    -0.220000       12.0110           0   0.00000     -0.301140E-02
        34 MEMB     1        POPC     H2R      HAL2     0.900000E-01   1.00800           0   0.00000     -0.301140E-02
        35 MEMB     1        POPC     H2S      HAL2     0.900000E-01   1.00800           0   0.00000     -0.301140E-02
        36 MEMB     1        POPC     C3       CTL2     0.800000E-01   12.0110           0   0.00000     -0.301140E-02
        37 MEMB     1        POPC     HX       HAL2     0.900000E-01   1.00800           0   0.00000     -0.301140E-02
        38 MEMB     1        POPC     HY       HAL2     0.900000E-01   1.00800           0   0.00000     -0.301140E-02
        39 MEMB     1        POPC     O31      OSL     -0.490000       15.9994           0   0.00000     -0.301140E-02
        40 MEMB     1        POPC     C31      CL       0.900000       12.0110           0   0.00000     -0.301140E-02
        41 MEMB     1        POPC     O32      OBL     -0.630000       15.9994           0   0.00000     -0.301140E-02
        42 MEMB     1        POPC     C32      CTL2    -0.220000       12.0110           0   0.00000     -0.301140E-02
        43 MEMB     1        POPC     H2X      HAL2     0.900000E-01   1.00800           0   0.00000     -0.301140E-02
        44 MEMB     1        POPC     H2Y      HAL2     0.900000E-01   1.00800           0   0.00000     -0.301140E-02
        45 MEMB     1        POPC     C23      CTL2    -0.180000       12.0110           0   0.00000     -0.301140E-02
        46 MEMB     1        POPC     H3R      HAL2     0.900000E-01   1.00800           0   0.00000     -0.301140E-02
        47 MEMB     1        POPC     H3S      HAL2     0.900000E-01   1.00800           0   0.00000     -0.301140E-02
        48 MEMB     1        POPC     C24      CTL2    -0.180000       12.0110           0   0.00000     -0.301140E-02
        49 MEMB     1        POPC     H4R      HAL2     0.900000E-01   1.00800           0   0.00000     -0.301140E-02
        50 MEMB     1        POPC     H4S      HAL2     0.900000E-01   1.00800           0   0.00000     -0.301140E-02
        51 MEMB     1        POPC     C25      CTL2    -0.180000       12.0110           0   0.00000     -0.301140E-02
        52 MEMB     1        POPC     H5R      HAL2     0.900000E-01   1.00800           0   0.00000     -0.301140E-02
        53 MEMB     1        POPC     H5S      HAL2     0.900000E-01   1.00800           0   0.00000     -0.301140E-02
        54 MEMB     1        POPC     C26      CTL2    -0.180000       12.0110           0   0.00000     -0.301140E-02
        55 MEMB     1        POPC     H6R      HAL2     0.900000E-01   1.00800           0   0.00000     -0.301140E-02
        56 MEMB     1        POPC     H6S      HAL2     0.900000E-01   1.00800           0   0.00000     -0.301140E-02
        57 MEMB     1        POPC     C27      CTL2    -0.180000       12.0110           0   0.00000     -0.301140E-02
        58 MEMB     1        POPC     H7R      HAL2     0.900000E-01   1.00800           0   0.00000     -0.301140E-02
        59 MEMB     1        POPC     H7S      HAL2     0.900000E-01   1.00800           0   0.00000     -0.301140E-02
        60 MEMB     1        POPC     C28      CTL2    -0.180000       12.0110           0   0.00000     -0.301140E-02
        61 MEMB     1        POPC     H8R      HAL2     0.900000E-01   1.00800           0   0.00000     -0.301140E-02
        62 MEMB     1        POPC     H8S      HAL2     0.900000E-01   1.00800           0   0.00000     -0.301140E-02
        63 MEMB     1        POPC     C29      CEL1    -0.150000       12.0110           0   0.00000     -0.301140E-02
        64 MEMB     1        POPC     H91      HEL1     0.150000       1.00800           0   0.00000     -0.301140E-02
        65 MEMB     1        POPC     C210     CEL1    -0.150000       12.0110           0   0.00000     -0.301140E-02
        66 MEMB     1        POPC     H101     HEL1     0.150000       1.00800           0   0.00000     -0.301140E-02
        67 MEMB     1        POPC     C211     CTL2    -0.180000       12.0110           0   0.00000     -0.301140E-02
        68 MEMB     1        POPC     H11R     HAL2     0.900000E-01   1.00800           0   0.00000     -0.301140E-02
        69 MEMB     1        POPC     H11S     HAL2     0.900000E-01   1.00800           0   0.00000     -0.301140E-02
        70 MEMB     1        POPC     C212     CTL2    -0.180000       12.0110           0   0.00000     -0.301140E-02
        71 MEMB     1        POPC     H12R     HAL2     0.900000E-01   1.00800           0   0.00000     -0.301140E-02
        72 MEMB     1        POPC     H12S     HAL2     0.900000E-01   1.00800           0   0.00000     -0.301140E-02
        73 MEMB     1        POPC     C213     CTL2    -0.180000       12.0110           0   0.00000     -0.301140E-02
        74 MEMB     1        POPC     H13R     HAL2     0.900000E-01   1.00800           0   0.00000     -0.301140E-02
        75 MEMB     1        POPC     H13S     HAL2     0.900000E-01   1.00800           0   0.00000     -0.301140E-02
        76 MEMB     1        POPC     C214     CTL2    -0.180000       12.0110           0   0.00000     -0.301140E-02
        77 MEMB     1        POPC     H14R     HAL2     0.900000E-01   1.00800           0   0.00000     -0.301140E-02
        78 MEMB     1        POPC     H14S     HAL2     0.900000E-01   1.00800           0   0.00000     -0.301140E-02
        79 MEMB     1        POPC     C215     CTL2    -0.180000       12.0110           0   0.00000     -0.301140E-02
        80 MEMB     1        POPC     H15R     HAL2     0.900000E-01   1.00800           0   0.00000     -0.301140E-02
        81 MEMB     1        POPC     H15S     HAL2     0.900000E-01   1.00800           0   0.00000     -0.301140E-02
        82 MEMB     1        POPC     C216     CTL2    -0.180000       12.0110           0   0.00000     -0.301140E-02
        83 MEMB     1        POPC     H16R     HAL2     0.900000E-01   1.00800           0   0.00000     -0.301140E-02
        84 MEMB     1        POPC     H16S     HAL2     0.900000E-01   1.00800           0   0.00000     -0.301140E-02
        85 MEMB     1        POPC     C217     CTL2    -0.180000       12.0110           0   0.00000     -0.301140E-02
        86 MEMB     1        POPC     H17R     HAL2     0.900000E-01   1.00800           0   0.00000     -0.301140E-02
        87 MEMB     1        POPC     H17S     HAL2     0.900000E-01   1.00800           0   0.00000     -0.301140E-02
        88 MEMB     1        POPC     C218     CTL3    -0.270000       12.0110           0   0.00000     -0.301140E-02
        89 MEMB     1        POPC     H18R     HAL3     0.900000E-01   1.00800           0   0.00000     -0.301140E-02
        90 MEMB     1        POPC     H18S     HAL3     0.900000E-01   1.00800           0   0.00000     -0.301140E-02
        91 MEMB     1        POPC     H18T     HAL3     0.900000E-01   1.00800           0   0.00000     -0.301140E-02
        92 MEMB     1        POPC     C33      CTL2    -0.180000       12.0110           0   0.00000     -0.301140E-02
        93 MEMB     1        POPC     H3X      HAL2     0.900000E-01   1.00800           0   0.00000     -0.301140E-02
        94 MEMB     1        POPC     H3Y      HAL2     0.900000E-01   1.00800           0   0.00000     -0.301140E-02
        95 MEMB     1        POPC     C34      CTL2    -0.180000       12.0110           0   0.00000     -0.301140E-02
        96 MEMB     1        POPC     H4X      HAL2     0.900000E-01   1.00800           0   0.00000     -0.301140E-02
        97 MEMB     1        POPC     H4Y      HAL2     0.900000E-01   1.00800           0   0.00000     -0.301140E-02
        98 MEMB     1        POPC     C35      CTL2    -0.180000       12.0110           0   0.00000     -0.301140E-02
        99 MEMB     1        POPC     H5X      HAL2     0.900000E-01   1.00800           0   0.00000     -0.301140E-02
       100 MEMB     1        POPC     H5Y      HAL2     0.900000E-01   1.00800           0   0.00000     -0.301140E-02
       101 MEMB     1        POPC     C36      CTL2    -0.180000       12.0110           0   0.00000     -0.301140E-02
       102 MEMB     1        POPC     H6X      HAL2     0.900000E-01   1.00800           0   0.00000     -0.301140E-02
       103 MEMB     1        POPC     H6Y      HAL2     0.900000E-01   1.00800           0   0.00000     -0.301140E-02
       104 MEMB     1        POPC     C37      CTL2    -0.180000       12.0110           0   0.00000     -0.301140E-02
       105 MEMB     1        POPC     H7X      HAL2     0.900000E-01   1.00800           0   0.00000     -0.301140E-02
       106 MEMB     1        POPC     H7Y      HAL2     0.900000E-01   1.00800           0   0.00000     -0.301140E-02
       107 MEMB     1        POPC     C38      CTL2    -0.180000       12.0110           0   0.00000     -0.301140E-02
       108 MEMB     1        POPC     H8X      HAL2     0.900000E-01   1.00800           0   0.00000     -0.301140E-02
       109 MEMB     1        POPC     H8Y      HAL2     0.900000E-01   1.00800           0   0.00000     -0.301140E-02
       110 MEMB     1        POPC     C39      CTL2    -0.180000       12.0110           0   0.00000     -0.301140E-02
       111 MEMB     1        POPC     H9X      HAL2     0.900000E-01   1.00800           0   0.00000     -0.301140E-02
       112 MEMB     1        POPC     H9Y      HAL2     0.900000E-01   1.00800           0   0.00000     -0.301140E-02
       113 MEMB     1        POPC     C310     CTL2    -0.180000       12.0110           0   0.00000     -0.301140E-02
       114 MEMB     1        POPC     H10X     HAL2     0.900000E-01   1.00800           0   0.00000     -0.301140E-02
       115 MEMB     1        POPC     H10Y     HAL2     0.900000E-01   1.00800           0   0.00000     -0.301140E-02
       116 MEMB     1        POPC     C311     CTL2    -0.180000       12.0110           0   0.00000     -0.301140E-02
       117 MEMB     1        POPC     H11X     HAL2     0.900000E-01   1.00800           0   0.00000     -0.301140E-02
       118 MEMB     1        POPC     H11Y     HAL2     0.900000E-01   1.00800           0   0.00000     -0.301140E-02
       119 MEMB     1        POPC     C312     CTL2    -0.180000       12.0110           0   0.00000     -0.301140E-02
       120 MEMB     1        POPC     H12X     HAL2     0.900000E-01   1.00800           0   0.00000     -0.301140E-02
       121 MEMB     1        POPC     H12Y     HAL2     0.900000E-01   1.00800           0   0.00000     -0.301140E-02
       122 MEMB     1        POPC     C313     CTL2    -0.180000       12.0110           0   0.00000     -0.301140E-02
       123 MEMB     1        POPC     H13X     HAL2     0.900000E-01   1.00800           0   0.00000     -0.301140E-02
       124 MEMB     1        POPC     H13Y     HAL2     0.900000E-01   1.00800           0   0.00000     -0.301140E-02
       125 MEMB     1        POPC     C314     CTL2    -0.180000       12.0110           0   0.00000     -0.301140E-02
       126 MEMB     1        POPC     H14X     HAL2     0.900000E-01   1.00800           0   0.00000     -0.301140E-02
       127 MEMB     1        POPC     H14Y     HAL2     0.900000E-01   1.00800           0   0.00000     -0.301140E-02
       128 MEMB     1        POPC     C315     CTL2    -0.180000       12.0110           0   0.00000     -0.301140E-02
       129 MEMB     1        POPC     H15X     HAL2     0.900000E-01   1.00800           0   0.00000     -0.301140E-02
       130 MEMB     1        POPC     H15Y     HAL2     0.900000E-01   1.00800           0   0.00000     -0.301140E-02
       131 MEMB     1        POPC     C316     CTL3    -0.270000       12.0110           0   0.00000     -0.301140E-02
       132 MEMB     1        POPC     H16X     HAL3     0.900000E-01   1.00800           0   0.00000     -0.301140E-02
       133 MEMB     1        POPC     H16Y     HAL3     0.900000E-01   1.00800           0   0.00000     -0.301140E-02
       134 MEMB     1        POPC     H16Z     HAL3     0.900000E-01   1.00800           0   0.00000     -0.301140E-02
       135 MEMB     2        PNPI24   C12      CC3161   0.140000       12.0110           0   0.00000     -0.301140E-02
       136 MEMB     2        PNPI24   H2       HCA1     0.900000E-01   1.00800           0   0.00000     -0.301140E-02
       137 MEMB     2        PNPI24   O2       OC311   -0.650000       15.9994           0   0.00000     -0.301140E-02
       138 MEMB     2        PNPI24   HO2      HCP1     0.420000       1.00800           0   0.00000     -0.301140E-02
       139 MEMB     2        PNPI24   C13      CC3161   0.140000       12.0110           0   0.00000     -0.301140E-02
       140 MEMB     2        PNPI24   H3       HCA1     0.900000E-01   1.00800           0   0.00000     -0.301140E-02
       141 MEMB     2        PNPI24   O3       OC311   -0.650000       15.9994           0   0.00000     -0.301140E-02
       142 MEMB     2        PNPI24   HO3      HCP1     0.420000       1.00800           0   0.00000     -0.301140E-02
       143 MEMB     2        PNPI24   C14      CC3161   0.100000E-01   12.0110           0   0.00000     -0.301140E-02
       144 MEMB     2        PNPI24   H4       HCA1     0.900000E-01   1.00800           0   0.00000     -0.301140E-02
       145 MEMB     2        PNPI24   O4       OC30P   -0.620000       15.9994           0   0.00000     -0.301140E-02
       146 MEMB     2        PNPI24   P4       PC        1.50000       30.9740           0   0.00000     -0.301140E-02
       147 MEMB     2        PNPI24   OP42     OC312   -0.680000       15.9994           0   0.00000     -0.301140E-02
       148 MEMB     2        PNPI24   HP42     HCP1     0.340000       1.00800           0   0.00000     -0.301140E-02
       149 MEMB     2        PNPI24   OP43     OC2DP   -0.820000       15.9994           0   0.00000     -0.301140E-02
       150 MEMB     2        PNPI24   OP44     OC2DP   -0.820000       15.9994           0   0.00000     -0.301140E-02
       151 MEMB     2        PNPI24   C15      CC3161  -0.900000E-01   12.0110           0   0.00000     -0.301140E-02
       152 MEMB     2        PNPI24   H5       HCA1     0.900000E-01   1.00800           0   0.00000     -0.301140E-02
       153 MEMB     2        PNPI24   O5       OC30P   -0.400000       15.9994           0   0.00000     -0.301140E-02
       154 MEMB     2        PNPI24   P5       PC        1.10000       30.9740           0   0.00000     -0.301140E-02
       155 MEMB     2        PNPI24   OP52     OC2DP   -0.900000       15.9994           0   0.00000     -0.301140E-02
       156 MEMB     2        PNPI24   OP53     OC2DP   -0.900000       15.9994           0   0.00000     -0.301140E-02
       157 MEMB     2        PNPI24   OP54     OC2DP   -0.900000       15.9994           0   0.00000     -0.301140E-02
       158 MEMB     2        PNPI24   C16      CC3161   0.140000       12.0110           0   0.00000     -0.301140E-02
       159 MEMB     2        PNPI24   H6       HCA1     0.900000E-01   1.00800           0   0.00000     -0.301140E-02
       160 MEMB     2        PNPI24   O6       OC311   -0.650000       15.9994           0   0.00000     -0.301140E-02
       161 MEMB     2        PNPI24   HO6      HCP1     0.420000       1.00800           0   0.00000     -0.301140E-02
       162 MEMB     2        PNPI24   C11      CC3161  -0.800000E-01   12.0110           0   0.00000     -0.301140E-02
       163 MEMB     2        PNPI24   H1       HCA1     0.900000E-01   1.00800           0   0.00000     -0.301140E-02
       164 MEMB     2        PNPI24   P        PL        1.59000       30.9740           0   0.00000     -0.301140E-02
       165 MEMB     2        PNPI24   O13      O2L     -0.780000       15.9994           0   0.00000     -0.301140E-02
       166 MEMB     2        PNPI24   O14      O2L     -0.780000       15.9994           0   0.00000     -0.301140E-02
       167 MEMB     2        PNPI24   O12      OC30P   -0.570000       15.9994           0   0.00000     -0.301140E-02
       168 MEMB     2        PNPI24   O11      OSLP    -0.570000       15.9994           0   0.00000     -0.301140E-02
       169 MEMB     2        PNPI24   C1       CTL2    -0.800000E-01   12.0110           0   0.00000     -0.301140E-02
       170 MEMB     2        PNPI24   HA       HAL2     0.900000E-01   1.00800           0   0.00000     -0.301140E-02
       171 MEMB     2        PNPI24   HB       HAL2     0.900000E-01   1.00800           0   0.00000     -0.301140E-02
       172 MEMB     2        PNPI24   C2       CTL1     0.170000       12.0110           0   0.00000     -0.301140E-02
       173 MEMB     2        PNPI24   HS       HAL1     0.900000E-01   1.00800           0   0.00000     -0.301140E-02
       174 MEMB     2        PNPI24   O21      OSL     -0.490000       15.9994           0   0.00000     -0.301140E-02
       175 MEMB     2        PNPI24   C21      CL       0.900000       12.0110           0   0.00000     -0.301140E-02
       176 MEMB     2        PNPI24   O22      OBL     -0.630000       15.9994           0   0.00000     -0.301140E-02
       177 MEMB     2        PNPI24   C22      CTL2    -0.220000       12.0110           0   0.00000     -0.301140E-02
       178 MEMB     2        PNPI24   H2R      HAL2     0.900000E-01   1.00800           0   0.00000     -0.301140E-02
       179 MEMB     2        PNPI24   H2S      HAL2     0.900000E-01   1.00800           0   0.00000     -0.301140E-02
       180 MEMB     2        PNPI24   C3       CTL2     0.800000E-01   12.0110           0   0.00000     -0.301140E-02
       181 MEMB     2        PNPI24   HX       HAL2     0.900000E-01   1.00800           0   0.00000     -0.301140E-02
       182 MEMB     2        PNPI24   HY       HAL2     0.900000E-01   1.00800           0   0.00000     -0.301140E-02
       183 MEMB     2        PNPI24   O31      OSL     -0.490000       15.9994           0   0.00000     -0.301140E-02
       184 MEMB     2        PNPI24   C31      CL       0.900000       12.0110           0   0.00000     -0.301140E-02
       185 MEMB     2        PNPI24   O32      OBL     -0.630000       15.9994           0   0.00000     -0.301140E-02
       186 MEMB     2        PNPI24   C32      CTL2    -0.220000       12.0110           0   0.00000     -0.301140E-02
       187 MEMB     2        PNPI24   H2X      HAL2     0.900000E-01   1.00800           0   0.00000     -0.301140E-02
       188 MEMB     2        PNPI24   H2Y      HAL2     0.900000E-01   1.00800           0   0.00000     -0.301140E-02
       189 MEMB     2        PNPI24   C23      CTL2    -0.180000       12.0110           0   0.00000     -0.301140E-02
       190 MEMB     2        PNPI24   H3R      HAL2     0.900000E-01   1.00800           0   0.00000     -0.301140E-02
       191 MEMB     2        PNPI24   H3S      HAL2     0.900000E-01   1.00800           0   0.00000     -0.301140E-02
       192 MEMB     2        PNPI24   C24      CTL2    -0.180000       12.0110           0   0.00000     -0.301140E-02
       193 MEMB     2        PNPI24   H4R      HAL2     0.900000E-01   1.00800           0   0.00000     -0.301140E-02
       194 MEMB     2        PNPI24   H4S      HAL2     0.900000E-01   1.00800           0   0.00000     -0.301140E-02
       195 MEMB     2        PNPI24   C25      CTL2    -0.180000       12.0110           0   0.00000     -0.301140E-02
       196 MEMB     2        PNPI24   H5R      HAL2     0.900000E-01   1.00800           0   0.00000     -0.301140E-02
       197 MEMB     2        PNPI24   H5S      HAL2     0.900000E-01   1.00800           0   0.00000     -0.301140E-02
       198 MEMB     2        PNPI24   C26      CTL2    -0.180000       12.0110           0   0.00000     -0.301140E-02
       199 MEMB     2        PNPI24   H6R      HAL2     0.900000E-01   1.00800           0   0.00000     -0.301140E-02
       200 MEMB     2        PNPI24   H6S      HAL2     0.900000E-01   1.00800           0   0.00000     -0.301140E-02
       201 MEMB     2        PNPI24   C27      CTL2    -0.180000       12.0110           0   0.00000     -0.301140E-02
       202 MEMB     2        PNPI24   H7R      HAL2     0.900000E-01   1.00800           0   0.00000     -0.301140E-02
       203 MEMB     2        PNPI24   H7S      HAL2     0.900000E-01   1.00800           0   0.00000     -0.301140E-02
       204 MEMB     2        PNPI24   C28      CTL2    -0.180000       12.0110           0   0.00000     -0.301140E-02
       205 MEMB     2        PNPI24   H8R      HAL2     0.900000E-01   1.00800           0   0.00000     -0.301140E-02
       206 MEMB     2        PNPI24   H8S      HAL2     0.900000E-01   1.00800           0   0.00000     -0.301140E-02
       207 MEMB     2        PNPI24   C29      CEL1    -0.150000       12.0110           0   0.00000     -0.301140E-02
       208 MEMB     2        PNPI24   H91      HEL1     0.150000       1.00800           0   0.00000     -0.301140E-02
       209 MEMB     2        PNPI24   C210     CEL1    -0.150000       12.0110           0   0.00000     -0.301140E-02
       210 MEMB     2        PNPI24   H101     HEL1     0.150000       1.00800           0   0.00000     -0.301140E-02
       211 MEMB     2        PNPI24   C211     CTL2    -0.180000       12.0110           0   0.00000     -0.301140E-02
       212 MEMB     2        PNPI24   H11R     HAL2     0.900000E-01   1.00800           0   0.00000     -0.301140E-02
       213 MEMB     2        PNPI24   H11S     HAL2     0.900000E-01   1.00800           0   0.00000     -0.301140E-02
       214 MEMB     2        PNPI24   C212     CEL1    -0.150000       12.0110           0   0.00000     -0.301140E-02
       215 MEMB     2        PNPI24   H121     HEL1     0.150000       1.00800           0   0.00000     -0.301140E-02
       216 MEMB     2        PNPI24   C213     CEL1    -0.150000       12.0110           0   0.00000     -0.301140E-02
       217 MEMB     2        PNPI24   H131     HEL1     0.150000       1.00800           0   0.00000     -0.301140E-02
       218 MEMB     2        PNPI24   C214     CTL2    -0.180000       12.0110           0   0.00000     -0.301140E-02
       219 MEMB     2        PNPI24   H14R     HAL2     0.900000E-01   1.00800           0   0.00000     -0.301140E-02
       220 MEMB     2        PNPI24   H14S     HAL2     0.900000E-01   1.00800           0   0.00000     -0.301140E-02
       221 MEMB     2        PNPI24   C215     CEL1    -0.150000       12.0110           0   0.00000     -0.301140E-02
       222 MEMB     2        PNPI24   H151     HEL1     0.150000       1.00800           0   0.00000     -0.301140E-02
       223 MEMB     2        PNPI24   C216     CEL1    -0.150000       12.0110           0   0.00000     -0.301140E-02
       224 MEMB     2        PNPI24   H161     HEL1     0.150000       1.00800           0   0.00000     -0.301140E-02
       225 MEMB     2        PNPI24   C217     CTL2    -0.180000       12.0110           0   0.00000     -0.301140E-02
       226 MEMB     2        PNPI24   H17R     HAL2     0.900000E-01   1.00800           0   0.00000     -0.301140E-02
       227 MEMB     2        PNPI24   H17S     HAL2     0.900000E-01   1.00800           0   0.00000     -0.301140E-02
       228 MEMB     2        PNPI24   C218     CTL3    -0.270000       12.0110           0   0.00000     -0.301140E-02
       229 MEMB     2        PNPI24   H18R     HAL3     0.900000E-01   1.00800           0   0.00000     -0.301140E-02
       230 MEMB     2        PNPI24   H18S     HAL3     0.900000E-01   1.00800           0   0.00000     -0.301140E-02
       231 MEMB     2        PNPI24   H18T     HAL3     0.900000E-01   1.00800           0   0.00000     -0.301140E-02
       232 MEMB     2        PNPI24   C33      CTL2    -0.180000       12.0110           0   0.00000     -0.301140E-02
       233 MEMB     2        PNPI24   H3X      HAL2     0.900000E-01   1.00800           0   0.00000     -0.301140E-02
       234 MEMB     2        PNPI24   H3Y      HAL2     0.900000E-01   1.00800           0   0.00000     -0.301140E-02
       235 MEMB     2        PNPI24   C34      CTL2    -0.180000       12.0110           0   0.00000     -0.301140E-02
       236 MEMB     2        PNPI24   H4X      HAL2     0.900000E-01   1.00800           0   0.00000     -0.301140E-02
       237 MEMB     2        PNPI24   H4Y      HAL2     0.900000E-01   1.00800           0   0.00000     -0.301140E-02
       238 MEMB     2        PNPI24   C35      CTL2    -0.180000       12.0110           0   0.00000     -0.301140E-02
       239 MEMB     2        PNPI24   H5X      HAL2     0.900000E-01   1.00800           0   0.00000     -0.301140E-02
       240 MEMB     2        PNPI24   H5Y      HAL2     0.900000E-01   1.00800           0   0.00000     -0.301140E-02
       241 MEMB     2        PNPI24   C36      CTL2    -0.180000       12.0110           0   0.00000     -0.301140E-02
       242 MEMB     2        PNPI24   H6X      HAL2     0.900000E-01   1.00800           0   0.00000     -0.301140E-02
       243 MEMB     2        PNPI24   H6Y      HAL2     0.900000E-01   1.00800           0   0.00000     -0.301140E-02
       244 MEMB     2        PNPI24   C37      CTL2    -0.180000       12.0110           0   0.00000     -0.301140E-02
       245 MEMB     2        PNPI24   H7X      HAL2     0.900000E-01   1.00800           0   0.00000     -0.301140E-02
       246 MEMB     2        PNPI24   H7Y      HAL2     0.900000E-01   1.00800           0   0.00000     -0.301140E-02
       247 MEMB     2        PNPI24   C38      CTL2    -0.180000       12.0110           0   0.00000     -0.301140E-02
       248 MEMB     2        PNPI24   H8X      HAL2     0.900000E-01   1.00800           0   0.00000     -0.301140E-02
       249 MEMB     2        PNPI24   H8Y      HAL2     0.900000E-01   1.00800           0   0.00000     -0.301140E-02
       250 MEMB     2        PNPI24   C39      CTL2    -0.180000       12.0110           0   0.00000     -0.301140E-02
       251 MEMB     2        PNPI24   H9X      HAL2     0.900000E-01   1.00800           0   0.00000     -0.301140E-02
       252 MEMB     2        PNPI24   H9Y      HAL2     0.900000E-01   1.00800           0   0.00000     -0.301140E-02
       253 MEMB     2        PNPI24   C310     CTL2    -0.180000       12.0110           0   0.00000     -0.301140E-02
       254 MEMB     2        PNPI24   H10X     HAL2     0.900000E-01   1.00800           0   0.00000     -0.301140E-02
       255 MEMB     2        PNPI24   H10Y     HAL2     0.900000E-01   1.00800           0   0.00000     -0.301140E-02
       256 MEMB     2        PNPI24   C311     CTL2    -0.180000       12.0110           0   0.00000     -0.301140E-02
       257 MEMB     2        PNPI24   H11X     HAL2     0.900000E-01   1.00800           0   0.00000     -0.301140E-02
       258 MEMB     2        PNPI24   H11Y     HAL2     0.900000E-01   1.00800           0   0.00000     -0.301140E-02
       259 MEMB     2        PNPI24   C312     CTL2    -0.180000       12.0110           0   0.00000     -0.301140E-02
       260 MEMB     2        PNPI24   H12X     HAL2     0.900000E-01   1.00800           0   0.00000     -0.301140E-02
       261 MEMB     2        PNPI24   H12Y     HAL2     0.900000E-01   1.00800           0   0.00000     -0.301140E-02
       262 MEMB     2        PNPI24   C313     CTL2    -0.180000       12.0110           0   0.00000     -0.301140E-02
       263 MEMB     2        PNPI24   H13X     HAL2     0.900000E-01   1.00800           0   0.00000     -0.301140E-02
       264 MEMB     2        PNPI24   H13Y     HAL2     0.900000E-01   1.00800           0   0.00000     -0.301140E-02
       265 MEMB     2        PNPI24   C314     CTL2    -0.180000       12.0110           0   0.00000     -0.301140E-02
       266 MEMB     2        PNPI24   H14X     HAL2     0.900000E-01   1.00800           0   0.00000     -0.301140E-02
       267 MEMB     2        PNPI24   H14Y     HAL2     0.900000E-01   1.00800           0   0.00000     -0.301140E-02
       268 MEMB     2        PNPI24   C315     CTL2    -0.180000       12.0110           0   0.00000     -0.301140E-02
       269 MEMB     2        PNPI24   H15X     HAL2     0.900000E-01   1.00800           0   0.00000     -0.301140E-02
       270 MEMB     2        PNPI24   H15Y     HAL2     0.900000E-01   1.00800           0   0.00000     -0.301140E-02
       271 MEMB     2        PNPI24   C316     CTL3    -0.270000       12.0110           0   0.00000     -0.301140E-02
       272 MEMB     2        PNPI24   H16X     HAL3     0.900000E-01   1.00800           0   0.00000     -0.301140E-02
       273 MEMB     2        PNPI24   H16Y     HAL3     0.900000E-01   1.00800           0   0.00000     -0.301140E-02
       274 MEMB     2        PNPI24   H16Z     HAL3     0.900000E-01   1.00800           0   0.00000     -0.301140E-02
       275 MEMB     3        POPC     N        NTL     -0.600000       14.0070           0   0.00000     -0.301140E-02
       276 MEMB     3        POPC     C12      CTL2    -0.100000       12.0110           0   0.00000     -0.301140E-02
       277 MEMB     3        POPC     H12A     HL       0.250000       1.00800           0   0.00000     -0.301140E-02
       278 MEMB     3        POPC     H12B     HL       0.250000       1.00800           0   0.00000     -0.301140E-02
       279 MEMB     3        POPC     C13      CTL5    -0.350000       12.0110           0   0.00000     -0.301140E-02
       280 MEMB     3        POPC     H13A     HL       0.250000       1.00800           0   0.00000     -0.301140E-02
       281 MEMB     3        POPC     H13B     HL       0.250000       1.00800           0   0.00000     -0.301140E-02
       282 MEMB     3        POPC     H13C     HL       0.250000       1.00800           0   0.00000     -0.301140E-02
       283 MEMB     3        POPC     C14      CTL5    -0.350000       12.0110           0   0.00000     -0.301140E-02
       284 MEMB     3        POPC     H14A     HL       0.250000       1.00800           0   0.00000     -0.301140E-02
       285 MEMB     3        POPC     H14B     HL       0.250000       1.00800           0   0.00000     -0.301140E-02
       286 MEMB     3        POPC     H14C     HL       0.250000       1.00800           0   0.00000     -0.301140E-02
       287 MEMB     3        POPC     C15      CTL5    -0.350000       12.0110           0   0.00000     -0.301140E-02
       288 MEMB     3        POPC     H15A     HL       0.250000       1.00800           0   0.00000     -0.301140E-02
       289 MEMB     3        POPC     H15B     HL       0.250000       1.00800           0   0.00000     -0.301140E-02
       290 MEMB     3        POPC     H15C     HL       0.250000       1.00800           0   0.00000     -0.301140E-02
       291 MEMB     3        POPC     C11      CTL2    -0.800000E-01   12.0110           0   0.00000     -0.301140E-02
       292 MEMB     3        POPC     H11A     HAL2     0.900000E-01   1.00800           0   0.00000     -0.301140E-02
       293 MEMB     3        POPC     H11B     HAL2     0.900000E-01   1.00800           0   0.00000     -0.301140E-02
       294 MEMB     3        POPC     P        PL        1.50000       30.9740           0   0.00000     -0.301140E-02
       295 MEMB     3        POPC     O13      O2L     -0.780000       15.9994           0   0.00000     -0.301140E-02
       296 MEMB     3        POPC     O14      O2L     -0.780000       15.9994           0   0.00000     -0.301140E-02
       297 MEMB     3        POPC     O12      OSLP    -0.570000       15.9994           0   0.00000     -0.301140E-02
       298 MEMB     3        POPC     O11      OSLP    -0.570000       15.9994           0   0.00000     -0.301140E-02
       299 MEMB     3        POPC     C1       CTL2    -0.800000E-01   12.0110           0   0.00000     -0.301140E-02
       300 MEMB     3        POPC     HA       HAL2     0.900000E-01   1.00800           0   0.00000     -0.301140E-02
       301 MEMB     3        POPC     HB       HAL2     0.900000E-01   1.00800           0   0.00000     -0.301140E-02
       302 MEMB     3        POPC     C2       CTL1     0.170000       12.0110           0   0.00000     -0.301140E-02
       303 MEMB     3        POPC     HS       HAL1     0.900000E-01   1.00800           0   0.00000     -0.301140E-02
       304 MEMB     3        POPC     O21      OSL     -0.490000       15.9994           0   0.00000     -0.301140E-02
       305 MEMB     3        POPC     C21      CL       0.900000       12.0110           0   0.00000     -0.301140E-02
       306 MEMB     3        POPC     O22      OBL     -0.630000       15.9994           0   0.00000     -0.301140E-02
       307 MEMB     3        POPC     C22      CTL2    -0.220000       12.0110           0   0.00000     -0.301140E-02
       308 MEMB     3        POPC     H2R      HAL2     0.900000E-01   1.00800           0   0.00000     -0.301140E-02
       309 MEMB     3        POPC     H2S      HAL2     0.900000E-01   1.00800           0   0.00000     -0.301140E-02
       310 MEMB     3        POPC     C3       CTL2     0.800000E-01   12.0110           0   0.00000     -0.301140E-02
       311 MEMB     3        POPC     HX       HAL2     0.900000E-01   1.00800           0   0.00000     -0.301140E-02
       312 MEMB     3        POPC     HY       HAL2     0.900000E-01   1.00800           0   0.00000     -0.301140E-02
       313 MEMB     3        POPC     O31      OSL     -0.490000       15.9994           0   0.00000     -0.301140E-02
       314 MEMB     3        POPC     C31      CL       0.900000       12.0110           0   0.00000     -0.301140E-02
       315 MEMB     3        POPC     O32      OBL     -0.630000       15.9994           0   0.00000     -0.301140E-02
       316 MEMB     3        POPC     C32      CTL2    -0.220000       12.0110           0   0.00000     -0.301140E-02
       317 MEMB     3        POPC     H2X      HAL2     0.900000E-01   1.00800           0   0.00000     -0.301140E-02
       318 MEMB     3        POPC     H2Y      HAL2     0.900000E-01   1.00800           0   0.00000     -0.301140E-02
       319 MEMB     3        POPC     C23      CTL2    -0.180000       12.0110           0   0.00000     -0.301140E-02
       320 MEMB     3        POPC     H3R      HAL2     0.900000E-01   1.00800           0   0.00000     -0.301140E-02
       321 MEMB     3        POPC     H3S      HAL2     0.900000E-01   1.00800           0   0.00000     -0.301140E-02
       322 MEMB     3        POPC     C24      CTL2    -0.180000       12.0110           0   0.00000     -0.301140E-02
       323 MEMB     3        POPC     H4R      HAL2     0.900000E-01   1.00800           0   0.00000     -0.301140E-02
       324 MEMB     3        POPC     H4S      HAL2     0.900000E-01   1.00800           0   0.00000     -0.301140E-02
       325 MEMB     3        POPC     C25      CTL2    -0.180000       12.0110           0   0.00000     -0.301140E-02
       326 MEMB     3        POPC     H5R      HAL2     0.900000E-01   1.00800           0   0.00000     -0.301140E-02
       327 MEMB     3        POPC     H5S      HAL2     0.900000E-01   1.00800           0   0.00000     -0.301140E-02
       328 MEMB     3        POPC     C26      CTL2    -0.180000       12.0110           0   0.00000     -0.301140E-02
       329 MEMB     3        POPC     H6R      HAL2     0.900000E-01   1.00800           0   0.00000     -0.301140E-02
       330 MEMB     3        POPC     H6S      HAL2     0.900000E-01   1.00800           0   0.00000     -0.301140E-02
       331 MEMB     3        POPC     C27      CTL2    -0.180000       12.0110           0   0.00000     -0.301140E-02
       332 MEMB     3        POPC     H7R      HAL2     0.900000E-01   1.00800           0   0.00000     -0.301140E-02
       333 MEMB     3        POPC     H7S      HAL2     0.900000E-01   1.00800           0   0.00000     -0.301140E-02
       334 MEMB     3        POPC     C28      CTL2    -0.180000       12.0110           0   0.00000     -0.301140E-02
       335 MEMB     3        POPC     H8R      HAL2     0.900000E-01   1.00800           0   0.00000     -0.301140E-02
       336 MEMB     3        POPC     H8S      HAL2     0.900000E-01   1.00800           0   0.00000     -0.301140E-02
       337 MEMB     3        POPC     C29      CEL1    -0.150000       12.0110           0   0.00000     -0.301140E-02
       338 MEMB     3        POPC     H91      HEL1     0.150000       1.00800           0   0.00000     -0.301140E-02
       339 MEMB     3        POPC     C210     CEL1    -0.150000       12.0110           0   0.00000     -0.301140E-02
       340 MEMB     3        POPC     H101     HEL1     0.150000       1.00800           0   0.00000     -0.301140E-02
       341 MEMB     3        POPC     C211     CTL2    -0.180000       12.0110           0   0.00000     -0.301140E-02
       342 MEMB     3        POPC     H11R     HAL2     0.900000E-01   1.00800           0   0.00000     -0.301140E-02
       343 MEMB     3        POPC     H11S     HAL2     0.900000E-01   1.00800           0   0.00000     -0.301140E-02
       344 MEMB     3        POPC     C212     CTL2    -0.180000       12.0110           0   0.00000     -0.301140E-02
       345 MEMB     3        POPC     H12R     HAL2     0.900000E-01   1.00800           0   0.00000     -0.301140E-02
       346 MEMB     3        POPC     H12S     HAL2     0.900000E-01   1.00800           0   0.00000     -0.301140E-02
       347 MEMB     3        POPC     C213     CTL2    -0.180000       12.0110           0   0.00000     -0.301140E-02
       348 MEMB     3        POPC     H13R     HAL2     0.900000E-01   1.00800           0   0.00000     -0.301140E-02
       349 MEMB     3        POPC     H13S     HAL2     0.900000E-01   1.00800           0   0.00000     -0.301140E-02
       350 MEMB     3        POPC     C214     CTL2    -0.180000       12.0110           0   0.00000     -0.301140E-02
       351 MEMB     3        POPC     H14R     HAL2     0.900000E-01   1.00800           0   0.00000     -0.301140E-02
       352 MEMB     3        POPC     H14S     HAL2     0.900000E-01   1.00800           0   0.00000     -0.301140E-02
       353 MEMB     3        POPC     C215     CTL2    -0.180000       12.0110           0   0.00000     -0.301140E-02
       354 MEMB     3        POPC     H15R     HAL2     0.900000E-01   1.00800           0   0.00000     -0.301140E-02
       355 MEMB     3        POPC     H15S     HAL2     0.900000E-01   1.00800           0   0.00000     -0.301140E-02
       356 MEMB     3        POPC     C216     CTL2    -0.180000       12.0110           0   0.00000     -0.301140E-02
       357 MEMB     3        POPC     H16R     HAL2     0.900000E-01   1.00800           0   0.00000     -0.301140E-02
       358 MEMB     3        POPC     H16S     HAL2     0.900000E-01   1.00800           0   0.00000     -0.301140E-02
       359 MEMB     3        POPC     C217     CTL2    -0.180000       12.0110           0   0.00000     -0.301140E-02
       360 MEMB     3        POPC     H17R     HAL2     0.900000E-01   1.00800           0   0.00000     -0.301140E-02
       361 MEMB     3        POPC     H17S     HAL2     0.900000E-01   1.00800           0   0.00000     -0.301140E-02
       362 MEMB     3        POPC     C218     CTL3    -0.270000       12.0110           0   0.00000     -0.301140E-02
       363 MEMB     3        POPC     H18R     HAL3     0.900000E-01   1.00800           0   0.00000     -0.301140E-02
       364 MEMB     3        POPC     H18S     HAL3     0.900000E-01   1.00800           0   0.00000     -0.301140E-02
       365 MEMB     3        POPC     H18T     HAL3     0.900000E-01   1.00800           0   0.00000     -0.301140E-02
       366 MEMB     3        POPC     C33      CTL2    -0.180000       12.0110           0   0.00000     -0.301140E-02
       367 MEMB     3        POPC     H3X      HAL2     0.900000E-01   1.00800           0   0.00000     -0.301140E-02
       368 MEMB     3        POPC     H3Y      HAL2     0.900000E-01   1.00800           0   0.00000     -0.301140E-02
       369 MEMB     3        POPC     C34      CTL2    -0.180000       12.0110           0   0.00000     -0.301140E-02
       370 MEMB     3        POPC     H4X      HAL2     0.900000E-01   1.00800           0   0.00000     -0.301140E-02
       371 MEMB     3        POPC     H4Y      HAL2     0.900000E-01   1.00800           0   0.00000     -0.301140E-02
       372 MEMB     3        POPC     C35      CTL2    -0.180000       12.0110           0   0.00000     -0.301140E-02
       373 MEMB     3        POPC     H5X      HAL2     0.900000E-01   1.00800           0   0.00000     -0.301140E-02
       374 MEMB     3        POPC     H5Y      HAL2     0.900000E-01   1.00800           0   0.00000     -0.301140E-02
       375 MEMB     3        POPC     C36      CTL2    -0.180000       12.0110           0   0.00000     -0.301140E-02
       376 MEMB     3        POPC     H6X      HAL2     0.900000E-01   1.00800           0   0.00000     -0.301140E-02
       377 MEMB     3        POPC     H6Y      HAL2     0.900000E-01   1.00800           0   0.00000     -0.301140E-02
       378 MEMB     3        POPC     C37      CTL2    -0.180000       12.0110           0   0.00000     -0.301140E-02
       379 MEMB     3        POPC     H7X      HAL2     0.900000E-01   1.00800           0   0.00000     -0.301140E-02
       380 MEMB     3        POPC     H7Y      HAL2     0.900000E-01   1.00800           0   0.00000     -0.301140E-02
       381 MEMB     3        POPC     C38      CTL2    -0.180000       12.0110           0   0.00000     -0.301140E-02
       382 MEMB     3        POPC     H8X      HAL2     0.900000E-01   1.00800           0   0.00000     -0.301140E-02
       383 MEMB     3        POPC     H8Y      HAL2     0.900000E-01   1.00800           0   0.00000     -0.301140E-02
       384 MEMB     3        POPC     C39      CTL2    -0.180000       12.0110           0   0.00000     -0.301140E-02
       385 MEMB     3        POPC     H9X      HAL2     0.900000E-01   1.00800           0   0.00000     -0.301140E-02
       386 MEMB     3        POPC     H9Y      HAL2     0.900000E-01   1.00800           0   0.00000     -0.301140E-02
       387 MEMB     3        POPC     C310     CTL2    -0.180000       12.0110           0   0.00000     -0.301140E-02
       388 MEMB     3        POPC     H10X     HAL2     0.900000E-01   1.00800           0   0.00000     -0.301140E-02
       389 MEMB     3        POPC     H10Y     HAL2     0.900000E-01   1.00800           0   0.00000     -0.301140E-02
       390 MEMB     3        POPC     C311     CTL2    -0.180000       12.0110           0   0.00000     -0.301140E-02
       391 MEMB     3        POPC     H11X     HAL2     0.900000E-01   1.00800           0   0.00000     -0.301140E-02
       392 MEMB     3        POPC     H11Y     HAL2     0.900000E-01   1.00800           0   0.00000     -0.301140E-02
       393 MEMB     3        POPC     C312     CTL2    -0.180000       12.0110           0   0.00000     -0.301140E-02
       394 MEMB     3        POPC     H12X     HAL2     0.900000E-01   1.00800           0   0.00000     -0.301140E-02
       395 MEMB     3        POPC     H12Y     HAL2     0.900000E-01   1.00800           0   0.00000     -0.301140E-02
       396 MEMB     3        POPC     C313     CTL2    -0.180000       12.0110           0   0.00000     -0.301140E-02
       397 MEMB     3        POPC     H13X     HAL2     0.900000E-01   1.00800           0   0.00000     -0.301140E-02
       398 MEMB     3        POPC     H13Y     HAL2     0.900000E-01   1.00800           0   0.00000     -0.301140E-02
       399 MEMB     3        POPC     C314     CTL2    -0.180000       12.0110           0   0.00000     -0.301140E-02
       400 MEMB     3        POPC     H14X     HAL2     0.900000E-01   1.00800           0   0.00000     -0.301140E-02
       401 MEMB     3        POPC     H14Y     HAL2     0.900000E-01   1.00800           0   0.00000     -0.301140E-02
       402 MEMB     3        POPC     C315     CTL2    -0.180000       12.0110           0   0.00000     -0.301140E-02
       403 MEMB     3        POPC     H15X     HAL2     0.900000E-01   1.00800           0   0.00000     -0.301140E-02
       404 MEMB     3        POPC     H15Y     HAL2     0.900000E-01   1.00800           0   0.00000     -0.301140E-02
       405 MEMB     3        POPC     C316     CTL3    -0.270000       12.0110           0   0.00000     -0.301140E-02
       406 MEMB     3        POPC     H16X     HAL3     0.900000E-01   1.00800           0   0.00000     -0.301140E-02
       407 MEMB     3        POPC     H16Y     HAL3     0.900000E-01   1.00800           0   0.00000     -0.301140E-02
       408 MEMB     3        POPC     H16Z     HAL3     0.900000E-01   1.00800           0   0.00000     -0.301140E-02
       409 MEMB     4        POPE     N        NH3L    -0.300000       14.0070           0   0.00000     -0.301140E-02
       410 MEMB     4        POPE     HN1      HCL      0.330000       1.00800           0   0.00000     -0.301140E-02
       411 MEMB     4        POPE     HN2      HCL      0.330000       1.00800           0   0.00000     -0.301140E-02
       412 MEMB     4        POPE     HN3      HCL      0.330000       1.00800           0   0.00000     -0.301140E-02
       413 MEMB     4        POPE     C12      CTL2     0.130000       12.0110           0   0.00000     -0.301140E-02
       414 MEMB     4        POPE     H12A     HAL2     0.900000E-01   1.00800           0   0.00000     -0.301140E-02
       415 MEMB     4        POPE     H12B     HAL2     0.900000E-01   1.00800           0   0.00000     -0.301140E-02
       416 MEMB     4        POPE     C11      CTL2    -0.800000E-01   12.0110           0   0.00000     -0.301140E-02
       417 MEMB     4        POPE     H11A     HAL2     0.900000E-01   1.00800           0   0.00000     -0.301140E-02
       418 MEMB     4        POPE     H11B     HAL2     0.900000E-01   1.00800           0   0.00000     -0.301140E-02
       419 MEMB     4        POPE     P        PL        1.50000       30.9740           0   0.00000     -0.301140E-02
       420 MEMB     4        POPE     O13      O2L     -0.780000       15.9994           0   0.00000     -0.301140E-02
       421 MEMB     4        POPE     O14      O2L     -0.780000       15.9994           0   0.00000     -0.301140E-02
       422 MEMB     4        POPE     O11      OSLP    -0.570000       15.9994           0   0.00000     -0.301140E-02
       423 MEMB     4        POPE     O12      OSLP    -0.570000       15.9994           0   0.00000     -0.301140E-02
       424 MEMB     4        POPE     C1       CTL2    -0.800000E-01   12.0110           0   0.00000     -0.301140E-02
       425 MEMB     4        POPE     HA       HAL2     0.900000E-01   1.00800           0   0.00000     -0.301140E-02
       426 MEMB     4        POPE     HB       HAL2     0.900000E-01   1.00800           0   0.00000     -0.301140E-02
       427 MEMB     4        POPE     C2       CTL1     0.170000       12.0110           0   0.00000     -0.301140E-02
       428 MEMB     4        POPE     HS       HAL1     0.900000E-01   1.00800           0   0.00000     -0.301140E-02
       429 MEMB     4        POPE     O21      OSL     -0.490000       15.9994           0   0.00000     -0.301140E-02
       430 MEMB     4        POPE     C21      CL       0.900000       12.0110           0   0.00000     -0.301140E-02
       431 MEMB     4        POPE     O22      OBL     -0.630000       15.9994           0   0.00000     -0.301140E-02
       432 MEMB     4        POPE     C22      CTL2    -0.220000       12.0110           0   0.00000     -0.301140E-02
       433 MEMB     4        POPE     H2R      HAL2     0.900000E-01   1.00800           0   0.00000     -0.301140E-02
       434 MEMB     4        POPE     H2S      HAL2     0.900000E-01   1.00800           0   0.00000     -0.301140E-02
       435 MEMB     4        POPE     C3       CTL2     0.800000E-01   12.0110           0   0.00000     -0.301140E-02
       436 MEMB     4        POPE     HX       HAL2     0.900000E-01   1.00800           0   0.00000     -0.301140E-02
       437 MEMB     4        POPE     HY       HAL2     0.900000E-01   1.00800           0   0.00000     -0.301140E-02
       438 MEMB     4        POPE     O31      OSL     -0.490000       15.9994           0   0.00000     -0.301140E-02
       439 MEMB     4        POPE     C31      CL       0.900000       12.0110           0   0.00000     -0.301140E-02
       440 MEMB     4        POPE     O32      OBL     -0.630000       15.9994           0   0.00000     -0.301140E-02
       441 MEMB     4        POPE     C32      CTL2    -0.220000       12.0110           0   0.00000     -0.301140E-02
       442 MEMB     4        POPE     H2X      HAL2     0.900000E-01   1.00800           0   0.00000     -0.301140E-02
       443 MEMB     4        POPE     H2Y      HAL2     0.900000E-01   1.00800           0   0.00000     -0.301140E-02
       444 MEMB     4        POPE     C23      CTL2    -0.180000       12.0110           0   0.00000     -0.301140E-02
       445 MEMB     4        POPE     H3R      HAL2     0.900000E-01   1.00800           0   0.00000     -0.301140E-02
       446 MEMB     4        POPE     H3S      HAL2     0.900000E-01   1.00800           0   0.00000     -0.301140E-02
       447 MEMB     4        POPE     C24      CTL2    -0.180000       12.0110           0   0.00000     -0.301140E-02
       448 MEMB     4        POPE     H4R      HAL2     0.900000E-01   1.00800           0   0.00000     -0.301140E-02
       449 MEMB     4        POPE     H4S      HAL2     0.900000E-01   1.00800           0   0.00000     -0.301140E-02
       450 MEMB     4        POPE     C25      CTL2    -0.180000       12.0110           0   0.00000     -0.301140E-02
       451 MEMB     4        POPE     H5R      HAL2     0.900000E-01   1.00800           0   0.00000     -0.301140E-02
       452 MEMB     4        POPE     H5S      HAL2     0.900000E-01   1.00800           0   0.00000     -0.301140E-02
       453 MEMB     4        POPE     C26      CTL2    -0.180000       12.0110           0   0.00000     -0.301140E-02
       454 MEMB     4        POPE     H6R      HAL2     0.900000E-01   1.00800           0   0.00000     -0.301140E-02
       455 MEMB     4        POPE     H6S      HAL2     0.900000E-01   1.00800           0   0.00000     -0.301140E-02
       456 MEMB     4        POPE     C27      CTL2    -0.180000       12.0110           0   0.00000     -0.301140E-02
       457 MEMB     4        POPE     H7R      HAL2     0.900000E-01   1.00800           0   0.00000     -0.301140E-02
       458 MEMB     4        POPE     H7S      HAL2     0.900000E-01   1.00800           0   0.00000     -0.301140E-02
       459 MEMB     4        POPE     C28      CTL2    -0.180000       12.0110           0   0.00000     -0.301140E-02
       460 MEMB     4        POPE     H8R      HAL2     0.900000E-01   1.00800           0   0.00000     -0.301140E-02
       461 MEMB     4        POPE     H8S      HAL2     0.900000E-01   1.00800           0   0.00000     -0.301140E-02
       462 MEMB     4        POPE     C29      CEL1    -0.150000       12.0110           0   0.00000     -0.301140E-02
       463 MEMB     4        POPE     H91      HEL1     0.150000       1.00800           0   0.00000     -0.301140E-02
       464 MEMB     4        POPE     C210     CEL1    -0.150000       12.0110           0   0.00000     -0.301140E-02
       465 MEMB     4        POPE     H101     HEL1     0.150000       1.00800           0   0.00000     -0.301140E-02
       466 MEMB     4        POPE     C211     CTL2    -0.180000       12.0110           0   0.00000     -0.301140E-02
       467 MEMB     4        POPE     H11R     HAL2     0.900000E-01   1.00800           0   0.00000     -0.301140E-02
       468 MEMB     4        POPE     H11S     HAL2     0.900000E-01   1.00800           0   0.00000     -0.301140E-02
       469 MEMB     4        POPE     C212     CTL2    -0.180000       12.0110           0   0.00000     -0.301140E-02
       470 MEMB     4        POPE     H12R     HAL2     0.900000E-01   1.00800           0   0.00000     -0.301140E-02
       471 MEMB     4        POPE     H12S     HAL2     0.900000E-01   1.00800           0   0.00000     -0.301140E-02
       472 MEMB     4        POPE     C213     CTL2    -0.180000       12.0110           0   0.00000     -0.301140E-02
       473 MEMB     4        POPE     H13R     HAL2     0.900000E-01   1.00800           0   0.00000     -0.301140E-02
       474 MEMB     4        POPE     H13S     HAL2     0.900000E-01   1.00800           0   0.00000     -0.301140E-02
       475 MEMB     4        POPE     C214     CTL2    -0.180000       12.0110           0   0.00000     -0.301140E-02
       476 MEMB     4        POPE     H14R     HAL2     0.900000E-01   1.00800           0   0.00000     -0.301140E-02
       477 MEMB     4        POPE     H14S     HAL2     0.900000E-01   1.00800           0   0.00000     -0.301140E-02
       478 MEMB     4        POPE     C215     CTL2    -0.180000       12.0110           0   0.00000     -0.301140E-02
       479 MEMB     4        POPE     H15R     HAL2     0.900000E-01   1.00800           0   0.00000     -0.301140E-02
       480 MEMB     4        POPE     H15S     HAL2     0.900000E-01   1.00800           0   0.00000     -0.301140E-02
       481 MEMB     4        POPE     C216     CTL2    -0.180000       12.0110           0   0.00000     -0.301140E-02
       482 MEMB     4        POPE     H16R     HAL2     0.900000E-01   1.00800           0   0.00000     -0.301140E-02
       483 MEMB     4        POPE     H16S     HAL2     0.900000E-01   1.00800           0   0.00000     -0.301140E-02
       484 MEMB     4        POPE     C217     CTL2    -0.180000       12.0110           0   0.00000     -0.301140E-02
       485 MEMB     4        POPE     H17R     HAL2     0.900000E-01   1.00800           0   0.00000     -0.301140E-02
       486 MEMB     4        POPE     H17S     HAL2     0.900000E-01   1.00800           0   0.00000     -0.301140E-02
       487 MEMB     4        POPE     C218     CTL3    -0.270000       12.0110           0   0.00000     -0.301140E-02
       488 MEMB     4        POPE     H18R     HAL3     0.900000E-01   1.00800           0   0.00000     -0.301140E-02
       489 MEMB     4        POPE     H18S     HAL3     0.900000E-01   1.00800           0   0.00000     -0.301140E-02
       490 MEMB     4        POPE     H18T     HAL3     0.900000E-01   1.00800           0   0.00000     -0.301140E-02
       491 MEMB     4        POPE     C33      CTL2    -0.180000       12.0110           0   0.00000     -0.301140E-02
       492 MEMB     4        POPE     H3X      HAL2     0.900000E-01   1.00800           0   0.00000     -0.301140E-02
       493 MEMB     4        POPE     H3Y      HAL2     0.900000E-01   1.00800           0   0.00000     -0.301140E-02
       494 MEMB     4        POPE     C34      CTL2    -0.180000       12.0110           0   0.00000     -0.301140E-02
       495 MEMB     4        POPE     H4X      HAL2     0.900000E-01   1.00800           0   0.00000     -0.301140E-02
       496 MEMB     4        POPE     H4Y      HAL2     0.900000E-01   1.00800           0   0.00000     -0.301140E-02
       497 MEMB     4        POPE     C35      CTL2    -0.180000       12.0110           0   0.00000     -0.301140E-02
       498 MEMB     4        POPE     H5X      HAL2     0.900000E-01   1.00800           0   0.00000     -0.301140E-02
       499 MEMB     4        POPE     H5Y      HAL2     0.900000E-01   1.00800           0   0.00000     -0.301140E-02
       500 MEMB     4        POPE     C36      CTL2    -0.180000       12.0110           0   0.00000     -0.301140E-02
       501 MEMB     4        POPE     H6X      HAL2     0.900000E-01   1.00800           0   0.00000     -0.301140E-02
       502 MEMB     4        POPE     H6Y      HAL2     0.900000E-01   1.00800           0   0.00000     -0.301140E-02
       503 MEMB     4        POPE     C37      CTL2    -0.180000       12.0110           0   0.00000     -0.301140E-02
       504 MEMB     4        POPE     H7X      HAL2     0.900000E-01   1.00800           0   0.00000     -0.301140E-02
       505 MEMB     4        POPE     H7Y      HAL2     0.900000E-01   1.00800           0   0.00000     -0.301140E-02
       506 MEMB     4        POPE     C38      CTL2    -0.180000       12.0110           0   0.00000     -0.301140E-02
       507 MEMB     4        POPE     H8X      HAL2     0.900000E-01   1.00800           0   0.00000     -0.301140E-02
       508 MEMB     4        POPE     H8Y      HAL2     0.900000E-01   1.00800           0   0.00000     -0.301140E-02
       509 MEMB     4        POPE     C39      CTL2    -0.180000       12.0110           0   0.00000     -0.301140E-02
       510 MEMB     4        POPE     H9X      HAL2     0.900000E-01   1.00800           0   0.00000     -0.301140E-02
       511 MEMB     4        POPE     H9Y      HAL2     0.900000E-01   1.00800           0   0.00000     -0.301140E-02
       512 MEMB     4        POPE     C310     CTL2    -0.180000       12.0110           0   0.00000     -0.301140E-02
       513 MEMB     4        POPE     H10X     HAL2     0.900000E-01   1.00800           0   0.00000     -0.301140E-02
       514 MEMB     4        POPE     H10Y     HAL2     0.900000E-01   1.00800           0   0.00000     -0.301140E-02
       515 MEMB     4        POPE     C311     CTL2    -0.180000       12.0110           0   0.00000     -0.301140E-02
       516 MEMB     4        POPE     H11X     HAL2     0.900000E-01   1.00800           0   0.00000     -0.301140E-02
       517 MEMB     4        POPE     H11Y     HAL2     0.900000E-01   1.00800           0   0.00000     -0.301140E-02
       518 MEMB     4        POPE     C312     CTL2    -0.180000       12.0110           0   0.00000     -0.301140E-02
       519 MEMB     4        POPE     H12X     HAL2     0.900000E-01   1.00800           0   0.00000     -0.301140E-02
       520 MEMB     4        POPE     H12Y     HAL2     0.900000E-01   1.00800           0   0.00000     -0.301140E-02
       521 MEMB     4        POPE     C313     CTL2    -0.180000       12.0110           0   0.00000     -0.301140E-02
       522 MEMB     4        POPE     H13X     HAL2     0.900000E-01   1.00800           0   0.00000     -0.301140E-02
       523 MEMB     4        POPE     H13Y     HAL2     0.900000E-01   1.00800           0   0.00000     -0.301140E-02
       524 MEMB     4        POPE     C314     CTL2    -0.180000       12.0110           0   0.00000     -0.301140E-02
       525 MEMB     4        POPE     H14X     HAL2     0.900000E-01   1.00800           0   0.00000     -0.301140E-02
       526 MEMB     4        POPE     H14Y     HAL2     0.900000E-01   1.00800           0   0.00000     -0.301140E-02
       527 MEMB     4        POPE     C315     CTL2    -0.180000       12.0110           0   0.00000     -0.301140E-02
       528 MEMB     4        POPE     H15X     HAL2     0.900000E-01   1.00800           0   0.00000     -0.301140E-02
       529 MEMB     4        POPE     H15Y     HAL2     0.900000E-01   1.00800           0   0.00000     -0.301140E-02
       530 MEMB     4        POPE     C316     CTL3    -0.270000       12.0110           0   0.00000     -0.301140E-02
       531 MEMB     4        POPE     H16X     HAL3     0.900000E-01   1.00800           0   0.00000     -0.301140E-02
       532 MEMB     4        POPE     H16Y     HAL3     0.900000E-01   1.00800           0   0.00000     -0.301140E-02
       533 MEMB     4        POPE     H16Z     HAL3     0.900000E-01   1.00800           0   0.00000     -0.301140E-02
       534 MEMB     5        POPC     N        NTL     -0.600000       14.0070           0   0.00000     -0.301140E-02
       535 MEMB     5        POPC     C12      CTL2    -0.100000       12.0110           0   0.00000     -0.301140E-02
       536 MEMB     5        POPC     H12A     HL       0.250000       1.00800           0   0.00000     -0.301140E-02
       537 MEMB     5        POPC     H12B     HL       0.250000       1.00800           0   0.00000     -0.301140E-02
       538 MEMB     5        POPC     C13      CTL5    -0.350000       12.0110           0   0.00000     -0.301140E-02
       539 MEMB     5        POPC     H13A     HL       0.250000       1.00800           0   0.00000     -0.301140E-02
       540 MEMB     5        POPC     H13B     HL       0.250000       1.00800           0   0.00000     -0.301140E-02
       541 MEMB     5        POPC     H13C     HL       0.250000       1.00800           0   0.00000     -0.301140E-02
       542 MEMB     5        POPC     C14      CTL5    -0.350000       12.0110           0   0.00000     -0.301140E-02
       543 MEMB     5        POPC     H14A     HL       0.250000       1.00800           0   0.00000     -0.301140E-02
       544 MEMB     5        POPC     H14B     HL       0.250000       1.00800           0   0.00000     -0.301140E-02
       545 MEMB     5        POPC     H14C     HL       0.250000       1.00800           0   0.00000     -0.301140E-02
       546 MEMB     5        POPC     C15      CTL5    -0.350000       12.0110           0   0.00000     -0.301140E-02
       547 MEMB     5        POPC     H15A     HL       0.250000       1.00800           0   0.00000     -0.301140E-02
       548 MEMB     5        POPC     H15B     HL       0.250000       1.00800           0   0.00000     -0.301140E-02
       549 MEMB     5        POPC     H15C     HL       0.250000       1.00800           0   0.00000     -0.301140E-02
       550 MEMB     5        POPC     C11      CTL2    -0.800000E-01   12.0110           0   0.00000     -0.301140E-02
       551 MEMB     5        POPC     H11A     HAL2     0.900000E-01   1.00800           0   0.00000     -0.301140E-02
       552 MEMB     5        POPC     H11B     HAL2     0.900000E-01   1.00800           0   0.00000     -0.301140E-02
       553 MEMB     5        POPC     P        PL        1.50000       30.9740           0   0.00000     -0.301140E-02
       554 MEMB     5        POPC     O13      O2L     -0.780000       15.9994           0   0.00000     -0.301140E-02
       555 MEMB     5        POPC     O14      O2L     -0.780000       15.9994           0   0.00000     -0.301140E-02
       556 MEMB     5        POPC     O12      OSLP    -0.570000       15.9994           0   0.00000     -0.301140E-02
       557 MEMB     5        POPC     O11      OSLP    -0.570000       15.9994           0   0.00000     -0.301140E-02
       558 MEMB     5        POPC     C1       CTL2    -0.800000E-01   12.0110           0   0.00000     -0.301140E-02
       559 MEMB     5        POPC     HA       HAL2     0.900000E-01   1.00800           0   0.00000     -0.301140E-02
       560 MEMB     5        POPC     HB       HAL2     0.900000E-01   1.00800           0   0.00000     -0.301140E-02
       561 MEMB     5        POPC     C2       CTL1     0.170000       12.0110           0   0.00000     -0.301140E-02
       562 MEMB     5        POPC     HS       HAL1     0.900000E-01   1.00800           0   0.00000     -0.301140E-02
       563 MEMB     5        POPC     O21      OSL     -0.490000       15.9994           0   0.00000     -0.301140E-02
       564 MEMB     5        POPC     C21      CL       0.900000       12.0110           0   0.00000     -0.301140E-02
       565 MEMB     5        POPC     O22      OBL     -0.630000       15.9994           0   0.00000     -0.301140E-02
       566 MEMB     5        POPC     C22      CTL2    -0.220000       12.0110           0   0.00000     -0.301140E-02
       567 MEMB     5        POPC     H2R      HAL2     0.900000E-01   1.00800           0   0.00000     -0.301140E-02
       568 MEMB     5        POPC     H2S      HAL2     0.900000E-01   1.00800           0   0.00000     -0.301140E-02
       569 MEMB     5        POPC     C3       CTL2     0.800000E-01   12.0110           0   0.00000     -0.301140E-02
       570 MEMB     5        POPC     HX       HAL2     0.900000E-01   1.00800           0   0.00000     -0.301140E-02
       571 MEMB     5        POPC     HY       HAL2     0.900000E-01   1.00800           0   0.00000     -0.301140E-02
       572 MEMB     5        POPC     O31      OSL     -0.490000       15.9994           0   0.00000     -0.301140E-02
       573 MEMB     5        POPC     C31      CL       0.900000       12.0110           0   0.00000     -0.301140E-02
       574 MEMB     5        POPC     O32      OBL     -0.630000       15.9994           0   0.00000     -0.301140E-02
       575 MEMB     5        POPC     C32      CTL2    -0.220000       12.0110           0   0.00000     -0.301140E-02
       576 MEMB     5        POPC     H2X      HAL2     0.900000E-01   1.00800           0   0.00000     -0.301140E-02
       577 MEMB     5        POPC     H2Y      HAL2     0.900000E-01   1.00800           0   0.00000     -0.301140E-02
       578 MEMB     5        POPC     C23      CTL2    -0.180000       12.0110           0   0.00000     -0.301140E-02
       579 MEMB     5        POPC     H3R      HAL2     0.900000E-01   1.00800           0   0.00000     -0.301140E-02
       580 MEMB     5        POPC     H3S      HAL2     0.900000E-01   1.00800           0   0.00000     -0.301140E-02
       581 MEMB     5        POPC     C24      CTL2    -0.180000       12.0110           0   0.00000     -0.301140E-02
       582 MEMB     5        POPC     H4R      HAL2     0.900000E-01   1.00800           0   0.00000     -0.301140E-02
       583 MEMB     5        POPC     H4S      HAL2     0.900000E-01   1.00800           0   0.00000     -0.301140E-02
       584 MEMB     5        POPC     C25      CTL2    -0.180000       12.0110           0   0.00000     -0.301140E-02
       585 MEMB     5        POPC     H5R      HAL2     0.900000E-01   1.00800           0   0.00000     -0.301140E-02
       586 MEMB     5        POPC     H5S      HAL2     0.900000E-01   1.00800           0   0.00000     -0.301140E-02
       587 MEMB     5        POPC     C26      CTL2    -0.180000       12.0110           0   0.00000     -0.301140E-02
       588 MEMB     5        POPC     H6R      HAL2     0.900000E-01   1.00800           0   0.00000     -0.301140E-02
       589 MEMB     5        POPC     H6S      HAL2     0.900000E-01   1.00800           0   0.00000     -0.301140E-02
       590 MEMB     5        POPC     C27      CTL2    -0.180000       12.0110           0   0.00000     -0.301140E-02
       591 MEMB     5        POPC     H7R      HAL2     0.900000E-01   1.00800           0   0.00000     -0.301140E-02
       592 MEMB     5        POPC     H7S      HAL2     0.900000E-01   1.00800           0   0.00000     -0.301140E-02
       593 MEMB     5        POPC     C28      CTL2    -0.180000       12.0110           0   0.00000     -0.301140E-02
       594 MEMB     5        POPC     H8R      HAL2     0.900000E-01   1.00800           0   0.00000     -0.301140E-02
       595 MEMB     5        POPC     H8S      HAL2     0.900000E-01   1.00800           0   0.00000     -0.301140E-02
       596 MEMB     5        POPC     C29      CEL1    -0.150000       12.0110           0   0.00000     -0.301140E-02
       597 MEMB     5        POPC     H91      HEL1     0.150000       1.00800           0   0.00000     -0.301140E-02
       598 MEMB     5        POPC     C210     CEL1    -0.150000       12.0110           0   0.00000     -0.301140E-02
       599 MEMB     5        POPC     H101     HEL1     0.150000       1.00800           0   0.00000     -0.301140E-02
       600 MEMB     5        POPC     C211     CTL2    -0.180000       12.0110           0   0.00000     -0.301140E-02
       601 MEMB     5        POPC     H11R     HAL2     0.900000E-01   1.00800           0   0.00000     -0.301140E-02
       602 MEMB     5        POPC     H11S     HAL2     0.900000E-01   1.00800           0   0.00000     -0.301140E-02
       603 MEMB     5        POPC     C212     CTL2    -0.180000       12.0110           0   0.00000     -0.301140E-02
       604 MEMB     5        POPC     H12R     HAL2     0.900000E-01   1.00800           0   0.00000     -0.301140E-02
       605 MEMB     5        POPC     H12S     HAL2     0.900000E-01   1.00800           0   0.00000     -0.301140E-02
       606 MEMB     5        POPC     C213     CTL2    -0.180000       12.0110           0   0.00000     -0.301140E-02
       607 MEMB     5        POPC     H13R     HAL2     0.900000E-01   1.00800           0   0.00000     -0.301140E-02
       608 MEMB     5        POPC     H13S     HAL2     0.900000E-01   1.00800           0   0.00000     -0.301140E-02
       609 MEMB     5        POPC     C214     CTL2    -0.180000       12.0110           0   0.00000     -0.301140E-02
       610 MEMB     5        POPC     H14R     HAL2     0.900000E-01   1.00800           0   0.00000     -0.301140E-02
       611 MEMB     5        POPC     H14S     HAL2     0.900000E-01   1.00800           0   0.00000     -0.301140E-02
       612 MEMB     5        POPC     C215     CTL2    -0.180000       12.0110           0   0.00000     -0.301140E-02
       613 MEMB     5        POPC     H15R     HAL2     0.900000E-01   1.00800           0   0.00000     -0.301140E-02
       614 MEMB     5        POPC     H15S     HAL2     0.900000E-01   1.00800           0   0.00000     -0.301140E-02
       615 MEMB     5        POPC     C216     CTL2    -0.180000       12.0110           0   0.00000     -0.301140E-02
       616 MEMB     5        POPC     H16R     HAL2     0.900000E-01   1.00800           0   0.00000     -0.301140E-02
       617 MEMB     5        POPC     H16S     HAL2     0.900000E-01   1.00800           0   0.00000     -0.301140E-02
       618 MEMB     5        POPC     C217     CTL2    -0.180000       12.0110           0   0.00000     -0.301140E-02
       619 MEMB     5        POPC     H17R     HAL2     0.900000E-01   1.00800           0   0.00000     -0.301140E-02
       620 MEMB     5        POPC     H17S     HAL2     0.900000E-01   1.00800           0   0.00000     -0.301140E-02
       621 MEMB     5        POPC     C218     CTL3    -0.270000       12.0110           0   0.00000     -0.301140E-02
       622 MEMB     5        POPC     H18R     HAL3     0.900000E-01   1.00800           0   0.00000     -0.301140E-02
       623 MEMB     5        POPC     H18S     HAL3     0.900000E-01   1.00800           0   0.00000     -0.301140E-02
       624 MEMB     5        POPC     H18T     HAL3     0.900000E-01   1.00800           0   0.00000     -0.301140E-02
       625 MEMB     5        POPC     C33      CTL2    -0.180000       12.0110           0   0.00000     -0.301140E-02
       626 MEMB     5        POPC     H3X      HAL2     0.900000E-01   1.00800           0   0.00000     -0.301140E-02
       627 MEMB     5        POPC     H3Y      HAL2     0.900000E-01   1.00800           0   0.00000     -0.301140E-02
       628 MEMB     5        POPC     C34      CTL2    -0.180000       12.0110           0   0.00000     -0.301140E-02
       629 MEMB     5        POPC     H4X      HAL2     0.900000E-01   1.00800           0   0.00000     -0.301140E-02
       630 MEMB     5        POPC     H4Y      HAL2     0.900000E-01   1.00800           0   0.00000     -0.301140E-02
       631 MEMB     5        POPC     C35      CTL2    -0.180000       12.0110           0   0.00000     -0.301140E-02
       632 MEMB     5        POPC     H5X      HAL2     0.900000E-01   1.00800           0   0.00000     -0.301140E-02
       633 MEMB     5        POPC     H5Y      HAL2     0.900000E-01   1.00800           0   0.00000     -0.301140E-02
       634 MEMB     5        POPC     C36      CTL2    -0.180000       12.0110           0   0.00000     -0.301140E-02
       635 MEMB     5        POPC     H6X      HAL2     0.900000E-01   1.00800           0   0.00000     -0.301140E-02
       636 MEMB     5        POPC     H6Y      HAL2     0.900000E-01   1.00800           0   0.00000     -0.301140E-02
       637 MEMB     5        POPC     C37      CTL2    -0.180000       12.0110           0   0.00000     -0.301140E-02
       638 MEMB     5        POPC     H7X      HAL2     0.900000E-01   1.00800           0   0.00000     -0.301140E-02
       639 MEMB     5        POPC     H7Y      HAL2     0.900000E-01   1.00800           0   0.00000     -0.301140E-02
       640 MEMB     5        POPC     C38      CTL2    -0.180000       12.0110           0   0.00000     -0.301140E-02
       641 MEMB     5        POPC     H8X      HAL2     0.900000E-01   1.00800           0   0.00000     -0.301140E-02
       642 MEMB     5        POPC     H8Y      HAL2     0.900000E-01   1.00800           0   0.00000     -0.301140E-02
       643 MEMB     5        POPC     C39      CTL2    -0.180000       12.0110           0   0.00000     -0.301140E-02
       644 MEMB     5        POPC     H9X      HAL2     0.900000E-01   1.00800           0   0.00000     -0.301140E-02
       645 MEMB     5        POPC     H9Y      HAL2     0.900000E-01   1.00800           0   0.00000     -0.301140E-02
       646 MEMB     5        POPC     C310     CTL2    -0.180000       12.0110           0   0.00000     -0.301140E-02
       647 MEMB     5        POPC     H10X     HAL2     0.900000E-01   1.00800           0   0.00000     -0.301140E-02
       648 MEMB     5        POPC     H10Y     HAL2     0.900000E-01   1.00800           0   0.00000     -0.301140E-02
       649 MEMB     5        POPC     C311     CTL2    -0.180000       12.0110           0   0.00000     -0.301140E-02
       650 MEMB     5        POPC     H11X     HAL2     0.900000E-01   1.00800           0   0.00000     -0.301140E-02
       651 MEMB     5        POPC     H11Y     HAL2     0.900000E-01   1.00800           0   0.00000     -0.301140E-02
       652 MEMB     5        POPC     C312     CTL2    -0.180000       12.0110           0   0.00000     -0.301140E-02
       653 MEMB     5        POPC     H12X     HAL2     0.900000E-01   1.00800           0   0.00000     -0.301140E-02
       654 MEMB     5        POPC     H12Y     HAL2     0.900000E-01   1.00800           0   0.00000     -0.301140E-02
       655 MEMB     5        POPC     C313     CTL2    -0.180000       12.0110           0   0.00000     -0.301140E-02
       656 MEMB     5        POPC     H13X     HAL2     0.900000E-01   1.00800           0   0.00000     -0.301140E-02
       657 MEMB     5        POPC     H13Y     HAL2     0.900000E-01   1.00800           0   0.00000     -0.301140E-02
       658 MEMB     5        POPC     C314     CTL2    -0.180000       12.0110           0   0.00000     -0.301140E-02
       659 MEMB     5        POPC     H14X     HAL2     0.900000E-01   1.00800           0   0.00000     -0.301140E-02
       660 MEMB     5        POPC     H14Y     HAL2     0.900000E-01   1.00800           0   0.00000     -0.301140E-02
       661 MEMB     5        POPC     C315     CTL2    -0.180000       12.0110           0   0.00000     -0.301140E-02
       662 MEMB     5        POPC     H15X     HAL2     0.900000E-01   1.00800           0   0.00000     -0.301140E-02
       663 MEMB     5        POPC     H15Y     HAL2     0.900000E-01   1.00800           0   0.00000     -0.301140E-02
       664 MEMB     5        POPC     C316     CTL3    -0.270000       12.0110           0   0.00000     -0.301140E-02
       665 MEMB     5        POPC     H16X     HAL3     0.900000E-01   1.00800           0   0.00000     -0.301140E-02
       666 MEMB     5        POPC     H16Y     HAL3     0.900000E-01   1.00800           0   0.00000     -0.301140E-02
       667 MEMB     5        POPC     H16Z     HAL3     0.900000E-01   1.00800           0   0.00000     -0.301140E-02
       668 MEMB     6        POPE     N        NH3L    -0.300000       14.0070           0   0.00000     -0.301140E-02
       669 MEMB     6        POPE     HN1      HCL      0.330000       1.00800           0   0.00000     -0.301140E-02
       670 MEMB     6        POPE     HN2      HCL      0.330000       1.00800           0   0.00000     -0.301140E-02
       671 MEMB     6        POPE     HN3      HCL      0.330000       1.00800           0   0.00000     -0.301140E-02
       672 MEMB     6        POPE     C12      CTL2     0.130000       12.0110           0   0.00000     -0.301140E-02
       673 MEMB     6        POPE     H12A     HAL2     0.900000E-01   1.00800           0   0.00000     -0.301140E-02
       674 MEMB     6        POPE     H12B     HAL2     0.900000E-01   1.00800           0   0.00000     -0.301140E-02
       675 MEMB     6        POPE     C11      CTL2    -0.800000E-01   12.0110           0   0.00000     -0.301140E-02
       676 MEMB     6        POPE     H11A     HAL2     0.900000E-01   1.00800           0   0.00000     -0.301140E-02
       677 MEMB     6        POPE     H11B     HAL2     0.900000E-01   1.00800           0   0.00000     -0.301140E-02
       678 MEMB     6        POPE     P        PL        1.50000       30.9740           0   0.00000     -0.301140E-02
       679 MEMB     6        POPE     O13      O2L     -0.780000       15.9994           0   0.00000     -0.301140E-02
       680 MEMB     6        POPE     O14      O2L     -0.780000       15.9994           0   0.00000     -0.301140E-02
       681 MEMB     6        POPE     O11      OSLP    -0.570000       15.9994           0   0.00000     -0.301140E-02
       682 MEMB     6        POPE     O12      OSLP    -0.570000       15.9994           0   0.00000     -0.301140E-02
       683 MEMB     6        POPE     C1       CTL2    -0.800000E-01   12.0110           0   0.00000     -0.301140E-02
       684 MEMB     6        POPE     HA       HAL2     0.900000E-01   1.00800           0   0.00000     -0.301140E-02
       685 MEMB     6        POPE     HB       HAL2     0.900000E-01   1.00800           0   0.00000     -0.301140E-02
       686 MEMB     6        POPE     C2       CTL1     0.170000       12.0110           0   0.00000     -0.301140E-02
       687 MEMB     6        POPE     HS       HAL1     0.900000E-01   1.00800           0   0.00000     -0.301140E-02
       688 MEMB     6        POPE     O21      OSL     -0.490000       15.9994           0   0.00000     -0.301140E-02
       689 MEMB     6        POPE     C21      CL       0.900000       12.0110           0   0.00000     -0.301140E-02
       690 MEMB     6        POPE     O22      OBL     -0.630000       15.9994           0   0.00000     -0.301140E-02
       691 MEMB     6        POPE     C22      CTL2    -0.220000       12.0110           0   0.00000     -0.301140E-02
       692 MEMB     6        POPE     H2R      HAL2     0.900000E-01   1.00800           0   0.00000     -0.301140E-02
       693 MEMB     6        POPE     H2S      HAL2     0.900000E-01   1.00800           0   0.00000     -0.301140E-02
       694 MEMB     6        POPE     C3       CTL2     0.800000E-01   12.0110           0   0.00000     -0.301140E-02
       695 MEMB     6        POPE     HX       HAL2     0.900000E-01   1.00800           0   0.00000     -0.301140E-02
       696 MEMB     6        POPE     HY       HAL2     0.900000E-01   1.00800           0   0.00000     -0.301140E-02
       697 MEMB     6        POPE     O31      OSL     -0.490000       15.9994           0   0.00000     -0.301140E-02
       698 MEMB     6        POPE     C31      CL       0.900000       12.0110           0   0.00000     -0.301140E-02
       699 MEMB     6        POPE     O32      OBL     -0.630000       15.9994           0   0.00000     -0.301140E-02
       700 MEMB     6        POPE     C32      CTL2    -0.220000       12.0110           0   0.00000     -0.301140E-02
       701 MEMB     6        POPE     H2X      HAL2     0.900000E-01   1.00800           0   0.00000     -0.301140E-02
       702 MEMB     6        POPE     H2Y      HAL2     0.900000E-01   1.00800           0   0.00000     -0.301140E-02
       703 MEMB     6        POPE     C23      CTL2    -0.180000       12.0110           0   0.00000     -0.301140E-02
       704 MEMB     6        POPE     H3R      HAL2     0.900000E-01   1.00800           0   0.00000     -0.301140E-02
       705 MEMB     6        POPE     H3S      HAL2     0.900000E-01   1.00800           0   0.00000     -0.301140E-02
       706 MEMB     6        POPE     C24      CTL2    -0.180000       12.0110           0   0.00000     -0.301140E-02
       707 MEMB     6        POPE     H4R      HAL2     0.900000E-01   1.00800           0   0.00000     -0.301140E-02
       708 MEMB     6        POPE     H4S      HAL2     0.900000E-01   1.00800           0   0.00000     -0.301140E-02
       709 MEMB     6        POPE     C25      CTL2    -0.180000       12.0110           0   0.00000     -0.301140E-02
       710 MEMB     6        POPE     H5R      HAL2     0.900000E-01   1.00800           0   0.00000     -0.301140E-02
       711 MEMB     6        POPE     H5S      HAL2     0.900000E-01   1.00800           0   0.00000     -0.301140E-02
       712 MEMB     6        POPE     C26      CTL2    -0.180000       12.0110           0   0.00000     -0.301140E-02
       713 MEMB     6        POPE     H6R      HAL2     0.900000E-01   1.00800           0   0.00000     -0.301140E-02
       714 MEMB     6        POPE     H6S      HAL2     0.900000E-01   1.00800           0   0.00000     -0.301140E-02
       715 MEMB     6        POPE     C27      CTL2    -0.180000       12.0110           0   0.00000     -0.301140E-02
       716 MEMB     6        POPE     H7R      HAL2     0.900000E-01   1.00800           0   0.00000     -0.301140E-02
       717 MEMB     6        POPE     H7S      HAL2     0.900000E-01   1.00800           0   0.00000     -0.301140E-02
       718 MEMB     6        POPE     C28      CTL2    -0.180000       12.0110           0   0.00000     -0.301140E-02
       719 MEMB     6        POPE     H8R      HAL2     0.900000E-01   1.00800           0   0.00000     -0.301140E-02
       720 MEMB     6        POPE     H8S      HAL2     0.900000E-01   1.00800           0   0.00000     -0.301140E-02
       721 MEMB     6        POPE     C29      CEL1    -0.150000       12.0110           0   0.00000     -0.301140E-02
       722 MEMB     6        POPE     H91      HEL1     0.150000       1.00800           0   0.00000     -0.301140E-02
       723 MEMB     6        POPE     C210     CEL1    -0.150000       12.0110           0   0.00000     -0.301140E-02
       724 MEMB     6        POPE     H101     HEL1     0.150000       1.00800           0   0.00000     -0.301140E-02
       725 MEMB     6        POPE     C211     CTL2    -0.180000       12.0110           0   0.00000     -0.301140E-02
       726 MEMB     6        POPE     H11R     HAL2     0.900000E-01   1.00800           0   0.00000     -0.301140E-02
       727 MEMB     6        POPE     H11S     HAL2     0.900000E-01   1.00800           0   0.00000     -0.301140E-02
       728 MEMB     6        POPE     C212     CTL2    -0.180000       12.0110           0   0.00000     -0.301140E-02
       729 MEMB     6        POPE     H12R     HAL2     0.900000E-01   1.00800           0   0.00000     -0.301140E-02
       730 MEMB     6        POPE     H12S     HAL2     0.900000E-01   1.00800           0   0.00000     -0.301140E-02
       731 MEMB     6        POPE     C213     CTL2    -0.180000       12.0110           0   0.00000     -0.301140E-02
       732 MEMB     6        POPE     H13R     HAL2     0.900000E-01   1.00800           0   0.00000     -0.301140E-02
       733 MEMB     6        POPE     H13S     HAL2     0.900000E-01   1.00800           0   0.00000     -0.301140E-02
       734 MEMB     6        POPE     C214     CTL2    -0.180000       12.0110           0   0.00000     -0.301140E-02
       735 MEMB     6        POPE     H14R     HAL2     0.900000E-01   1.00800           0   0.00000     -0.301140E-02
       736 MEMB     6        POPE     H14S     HAL2     0.900000E-01   1.00800           0   0.00000     -0.301140E-02
       737 MEMB     6        POPE     C215     CTL2    -0.180000       12.0110           0   0.00000     -0.301140E-02
       738 MEMB     6        POPE     H15R     HAL2     0.900000E-01   1.00800           0   0.00000     -0.301140E-02
       739 MEMB     6        POPE     H15S     HAL2     0.900000E-01   1.00800           0   0.00000     -0.301140E-02
       740 MEMB     6        POPE     C216     CTL2    -0.180000       12.0110           0   0.00000     -0.301140E-02
       741 MEMB     6        POPE     H16R     HAL2     0.900000E-01   1.00800           0   0.00000     -0.301140E-02
       742 MEMB     6        POPE     H16S     HAL2     0.900000E-01   1.00800           0   0.00000     -0.301140E-02
       743 MEMB     6        POPE     C217     CTL2    -0.180000       12.0110           0   0.00000     -0.301140E-02
       744 MEMB     6        POPE     H17R     HAL2     0.900000E-01   1.00800           0   0.00000     -0.301140E-02
       745 MEMB     6        POPE     H17S     HAL2     0.900000E-01   1.00800           0   0.00000     -0.301140E-02
       746 MEMB     6        POPE     C218     CTL3    -0.270000       12.0110           0   0.00000     -0.301140E-02
       747 MEMB     6        POPE     H18R     HAL3     0.900000E-01   1.00800           0   0.00000     -0.301140E-02
       748 MEMB     6        POPE     H18S     HAL3     0.900000E-01   1.00800           0   0.00000     -0.301140E-02
       749 MEMB     6        POPE     H18T     HAL3     0.900000E-01   1.00800           0   0.00000     -0.301140E-02
       750 MEMB     6        POPE     C33      CTL2    -0.180000       12.0110           0   0.00000     -0.301140E-02
       751 MEMB     6        POPE     H3X      HAL2     0.900000E-01   1.00800           0   0.00000     -0.301140E-02
       752 MEMB     6        POPE     H3Y      HAL2     0.900000E-01   1.00800           0   0.00000     -0.301140E-02
       753 MEMB     6        POPE     C34      CTL2    -0.180000       12.0110           0   0.00000     -0.301140E-02
       754 MEMB     6        POPE     H4X      HAL2     0.900000E-01   1.00800           0   0.00000     -0.301140E-02
       755 MEMB     6        POPE     H4Y      HAL2     0.900000E-01   1.00800           0   0.00000     -0.301140E-02
       756 MEMB     6        POPE     C35      CTL2    -0.180000       12.0110           0   0.00000     -0.301140E-02
       757 MEMB     6        POPE     H5X      HAL2     0.900000E-01   1.00800           0   0.00000     -0.301140E-02
       758 MEMB     6        POPE     H5Y      HAL2     0.900000E-01   1.00800           0   0.00000     -0.301140E-02
       759 MEMB     6        POPE     C36      CTL2    -0.180000       12.0110           0   0.00000     -0.301140E-02
       760 MEMB     6        POPE     H6X      HAL2     0.900000E-01   1.00800           0   0.00000     -0.301140E-02
       761 MEMB     6        POPE     H6Y      HAL2     0.900000E-01   1.00800           0   0.00000     -0.301140E-02
       762 MEMB     6        POPE     C37      CTL2    -0.180000       12.0110           0   0.00000     -0.301140E-02
       763 MEMB     6        POPE     H7X      HAL2     0.900000E-01   1.00800           0   0.00000     -0.301140E-02
       764 MEMB     6        POPE     H7Y      HAL2     0.900000E-01   1.00800           0   0.00000     -0.301140E-02
       765 MEMB     6        POPE     C38      CTL2    -0.180000       12.0110           0   0.00000     -0.301140E-02
       766 MEMB     6        POPE     H8X      HAL2     0.900000E-01   1.00800           0   0.00000     -0.301140E-02
       767 MEMB     6        POPE     H8Y      HAL2     0.900000E-01   1.00800           0   0.00000     -0.301140E-02
       768 MEMB     6        POPE     C39      CTL2    -0.180000       12.0110           0   0.00000     -0.301140E-02
       769 MEMB     6        POPE     H9X      HAL2     0.900000E-01   1.00800           0   0.00000     -0.301140E-02
       770 MEMB     6        POPE     H9Y      HAL2     0.900000E-01   1.00800           0   0.00000     -0.301140E-02
       771 MEMB     6        POPE     C310     CTL2    -0.180000       12.0110           0   0.00000     -0.301140E-02
       772 MEMB     6        POPE     H10X     HAL2     0.900000E-01   1.00800           0   0.00000     -0.301140E-02
       773 MEMB     6        POPE     H10Y     HAL2     0.900000E-01   1.00800           0   0.00000     -0.301140E-02
       774 MEMB     6        POPE     C311     CTL2    -0.180000       12.0110           0   0.00000     -0.301140E-02
       775 MEMB     6        POPE     H11X     HAL2     0.900000E-01   1.00800           0   0.00000     -0.301140E-02
       776 MEMB     6        POPE     H11Y     HAL2     0.900000E-01   1.00800           0   0.00000     -0.301140E-02
       777 MEMB     6        POPE     C312     CTL2    -0.180000       12.0110           0   0.00000     -0.301140E-02
       778 MEMB     6        POPE     H12X     HAL2     0.900000E-01   1.00800           0   0.00000     -0.301140E-02
       779 MEMB     6        POPE     H12Y     HAL2     0.900000E-01   1.00800           0   0.00000     -0.301140E-02
       780 MEMB     6        POPE     C313     CTL2    -0.180000       12.0110           0   0.00000     -0.301140E-02
       781 MEMB     6        POPE     H13X     HAL2     0.900000E-01   1.00800           0   0.00000     -0.301140E-02
       782 MEMB     6        POPE     H13Y     HAL2     0.900000E-01   1.00800           0   0.00000     -0.301140E-02
       783 MEMB     6        POPE     C314     CTL2    -0.180000       12.0110           0   0.00000     -0.301140E-02
       784 MEMB     6        POPE     H14X     HAL2     0.900000E-01   1.00800           0   0.00000     -0.301140E-02
       785 MEMB     6        POPE     H14Y     HAL2     0.900000E-01   1.00800           0   0.00000     -0.301140E-02
       786 MEMB     6        POPE     C315     CTL2    -0.180000       12.0110           0   0.00000     -0.301140E-02
       787 MEMB     6        POPE     H15X     HAL2     0.900000E-01   1.00800           0   0.00000     -0.301140E-02
       788 MEMB     6        POPE     H15Y     HAL2     0.900000E-01   1.00800           0   0.00000     -0.301140E-02
       789 MEMB     6        POPE     C316     CTL3    -0.270000       12.0110           0   0.00000     -0.301140E-02
       790 MEMB     6        POPE     H16X     HAL3     0.900000E-01   1.00800           0   0.00000     -0.301140E-02
       791 MEMB     6        POPE     H16Y     HAL3     0.900000E-01   1.00800           0   0.00000     -0.301140E-02
       792 MEMB     6        POPE     H16Z     HAL3     0.900000E-01   1.00800           0   0.00000     -0.301140E-02
       793 MEMB     7        POPC     N        NTL     -0.600000       14.0070           0   0.00000     -0.301140E-02
       794 MEMB     7        POPC     C12      CTL2    -0.100000       12.0110           0   0.00000     -0.301140E-02
       795 MEMB     7        POPC     H12A     HL       0.250000       1.00800           0   0.00000     -0.301140E-02
       796 MEMB     7        POPC     H12B     HL       0.250000       1.00800           0   0.00000     -0.301140E-02
       797 MEMB     7        POPC     C13      CTL5    -0.350000       12.0110           0   0.00000     -0.301140E-02
       798 MEMB     7        POPC     H13A     HL       0.250000       1.00800           0   0.00000     -0.301140E-02
       799 MEMB     7        POPC     H13B     HL       0.250000       1.00800           0   0.00000     -0.301140E-02
       800 MEMB     7        POPC     H13C     HL       0.250000       1.00800           0   0.00000     -0.301140E-02
       801 MEMB     7        POPC     C14      CTL5    -0.350000       12.0110           0   0.00000     -0.301140E-02
       802 MEMB     7        POPC     H14A     HL       0.250000       1.00800           0   0.00000     -0.301140E-02
       803 MEMB     7        POPC     H14B     HL       0.250000       1.00800           0   0.00000     -0.301140E-02
       804 MEMB     7        POPC     H14C     HL       0.250000       1.00800           0   0.00000     -0.301140E-02
       805 MEMB     7        POPC     C15      CTL5    -0.350000       12.0110           0   0.00000     -0.301140E-02
       806 MEMB     7        POPC     H15A     HL       0.250000       1.00800           0   0.00000     -0.301140E-02
       807 MEMB     7        POPC     H15B     HL       0.250000       1.00800           0   0.00000     -0.301140E-02
       808 MEMB     7        POPC     H15C     HL       0.250000       1.00800           0   0.00000     -0.301140E-02
       809 MEMB     7        POPC     C11      CTL2    -0.800000E-01   12.0110           0   0.00000     -0.301140E-02
       810 MEMB     7        POPC     H11A     HAL2     0.900000E-01   1.00800           0   0.00000     -0.301140E-02
       811 MEMB     7        POPC     H11B     HAL2     0.900000E-01   1.00800           0   0.00000     -0.301140E-02
       812 MEMB     7        POPC     P        PL        1.50000       30.9740           0   0.00000     -0.301140E-02
       813 MEMB     7        POPC     O13      O2L     -0.780000       15.9994           0   0.00000     -0.301140E-02
       814 MEMB     7        POPC     O14      O2L     -0.780000       15.9994           0   0.00000     -0.301140E-02
       815 MEMB     7        POPC     O12      OSLP    -0.570000       15.9994           0   0.00000     -0.301140E-02
       816 MEMB     7        POPC     O11      OSLP    -0.570000       15.9994           0   0.00000     -0.301140E-02
       817 MEMB     7        POPC     C1       CTL2    -0.800000E-01   12.0110           0   0.00000     -0.301140E-02
       818 MEMB     7        POPC     HA       HAL2     0.900000E-01   1.00800           0   0.00000     -0.301140E-02
       819 MEMB     7        POPC     HB       HAL2     0.900000E-01   1.00800           0   0.00000     -0.301140E-02
       820 MEMB     7        POPC     C2       CTL1     0.170000       12.0110           0   0.00000     -0.301140E-02
       821 MEMB     7        POPC     HS       HAL1     0.900000E-01   1.00800           0   0.00000     -0.301140E-02
       822 MEMB     7        POPC     O21      OSL     -0.490000       15.9994           0   0.00000     -0.301140E-02
       823 MEMB     7        POPC     C21      CL       0.900000       12.0110           0   0.00000     -0.301140E-02
       824 MEMB     7        POPC     O22      OBL     -0.630000       15.9994           0   0.00000     -0.301140E-02
       825 MEMB     7        POPC     C22      CTL2    -0.220000       12.0110           0   0.00000     -0.301140E-02
       826 MEMB     7        POPC     H2R      HAL2     0.900000E-01   1.00800           0   0.00000     -0.301140E-02
       827 MEMB     7        POPC     H2S      HAL2     0.900000E-01   1.00800           0   0.00000     -0.301140E-02
       828 MEMB     7        POPC     C3       CTL2     0.800000E-01   12.0110           0   0.00000     -0.301140E-02
       829 MEMB     7        POPC     HX       HAL2     0.900000E-01   1.00800           0   0.00000     -0.301140E-02
       830 MEMB     7        POPC     HY       HAL2     0.900000E-01   1.00800           0   0.00000     -0.301140E-02
       831 MEMB     7        POPC     O31      OSL     -0.490000       15.9994           0   0.00000     -0.301140E-02
       832 MEMB     7        POPC     C31      CL       0.900000       12.0110           0   0.00000     -0.301140E-02
       833 MEMB     7        POPC     O32      OBL     -0.630000       15.9994           0   0.00000     -0.301140E-02
       834 MEMB     7        POPC     C32      CTL2    -0.220000       12.0110           0   0.00000     -0.301140E-02
       835 MEMB     7        POPC     H2X      HAL2     0.900000E-01   1.00800           0   0.00000     -0.301140E-02
       836 MEMB     7        POPC     H2Y      HAL2     0.900000E-01   1.00800           0   0.00000     -0.301140E-02
       837 MEMB     7        POPC     C23      CTL2    -0.180000       12.0110           0   0.00000     -0.301140E-02
       838 MEMB     7        POPC     H3R      HAL2     0.900000E-01   1.00800           0   0.00000     -0.301140E-02
       839 MEMB     7        POPC     H3S      HAL2     0.900000E-01   1.00800           0   0.00000     -0.301140E-02
       840 MEMB     7        POPC     C24      CTL2    -0.180000       12.0110           0   0.00000     -0.301140E-02
       841 MEMB     7        POPC     H4R      HAL2     0.900000E-01   1.00800           0   0.00000     -0.301140E-02
       842 MEMB     7        POPC     H4S      HAL2     0.900000E-01   1.00800           0   0.00000     -0.301140E-02
       843 MEMB     7        POPC     C25      CTL2    -0.180000       12.0110           0   0.00000     -0.301140E-02
       844 MEMB     7        POPC     H5R      HAL2     0.900000E-01   1.00800           0   0.00000     -0.301140E-02
       845 MEMB     7        POPC     H5S      HAL2     0.900000E-01   1.00800           0   0.00000     -0.301140E-02
       846 MEMB     7        POPC     C26      CTL2    -0.180000       12.0110           0   0.00000     -0.301140E-02
       847 MEMB     7        POPC     H6R      HAL2     0.900000E-01   1.00800           0   0.00000     -0.301140E-02
       848 MEMB     7        POPC     H6S      HAL2     0.900000E-01   1.00800           0   0.00000     -0.301140E-02
       849 MEMB     7        POPC     C27      CTL2    -0.180000       12.0110           0   0.00000     -0.301140E-02
       850 MEMB     7        POPC     H7R      HAL2     0.900000E-01   1.00800           0   0.00000     -0.301140E-02
       851 MEMB     7        POPC     H7S      HAL2     0.900000E-01   1.00800           0   0.00000     -0.301140E-02
       852 MEMB     7        POPC     C28      CTL2    -0.180000       12.0110           0   0.00000     -0.301140E-02
       853 MEMB     7        POPC     H8R      HAL2     0.900000E-01   1.00800           0   0.00000     -0.301140E-02
       854 MEMB     7        POPC     H8S      HAL2     0.900000E-01   1.00800           0   0.00000     -0.301140E-02
       855 MEMB     7        POPC     C29      CEL1    -0.150000       12.0110           0   0.00000     -0.301140E-02
       856 MEMB     7        POPC     H91      HEL1     0.150000       1.00800           0   0.00000     -0.301140E-02
       857 MEMB     7        POPC     C210     CEL1    -0.150000       12.0110           0   0.00000     -0.301140E-02
       858 MEMB     7        POPC     H101     HEL1     0.150000       1.00800           0   0.00000     -0.301140E-02
       859 MEMB     7        POPC     C211     CTL2    -0.180000       12.0110           0   0.00000     -0.301140E-02
       860 MEMB     7        POPC     H11R     HAL2     0.900000E-01   1.00800           0   0.00000     -0.301140E-02
       861 MEMB     7        POPC     H11S     HAL2     0.900000E-01   1.00800           0   0.00000     -0.301140E-02
       862 MEMB     7        POPC     C212     CTL2    -0.180000       12.0110           0   0.00000     -0.301140E-02
       863 MEMB     7        POPC     H12R     HAL2     0.900000E-01   1.00800           0   0.00000     -0.301140E-02
       864 MEMB     7        POPC     H12S     HAL2     0.900000E-01   1.00800           0   0.00000     -0.301140E-02
       865 MEMB     7        POPC     C213     CTL2    -0.180000       12.0110           0   0.00000     -0.301140E-02
       866 MEMB     7        POPC     H13R     HAL2     0.900000E-01   1.00800           0   0.00000     -0.301140E-02
       867 MEMB     7        POPC     H13S     HAL2     0.900000E-01   1.00800           0   0.00000     -0.301140E-02
       868 MEMB     7        POPC     C214     CTL2    -0.180000       12.0110           0   0.00000     -0.301140E-02
       869 MEMB     7        POPC     H14R     HAL2     0.900000E-01   1.00800           0   0.00000     -0.301140E-02
       870 MEMB     7        POPC     H14S     HAL2     0.900000E-01   1.00800           0   0.00000     -0.301140E-02
       871 MEMB     7        POPC     C215     CTL2    -0.180000       12.0110           0   0.00000     -0.301140E-02
       872 MEMB     7        POPC     H15R     HAL2     0.900000E-01   1.00800           0   0.00000     -0.301140E-02
       873 MEMB     7        POPC     H15S     HAL2     0.900000E-01   1.00800           0   0.00000     -0.301140E-02
       874 MEMB     7        POPC     C216     CTL2    -0.180000       12.0110           0   0.00000     -0.301140E-02
       875 MEMB     7        POPC     H16R     HAL2     0.900000E-01   1.00800           0   0.00000     -0.301140E-02
       876 MEMB     7        POPC     H16S     HAL2     0.900000E-01   1.00800           0   0.00000     -0.301140E-02
       877 MEMB     7        POPC     C217     CTL2    -0.180000       12.0110           0   0.00000     -0.301140E-02
       878 MEMB     7        POPC     H17R     HAL2     0.900000E-01   1.00800           0   0.00000     -0.301140E-02
       879 MEMB     7        POPC     H17S     HAL2     0.900000E-01   1.00800           0   0.00000     -0.301140E-02
       880 MEMB     7        POPC     C218     CTL3    -0.270000       12.0110           0   0.00000     -0.301140E-02
       881 MEMB     7        POPC     H18R     HAL3     0.900000E-01   1.00800           0   0.00000     -0.301140E-02
       882 MEMB     7        POPC     H18S     HAL3     0.900000E-01   1.00800           0   0.00000     -0.301140E-02
       883 MEMB     7        POPC     H18T     HAL3     0.900000E-01   1.00800           0   0.00000     -0.301140E-02
       884 MEMB     7        POPC     C33      CTL2    -0.180000       12.0110           0   0.00000     -0.301140E-02
       885 MEMB     7        POPC     H3X      HAL2     0.900000E-01   1.00800           0   0.00000     -0.301140E-02
       886 MEMB     7        POPC     H3Y      HAL2     0.900000E-01   1.00800           0   0.00000     -0.301140E-02
       887 MEMB     7        POPC     C34      CTL2    -0.180000       12.0110           0   0.00000     -0.301140E-02
       888 MEMB     7        POPC     H4X      HAL2     0.900000E-01   1.00800           0   0.00000     -0.301140E-02
       889 MEMB     7        POPC     H4Y      HAL2     0.900000E-01   1.00800           0   0.00000     -0.301140E-02
       890 MEMB     7        POPC     C35      CTL2    -0.180000       12.0110           0   0.00000     -0.301140E-02
       891 MEMB     7        POPC     H5X      HAL2     0.900000E-01   1.00800           0   0.00000     -0.301140E-02
       892 MEMB     7        POPC     H5Y      HAL2     0.900000E-01   1.00800           0   0.00000     -0.301140E-02
       893 MEMB     7        POPC     C36      CTL2    -0.180000       12.0110           0   0.00000     -0.301140E-02
       894 MEMB     7        POPC     H6X      HAL2     0.900000E-01   1.00800           0   0.00000     -0.301140E-02
       895 MEMB     7        POPC     H6Y      HAL2     0.900000E-01   1.00800           0   0.00000     -0.301140E-02
       896 MEMB     7        POPC     C37      CTL2    -0.180000       12.0110           0   0.00000     -0.301140E-02
       897 MEMB     7        POPC     H7X      HAL2     0.900000E-01   1.00800           0   0.00000     -0.301140E-02
       898 MEMB     7        POPC     H7Y      HAL2     0.900000E-01   1.00800           0   0.00000     -0.301140E-02
       899 MEMB     7        POPC     C38      CTL2    -0.180000       12.0110           0   0.00000     -0.301140E-02
       900 MEMB     7        POPC     H8X      HAL2     0.900000E-01   1.00800           0   0.00000     -0.301140E-02
       901 MEMB     7        POPC     H8Y      HAL2     0.900000E-01   1.00800           0   0.00000     -0.301140E-02
       902 MEMB     7        POPC     C39      CTL2    -0.180000       12.0110           0   0.00000     -0.301140E-02
       903 MEMB     7        POPC     H9X      HAL2     0.900000E-01   1.00800           0   0.00000     -0.301140E-02
       904 MEMB     7        POPC     H9Y      HAL2     0.900000E-01   1.00800           0   0.00000     -0.301140E-02
       905 MEMB     7        POPC     C310     CTL2    -0.180000       12.0110           0   0.00000     -0.301140E-02
       906 MEMB     7        POPC     H10X     HAL2     0.900000E-01   1.00800           0   0.00000     -0.301140E-02
       907 MEMB     7        POPC     H10Y     HAL2     0.900000E-01   1.00800           0   0.00000     -0.301140E-02
       908 MEMB     7        POPC     C311     CTL2    -0.180000       12.0110           0   0.00000     -0.301140E-02
       909 MEMB     7        POPC     H11X     HAL2     0.900000E-01   1.00800           0   0.00000     -0.301140E-02
       910 MEMB     7        POPC     H11Y     HAL2     0.900000E-01   1.00800           0   0.00000     -0.301140E-02
       911 MEMB     7        POPC     C312     CTL2    -0.180000       12.0110           0   0.00000     -0.301140E-02
       912 MEMB     7        POPC     H12X     HAL2     0.900000E-01   1.00800           0   0.00000     -0.301140E-02
       913 MEMB     7        POPC     H12Y     HAL2     0.900000E-01   1.00800           0   0.00000     -0.301140E-02
       914 MEMB     7        POPC     C313     CTL2    -0.180000       12.0110           0   0.00000     -0.301140E-02
       915 MEMB     7        POPC     H13X     HAL2     0.900000E-01   1.00800           0   0.00000     -0.301140E-02
       916 MEMB     7        POPC     H13Y     HAL2     0.900000E-01   1.00800           0   0.00000     -0.301140E-02
       917 MEMB     7        POPC     C314     CTL2    -0.180000       12.0110           0   0.00000     -0.301140E-02
       918 MEMB     7        POPC     H14X     HAL2     0.900000E-01   1.00800           0   0.00000     -0.301140E-02
       919 MEMB     7        POPC     H14Y     HAL2     0.900000E-01   1.00800           0   0.00000     -0.301140E-02
       920 MEMB     7        POPC     C315     CTL2    -0.180000       12.0110           0   0.00000     -0.301140E-02
       921 MEMB     7        POPC     H15X     HAL2     0.900000E-01   1.00800           0   0.00000     -0.301140E-02
       922 MEMB     7        POPC     H15Y     HAL2     0.900000E-01   1.00800           0   0.00000     -0.301140E-02
       923 MEMB     7        POPC     C316     CTL3    -0.270000       12.0110           0   0.00000     -0.301140E-02
       924 MEMB     7        POPC     H16X     HAL3     0.900000E-01   1.00800           0   0.00000     -0.301140E-02
       925 MEMB     7        POPC     H16Y     HAL3     0.900000E-01   1.00800           0   0.00000     -0.301140E-02
       926 MEMB     7        POPC     H16Z     HAL3     0.900000E-01   1.00800           0   0.00000     -0.301140E-02
       927 MEMB     8        POPC     N        NTL     -0.600000       14.0070           0   0.00000     -0.301140E-02
       928 MEMB     8        POPC     C12      CTL2    -0.100000       12.0110           0   0.00000     -0.301140E-02
       929 MEMB     8        POPC     H12A     HL       0.250000       1.00800           0   0.00000     -0.301140E-02
       930 MEMB     8        POPC     H12B     HL       0.250000       1.00800           0   0.00000     -0.301140E-02
       931 MEMB     8        POPC     C13      CTL5    -0.350000       12.0110           0   0.00000     -0.301140E-02
       932 MEMB     8        POPC     H13A     HL       0.250000       1.00800           0   0.00000     -0.301140E-02
       933 MEMB     8        POPC     H13B     HL       0.250000       1.00800           0   0.00000     -0.301140E-02
       934 MEMB     8        POPC     H13C     HL       0.250000       1.00800           0   0.00000     -0.301140E-02
       935 MEMB     8        POPC     C14      CTL5    -0.350000       12.0110           0   0.00000     -0.301140E-02
       936 MEMB     8        POPC     H14A     HL       0.250000       1.00800           0   0.00000     -0.301140E-02
       937 MEMB     8        POPC     H14B     HL       0.250000       1.00800           0   0.00000     -0.301140E-02
       938 MEMB     8        POPC     H14C     HL       0.250000       1.00800           0   0.00000     -0.301140E-02
       939 MEMB     8        POPC     C15      CTL5    -0.350000       12.0110           0   0.00000     -0.301140E-02
       940 MEMB     8        POPC     H15A     HL       0.250000       1.00800           0   0.00000     -0.301140E-02
       941 MEMB     8        POPC     H15B     HL       0.250000       1.00800           0   0.00000     -0.301140E-02
       942 MEMB     8        POPC     H15C     HL       0.250000       1.00800           0   0.00000     -0.301140E-02
       943 MEMB     8        POPC     C11      CTL2    -0.800000E-01   12.0110           0   0.00000     -0.301140E-02
       944 MEMB     8        POPC     H11A     HAL2     0.900000E-01   1.00800           0   0.00000     -0.301140E-02
       945 MEMB     8        POPC     H11B     HAL2     0.900000E-01   1.00800           0   0.00000     -0.301140E-02
       946 MEMB     8        POPC     P        PL        1.50000       30.9740           0   0.00000     -0.301140E-02
       947 MEMB     8        POPC     O13      O2L     -0.780000       15.9994           0   0.00000     -0.301140E-02
       948 MEMB     8        POPC     O14      O2L     -0.780000       15.9994           0   0.00000     -0.301140E-02
       949 MEMB     8        POPC     O12      OSLP    -0.570000       15.9994           0   0.00000     -0.301140E-02
       950 MEMB     8        POPC     O11      OSLP    -0.570000       15.9994           0   0.00000     -0.301140E-02
       951 MEMB     8        POPC     C1       CTL2    -0.800000E-01   12.0110           0   0.00000     -0.301140E-02
       952 MEMB     8        POPC     HA       HAL2     0.900000E-01   1.00800           0   0.00000     -0.301140E-02
       953 MEMB     8        POPC     HB       HAL2     0.900000E-01   1.00800           0   0.00000     -0.301140E-02
       954 MEMB     8        POPC     C2       CTL1     0.170000       12.0110           0   0.00000     -0.301140E-02
       955 MEMB     8        POPC     HS       HAL1     0.900000E-01   1.00800           0   0.00000     -0.301140E-02
       956 MEMB     8        POPC     O21      OSL     -0.490000       15.9994           0   0.00000     -0.301140E-02
       957 MEMB     8        POPC     C21      CL       0.900000       12.0110           0   0.00000     -0.301140E-02
       958 MEMB     8        POPC     O22      OBL     -0.630000       15.9994           0   0.00000     -0.301140E-02
       959 MEMB     8        POPC     C22      CTL2    -0.220000       12.0110           0   0.00000     -0.301140E-02
       960 MEMB     8        POPC     H2R      HAL2     0.900000E-01   1.00800           0   0.00000     -0.301140E-02
       961 MEMB     8        POPC     H2S      HAL2     0.900000E-01   1.00800           0   0.00000     -0.301140E-02
       962 MEMB     8        POPC     C3       CTL2     0.800000E-01   12.0110           0   0.00000     -0.301140E-02
       963 MEMB     8        POPC     HX       HAL2     0.900000E-01   1.00800           0   0.00000     -0.301140E-02
       964 MEMB     8        POPC     HY       HAL2     0.900000E-01   1.00800           0   0.00000     -0.301140E-02
       965 MEMB     8        POPC     O31      OSL     -0.490000       15.9994           0   0.00000     -0.301140E-02
       966 MEMB     8        POPC     C31      CL       0.900000       12.0110           0   0.00000     -0.301140E-02
       967 MEMB     8        POPC     O32      OBL     -0.630000       15.9994           0   0.00000     -0.301140E-02
       968 MEMB     8        POPC     C32      CTL2    -0.220000       12.0110           0   0.00000     -0.301140E-02
       969 MEMB     8        POPC     H2X      HAL2     0.900000E-01   1.00800           0   0.00000     -0.301140E-02
       970 MEMB     8        POPC     H2Y      HAL2     0.900000E-01   1.00800           0   0.00000     -0.301140E-02
       971 MEMB     8        POPC     C23      CTL2    -0.180000       12.0110           0   0.00000     -0.301140E-02
       972 MEMB     8        POPC     H3R      HAL2     0.900000E-01   1.00800           0   0.00000     -0.301140E-02
       973 MEMB     8        POPC     H3S      HAL2     0.900000E-01   1.00800           0   0.00000     -0.301140E-02
       974 MEMB     8        POPC     C24      CTL2    -0.180000       12.0110           0   0.00000     -0.301140E-02
       975 MEMB     8        POPC     H4R      HAL2     0.900000E-01   1.00800           0   0.00000     -0.301140E-02
       976 MEMB     8        POPC     H4S      HAL2     0.900000E-01   1.00800           0   0.00000     -0.301140E-02
       977 MEMB     8        POPC     C25      CTL2    -0.180000       12.0110           0   0.00000     -0.301140E-02
       978 MEMB     8        POPC     H5R      HAL2     0.900000E-01   1.00800           0   0.00000     -0.301140E-02
       979 MEMB     8        POPC     H5S      HAL2     0.900000E-01   1.00800           0   0.00000     -0.301140E-02
       980 MEMB     8        POPC     C26      CTL2    -0.180000       12.0110           0   0.00000     -0.301140E-02
       981 MEMB     8        POPC     H6R      HAL2     0.900000E-01   1.00800           0   0.00000     -0.301140E-02
       982 MEMB     8        POPC     H6S      HAL2     0.900000E-01   1.00800           0   0.00000     -0.301140E-02
       983 MEMB     8        POPC     C27      CTL2    -0.180000       12.0110           0   0.00000     -0.301140E-02
       984 MEMB     8        POPC     H7R      HAL2     0.900000E-01   1.00800           0   0.00000     -0.301140E-02
       985 MEMB     8        POPC     H7S      HAL2     0.900000E-01   1.00800           0   0.00000     -0.301140E-02
       986 MEMB     8        POPC     C28      CTL2    -0.180000       12.0110           0   0.00000     -0.301140E-02
       987 MEMB     8        POPC     H8R      HAL2     0.900000E-01   1.00800           0   0.00000     -0.301140E-02
       988 MEMB     8        POPC     H8S      HAL2     0.900000E-01   1.00800           0   0.00000     -0.301140E-02
       989 MEMB     8        POPC     C29      CEL1    -0.150000       12.0110           0   0.00000     -0.301140E-02
       990 MEMB     8        POPC     H91      HEL1     0.150000       1.00800           0   0.00000     -0.301140E-02
       991 MEMB     8        POPC     C210     CEL1    -0.150000       12.0110           0   0.00000     -0.301140E-02
       992 MEMB     8        POPC     H101     HEL1     0.150000       1.00800           0   0.00000     -0.301140E-02
       993 MEMB     8        POPC     C211     CTL2    -0.180000       12.0110           0   0.00000     -0.301140E-02
       994 MEMB     8        POPC     H11R     HAL2     0.900000E-01   1.00800           0   0.00000     -0.301140E-02
       995 MEMB     8        POPC     H11S     HAL2     0.900000E-01   1.00800           0   0.00000     -0.301140E-02
       996 MEMB     8        POPC     C212     CTL2    -0.180000       12.0110           0   0.00000     -0.301140E-02
       997 MEMB     8        POPC     H12R     HAL2     0.900000E-01   1.00800           0   0.00000     -0.301140E-02
       998 MEMB     8        POPC     H12S     HAL2     0.900000E-01   1.00800           0   0.00000     -0.301140E-02
       999 MEMB     8        POPC     C213     CTL2    -0.180000       12.0110           0   0.00000     -0.301140E-02
      1000 MEMB     8        POPC     H13R     HAL2     0.900000E-01   1.00800           0   0.00000     -0.301140E-02
      1001 MEMB     8        POPC     H13S     HAL2     0.900000E-01   1.00800           0   0.00000     -0.301140E-02
      1002 MEMB     8        POPC     C214     CTL2    -0.180000       12.0110           0   0.00000     -0.301140E-02
      1003 MEMB     8        POPC     H14R     HAL2     0.900000E-01   1.00800           0   0.00000     -0.301140E-02
      1004 MEMB     8        POPC     H14S     HAL2     0.900000E-01   1.00800           0   0.00000     -0.301140E-02
      1005 MEMB     8        POPC     C215     CTL2    -0.180000       12.0110           0   0.00000     -0.301140E-02
      1006 MEMB     8        POPC     H15R     HAL2     0.900000E-01   1.00800           0   0.00000     -0.301140E-02
      1007 MEMB     8        POPC     H15S     HAL2     0.900000E-01   1.00800           0   0.00000     -0.301140E-02
      1008 MEMB     8        POPC     C216     CTL2    -0.180000       12.0110           0   0.00000     -0.301140E-02
      1009 MEMB     8        POPC     H16R     HAL2     0.900000E-01   1.00800           0   0.00000     -0.301140E-02
      1010 MEMB     8        POPC     H16S     HAL2     0.900000E-01   1.00800           0   0.00000     -0.301140E-02
      1011 MEMB     8        POPC     C217     CTL2    -0.180000       12.0110           0   0.00000     -0.301140E-02
      1012 MEMB     8        POPC     H17R     HAL2     0.900000E-01   1.00800           0   0.00000     -0.301140E-02
      1013 MEMB     8        POPC     H17S     HAL2     0.900000E-01   1.00800           0   0.00000     -0.301140E-02
      1014 MEMB     8        POPC     C218     CTL3    -0.270000       12.0110           0   0.00000     -0.301140E-02
      1015 MEMB     8        POPC     H18R     HAL3     0.900000E-01   1.00800           0   0.00000     -0.301140E-02
      1016 MEMB     8        POPC     H18S     HAL3     0.900000E-01   1.00800           0   0.00000     -0.301140E-02
      1017 MEMB     8        POPC     H18T     HAL3     0.900000E-01   1.00800           0   0.00000     -0.301140E-02
      1018 MEMB     8        POPC     C33      CTL2    -0.180000       12.0110           0   0.00000     -0.301140E-02
      1019 MEMB     8        POPC     H3X      HAL2     0.900000E-01   1.00800           0   0.00000     -0.301140E-02
      1020 MEMB     8        POPC     H3Y      HAL2     0.900000E-01   1.00800           0   0.00000     -0.301140E-02
      1021 MEMB     8        POPC     C34      CTL2    -0.180000       12.0110           0   0.00000     -0.301140E-02
      1022 MEMB     8        POPC     H4X      HAL2     0.900000E-01   1.00800           0   0.00000     -0.301140E-02
      1023 MEMB     8        POPC     H4Y      HAL2     0.900000E-01   1.00800           0   0.00000     -0.301140E-02
      1024 MEMB     8        POPC     C35      CTL2    -0.180000       12.0110           0   0.00000     -0.301140E-02
      1025 MEMB     8        POPC     H5X      HAL2     0.900000E-01   1.00800           0   0.00000     -0.301140E-02
      1026 MEMB     8        POPC     H5Y      HAL2     0.900000E-01   1.00800           0   0.00000     -0.301140E-02
      1027 MEMB     8        POPC     C36      CTL2    -0.180000       12.0110           0   0.00000     -0.301140E-02
      1028 MEMB     8        POPC     H6X      HAL2     0.900000E-01   1.00800           0   0.00000     -0.301140E-02
      1029 MEMB     8        POPC     H6Y      HAL2     0.900000E-01   1.00800           0   0.00000     -0.301140E-02
      1030 MEMB     8        POPC     C37      CTL2    -0.180000       12.0110           0   0.00000     -0.301140E-02
      1031 MEMB     8        POPC     H7X      HAL2     0.900000E-01   1.00800           0   0.00000     -0.301140E-02
      1032 MEMB     8        POPC     H7Y      HAL2     0.900000E-01   1.00800           0   0.00000     -0.301140E-02
      1033 MEMB     8        POPC     C38      CTL2    -0.180000       12.0110           0   0.00000     -0.301140E-02
      1034 MEMB     8        POPC     H8X      HAL2     0.900000E-01   1.00800           0   0.00000     -0.301140E-02
      1035 MEMB     8        POPC     H8Y      HAL2     0.900000E-01   1.00800           0   0.00000     -0.301140E-02
      1036 MEMB     8        POPC     C39      CTL2    -0.180000       12.0110           0   0.00000     -0.301140E-02
      1037 MEMB     8        POPC     H9X      HAL2     0.900000E-01   1.00800           0   0.00000     -0.301140E-02
      1038 MEMB     8        POPC     H9Y      HAL2     0.900000E-01   1.00800           0   0.00000     -0.301140E-02
      1039 MEMB     8        POPC     C310     CTL2    -0.180000       12.0110           0   0.00000     -0.301140E-02
      1040 MEMB     8        POPC     H10X     HAL2     0.900000E-01   1.00800           0   0.00000     -0.301140E-02
      1041 MEMB     8        POPC     H10Y     HAL2     0.900000E-01   1.00800           0   0.00000     -0.301140E-02
      1042 MEMB     8        POPC     C311     CTL2    -0.180000       12.0110           0   0.00000     -0.301140E-02
      1043 MEMB     8        POPC     H11X     HAL2     0.900000E-01   1.00800           0   0.00000     -0.301140E-02
      1044 MEMB     8        POPC     H11Y     HAL2     0.900000E-01   1.00800           0   0.00000     -0.301140E-02
      1045 MEMB     8        POPC     C312     CTL2    -0.180000       12.0110           0   0.00000     -0.301140E-02
      1046 MEMB     8        POPC     H12X     HAL2     0.900000E-01   1.00800           0   0.00000     -0.301140E-02
      1047 MEMB     8        POPC     H12Y     HAL2     0.900000E-01   1.00800           0   0.00000     -0.301140E-02
      1048 MEMB     8        POPC     C313     CTL2    -0.180000       12.0110           0   0.00000     -0.301140E-02
      1049 MEMB     8        POPC     H13X     HAL2     0.900000E-01   1.00800           0   0.00000     -0.301140E-02
      1050 MEMB     8        POPC     H13Y     HAL2     0.900000E-01   1.00800           0   0.00000     -0.301140E-02
      1051 MEMB     8        POPC     C314     CTL2    -0.180000       12.0110           0   0.00000     -0.301140E-02
      1052 MEMB     8        POPC     H14X     HAL2     0.900000E-01   1.00800           0   0.00000     -0.301140E-02
      1053 MEMB     8        POPC     H14Y     HAL2     0.900000E-01   1.00800           0   0.00000     -0.301140E-02
      1054 MEMB     8        POPC     C315     CTL2    -0.180000       12.0110           0   0.00000     -0.301140E-02
      1055 MEMB     8        POPC     H15X     HAL2     0.900000E-01   1.00800           0   0.00000     -0.301140E-02
      1056 MEMB     8        POPC     H15Y     HAL2     0.900000E-01   1.00800           0   0.00000     -0.301140E-02
      1057 MEMB     8        POPC     C316     CTL3    -0.270000       12.0110           0   0.00000     -0.301140E-02
      1058 MEMB     8        POPC     H16X     HAL3     0.900000E-01   1.00800           0   0.00000     -0.301140E-02
      1059 MEMB     8        POPC     H16Y     HAL3     0.900000E-01   1.00800           0   0.00000     -0.301140E-02
      1060 MEMB     8        POPC     H16Z     HAL3     0.900000E-01   1.00800           0   0.00000     -0.301140E-02
      1061 MEMB     9        POPE     N        NH3L    -0.300000       14.0070           0   0.00000     -0.301140E-02
      1062 MEMB     9        POPE     HN1      HCL      0.330000       1.00800           0   0.00000     -0.301140E-02
      1063 MEMB     9        POPE     HN2      HCL      0.330000       1.00800           0   0.00000     -0.301140E-02
      1064 MEMB     9        POPE     HN3      HCL      0.330000       1.00800           0   0.00000     -0.301140E-02
      1065 MEMB     9        POPE     C12      CTL2     0.130000       12.0110           0   0.00000     -0.301140E-02
      1066 MEMB     9        POPE     H12A     HAL2     0.900000E-01   1.00800           0   0.00000     -0.301140E-02
      1067 MEMB     9        POPE     H12B     HAL2     0.900000E-01   1.00800           0   0.00000     -0.301140E-02
      1068 MEMB     9        POPE     C11      CTL2    -0.800000E-01   12.0110           0   0.00000     -0.301140E-02
      1069 MEMB     9        POPE     H11A     HAL2     0.900000E-01   1.00800           0   0.00000     -0.301140E-02
      1070 MEMB     9        POPE     H11B     HAL2     0.900000E-01   1.00800           0   0.00000     -0.301140E-02
      1071 MEMB     9        POPE     P        PL        1.50000       30.9740           0   0.00000     -0.301140E-02
      1072 MEMB     9        POPE     O13      O2L     -0.780000       15.9994           0   0.00000     -0.301140E-02
      1073 MEMB     9        POPE     O14      O2L     -0.780000       15.9994           0   0.00000     -0.301140E-02
      1074 MEMB     9        POPE     O11      OSLP    -0.570000       15.9994           0   0.00000     -0.301140E-02
      1075 MEMB     9        POPE     O12      OSLP    -0.570000       15.9994           0   0.00000     -0.301140E-02
      1076 MEMB     9        POPE     C1       CTL2    -0.800000E-01   12.0110           0   0.00000     -0.301140E-02
      1077 MEMB     9        POPE     HA       HAL2     0.900000E-01   1.00800           0   0.00000     -0.301140E-02
      1078 MEMB     9        POPE     HB       HAL2     0.900000E-01   1.00800           0   0.00000     -0.301140E-02
      1079 MEMB     9        POPE     C2       CTL1     0.170000       12.0110           0   0.00000     -0.301140E-02
      1080 MEMB     9        POPE     HS       HAL1     0.900000E-01   1.00800           0   0.00000     -0.301140E-02
      1081 MEMB     9        POPE     O21      OSL     -0.490000       15.9994           0   0.00000     -0.301140E-02
      1082 MEMB     9        POPE     C21      CL       0.900000       12.0110           0   0.00000     -0.301140E-02
      1083 MEMB     9        POPE     O22      OBL     -0.630000       15.9994           0   0.00000     -0.301140E-02
      1084 MEMB     9        POPE     C22      CTL2    -0.220000       12.0110           0   0.00000     -0.301140E-02
      1085 MEMB     9        POPE     H2R      HAL2     0.900000E-01   1.00800           0   0.00000     -0.301140E-02
      1086 MEMB     9        POPE     H2S      HAL2     0.900000E-01   1.00800           0   0.00000     -0.301140E-02
      1087 MEMB     9        POPE     C3       CTL2     0.800000E-01   12.0110           0   0.00000     -0.301140E-02
      1088 MEMB     9        POPE     HX       HAL2     0.900000E-01   1.00800           0   0.00000     -0.301140E-02
      1089 MEMB     9        POPE     HY       HAL2     0.900000E-01   1.00800           0   0.00000     -0.301140E-02
      1090 MEMB     9        POPE     O31      OSL     -0.490000       15.9994           0   0.00000     -0.301140E-02
      1091 MEMB     9        POPE     C31      CL       0.900000       12.0110           0   0.00000     -0.301140E-02
      1092 MEMB     9        POPE     O32      OBL     -0.630000       15.9994           0   0.00000     -0.301140E-02
      1093 MEMB     9        POPE     C32      CTL2    -0.220000       12.0110           0   0.00000     -0.301140E-02
      1094 MEMB     9        POPE     H2X      HAL2     0.900000E-01   1.00800           0   0.00000     -0.301140E-02
      1095 MEMB     9        POPE     H2Y      HAL2     0.900000E-01   1.00800           0   0.00000     -0.301140E-02
      1096 MEMB     9        POPE     C23      CTL2    -0.180000       12.0110           0   0.00000     -0.301140E-02
      1097 MEMB     9        POPE     H3R      HAL2     0.900000E-01   1.00800           0   0.00000     -0.301140E-02
      1098 MEMB     9        POPE     H3S      HAL2     0.900000E-01   1.00800           0   0.00000     -0.301140E-02
      1099 MEMB     9        POPE     C24      CTL2    -0.180000       12.0110           0   0.00000     -0.301140E-02
      1100 MEMB     9        POPE     H4R      HAL2     0.900000E-01   1.00800           0   0.00000     -0.301140E-02
      1101 MEMB     9        POPE     H4S      HAL2     0.900000E-01   1.00800           0   0.00000     -0.301140E-02
      1102 MEMB     9        POPE     C25      CTL2    -0.180000       12.0110           0   0.00000     -0.301140E-02
      1103 MEMB     9        POPE     H5R      HAL2     0.900000E-01   1.00800           0   0.00000     -0.301140E-02
      1104 MEMB     9        POPE     H5S      HAL2     0.900000E-01   1.00800           0   0.00000     -0.301140E-02
      1105 MEMB     9        POPE     C26      CTL2    -0.180000       12.0110           0   0.00000     -0.301140E-02
      1106 MEMB     9        POPE     H6R      HAL2     0.900000E-01   1.00800           0   0.00000     -0.301140E-02
      1107 MEMB     9        POPE     H6S      HAL2     0.900000E-01   1.00800           0   0.00000     -0.301140E-02
      1108 MEMB     9        POPE     C27      CTL2    -0.180000       12.0110           0   0.00000     -0.301140E-02
      1109 MEMB     9        POPE     H7R      HAL2     0.900000E-01   1.00800           0   0.00000     -0.301140E-02
      1110 MEMB     9        POPE     H7S      HAL2     0.900000E-01   1.00800           0   0.00000     -0.301140E-02
      1111 MEMB     9        POPE     C28      CTL2    -0.180000       12.0110           0   0.00000     -0.301140E-02
      1112 MEMB     9        POPE     H8R      HAL2     0.900000E-01   1.00800           0   0.00000     -0.301140E-02
      1113 MEMB     9        POPE     H8S      HAL2     0.900000E-01   1.00800           0   0.00000     -0.301140E-02
      1114 MEMB     9        POPE     C29      CEL1    -0.150000       12.0110           0   0.00000     -0.301140E-02
      1115 MEMB     9        POPE     H91      HEL1     0.150000       1.00800           0   0.00000     -0.301140E-02
      1116 MEMB     9        POPE     C210     CEL1    -0.150000       12.0110           0   0.00000     -0.301140E-02
      1117 MEMB     9        POPE     H101     HEL1     0.150000       1.00800           0   0.00000     -0.301140E-02
      1118 MEMB     9        POPE     C211     CTL2    -0.180000       12.0110           0   0.00000     -0.301140E-02
      1119 MEMB     9        POPE     H11R     HAL2     0.900000E-01   1.00800           0   0.00000     -0.301140E-02
      1120 MEMB     9        POPE     H11S     HAL2     0.900000E-01   1.00800           0   0.00000     -0.301140E-02
      1121 MEMB     9        POPE     C212     CTL2    -0.180000       12.0110           0   0.00000     -0.301140E-02
      1122 MEMB     9        POPE     H12R     HAL2     0.900000E-01   1.00800           0   0.00000     -0.301140E-02
      1123 MEMB     9        POPE     H12S     HAL2     0.900000E-01   1.00800           0   0.00000     -0.301140E-02
      1124 MEMB     9        POPE     C213     CTL2    -0.180000       12.0110           0   0.00000     -0.301140E-02
      1125 MEMB     9        POPE     H13R     HAL2     0.900000E-01   1.00800           0   0.00000     -0.301140E-02
      1126 MEMB     9        POPE     H13S     HAL2     0.900000E-01   1.00800           0   0.00000     -0.301140E-02
      1127 MEMB     9        POPE     C214     CTL2    -0.180000       12.0110           0   0.00000     -0.301140E-02
      1128 MEMB     9        POPE     H14R     HAL2     0.900000E-01   1.00800           0   0.00000     -0.301140E-02
      1129 MEMB     9        POPE     H14S     HAL2     0.900000E-01   1.00800           0   0.00000     -0.301140E-02
      1130 MEMB     9        POPE     C215     CTL2    -0.180000       12.0110           0   0.00000     -0.301140E-02
      1131 MEMB     9        POPE     H15R     HAL2     0.900000E-01   1.00800           0   0.00000     -0.301140E-02
      1132 MEMB     9        POPE     H15S     HAL2     0.900000E-01   1.00800           0   0.00000     -0.301140E-02
      1133 MEMB     9        POPE     C216     CTL2    -0.180000       12.0110           0   0.00000     -0.301140E-02
      1134 MEMB     9        POPE     H16R     HAL2     0.900000E-01   1.00800           0   0.00000     -0.301140E-02
      1135 MEMB     9        POPE     H16S     HAL2     0.900000E-01   1.00800           0   0.00000     -0.301140E-02
      1136 MEMB     9        POPE     C217     CTL2    -0.180000       12.0110           0   0.00000     -0.301140E-02
      1137 MEMB     9        POPE     H17R     HAL2     0.900000E-01   1.00800           0   0.00000     -0.301140E-02
      1138 MEMB     9        POPE     H17S     HAL2     0.900000E-01   1.00800           0   0.00000     -0.301140E-02
      1139 MEMB     9        POPE     C218     CTL3    -0.270000       12.0110           0   0.00000     -0.301140E-02
      1140 MEMB     9        POPE     H18R     HAL3     0.900000E-01   1.00800           0   0.00000     -0.301140E-02
      1141 MEMB     9        POPE     H18S     HAL3     0.900000E-01   1.00800           0   0.00000     -0.301140E-02
      1142 MEMB     9        POPE     H18T     HAL3     0.900000E-01   1.00800           0   0.00000     -0.301140E-02
      1143 MEMB     9        POPE     C33      CTL2    -0.180000       12.0110           0   0.00000     -0.301140E-02
      1144 MEMB     9        POPE     H3X      HAL2     0.900000E-01   1.00800           0   0.00000     -0.301140E-02
      1145 MEMB     9        POPE     H3Y      HAL2     0.900000E-01   1.00800           0   0.00000     -0.301140E-02
      1146 MEMB     9        POPE     C34      CTL2    -0.180000       12.0110           0   0.00000     -0.301140E-02
      1147 MEMB     9        POPE     H4X      HAL2     0.900000E-01   1.00800           0   0.00000     -0.301140E-02
      1148 MEMB     9        POPE     H4Y      HAL2     0.900000E-01   1.00800           0   0.00000     -0.301140E-02
      1149 MEMB     9        POPE     C35      CTL2    -0.180000       12.0110           0   0.00000     -0.301140E-02
      1150 MEMB     9        POPE     H5X      HAL2     0.900000E-01   1.00800           0   0.00000     -0.301140E-02
      1151 MEMB     9        POPE     H5Y      HAL2     0.900000E-01   1.00800           0   0.00000     -0.301140E-02
      1152 MEMB     9        POPE     C36      CTL2    -0.180000       12.0110           0   0.00000     -0.301140E-02
      1153 MEMB     9        POPE     H6X      HAL2     0.900000E-01   1.00800           0   0.00000     -0.301140E-02
      1154 MEMB     9        POPE     H6Y      HAL2     0.900000E-01   1.00800           0   0.00000     -0.301140E-02
      1155 MEMB     9        POPE     C37      CTL2    -0.180000       12.0110           0   0.00000     -0.301140E-02
      1156 MEMB     9        POPE     H7X      HAL2     0.900000E-01   1.00800           0   0.00000     -0.301140E-02
      1157 MEMB     9        POPE     H7Y      HAL2     0.900000E-01   1.00800           0   0.00000     -0.301140E-02
      1158 MEMB     9        POPE     C38      CTL2    -0.180000       12.0110           0   0.00000     -0.301140E-02
      1159 MEMB     9        POPE     H8X      HAL2     0.900000E-01   1.00800           0   0.00000     -0.301140E-02
      1160 MEMB     9        POPE     H8Y      HAL2     0.900000E-01   1.00800           0   0.00000     -0.301140E-02
      1161 MEMB     9        POPE     C39      CTL2    -0.180000       12.0110           0   0.00000     -0.301140E-02
      1162 MEMB     9        POPE     H9X      HAL2     0.900000E-01   1.00800           0   0.00000     -0.301140E-02
      1163 MEMB     9        POPE     H9Y      HAL2     0.900000E-01   1.00800           0   0.00000     -0.301140E-02
      1164 MEMB     9        POPE     C310     CTL2    -0.180000       12.0110           0   0.00000     -0.301140E-02
      1165 MEMB     9        POPE     H10X     HAL2     0.900000E-01   1.00800           0   0.00000     -0.301140E-02
      1166 MEMB     9        POPE     H10Y     HAL2     0.900000E-01   1.00800           0   0.00000     -0.301140E-02
      1167 MEMB     9        POPE     C311     CTL2    -0.180000       12.0110           0   0.00000     -0.301140E-02
      1168 MEMB     9        POPE     H11X     HAL2     0.900000E-01   1.00800           0   0.00000     -0.301140E-02
      1169 MEMB     9        POPE     H11Y     HAL2     0.900000E-01   1.00800           0   0.00000     -0.301140E-02
      1170 MEMB     9        POPE     C312     CTL2    -0.180000       12.0110           0   0.00000     -0.301140E-02
      1171 MEMB     9        POPE     H12X     HAL2     0.900000E-01   1.00800           0   0.00000     -0.301140E-02
      1172 MEMB     9        POPE     H12Y     HAL2     0.900000E-01   1.00800           0   0.00000     -0.301140E-02
      1173 MEMB     9        POPE     C313     CTL2    -0.180000       12.0110           0   0.00000     -0.301140E-02
      1174 MEMB     9        POPE     H13X     HAL2     0.900000E-01   1.00800           0   0.00000     -0.301140E-02
      1175 MEMB     9        POPE     H13Y     HAL2     0.900000E-01   1.00800           0   0.00000     -0.301140E-02
      1176 MEMB     9        POPE     C314     CTL2    -0.180000       12.0110           0   0.00000     -0.301140E-02
      1177 MEMB     9        POPE     H14X     HAL2     0.900000E-01   1.00800           0   0.00000     -0.301140E-02
      1178 MEMB     9        POPE     H14Y     HAL2     0.900000E-01   1.00800           0   0.00000     -0.301140E-02
      1179 MEMB     9        POPE     C315     CTL2    -0.180000       12.0110           0   0.00000     -0.301140E-02
      1180 MEMB     9        POPE     H15X     HAL2     0.900000E-01   1.00800           0   0.00000     -0.301140E-02
      1181 MEMB     9        POPE     H15Y     HAL2     0.900000E-01   1.00800           0   0.00000     -0.301140E-02
      1182 MEMB     9        POPE     C316     CTL3    -0.270000       12.0110           0   0.00000     -0.301140E-02
      1183 MEMB     9        POPE     H16X     HAL3     0.900000E-01   1.00800           0   0.00000     -0.301140E-02
      1184 MEMB     9        POPE     H16Y     HAL3     0.900000E-01   1.00800           0   0.00000     -0.301140E-02
      1185 MEMB     9        POPE     H16Z     HAL3     0.900000E-01   1.00800           0   0.00000     -0.301140E-02
      1186 MEMB     10       POPC     N        NTL     -0.600000       14.0070           0   0.00000     -0.301140E-02
      1187 MEMB     10       POPC     C12      CTL2    -0.100000       12.0110           0   0.00000     -0.301140E-02
      1188 MEMB     10       POPC     H12A     HL       0.250000       1.00800           0   0.00000     -0.301140E-02
      1189 MEMB     10       POPC     H12B     HL       0.250000       1.00800           0   0.00000     -0.301140E-02
      1190 MEMB     10       POPC     C13      CTL5    -0.350000       12.0110           0   0.00000     -0.301140E-02
      1191 MEMB     10       POPC     H13A     HL       0.250000       1.00800           0   0.00000     -0.301140E-02
      1192 MEMB     10       POPC     H13B     HL       0.250000       1.00800           0   0.00000     -0.301140E-02
      1193 MEMB     10       POPC     H13C     HL       0.250000       1.00800           0   0.00000     -0.301140E-02
      1194 MEMB     10       POPC     C14      CTL5    -0.350000       12.0110           0   0.00000     -0.301140E-02
      1195 MEMB     10       POPC     H14A     HL       0.250000       1.00800           0   0.00000     -0.301140E-02
      1196 MEMB     10       POPC     H14B     HL       0.250000       1.00800           0   0.00000     -0.301140E-02
      1197 MEMB     10       POPC     H14C     HL       0.250000       1.00800           0   0.00000     -0.301140E-02
      1198 MEMB     10       POPC     C15      CTL5    -0.350000       12.0110           0   0.00000     -0.301140E-02
      1199 MEMB     10       POPC     H15A     HL       0.250000       1.00800           0   0.00000     -0.301140E-02
      1200 MEMB     10       POPC     H15B     HL       0.250000       1.00800           0   0.00000     -0.301140E-02
      1201 MEMB     10       POPC     H15C     HL       0.250000       1.00800           0   0.00000     -0.301140E-02
      1202 MEMB     10       POPC     C11      CTL2    -0.800000E-01   12.0110           0   0.00000     -0.301140E-02
      1203 MEMB     10       POPC     H11A     HAL2     0.900000E-01   1.00800           0   0.00000     -0.301140E-02
      1204 MEMB     10       POPC     H11B     HAL2     0.900000E-01   1.00800           0   0.00000     -0.301140E-02
      1205 MEMB     10       POPC     P        PL        1.50000       30.9740           0   0.00000     -0.301140E-02
      1206 MEMB     10       POPC     O13      O2L     -0.780000       15.9994           0   0.00000     -0.301140E-02
      1207 MEMB     10       POPC     O14      O2L     -0.780000       15.9994           0   0.00000     -0.301140E-02
      1208 MEMB     10       POPC     O12      OSLP    -0.570000       15.9994           0   0.00000     -0.301140E-02
      1209 MEMB     10       POPC     O11      OSLP    -0.570000       15.9994           0   0.00000     -0.301140E-02
      1210 MEMB     10       POPC     C1       CTL2    -0.800000E-01   12.0110           0   0.00000     -0.301140E-02
      1211 MEMB     10       POPC     HA       HAL2     0.900000E-01   1.00800           0   0.00000     -0.301140E-02
      1212 MEMB     10       POPC     HB       HAL2     0.900000E-01   1.00800           0   0.00000     -0.301140E-02
      1213 MEMB     10       POPC     C2       CTL1     0.170000       12.0110           0   0.00000     -0.301140E-02
      1214 MEMB     10       POPC     HS       HAL1     0.900000E-01   1.00800           0   0.00000     -0.301140E-02
      1215 MEMB     10       POPC     O21      OSL     -0.490000       15.9994           0   0.00000     -0.301140E-02
      1216 MEMB     10       POPC     C21      CL       0.900000       12.0110           0   0.00000     -0.301140E-02
      1217 MEMB     10       POPC     O22      OBL     -0.630000       15.9994           0   0.00000     -0.301140E-02
      1218 MEMB     10       POPC     C22      CTL2    -0.220000       12.0110           0   0.00000     -0.301140E-02
      1219 MEMB     10       POPC     H2R      HAL2     0.900000E-01   1.00800           0   0.00000     -0.301140E-02
      1220 MEMB     10       POPC     H2S      HAL2     0.900000E-01   1.00800           0   0.00000     -0.301140E-02
      1221 MEMB     10       POPC     C3       CTL2     0.800000E-01   12.0110           0   0.00000     -0.301140E-02
      1222 MEMB     10       POPC     HX       HAL2     0.900000E-01   1.00800           0   0.00000     -0.301140E-02
      1223 MEMB     10       POPC     HY       HAL2     0.900000E-01   1.00800           0   0.00000     -0.301140E-02
      1224 MEMB     10       POPC     O31      OSL     -0.490000       15.9994           0   0.00000     -0.301140E-02
      1225 MEMB     10       POPC     C31      CL       0.900000       12.0110           0   0.00000     -0.301140E-02
      1226 MEMB     10       POPC     O32      OBL     -0.630000       15.9994           0   0.00000     -0.301140E-02
      1227 MEMB     10       POPC     C32      CTL2    -0.220000       12.0110           0   0.00000     -0.301140E-02
      1228 MEMB     10       POPC     H2X      HAL2     0.900000E-01   1.00800           0   0.00000     -0.301140E-02
      1229 MEMB     10       POPC     H2Y      HAL2     0.900000E-01   1.00800           0   0.00000     -0.301140E-02
      1230 MEMB     10       POPC     C23      CTL2    -0.180000       12.0110           0   0.00000     -0.301140E-02
      1231 MEMB     10       POPC     H3R      HAL2     0.900000E-01   1.00800           0   0.00000     -0.301140E-02
      1232 MEMB     10       POPC     H3S      HAL2     0.900000E-01   1.00800           0   0.00000     -0.301140E-02
      1233 MEMB     10       POPC     C24      CTL2    -0.180000       12.0110           0   0.00000     -0.301140E-02
      1234 MEMB     10       POPC     H4R      HAL2     0.900000E-01   1.00800           0   0.00000     -0.301140E-02
      1235 MEMB     10       POPC     H4S      HAL2     0.900000E-01   1.00800           0   0.00000     -0.301140E-02
      1236 MEMB     10       POPC     C25      CTL2    -0.180000       12.0110           0   0.00000     -0.301140E-02
      1237 MEMB     10       POPC     H5R      HAL2     0.900000E-01   1.00800           0   0.00000     -0.301140E-02
      1238 MEMB     10       POPC     H5S      HAL2     0.900000E-01   1.00800           0   0.00000     -0.301140E-02
      1239 MEMB     10       POPC     C26      CTL2    -0.180000       12.0110           0   0.00000     -0.301140E-02
      1240 MEMB     10       POPC     H6R      HAL2     0.900000E-01   1.00800           0   0.00000     -0.301140E-02
      1241 MEMB     10       POPC     H6S      HAL2     0.900000E-01   1.00800           0   0.00000     -0.301140E-02
      1242 MEMB     10       POPC     C27      CTL2    -0.180000       12.0110           0   0.00000     -0.301140E-02
      1243 MEMB     10       POPC     H7R      HAL2     0.900000E-01   1.00800           0   0.00000     -0.301140E-02
      1244 MEMB     10       POPC     H7S      HAL2     0.900000E-01   1.00800           0   0.00000     -0.301140E-02
      1245 MEMB     10       POPC     C28      CTL2    -0.180000       12.0110           0   0.00000     -0.301140E-02
      1246 MEMB     10       POPC     H8R      HAL2     0.900000E-01   1.00800           0   0.00000     -0.301140E-02
      1247 MEMB     10       POPC     H8S      HAL2     0.900000E-01   1.00800           0   0.00000     -0.301140E-02
      1248 MEMB     10       POPC     C29      CEL1    -0.150000       12.0110           0   0.00000     -0.301140E-02
      1249 MEMB     10       POPC     H91      HEL1     0.150000       1.00800           0   0.00000     -0.301140E-02
      1250 MEMB     10       POPC     C210     CEL1    -0.150000       12.0110           0   0.00000     -0.301140E-02
      1251 MEMB     10       POPC     H101     HEL1     0.150000       1.00800           0   0.00000     -0.301140E-02
      1252 MEMB     10       POPC     C211     CTL2    -0.180000       12.0110           0   0.00000     -0.301140E-02
      1253 MEMB     10       POPC     H11R     HAL2     0.900000E-01   1.00800           0   0.00000     -0.301140E-02
      1254 MEMB     10       POPC     H11S     HAL2     0.900000E-01   1.00800           0   0.00000     -0.301140E-02
      1255 MEMB     10       POPC     C212     CTL2    -0.180000       12.0110           0   0.00000     -0.301140E-02
      1256 MEMB     10       POPC     H12R     HAL2     0.900000E-01   1.00800           0   0.00000     -0.301140E-02
      1257 MEMB     10       POPC     H12S     HAL2     0.900000E-01   1.00800           0   0.00000     -0.301140E-02
      1258 MEMB     10       POPC     C213     CTL2    -0.180000       12.0110           0   0.00000     -0.301140E-02
      1259 MEMB     10       POPC     H13R     HAL2     0.900000E-01   1.00800           0   0.00000     -0.301140E-02
      1260 MEMB     10       POPC     H13S     HAL2     0.900000E-01   1.00800           0   0.00000     -0.301140E-02
      1261 MEMB     10       POPC     C214     CTL2    -0.180000       12.0110           0   0.00000     -0.301140E-02
      1262 MEMB     10       POPC     H14R     HAL2     0.900000E-01   1.00800           0   0.00000     -0.301140E-02
      1263 MEMB     10       POPC     H14S     HAL2     0.900000E-01   1.00800           0   0.00000     -0.301140E-02
      1264 MEMB     10       POPC     C215     CTL2    -0.180000       12.0110           0   0.00000     -0.301140E-02
      1265 MEMB     10       POPC     H15R     HAL2     0.900000E-01   1.00800           0   0.00000     -0.301140E-02
      1266 MEMB     10       POPC     H15S     HAL2     0.900000E-01   1.00800           0   0.00000     -0.301140E-02
      1267 MEMB     10       POPC     C216     CTL2    -0.180000       12.0110           0   0.00000     -0.301140E-02
      1268 MEMB     10       POPC     H16R     HAL2     0.900000E-01   1.00800           0   0.00000     -0.301140E-02
      1269 MEMB     10       POPC     H16S     HAL2     0.900000E-01   1.00800           0   0.00000     -0.301140E-02
      1270 MEMB     10       POPC     C217     CTL2    -0.180000       12.0110           0   0.00000     -0.301140E-02
      1271 MEMB     10       POPC     H17R     HAL2     0.900000E-01   1.00800           0   0.00000     -0.301140E-02
      1272 MEMB     10       POPC     H17S     HAL2     0.900000E-01   1.00800           0   0.00000     -0.301140E-02
      1273 MEMB     10       POPC     C218     CTL3    -0.270000       12.0110           0   0.00000     -0.301140E-02
      1274 MEMB     10       POPC     H18R     HAL3     0.900000E-01   1.00800           0   0.00000     -0.301140E-02
      1275 MEMB     10       POPC     H18S     HAL3     0.900000E-01   1.00800           0   0.00000     -0.301140E-02
      1276 MEMB     10       POPC     H18T     HAL3     0.900000E-01   1.00800           0   0.00000     -0.301140E-02
      1277 MEMB     10       POPC     C33      CTL2    -0.180000       12.0110           0   0.00000     -0.301140E-02
      1278 MEMB     10       POPC     H3X      HAL2     0.900000E-01   1.00800           0   0.00000     -0.301140E-02
      1279 MEMB     10       POPC     H3Y      HAL2     0.900000E-01   1.00800           0   0.00000     -0.301140E-02
      1280 MEMB     10       POPC     C34      CTL2    -0.180000       12.0110           0   0.00000     -0.301140E-02
      1281 MEMB     10       POPC     H4X      HAL2     0.900000E-01   1.00800           0   0.00000     -0.301140E-02
      1282 MEMB     10       POPC     H4Y      HAL2     0.900000E-01   1.00800           0   0.00000     -0.301140E-02
      1283 MEMB     10       POPC     C35      CTL2    -0.180000       12.0110           0   0.00000     -0.301140E-02
      1284 MEMB     10       POPC     H5X      HAL2     0.900000E-01   1.00800           0   0.00000     -0.301140E-02
      1285 MEMB     10       POPC     H5Y      HAL2     0.900000E-01   1.00800           0   0.00000     -0.301140E-02
      1286 MEMB     10       POPC     C36      CTL2    -0.180000       12.0110           0   0.00000     -0.301140E-02
      1287 MEMB     10       POPC     H6X      HAL2     0.900000E-01   1.00800           0   0.00000     -0.301140E-02
      1288 MEMB     10       POPC     H6Y      HAL2     0.900000E-01   1.00800           0   0.00000     -0.301140E-02
      1289 MEMB     10       POPC     C37      CTL2    -0.180000       12.0110           0   0.00000     -0.301140E-02
      1290 MEMB     10       POPC     H7X      HAL2     0.900000E-01   1.00800           0   0.00000     -0.301140E-02
      1291 MEMB     10       POPC     H7Y      HAL2     0.900000E-01   1.00800           0   0.00000     -0.301140E-02
      1292 MEMB     10       POPC     C38      CTL2    -0.180000       12.0110           0   0.00000     -0.301140E-02
      1293 MEMB     10       POPC     H8X      HAL2     0.900000E-01   1.00800           0   0.00000     -0.301140E-02
      1294 MEMB     10       POPC     H8Y      HAL2     0.900000E-01   1.00800           0   0.00000     -0.301140E-02
      1295 MEMB     10       POPC     C39      CTL2    -0.180000       12.0110           0   0.00000     -0.301140E-02
      1296 MEMB     10       POPC     H9X      HAL2     0.900000E-01   1.00800           0   0.00000     -0.301140E-02
      1297 MEMB     10       POPC     H9Y      HAL2     0.900000E-01   1.00800           0   0.00000     -0.301140E-02
      1298 MEMB     10       POPC     C310     CTL2    -0.180000       12.0110           0   0.00000     -0.301140E-02
      1299 MEMB     10       POPC     H10X     HAL2     0.900000E-01   1.00800           0   0.00000     -0.301140E-02
      1300 MEMB     10       POPC     H10Y     HAL2     0.900000E-01   1.00800           0   0.00000     -0.301140E-02
      1301 MEMB     10       POPC     C311     CTL2    -0.180000       12.0110           0   0.00000     -0.301140E-02
      1302 MEMB     10       POPC     H11X     HAL2     0.900000E-01   1.00800           0   0.00000     -0.301140E-02
      1303 MEMB     10       POPC     H11Y     HAL2     0.900000E-01   1.00800           0   0.00000     -0.301140E-02
      1304 MEMB     10       POPC     C312     CTL2    -0.180000       12.0110           0   0.00000     -0.301140E-02
      1305 MEMB     10       POPC     H12X     HAL2     0.900000E-01   1.00800           0   0.00000     -0.301140E-02
      1306 MEMB     10       POPC     H12Y     HAL2     0.900000E-01   1.00800           0   0.00000     -0.301140E-02
      1307 MEMB     10       POPC     C313     CTL2    -0.180000       12.0110           0   0.00000     -0.301140E-02
      1308 MEMB     10       POPC     H13X     HAL2     0.900000E-01   1.00800           0   0.00000     -0.301140E-02
      1309 MEMB     10       POPC     H13Y     HAL2     0.900000E-01   1.00800           0   0.00000     -0.301140E-02
      1310 MEMB     10       POPC     C314     CTL2    -0.180000       12.0110           0   0.00000     -0.301140E-02
      1311 MEMB     10       POPC     H14X     HAL2     0.900000E-01   1.00800           0   0.00000     -0.301140E-02
      1312 MEMB     10       POPC     H14Y     HAL2     0.900000E-01   1.00800           0   0.00000     -0.301140E-02
      1313 MEMB     10       POPC     C315     CTL2    -0.180000       12.0110           0   0.00000     -0.301140E-02
      1314 MEMB     10       POPC     H15X     HAL2     0.900000E-01   1.00800           0   0.00000     -0.301140E-02
      1315 MEMB     10       POPC     H15Y     HAL2     0.900000E-01   1.00800           0   0.00000     -0.301140E-02
      1316 MEMB     10       POPC     C316     CTL3    -0.270000       12.0110           0   0.00000     -0.301140E-02
      1317 MEMB     10       POPC     H16X     HAL3     0.900000E-01   1.00800           0   0.00000     -0.301140E-02
      1318 MEMB     10       POPC     H16Y     HAL3     0.900000E-01   1.00800           0   0.00000     -0.301140E-02
      1319 MEMB     10       POPC     H16Z     HAL3     0.900000E-01   1.00800           0   0.00000     -0.301140E-02
      1320 MEMB     11       POPE     N        NH3L    -0.300000       14.0070           0   0.00000     -0.301140E-02
      1321 MEMB     11       POPE     HN1      HCL      0.330000       1.00800           0   0.00000     -0.301140E-02
      1322 MEMB     11       POPE     HN2      HCL      0.330000       1.00800           0   0.00000     -0.301140E-02
      1323 MEMB     11       POPE     HN3      HCL      0.330000       1.00800           0   0.00000     -0.301140E-02
      1324 MEMB     11       POPE     C12      CTL2     0.130000       12.0110           0   0.00000     -0.301140E-02
      1325 MEMB     11       POPE     H12A     HAL2     0.900000E-01   1.00800           0   0.00000     -0.301140E-02
      1326 MEMB     11       POPE     H12B     HAL2     0.900000E-01   1.00800           0   0.00000     -0.301140E-02
      1327 MEMB     11       POPE     C11      CTL2    -0.800000E-01   12.0110           0   0.00000     -0.301140E-02
      1328 MEMB     11       POPE     H11A     HAL2     0.900000E-01   1.00800           0   0.00000     -0.301140E-02
      1329 MEMB     11       POPE     H11B     HAL2     0.900000E-01   1.00800           0   0.00000     -0.301140E-02
      1330 MEMB     11       POPE     P        PL        1.50000       30.9740           0   0.00000     -0.301140E-02
      1331 MEMB     11       POPE     O13      O2L     -0.780000       15.9994           0   0.00000     -0.301140E-02
      1332 MEMB     11       POPE     O14      O2L     -0.780000       15.9994           0   0.00000     -0.301140E-02
      1333 MEMB     11       POPE     O11      OSLP    -0.570000       15.9994           0   0.00000     -0.301140E-02
      1334 MEMB     11       POPE     O12      OSLP    -0.570000       15.9994           0   0.00000     -0.301140E-02
      1335 MEMB     11       POPE     C1       CTL2    -0.800000E-01   12.0110           0   0.00000     -0.301140E-02
      1336 MEMB     11       POPE     HA       HAL2     0.900000E-01   1.00800           0   0.00000     -0.301140E-02
      1337 MEMB     11       POPE     HB       HAL2     0.900000E-01   1.00800           0   0.00000     -0.301140E-02
      1338 MEMB     11       POPE     C2       CTL1     0.170000       12.0110           0   0.00000     -0.301140E-02
      1339 MEMB     11       POPE     HS       HAL1     0.900000E-01   1.00800           0   0.00000     -0.301140E-02
      1340 MEMB     11       POPE     O21      OSL     -0.490000       15.9994           0   0.00000     -0.301140E-02
      1341 MEMB     11       POPE     C21      CL       0.900000       12.0110           0   0.00000     -0.301140E-02
      1342 MEMB     11       POPE     O22      OBL     -0.630000       15.9994           0   0.00000     -0.301140E-02
      1343 MEMB     11       POPE     C22      CTL2    -0.220000       12.0110           0   0.00000     -0.301140E-02
      1344 MEMB     11       POPE     H2R      HAL2     0.900000E-01   1.00800           0   0.00000     -0.301140E-02
      1345 MEMB     11       POPE     H2S      HAL2     0.900000E-01   1.00800           0   0.00000     -0.301140E-02
      1346 MEMB     11       POPE     C3       CTL2     0.800000E-01   12.0110           0   0.00000     -0.301140E-02
      1347 MEMB     11       POPE     HX       HAL2     0.900000E-01   1.00800           0   0.00000     -0.301140E-02
      1348 MEMB     11       POPE     HY       HAL2     0.900000E-01   1.00800           0   0.00000     -0.301140E-02
      1349 MEMB     11       POPE     O31      OSL     -0.490000       15.9994           0   0.00000     -0.301140E-02
      1350 MEMB     11       POPE     C31      CL       0.900000       12.0110           0   0.00000     -0.301140E-02
      1351 MEMB     11       POPE     O32      OBL     -0.630000       15.9994           0   0.00000     -0.301140E-02
      1352 MEMB     11       POPE     C32      CTL2    -0.220000       12.0110           0   0.00000     -0.301140E-02
      1353 MEMB     11       POPE     H2X      HAL2     0.900000E-01   1.00800           0   0.00000     -0.301140E-02
      1354 MEMB     11       POPE     H2Y      HAL2     0.900000E-01   1.00800           0   0.00000     -0.301140E-02
      1355 MEMB     11       POPE     C23      CTL2    -0.180000       12.0110           0   0.00000     -0.301140E-02
      1356 MEMB     11       POPE     H3R      HAL2     0.900000E-01   1.00800           0   0.00000     -0.301140E-02
      1357 MEMB     11       POPE     H3S      HAL2     0.900000E-01   1.00800           0   0.00000     -0.301140E-02
      1358 MEMB     11       POPE     C24      CTL2    -0.180000       12.0110           0   0.00000     -0.301140E-02
      1359 MEMB     11       POPE     H4R      HAL2     0.900000E-01   1.00800           0   0.00000     -0.301140E-02
      1360 MEMB     11       POPE     H4S      HAL2     0.900000E-01   1.00800           0   0.00000     -0.301140E-02
      1361 MEMB     11       POPE     C25      CTL2    -0.180000       12.0110           0   0.00000     -0.301140E-02
      1362 MEMB     11       POPE     H5R      HAL2     0.900000E-01   1.00800           0   0.00000     -0.301140E-02
      1363 MEMB     11       POPE     H5S      HAL2     0.900000E-01   1.00800           0   0.00000     -0.301140E-02
      1364 MEMB     11       POPE     C26      CTL2    -0.180000       12.0110           0   0.00000     -0.301140E-02
      1365 MEMB     11       POPE     H6R      HAL2     0.900000E-01   1.00800           0   0.00000     -0.301140E-02
      1366 MEMB     11       POPE     H6S      HAL2     0.900000E-01   1.00800           0   0.00000     -0.301140E-02
      1367 MEMB     11       POPE     C27      CTL2    -0.180000       12.0110           0   0.00000     -0.301140E-02
      1368 MEMB     11       POPE     H7R      HAL2     0.900000E-01   1.00800           0   0.00000     -0.301140E-02
      1369 MEMB     11       POPE     H7S      HAL2     0.900000E-01   1.00800           0   0.00000     -0.301140E-02
      1370 MEMB     11       POPE     C28      CTL2    -0.180000       12.0110           0   0.00000     -0.301140E-02
      1371 MEMB     11       POPE     H8R      HAL2     0.900000E-01   1.00800           0   0.00000     -0.301140E-02
      1372 MEMB     11       POPE     H8S      HAL2     0.900000E-01   1.00800           0   0.00000     -0.301140E-02
      1373 MEMB     11       POPE     C29      CEL1    -0.150000       12.0110           0   0.00000     -0.301140E-02
      1374 MEMB     11       POPE     H91      HEL1     0.150000       1.00800           0   0.00000     -0.301140E-02
      1375 MEMB     11       POPE     C210     CEL1    -0.150000       12.0110           0   0.00000     -0.301140E-02
      1376 MEMB     11       POPE     H101     HEL1     0.150000       1.00800           0   0.00000     -0.301140E-02
      1377 MEMB     11       POPE     C211     CTL2    -0.180000       12.0110           0   0.00000     -0.301140E-02
      1378 MEMB     11       POPE     H11R     HAL2     0.900000E-01   1.00800           0   0.00000     -0.301140E-02
      1379 MEMB     11       POPE     H11S     HAL2     0.900000E-01   1.00800           0   0.00000     -0.301140E-02
      1380 MEMB     11       POPE     C212     CTL2    -0.180000       12.0110           0   0.00000     -0.301140E-02
      1381 MEMB     11       POPE     H12R     HAL2     0.900000E-01   1.00800           0   0.00000     -0.301140E-02
      1382 MEMB     11       POPE     H12S     HAL2     0.900000E-01   1.00800           0   0.00000     -0.301140E-02
      1383 MEMB     11       POPE     C213     CTL2    -0.180000       12.0110           0   0.00000     -0.301140E-02
      1384 MEMB     11       POPE     H13R     HAL2     0.900000E-01   1.00800           0   0.00000     -0.301140E-02
      1385 MEMB     11       POPE     H13S     HAL2     0.900000E-01   1.00800           0   0.00000     -0.301140E-02
      1386 MEMB     11       POPE     C214     CTL2    -0.180000       12.0110           0   0.00000     -0.301140E-02
      1387 MEMB     11       POPE     H14R     HAL2     0.900000E-01   1.00800           0   0.00000     -0.301140E-02
      1388 MEMB     11       POPE     H14S     HAL2     0.900000E-01   1.00800           0   0.00000     -0.301140E-02
      1389 MEMB     11       POPE     C215     CTL2    -0.180000       12.0110           0   0.00000     -0.301140E-02
      1390 MEMB     11       POPE     H15R     HAL2     0.900000E-01   1.00800           0   0.00000     -0.301140E-02
      1391 MEMB     11       POPE     H15S     HAL2     0.900000E-01   1.00800           0   0.00000     -0.301140E-02
      1392 MEMB     11       POPE     C216     CTL2    -0.180000       12.0110           0   0.00000     -0.301140E-02
      1393 MEMB     11       POPE     H16R     HAL2     0.900000E-01   1.00800           0   0.00000     -0.301140E-02
      1394 MEMB     11       POPE     H16S     HAL2     0.900000E-01   1.00800           0   0.00000     -0.301140E-02
      1395 MEMB     11       POPE     C217     CTL2    -0.180000       12.0110           0   0.00000     -0.301140E-02
      1396 MEMB     11       POPE     H17R     HAL2     0.900000E-01   1.00800           0   0.00000     -0.301140E-02
      1397 MEMB     11       POPE     H17S     HAL2     0.900000E-01   1.00800           0   0.00000     -0.301140E-02
      1398 MEMB     11       POPE     C218     CTL3    -0.270000       12.0110           0   0.00000     -0.301140E-02
      1399 MEMB     11       POPE     H18R     HAL3     0.900000E-01   1.00800           0   0.00000     -0.301140E-02
      1400 MEMB     11       POPE     H18S     HAL3     0.900000E-01   1.00800           0   0.00000     -0.301140E-02
      1401 MEMB     11       POPE     H18T     HAL3     0.900000E-01   1.00800           0   0.00000     -0.301140E-02
      1402 MEMB     11       POPE     C33      CTL2    -0.180000       12.0110           0   0.00000     -0.301140E-02
      1403 MEMB     11       POPE     H3X      HAL2     0.900000E-01   1.00800           0   0.00000     -0.301140E-02
      1404 MEMB     11       POPE     H3Y      HAL2     0.900000E-01   1.00800           0   0.00000     -0.301140E-02
      1405 MEMB     11       POPE     C34      CTL2    -0.180000       12.0110           0   0.00000     -0.301140E-02
      1406 MEMB     11       POPE     H4X      HAL2     0.900000E-01   1.00800           0   0.00000     -0.301140E-02
      1407 MEMB     11       POPE     H4Y      HAL2     0.900000E-01   1.00800           0   0.00000     -0.301140E-02
      1408 MEMB     11       POPE     C35      CTL2    -0.180000       12.0110           0   0.00000     -0.301140E-02
      1409 MEMB     11       POPE     H5X      HAL2     0.900000E-01   1.00800           0   0.00000     -0.301140E-02
      1410 MEMB     11       POPE     H5Y      HAL2     0.900000E-01   1.00800           0   0.00000     -0.301140E-02
      1411 MEMB     11       POPE     C36      CTL2    -0.180000       12.0110           0   0.00000     -0.301140E-02
      1412 MEMB     11       POPE     H6X      HAL2     0.900000E-01   1.00800           0   0.00000     -0.301140E-02
      1413 MEMB     11       POPE     H6Y      HAL2     0.900000E-01   1.00800           0   0.00000     -0.301140E-02
      1414 MEMB     11       POPE     C37      CTL2    -0.180000       12.0110           0   0.00000     -0.301140E-02
      1415 MEMB     11       POPE     H7X      HAL2     0.900000E-01   1.00800           0   0.00000     -0.301140E-02
      1416 MEMB     11       POPE     H7Y      HAL2     0.900000E-01   1.00800           0   0.00000     -0.301140E-02
      1417 MEMB     11       POPE     C38      CTL2    -0.180000       12.0110           0   0.00000     -0.301140E-02
      1418 MEMB     11       POPE     H8X      HAL2     0.900000E-01   1.00800           0   0.00000     -0.301140E-02
      1419 MEMB     11       POPE     H8Y      HAL2     0.900000E-01   1.00800           0   0.00000     -0.301140E-02
      1420 MEMB     11       POPE     C39      CTL2    -0.180000       12.0110           0   0.00000     -0.301140E-02
      1421 MEMB     11       POPE     H9X      HAL2     0.900000E-01   1.00800           0   0.00000     -0.301140E-02
      1422 MEMB     11       POPE     H9Y      HAL2     0.900000E-01   1.00800           0   0.00000     -0.301140E-02
      1423 MEMB     11       POPE     C310     CTL2    -0.180000       12.0110           0   0.00000     -0.301140E-02
      1424 MEMB     11       POPE     H10X     HAL2     0.900000E-01   1.00800           0   0.00000     -0.301140E-02
      1425 MEMB     11       POPE     H10Y     HAL2     0.900000E-01   1.00800           0   0.00000     -0.301140E-02
      1426 MEMB     11       POPE     C311     CTL2    -0.180000       12.0110           0   0.00000     -0.301140E-02
      1427 MEMB     11       POPE     H11X     HAL2     0.900000E-01   1.00800           0   0.00000     -0.301140E-02
      1428 MEMB     11       POPE     H11Y     HAL2     0.900000E-01   1.00800           0   0.00000     -0.301140E-02
      1429 MEMB     11       POPE     C312     CTL2    -0.180000       12.0110           0   0.00000     -0.301140E-02
      1430 MEMB     11       POPE     H12X     HAL2     0.900000E-01   1.00800           0   0.00000     -0.301140E-02
      1431 MEMB     11       POPE     H12Y     HAL2     0.900000E-01   1.00800           0   0.00000     -0.301140E-02
      1432 MEMB     11       POPE     C313     CTL2    -0.180000       12.0110           0   0.00000     -0.301140E-02
      1433 MEMB     11       POPE     H13X     HAL2     0.900000E-01   1.00800           0   0.00000     -0.301140E-02
      1434 MEMB     11       POPE     H13Y     HAL2     0.900000E-01   1.00800           0   0.00000     -0.301140E-02
      1435 MEMB     11       POPE     C314     CTL2    -0.180000       12.0110           0   0.00000     -0.301140E-02
      1436 MEMB     11       POPE     H14X     HAL2     0.900000E-01   1.00800           0   0.00000     -0.301140E-02
      1437 MEMB     11       POPE     H14Y     HAL2     0.900000E-01   1.00800           0   0.00000     -0.301140E-02
      1438 MEMB     11       POPE     C315     CTL2    -0.180000       12.0110           0   0.00000     -0.301140E-02
      1439 MEMB     11       POPE     H15X     HAL2     0.900000E-01   1.00800           0   0.00000     -0.301140E-02
      1440 MEMB     11       POPE     H15Y     HAL2     0.900000E-01   1.00800           0   0.00000     -0.301140E-02
      1441 MEMB     11       POPE     C316     CTL3    -0.270000       12.0110           0   0.00000     -0.301140E-02
      1442 MEMB     11       POPE     H16X     HAL3     0.900000E-01   1.00800           0   0.00000     -0.301140E-02
      1443 MEMB     11       POPE     H16Y     HAL3     0.900000E-01   1.00800           0   0.00000     -0.301140E-02
      1444 MEMB     11       POPE     H16Z     HAL3     0.900000E-01   1.00800           0   0.00000     -0.301140E-02
      1445 MEMB     12       PNPI24   C12      CC3161   0.140000       12.0110           0   0.00000     -0.301140E-02
      1446 MEMB     12       PNPI24   H2       HCA1     0.900000E-01   1.00800           0   0.00000     -0.301140E-02
      1447 MEMB     12       PNPI24   O2       OC311   -0.650000       15.9994           0   0.00000     -0.301140E-02
      1448 MEMB     12       PNPI24   HO2      HCP1     0.420000       1.00800           0   0.00000     -0.301140E-02
      1449 MEMB     12       PNPI24   C13      CC3161   0.140000       12.0110           0   0.00000     -0.301140E-02
      1450 MEMB     12       PNPI24   H3       HCA1     0.900000E-01   1.00800           0   0.00000     -0.301140E-02
      1451 MEMB     12       PNPI24   O3       OC311   -0.650000       15.9994           0   0.00000     -0.301140E-02
      1452 MEMB     12       PNPI24   HO3      HCP1     0.420000       1.00800           0   0.00000     -0.301140E-02
      1453 MEMB     12       PNPI24   C14      CC3161   0.100000E-01   12.0110           0   0.00000     -0.301140E-02
      1454 MEMB     12       PNPI24   H4       HCA1     0.900000E-01   1.00800           0   0.00000     -0.301140E-02
      1455 MEMB     12       PNPI24   O4       OC30P   -0.620000       15.9994           0   0.00000     -0.301140E-02
      1456 MEMB     12       PNPI24   P4       PC        1.50000       30.9740           0   0.00000     -0.301140E-02
      1457 MEMB     12       PNPI24   OP42     OC312   -0.680000       15.9994           0   0.00000     -0.301140E-02
      1458 MEMB     12       PNPI24   HP42     HCP1     0.340000       1.00800           0   0.00000     -0.301140E-02
      1459 MEMB     12       PNPI24   OP43     OC2DP   -0.820000       15.9994           0   0.00000     -0.301140E-02
      1460 MEMB     12       PNPI24   OP44     OC2DP   -0.820000       15.9994           0   0.00000     -0.301140E-02
      1461 MEMB     12       PNPI24   C15      CC3161  -0.900000E-01   12.0110           0   0.00000     -0.301140E-02
      1462 MEMB     12       PNPI24   H5       HCA1     0.900000E-01   1.00800           0   0.00000     -0.301140E-02
      1463 MEMB     12       PNPI24   O5       OC30P   -0.400000       15.9994           0   0.00000     -0.301140E-02
      1464 MEMB     12       PNPI24   P5       PC        1.10000       30.9740           0   0.00000     -0.301140E-02
      1465 MEMB     12       PNPI24   OP52     OC2DP   -0.900000       15.9994           0   0.00000     -0.301140E-02
      1466 MEMB     12       PNPI24   OP53     OC2DP   -0.900000       15.9994           0   0.00000     -0.301140E-02
      1467 MEMB     12       PNPI24   OP54     OC2DP   -0.900000       15.9994           0   0.00000     -0.301140E-02
      1468 MEMB     12       PNPI24   C16      CC3161   0.140000       12.0110           0   0.00000     -0.301140E-02
      1469 MEMB     12       PNPI24   H6       HCA1     0.900000E-01   1.00800           0   0.00000     -0.301140E-02
      1470 MEMB     12       PNPI24   O6       OC311   -0.650000       15.9994           0   0.00000     -0.301140E-02
      1471 MEMB     12       PNPI24   HO6      HCP1     0.420000       1.00800           0   0.00000     -0.301140E-02
      1472 MEMB     12       PNPI24   C11      CC3161  -0.800000E-01   12.0110           0   0.00000     -0.301140E-02
      1473 MEMB     12       PNPI24   H1       HCA1     0.900000E-01   1.00800           0   0.00000     -0.301140E-02
      1474 MEMB     12       PNPI24   P        PL        1.59000       30.9740           0   0.00000     -0.301140E-02
      1475 MEMB     12       PNPI24   O13      O2L     -0.780000       15.9994           0   0.00000     -0.301140E-02
      1476 MEMB     12       PNPI24   O14      O2L     -0.780000       15.9994           0   0.00000     -0.301140E-02
      1477 MEMB     12       PNPI24   O12      OC30P   -0.570000       15.9994           0   0.00000     -0.301140E-02
      1478 MEMB     12       PNPI24   O11      OSLP    -0.570000       15.9994           0   0.00000     -0.301140E-02
      1479 MEMB     12       PNPI24   C1       CTL2    -0.800000E-01   12.0110           0   0.00000     -0.301140E-02
      1480 MEMB     12       PNPI24   HA       HAL2     0.900000E-01   1.00800           0   0.00000     -0.301140E-02
      1481 MEMB     12       PNPI24   HB       HAL2     0.900000E-01   1.00800           0   0.00000     -0.301140E-02
      1482 MEMB     12       PNPI24   C2       CTL1     0.170000       12.0110           0   0.00000     -0.301140E-02
      1483 MEMB     12       PNPI24   HS       HAL1     0.900000E-01   1.00800           0   0.00000     -0.301140E-02
      1484 MEMB     12       PNPI24   O21      OSL     -0.490000       15.9994           0   0.00000     -0.301140E-02
      1485 MEMB     12       PNPI24   C21      CL       0.900000       12.0110           0   0.00000     -0.301140E-02
      1486 MEMB     12       PNPI24   O22      OBL     -0.630000       15.9994           0   0.00000     -0.301140E-02
      1487 MEMB     12       PNPI24   C22      CTL2    -0.220000       12.0110           0   0.00000     -0.301140E-02
      1488 MEMB     12       PNPI24   H2R      HAL2     0.900000E-01   1.00800           0   0.00000     -0.301140E-02
      1489 MEMB     12       PNPI24   H2S      HAL2     0.900000E-01   1.00800           0   0.00000     -0.301140E-02
      1490 MEMB     12       PNPI24   C3       CTL2     0.800000E-01   12.0110           0   0.00000     -0.301140E-02
      1491 MEMB     12       PNPI24   HX       HAL2     0.900000E-01   1.00800           0   0.00000     -0.301140E-02
      1492 MEMB     12       PNPI24   HY       HAL2     0.900000E-01   1.00800           0   0.00000     -0.301140E-02
      1493 MEMB     12       PNPI24   O31      OSL     -0.490000       15.9994           0   0.00000     -0.301140E-02
      1494 MEMB     12       PNPI24   C31      CL       0.900000       12.0110           0   0.00000     -0.301140E-02
      1495 MEMB     12       PNPI24   O32      OBL     -0.630000       15.9994           0   0.00000     -0.301140E-02
      1496 MEMB     12       PNPI24   C32      CTL2    -0.220000       12.0110           0   0.00000     -0.301140E-02
      1497 MEMB     12       PNPI24   H2X      HAL2     0.900000E-01   1.00800           0   0.00000     -0.301140E-02
      1498 MEMB     12       PNPI24   H2Y      HAL2     0.900000E-01   1.00800           0   0.00000     -0.301140E-02
      1499 MEMB     12       PNPI24   C23      CTL2    -0.180000       12.0110           0   0.00000     -0.301140E-02
      1500 MEMB     12       PNPI24   H3R      HAL2     0.900000E-01   1.00800           0   0.00000     -0.301140E-02
      1501 MEMB     12       PNPI24   H3S      HAL2     0.900000E-01   1.00800           0   0.00000     -0.301140E-02
      1502 MEMB     12       PNPI24   C24      CTL2    -0.180000       12.0110           0   0.00000     -0.301140E-02
      1503 MEMB     12       PNPI24   H4R      HAL2     0.900000E-01   1.00800           0   0.00000     -0.301140E-02
      1504 MEMB     12       PNPI24   H4S      HAL2     0.900000E-01   1.00800           0   0.00000     -0.301140E-02
      1505 MEMB     12       PNPI24   C25      CTL2    -0.180000       12.0110           0   0.00000     -0.301140E-02
      1506 MEMB     12       PNPI24   H5R      HAL2     0.900000E-01   1.00800           0   0.00000     -0.301140E-02
      1507 MEMB     12       PNPI24   H5S      HAL2     0.900000E-01   1.00800           0   0.00000     -0.301140E-02
      1508 MEMB     12       PNPI24   C26      CTL2    -0.180000       12.0110           0   0.00000     -0.301140E-02
      1509 MEMB     12       PNPI24   H6R      HAL2     0.900000E-01   1.00800           0   0.00000     -0.301140E-02
      1510 MEMB     12       PNPI24   H6S      HAL2     0.900000E-01   1.00800           0   0.00000     -0.301140E-02
      1511 MEMB     12       PNPI24   C27      CTL2    -0.180000       12.0110           0   0.00000     -0.301140E-02
      1512 MEMB     12       PNPI24   H7R      HAL2     0.900000E-01   1.00800           0   0.00000     -0.301140E-02
      1513 MEMB     12       PNPI24   H7S      HAL2     0.900000E-01   1.00800           0   0.00000     -0.301140E-02
      1514 MEMB     12       PNPI24   C28      CTL2    -0.180000       12.0110           0   0.00000     -0.301140E-02
      1515 MEMB     12       PNPI24   H8R      HAL2     0.900000E-01   1.00800           0   0.00000     -0.301140E-02
      1516 MEMB     12       PNPI24   H8S      HAL2     0.900000E-01   1.00800           0   0.00000     -0.301140E-02
      1517 MEMB     12       PNPI24   C29      CEL1    -0.150000       12.0110           0   0.00000     -0.301140E-02
      1518 MEMB     12       PNPI24   H91      HEL1     0.150000       1.00800           0   0.00000     -0.301140E-02
      1519 MEMB     12       PNPI24   C210     CEL1    -0.150000       12.0110           0   0.00000     -0.301140E-02
      1520 MEMB     12       PNPI24   H101     HEL1     0.150000       1.00800           0   0.00000     -0.301140E-02
      1521 MEMB     12       PNPI24   C211     CTL2    -0.180000       12.0110           0   0.00000     -0.301140E-02
      1522 MEMB     12       PNPI24   H11R     HAL2     0.900000E-01   1.00800           0   0.00000     -0.301140E-02
      1523 MEMB     12       PNPI24   H11S     HAL2     0.900000E-01   1.00800           0   0.00000     -0.301140E-02
      1524 MEMB     12       PNPI24   C212     CEL1    -0.150000       12.0110           0   0.00000     -0.301140E-02
      1525 MEMB     12       PNPI24   H121     HEL1     0.150000       1.00800           0   0.00000     -0.301140E-02
      1526 MEMB     12       PNPI24   C213     CEL1    -0.150000       12.0110           0   0.00000     -0.301140E-02
      1527 MEMB     12       PNPI24   H131     HEL1     0.150000       1.00800           0   0.00000     -0.301140E-02
      1528 MEMB     12       PNPI24   C214     CTL2    -0.180000       12.0110           0   0.00000     -0.301140E-02
      1529 MEMB     12       PNPI24   H14R     HAL2     0.900000E-01   1.00800           0   0.00000     -0.301140E-02
      1530 MEMB     12       PNPI24   H14S     HAL2     0.900000E-01   1.00800           0   0.00000     -0.301140E-02
      1531 MEMB     12       PNPI24   C215     CEL1    -0.150000       12.0110           0   0.00000     -0.301140E-02
      1532 MEMB     12       PNPI24   H151     HEL1     0.150000       1.00800           0   0.00000     -0.301140E-02
      1533 MEMB     12       PNPI24   C216     CEL1    -0.150000       12.0110           0   0.00000     -0.301140E-02
      1534 MEMB     12       PNPI24   H161     HEL1     0.150000       1.00800           0   0.00000     -0.301140E-02
      1535 MEMB     12       PNPI24   C217     CTL2    -0.180000       12.0110           0   0.00000     -0.301140E-02
      1536 MEMB     12       PNPI24   H17R     HAL2     0.900000E-01   1.00800           0   0.00000     -0.301140E-02
      1537 MEMB     12       PNPI24   H17S     HAL2     0.900000E-01   1.00800           0   0.00000     -0.301140E-02
      1538 MEMB     12       PNPI24   C218     CTL3    -0.270000       12.0110           0   0.00000     -0.301140E-02
      1539 MEMB     12       PNPI24   H18R     HAL3     0.900000E-01   1.00800           0   0.00000     -0.301140E-02
      1540 MEMB     12       PNPI24   H18S     HAL3     0.900000E-01   1.00800           0   0.00000     -0.301140E-02
      1541 MEMB     12       PNPI24   H18T     HAL3     0.900000E-01   1.00800           0   0.00000     -0.301140E-02
      1542 MEMB     12       PNPI24   C33      CTL2    -0.180000       12.0110           0   0.00000     -0.301140E-02
      1543 MEMB     12       PNPI24   H3X      HAL2     0.900000E-01   1.00800           0   0.00000     -0.301140E-02
      1544 MEMB     12       PNPI24   H3Y      HAL2     0.900000E-01   1.00800           0   0.00000     -0.301140E-02
      1545 MEMB     12       PNPI24   C34      CTL2    -0.180000       12.0110           0   0.00000     -0.301140E-02
      1546 MEMB     12       PNPI24   H4X      HAL2     0.900000E-01   1.00800           0   0.00000     -0.301140E-02
      1547 MEMB     12       PNPI24   H4Y      HAL2     0.900000E-01   1.00800           0   0.00000     -0.301140E-02
      1548 MEMB     12       PNPI24   C35      CTL2    -0.180000       12.0110           0   0.00000     -0.301140E-02
      1549 MEMB     12       PNPI24   H5X      HAL2     0.900000E-01   1.00800           0   0.00000     -0.301140E-02
      1550 MEMB     12       PNPI24   H5Y      HAL2     0.900000E-01   1.00800           0   0.00000     -0.301140E-02
      1551 MEMB     12       PNPI24   C36      CTL2    -0.180000       12.0110           0   0.00000     -0.301140E-02
      1552 MEMB     12       PNPI24   H6X      HAL2     0.900000E-01   1.00800           0   0.00000     -0.301140E-02
      1553 MEMB     12       PNPI24   H6Y      HAL2     0.900000E-01   1.00800           0   0.00000     -0.301140E-02
      1554 MEMB     12       PNPI24   C37      CTL2    -0.180000       12.0110           0   0.00000     -0.301140E-02
      1555 MEMB     12       PNPI24   H7X      HAL2     0.900000E-01   1.00800           0   0.00000     -0.301140E-02
      1556 MEMB     12       PNPI24   H7Y      HAL2     0.900000E-01   1.00800           0   0.00000     -0.301140E-02
      1557 MEMB     12       PNPI24   C38      CTL2    -0.180000       12.0110           0   0.00000     -0.301140E-02
      1558 MEMB     12       PNPI24   H8X      HAL2     0.900000E-01   1.00800           0   0.00000     -0.301140E-02
      1559 MEMB     12       PNPI24   H8Y      HAL2     0.900000E-01   1.00800           0   0.00000     -0.301140E-02
      1560 MEMB     12       PNPI24   C39      CTL2    -0.180000       12.0110           0   0.00000     -0.301140E-02
      1561 MEMB     12       PNPI24   H9X      HAL2     0.900000E-01   1.00800           0   0.00000     -0.301140E-02
      1562 MEMB     12       PNPI24   H9Y      HAL2     0.900000E-01   1.00800           0   0.00000     -0.301140E-02
      1563 MEMB     12       PNPI24   C310     CTL2    -0.180000       12.0110           0   0.00000     -0.301140E-02
      1564 MEMB     12       PNPI24   H10X     HAL2     0.900000E-01   1.00800           0   0.00000     -0.301140E-02
      1565 MEMB     12       PNPI24   H10Y     HAL2     0.900000E-01   1.00800           0   0.00000     -0.301140E-02
      1566 MEMB     12       PNPI24   C311     CTL2    -0.180000       12.0110           0   0.00000     -0.301140E-02
      1567 MEMB     12       PNPI24   H11X     HAL2     0.900000E-01   1.00800           0   0.00000     -0.301140E-02
      1568 MEMB     12       PNPI24   H11Y     HAL2     0.900000E-01   1.00800           0   0.00000     -0.301140E-02
      1569 MEMB     12       PNPI24   C312     CTL2    -0.180000       12.0110           0   0.00000     -0.301140E-02
      1570 MEMB     12       PNPI24   H12X     HAL2     0.900000E-01   1.00800           0   0.00000     -0.301140E-02
      1571 MEMB     12       PNPI24   H12Y     HAL2     0.900000E-01   1.00800           0   0.00000     -0.301140E-02
      1572 MEMB     12       PNPI24   C313     CTL2    -0.180000       12.0110           0   0.00000     -0.301140E-02
      1573 MEMB     12       PNPI24   H13X     HAL2     0.900000E-01   1.00800           0   0.00000     -0.301140E-02
      1574 MEMB     12       PNPI24   H13Y     HAL2     0.900000E-01   1.00800           0   0.00000     -0.301140E-02
      1575 MEMB     12       PNPI24   C314     CTL2    -0.180000       12.0110           0   0.00000     -0.301140E-02
      1576 MEMB     12       PNPI24   H14X     HAL2     0.900000E-01   1.00800           0   0.00000     -0.301140E-02
      1577 MEMB     12       PNPI24   H14Y     HAL2     0.900000E-01   1.00800           0   0.00000     -0.301140E-02
      1578 MEMB     12       PNPI24   C315     CTL2    -0.180000       12.0110           0   0.00000     -0.301140E-02
      1579 MEMB     12       PNPI24   H15X     HAL2     0.900000E-01   1.00800           0   0.00000     -0.301140E-02
      1580 MEMB     12       PNPI24   H15Y     HAL2     0.900000E-01   1.00800           0   0.00000     -0.301140E-02
      1581 MEMB     12       PNPI24   C316     CTL3    -0.270000       12.0110           0   0.00000     -0.301140E-02
      1582 MEMB     12       PNPI24   H16X     HAL3     0.900000E-01   1.00800           0   0.00000     -0.301140E-02
      1583 MEMB     12       PNPI24   H16Y     HAL3     0.900000E-01   1.00800           0   0.00000     -0.301140E-02
      1584 MEMB     12       PNPI24   H16Z     HAL3     0.900000E-01   1.00800           0   0.00000     -0.301140E-02
      1585 MEMB     13       POPC     N        NTL     -0.600000       14.0070           0   0.00000     -0.301140E-02
      1586 MEMB     13       POPC     C12      CTL2    -0.100000       12.0110           0   0.00000     -0.301140E-02
      1587 MEMB     13       POPC     H12A     HL       0.250000       1.00800           0   0.00000     -0.301140E-02
      1588 MEMB     13       POPC     H12B     HL       0.250000       1.00800           0   0.00000     -0.301140E-02
      1589 MEMB     13       POPC     C13      CTL5    -0.350000       12.0110           0   0.00000     -0.301140E-02
      1590 MEMB     13       POPC     H13A     HL       0.250000       1.00800           0   0.00000     -0.301140E-02
      1591 MEMB     13       POPC     H13B     HL       0.250000       1.00800           0   0.00000     -0.301140E-02
      1592 MEMB     13       POPC     H13C     HL       0.250000       1.00800           0   0.00000     -0.301140E-02
      1593 MEMB     13       POPC     C14      CTL5    -0.350000       12.0110           0   0.00000     -0.301140E-02
      1594 MEMB     13       POPC     H14A     HL       0.250000       1.00800           0   0.00000     -0.301140E-02
      1595 MEMB     13       POPC     H14B     HL       0.250000       1.00800           0   0.00000     -0.301140E-02
      1596 MEMB     13       POPC     H14C     HL       0.250000       1.00800           0   0.00000     -0.301140E-02
      1597 MEMB     13       POPC     C15      CTL5    -0.350000       12.0110           0   0.00000     -0.301140E-02
      1598 MEMB     13       POPC     H15A     HL       0.250000       1.00800           0   0.00000     -0.301140E-02
      1599 MEMB     13       POPC     H15B     HL       0.250000       1.00800           0   0.00000     -0.301140E-02
      1600 MEMB     13       POPC     H15C     HL       0.250000       1.00800           0   0.00000     -0.301140E-02
      1601 MEMB     13       POPC     C11      CTL2    -0.800000E-01   12.0110           0   0.00000     -0.301140E-02
      1602 MEMB     13       POPC     H11A     HAL2     0.900000E-01   1.00800           0   0.00000     -0.301140E-02
      1603 MEMB     13       POPC     H11B     HAL2     0.900000E-01   1.00800           0   0.00000     -0.301140E-02
      1604 MEMB     13       POPC     P        PL        1.50000       30.9740           0   0.00000     -0.301140E-02
      1605 MEMB     13       POPC     O13      O2L     -0.780000       15.9994           0   0.00000     -0.301140E-02
      1606 MEMB     13       POPC     O14      O2L     -0.780000       15.9994           0   0.00000     -0.301140E-02
      1607 MEMB     13       POPC     O12      OSLP    -0.570000       15.9994           0   0.00000     -0.301140E-02
      1608 MEMB     13       POPC     O11      OSLP    -0.570000       15.9994           0   0.00000     -0.301140E-02
      1609 MEMB     13       POPC     C1       CTL2    -0.800000E-01   12.0110           0   0.00000     -0.301140E-02
      1610 MEMB     13       POPC     HA       HAL2     0.900000E-01   1.00800           0   0.00000     -0.301140E-02
      1611 MEMB     13       POPC     HB       HAL2     0.900000E-01   1.00800           0   0.00000     -0.301140E-02
      1612 MEMB     13       POPC     C2       CTL1     0.170000       12.0110           0   0.00000     -0.301140E-02
      1613 MEMB     13       POPC     HS       HAL1     0.900000E-01   1.00800           0   0.00000     -0.301140E-02
      1614 MEMB     13       POPC     O21      OSL     -0.490000       15.9994           0   0.00000     -0.301140E-02
      1615 MEMB     13       POPC     C21      CL       0.900000       12.0110           0   0.00000     -0.301140E-02
      1616 MEMB     13       POPC     O22      OBL     -0.630000       15.9994           0   0.00000     -0.301140E-02
      1617 MEMB     13       POPC     C22      CTL2    -0.220000       12.0110           0   0.00000     -0.301140E-02
      1618 MEMB     13       POPC     H2R      HAL2     0.900000E-01   1.00800           0   0.00000     -0.301140E-02
      1619 MEMB     13       POPC     H2S      HAL2     0.900000E-01   1.00800           0   0.00000     -0.301140E-02
      1620 MEMB     13       POPC     C3       CTL2     0.800000E-01   12.0110           0   0.00000     -0.301140E-02
      1621 MEMB     13       POPC     HX       HAL2     0.900000E-01   1.00800           0   0.00000     -0.301140E-02
      1622 MEMB     13       POPC     HY       HAL2     0.900000E-01   1.00800           0   0.00000     -0.301140E-02
      1623 MEMB     13       POPC     O31      OSL     -0.490000       15.9994           0   0.00000     -0.301140E-02
      1624 MEMB     13       POPC     C31      CL       0.900000       12.0110           0   0.00000     -0.301140E-02
      1625 MEMB     13       POPC     O32      OBL     -0.630000       15.9994           0   0.00000     -0.301140E-02
      1626 MEMB     13       POPC     C32      CTL2    -0.220000       12.0110           0   0.00000     -0.301140E-02
      1627 MEMB     13       POPC     H2X      HAL2     0.900000E-01   1.00800           0   0.00000     -0.301140E-02
      1628 MEMB     13       POPC     H2Y      HAL2     0.900000E-01   1.00800           0   0.00000     -0.301140E-02
      1629 MEMB     13       POPC     C23      CTL2    -0.180000       12.0110           0   0.00000     -0.301140E-02
      1630 MEMB     13       POPC     H3R      HAL2     0.900000E-01   1.00800           0   0.00000     -0.301140E-02
      1631 MEMB     13       POPC     H3S      HAL2     0.900000E-01   1.00800           0   0.00000     -0.301140E-02
      1632 MEMB     13       POPC     C24      CTL2    -0.180000       12.0110           0   0.00000     -0.301140E-02
      1633 MEMB     13       POPC     H4R      HAL2     0.900000E-01   1.00800           0   0.00000     -0.301140E-02
      1634 MEMB     13       POPC     H4S      HAL2     0.900000E-01   1.00800           0   0.00000     -0.301140E-02
      1635 MEMB     13       POPC     C25      CTL2    -0.180000       12.0110           0   0.00000     -0.301140E-02
      1636 MEMB     13       POPC     H5R      HAL2     0.900000E-01   1.00800           0   0.00000     -0.301140E-02
      1637 MEMB     13       POPC     H5S      HAL2     0.900000E-01   1.00800           0   0.00000     -0.301140E-02
      1638 MEMB     13       POPC     C26      CTL2    -0.180000       12.0110           0   0.00000     -0.301140E-02
      1639 MEMB     13       POPC     H6R      HAL2     0.900000E-01   1.00800           0   0.00000     -0.301140E-02
      1640 MEMB     13       POPC     H6S      HAL2     0.900000E-01   1.00800           0   0.00000     -0.301140E-02
      1641 MEMB     13       POPC     C27      CTL2    -0.180000       12.0110           0   0.00000     -0.301140E-02
      1642 MEMB     13       POPC     H7R      HAL2     0.900000E-01   1.00800           0   0.00000     -0.301140E-02
      1643 MEMB     13       POPC     H7S      HAL2     0.900000E-01   1.00800           0   0.00000     -0.301140E-02
      1644 MEMB     13       POPC     C28      CTL2    -0.180000       12.0110           0   0.00000     -0.301140E-02
      1645 MEMB     13       POPC     H8R      HAL2     0.900000E-01   1.00800           0   0.00000     -0.301140E-02
      1646 MEMB     13       POPC     H8S      HAL2     0.900000E-01   1.00800           0   0.00000     -0.301140E-02
      1647 MEMB     13       POPC     C29      CEL1    -0.150000       12.0110           0   0.00000     -0.301140E-02
      1648 MEMB     13       POPC     H91      HEL1     0.150000       1.00800           0   0.00000     -0.301140E-02
      1649 MEMB     13       POPC     C210     CEL1    -0.150000       12.0110           0   0.00000     -0.301140E-02
      1650 MEMB     13       POPC     H101     HEL1     0.150000       1.00800           0   0.00000     -0.301140E-02
      1651 MEMB     13       POPC     C211     CTL2    -0.180000       12.0110           0   0.00000     -0.301140E-02
      1652 MEMB     13       POPC     H11R     HAL2     0.900000E-01   1.00800           0   0.00000     -0.301140E-02
      1653 MEMB     13       POPC     H11S     HAL2     0.900000E-01   1.00800           0   0.00000     -0.301140E-02
      1654 MEMB     13       POPC     C212     CTL2    -0.180000       12.0110           0   0.00000     -0.301140E-02
      1655 MEMB     13       POPC     H12R     HAL2     0.900000E-01   1.00800           0   0.00000     -0.301140E-02
      1656 MEMB     13       POPC     H12S     HAL2     0.900000E-01   1.00800           0   0.00000     -0.301140E-02
      1657 MEMB     13       POPC     C213     CTL2    -0.180000       12.0110           0   0.00000     -0.301140E-02
      1658 MEMB     13       POPC     H13R     HAL2     0.900000E-01   1.00800           0   0.00000     -0.301140E-02
      1659 MEMB     13       POPC     H13S     HAL2     0.900000E-01   1.00800           0   0.00000     -0.301140E-02
      1660 MEMB     13       POPC     C214     CTL2    -0.180000       12.0110           0   0.00000     -0.301140E-02
      1661 MEMB     13       POPC     H14R     HAL2     0.900000E-01   1.00800           0   0.00000     -0.301140E-02
      1662 MEMB     13       POPC     H14S     HAL2     0.900000E-01   1.00800           0   0.00000     -0.301140E-02
      1663 MEMB     13       POPC     C215     CTL2    -0.180000       12.0110           0   0.00000     -0.301140E-02
      1664 MEMB     13       POPC     H15R     HAL2     0.900000E-01   1.00800           0   0.00000     -0.301140E-02
      1665 MEMB     13       POPC     H15S     HAL2     0.900000E-01   1.00800           0   0.00000     -0.301140E-02
      1666 MEMB     13       POPC     C216     CTL2    -0.180000       12.0110           0   0.00000     -0.301140E-02
      1667 MEMB     13       POPC     H16R     HAL2     0.900000E-01   1.00800           0   0.00000     -0.301140E-02
      1668 MEMB     13       POPC     H16S     HAL2     0.900000E-01   1.00800           0   0.00000     -0.301140E-02
      1669 MEMB     13       POPC     C217     CTL2    -0.180000       12.0110           0   0.00000     -0.301140E-02
      1670 MEMB     13       POPC     H17R     HAL2     0.900000E-01   1.00800           0   0.00000     -0.301140E-02
      1671 MEMB     13       POPC     H17S     HAL2     0.900000E-01   1.00800           0   0.00000     -0.301140E-02
      1672 MEMB     13       POPC     C218     CTL3    -0.270000       12.0110           0   0.00000     -0.301140E-02
      1673 MEMB     13       POPC     H18R     HAL3     0.900000E-01   1.00800           0   0.00000     -0.301140E-02
      1674 MEMB     13       POPC     H18S     HAL3     0.900000E-01   1.00800           0   0.00000     -0.301140E-02
      1675 MEMB     13       POPC     H18T     HAL3     0.900000E-01   1.00800           0   0.00000     -0.301140E-02
      1676 MEMB     13       POPC     C33      CTL2    -0.180000       12.0110           0   0.00000     -0.301140E-02
      1677 MEMB     13       POPC     H3X      HAL2     0.900000E-01   1.00800           0   0.00000     -0.301140E-02
      1678 MEMB     13       POPC     H3Y      HAL2     0.900000E-01   1.00800           0   0.00000     -0.301140E-02
      1679 MEMB     13       POPC     C34      CTL2    -0.180000       12.0110           0   0.00000     -0.301140E-02
      1680 MEMB     13       POPC     H4X      HAL2     0.900000E-01   1.00800           0   0.00000     -0.301140E-02
      1681 MEMB     13       POPC     H4Y      HAL2     0.900000E-01   1.00800           0   0.00000     -0.301140E-02
      1682 MEMB     13       POPC     C35      CTL2    -0.180000       12.0110           0   0.00000     -0.301140E-02
      1683 MEMB     13       POPC     H5X      HAL2     0.900000E-01   1.00800           0   0.00000     -0.301140E-02
      1684 MEMB     13       POPC     H5Y      HAL2     0.900000E-01   1.00800           0   0.00000     -0.301140E-02
      1685 MEMB     13       POPC     C36      CTL2    -0.180000       12.0110           0   0.00000     -0.301140E-02
      1686 MEMB     13       POPC     H6X      HAL2     0.900000E-01   1.00800           0   0.00000     -0.301140E-02
      1687 MEMB     13       POPC     H6Y      HAL2     0.900000E-01   1.00800           0   0.00000     -0.301140E-02
      1688 MEMB     13       POPC     C37      CTL2    -0.180000       12.0110           0   0.00000     -0.301140E-02
      1689 MEMB     13       POPC     H7X      HAL2     0.900000E-01   1.00800           0   0.00000     -0.301140E-02
      1690 MEMB     13       POPC     H7Y      HAL2     0.900000E-01   1.00800           0   0.00000     -0.301140E-02
      1691 MEMB     13       POPC     C38      CTL2    -0.180000       12.0110           0   0.00000     -0.301140E-02
      1692 MEMB     13       POPC     H8X      HAL2     0.900000E-01   1.00800           0   0.00000     -0.301140E-02
      1693 MEMB     13       POPC     H8Y      HAL2     0.900000E-01   1.00800           0   0.00000     -0.301140E-02
      1694 MEMB     13       POPC     C39      CTL2    -0.180000       12.0110           0   0.00000     -0.301140E-02
      1695 MEMB     13       POPC     H9X      HAL2     0.900000E-01   1.00800           0   0.00000     -0.301140E-02
      1696 MEMB     13       POPC     H9Y      HAL2     0.900000E-01   1.00800           0   0.00000     -0.301140E-02
      1697 MEMB     13       POPC     C310     CTL2    -0.180000       12.0110           0   0.00000     -0.301140E-02
      1698 MEMB     13       POPC     H10X     HAL2     0.900000E-01   1.00800           0   0.00000     -0.301140E-02
      1699 MEMB     13       POPC     H10Y     HAL2     0.900000E-01   1.00800           0   0.00000     -0.301140E-02
      1700 MEMB     13       POPC     C311     CTL2    -0.180000       12.0110           0   0.00000     -0.301140E-02
      1701 MEMB     13       POPC     H11X     HAL2     0.900000E-01   1.00800           0   0.00000     -0.301140E-02
      1702 MEMB     13       POPC     H11Y     HAL2     0.900000E-01   1.00800           0   0.00000     -0.301140E-02
      1703 MEMB     13       POPC     C312     CTL2    -0.180000       12.0110           0   0.00000     -0.301140E-02
      1704 MEMB     13       POPC     H12X     HAL2     0.900000E-01   1.00800           0   0.00000     -0.301140E-02
      1705 MEMB     13       POPC     H12Y     HAL2     0.900000E-01   1.00800           0   0.00000     -0.301140E-02
      1706 MEMB     13       POPC     C313     CTL2    -0.180000       12.0110           0   0.00000     -0.301140E-02
      1707 MEMB     13       POPC     H13X     HAL2     0.900000E-01   1.00800           0   0.00000     -0.301140E-02
      1708 MEMB     13       POPC     H13Y     HAL2     0.900000E-01   1.00800           0   0.00000     -0.301140E-02
      1709 MEMB     13       POPC     C314     CTL2    -0.180000       12.0110           0   0.00000     -0.301140E-02
      1710 MEMB     13       POPC     H14X     HAL2     0.900000E-01   1.00800           0   0.00000     -0.301140E-02
      1711 MEMB     13       POPC     H14Y     HAL2     0.900000E-01   1.00800           0   0.00000     -0.301140E-02
      1712 MEMB     13       POPC     C315     CTL2    -0.180000       12.0110           0   0.00000     -0.301140E-02
      1713 MEMB     13       POPC     H15X     HAL2     0.900000E-01   1.00800           0   0.00000     -0.301140E-02
      1714 MEMB     13       POPC     H15Y     HAL2     0.900000E-01   1.00800           0   0.00000     -0.301140E-02
      1715 MEMB     13       POPC     C316     CTL3    -0.270000       12.0110           0   0.00000     -0.301140E-02
      1716 MEMB     13       POPC     H16X     HAL3     0.900000E-01   1.00800           0   0.00000     -0.301140E-02
      1717 MEMB     13       POPC     H16Y     HAL3     0.900000E-01   1.00800           0   0.00000     -0.301140E-02
      1718 MEMB     13       POPC     H16Z     HAL3     0.900000E-01   1.00800           0   0.00000     -0.301140E-02
      1719 MEMB     14       POPC     N        NTL     -0.600000       14.0070           0   0.00000     -0.301140E-02
      1720 MEMB     14       POPC     C12      CTL2    -0.100000       12.0110           0   0.00000     -0.301140E-02
      1721 MEMB     14       POPC     H12A     HL       0.250000       1.00800           0   0.00000     -0.301140E-02
      1722 MEMB     14       POPC     H12B     HL       0.250000       1.00800           0   0.00000     -0.301140E-02
      1723 MEMB     14       POPC     C13      CTL5    -0.350000       12.0110           0   0.00000     -0.301140E-02
      1724 MEMB     14       POPC     H13A     HL       0.250000       1.00800           0   0.00000     -0.301140E-02
      1725 MEMB     14       POPC     H13B     HL       0.250000       1.00800           0   0.00000     -0.301140E-02
      1726 MEMB     14       POPC     H13C     HL       0.250000       1.00800           0   0.00000     -0.301140E-02
      1727 MEMB     14       POPC     C14      CTL5    -0.350000       12.0110           0   0.00000     -0.301140E-02
      1728 MEMB     14       POPC     H14A     HL       0.250000       1.00800           0   0.00000     -0.301140E-02
      1729 MEMB     14       POPC     H14B     HL       0.250000       1.00800           0   0.00000     -0.301140E-02
      1730 MEMB     14       POPC     H14C     HL       0.250000       1.00800           0   0.00000     -0.301140E-02
      1731 MEMB     14       POPC     C15      CTL5    -0.350000       12.0110           0   0.00000     -0.301140E-02
      1732 MEMB     14       POPC     H15A     HL       0.250000       1.00800           0   0.00000     -0.301140E-02
      1733 MEMB     14       POPC     H15B     HL       0.250000       1.00800           0   0.00000     -0.301140E-02
      1734 MEMB     14       POPC     H15C     HL       0.250000       1.00800           0   0.00000     -0.301140E-02
      1735 MEMB     14       POPC     C11      CTL2    -0.800000E-01   12.0110           0   0.00000     -0.301140E-02
      1736 MEMB     14       POPC     H11A     HAL2     0.900000E-01   1.00800           0   0.00000     -0.301140E-02
      1737 MEMB     14       POPC     H11B     HAL2     0.900000E-01   1.00800           0   0.00000     -0.301140E-02
      1738 MEMB     14       POPC     P        PL        1.50000       30.9740           0   0.00000     -0.301140E-02
      1739 MEMB     14       POPC     O13      O2L     -0.780000       15.9994           0   0.00000     -0.301140E-02
      1740 MEMB     14       POPC     O14      O2L     -0.780000       15.9994           0   0.00000     -0.301140E-02
      1741 MEMB     14       POPC     O12      OSLP    -0.570000       15.9994           0   0.00000     -0.301140E-02
      1742 MEMB     14       POPC     O11      OSLP    -0.570000       15.9994           0   0.00000     -0.301140E-02
      1743 MEMB     14       POPC     C1       CTL2    -0.800000E-01   12.0110           0   0.00000     -0.301140E-02
      1744 MEMB     14       POPC     HA       HAL2     0.900000E-01   1.00800           0   0.00000     -0.301140E-02
      1745 MEMB     14       POPC     HB       HAL2     0.900000E-01   1.00800           0   0.00000     -0.301140E-02
      1746 MEMB     14       POPC     C2       CTL1     0.170000       12.0110           0   0.00000     -0.301140E-02
      1747 MEMB     14       POPC     HS       HAL1     0.900000E-01   1.00800           0   0.00000     -0.301140E-02
      1748 MEMB     14       POPC     O21      OSL     -0.490000       15.9994           0   0.00000     -0.301140E-02
      1749 MEMB     14       POPC     C21      CL       0.900000       12.0110           0   0.00000     -0.301140E-02
      1750 MEMB     14       POPC     O22      OBL     -0.630000       15.9994           0   0.00000     -0.301140E-02
      1751 MEMB     14       POPC     C22      CTL2    -0.220000       12.0110           0   0.00000     -0.301140E-02
      1752 MEMB     14       POPC     H2R      HAL2     0.900000E-01   1.00800           0   0.00000     -0.301140E-02
      1753 MEMB     14       POPC     H2S      HAL2     0.900000E-01   1.00800           0   0.00000     -0.301140E-02
      1754 MEMB     14       POPC     C3       CTL2     0.800000E-01   12.0110           0   0.00000     -0.301140E-02
      1755 MEMB     14       POPC     HX       HAL2     0.900000E-01   1.00800           0   0.00000     -0.301140E-02
      1756 MEMB     14       POPC     HY       HAL2     0.900000E-01   1.00800           0   0.00000     -0.301140E-02
      1757 MEMB     14       POPC     O31      OSL     -0.490000       15.9994           0   0.00000     -0.301140E-02
      1758 MEMB     14       POPC     C31      CL       0.900000       12.0110           0   0.00000     -0.301140E-02
      1759 MEMB     14       POPC     O32      OBL     -0.630000       15.9994           0   0.00000     -0.301140E-02
      1760 MEMB     14       POPC     C32      CTL2    -0.220000       12.0110           0   0.00000     -0.301140E-02
      1761 MEMB     14       POPC     H2X      HAL2     0.900000E-01   1.00800           0   0.00000     -0.301140E-02
      1762 MEMB     14       POPC     H2Y      HAL2     0.900000E-01   1.00800           0   0.00000     -0.301140E-02
      1763 MEMB     14       POPC     C23      CTL2    -0.180000       12.0110           0   0.00000     -0.301140E-02
      1764 MEMB     14       POPC     H3R      HAL2     0.900000E-01   1.00800           0   0.00000     -0.301140E-02
      1765 MEMB     14       POPC     H3S      HAL2     0.900000E-01   1.00800           0   0.00000     -0.301140E-02
      1766 MEMB     14       POPC     C24      CTL2    -0.180000       12.0110           0   0.00000     -0.301140E-02
      1767 MEMB     14       POPC     H4R      HAL2     0.900000E-01   1.00800           0   0.00000     -0.301140E-02
      1768 MEMB     14       POPC     H4S      HAL2     0.900000E-01   1.00800           0   0.00000     -0.301140E-02
      1769 MEMB     14       POPC     C25      CTL2    -0.180000       12.0110           0   0.00000     -0.301140E-02
      1770 MEMB     14       POPC     H5R      HAL2     0.900000E-01   1.00800           0   0.00000     -0.301140E-02
      1771 MEMB     14       POPC     H5S      HAL2     0.900000E-01   1.00800           0   0.00000     -0.301140E-02
      1772 MEMB     14       POPC     C26      CTL2    -0.180000       12.0110           0   0.00000     -0.301140E-02
      1773 MEMB     14       POPC     H6R      HAL2     0.900000E-01   1.00800           0   0.00000     -0.301140E-02
      1774 MEMB     14       POPC     H6S      HAL2     0.900000E-01   1.00800           0   0.00000     -0.301140E-02
      1775 MEMB     14       POPC     C27      CTL2    -0.180000       12.0110           0   0.00000     -0.301140E-02
      1776 MEMB     14       POPC     H7R      HAL2     0.900000E-01   1.00800           0   0.00000     -0.301140E-02
      1777 MEMB     14       POPC     H7S      HAL2     0.900000E-01   1.00800           0   0.00000     -0.301140E-02
      1778 MEMB     14       POPC     C28      CTL2    -0.180000       12.0110           0   0.00000     -0.301140E-02
      1779 MEMB     14       POPC     H8R      HAL2     0.900000E-01   1.00800           0   0.00000     -0.301140E-02
      1780 MEMB     14       POPC     H8S      HAL2     0.900000E-01   1.00800           0   0.00000     -0.301140E-02
      1781 MEMB     14       POPC     C29      CEL1    -0.150000       12.0110           0   0.00000     -0.301140E-02
      1782 MEMB     14       POPC     H91      HEL1     0.150000       1.00800           0   0.00000     -0.301140E-02
      1783 MEMB     14       POPC     C210     CEL1    -0.150000       12.0110           0   0.00000     -0.301140E-02
      1784 MEMB     14       POPC     H101     HEL1     0.150000       1.00800           0   0.00000     -0.301140E-02
      1785 MEMB     14       POPC     C211     CTL2    -0.180000       12.0110           0   0.00000     -0.301140E-02
      1786 MEMB     14       POPC     H11R     HAL2     0.900000E-01   1.00800           0   0.00000     -0.301140E-02
      1787 MEMB     14       POPC     H11S     HAL2     0.900000E-01   1.00800           0   0.00000     -0.301140E-02
      1788 MEMB     14       POPC     C212     CTL2    -0.180000       12.0110           0   0.00000     -0.301140E-02
      1789 MEMB     14       POPC     H12R     HAL2     0.900000E-01   1.00800           0   0.00000     -0.301140E-02
      1790 MEMB     14       POPC     H12S     HAL2     0.900000E-01   1.00800           0   0.00000     -0.301140E-02
      1791 MEMB     14       POPC     C213     CTL2    -0.180000       12.0110           0   0.00000     -0.301140E-02
      1792 MEMB     14       POPC     H13R     HAL2     0.900000E-01   1.00800           0   0.00000     -0.301140E-02
      1793 MEMB     14       POPC     H13S     HAL2     0.900000E-01   1.00800           0   0.00000     -0.301140E-02
      1794 MEMB     14       POPC     C214     CTL2    -0.180000       12.0110           0   0.00000     -0.301140E-02
      1795 MEMB     14       POPC     H14R     HAL2     0.900000E-01   1.00800           0   0.00000     -0.301140E-02
      1796 MEMB     14       POPC     H14S     HAL2     0.900000E-01   1.00800           0   0.00000     -0.301140E-02
      1797 MEMB     14       POPC     C215     CTL2    -0.180000       12.0110           0   0.00000     -0.301140E-02
      1798 MEMB     14       POPC     H15R     HAL2     0.900000E-01   1.00800           0   0.00000     -0.301140E-02
      1799 MEMB     14       POPC     H15S     HAL2     0.900000E-01   1.00800           0   0.00000     -0.301140E-02
      1800 MEMB     14       POPC     C216     CTL2    -0.180000       12.0110           0   0.00000     -0.301140E-02
      1801 MEMB     14       POPC     H16R     HAL2     0.900000E-01   1.00800           0   0.00000     -0.301140E-02
      1802 MEMB     14       POPC     H16S     HAL2     0.900000E-01   1.00800           0   0.00000     -0.301140E-02
      1803 MEMB     14       POPC     C217     CTL2    -0.180000       12.0110           0   0.00000     -0.301140E-02
      1804 MEMB     14       POPC     H17R     HAL2     0.900000E-01   1.00800           0   0.00000     -0.301140E-02
      1805 MEMB     14       POPC     H17S     HAL2     0.900000E-01   1.00800           0   0.00000     -0.301140E-02
      1806 MEMB     14       POPC     C218     CTL3    -0.270000       12.0110           0   0.00000     -0.301140E-02
      1807 MEMB     14       POPC     H18R     HAL3     0.900000E-01   1.00800           0   0.00000     -0.301140E-02
      1808 MEMB     14       POPC     H18S     HAL3     0.900000E-01   1.00800           0   0.00000     -0.301140E-02
      1809 MEMB     14       POPC     H18T     HAL3     0.900000E-01   1.00800           0   0.00000     -0.301140E-02
      1810 MEMB     14       POPC     C33      CTL2    -0.180000       12.0110           0   0.00000     -0.301140E-02
      1811 MEMB     14       POPC     H3X      HAL2     0.900000E-01   1.00800           0   0.00000     -0.301140E-02
      1812 MEMB     14       POPC     H3Y      HAL2     0.900000E-01   1.00800           0   0.00000     -0.301140E-02
      1813 MEMB     14       POPC     C34      CTL2    -0.180000       12.0110           0   0.00000     -0.301140E-02
      1814 MEMB     14       POPC     H4X      HAL2     0.900000E-01   1.00800           0   0.00000     -0.301140E-02
      1815 MEMB     14       POPC     H4Y      HAL2     0.900000E-01   1.00800           0   0.00000     -0.301140E-02
      1816 MEMB     14       POPC     C35      CTL2    -0.180000       12.0110           0   0.00000     -0.301140E-02
      1817 MEMB     14       POPC     H5X      HAL2     0.900000E-01   1.00800           0   0.00000     -0.301140E-02
      1818 MEMB     14       POPC     H5Y      HAL2     0.900000E-01   1.00800           0   0.00000     -0.301140E-02
      1819 MEMB     14       POPC     C36      CTL2    -0.180000       12.0110           0   0.00000     -0.301140E-02
      1820 MEMB     14       POPC     H6X      HAL2     0.900000E-01   1.00800           0   0.00000     -0.301140E-02
      1821 MEMB     14       POPC     H6Y      HAL2     0.900000E-01   1.00800           0   0.00000     -0.301140E-02
      1822 MEMB     14       POPC     C37      CTL2    -0.180000       12.0110           0   0.00000     -0.301140E-02
      1823 MEMB     14       POPC     H7X      HAL2     0.900000E-01   1.00800           0   0.00000     -0.301140E-02
      1824 MEMB     14       POPC     H7Y      HAL2     0.900000E-01   1.00800           0   0.00000     -0.301140E-02
      1825 MEMB     14       POPC     C38      CTL2    -0.180000       12.0110           0   0.00000     -0.301140E-02
      1826 MEMB     14       POPC     H8X      HAL2     0.900000E-01   1.00800           0   0.00000     -0.301140E-02
      1827 MEMB     14       POPC     H8Y      HAL2     0.900000E-01   1.00800           0   0.00000     -0.301140E-02
      1828 MEMB     14       POPC     C39      CTL2    -0.180000       12.0110           0   0.00000     -0.301140E-02
      1829 MEMB     14       POPC     H9X      HAL2     0.900000E-01   1.00800           0   0.00000     -0.301140E-02
      1830 MEMB     14       POPC     H9Y      HAL2     0.900000E-01   1.00800           0   0.00000     -0.301140E-02
      1831 MEMB     14       POPC     C310     CTL2    -0.180000       12.0110           0   0.00000     -0.301140E-02
      1832 MEMB     14       POPC     H10X     HAL2     0.900000E-01   1.00800           0   0.00000     -0.301140E-02
      1833 MEMB     14       POPC     H10Y     HAL2     0.900000E-01   1.00800           0   0.00000     -0.301140E-02
      1834 MEMB     14       POPC     C311     CTL2    -0.180000       12.0110           0   0.00000     -0.301140E-02
      1835 MEMB     14       POPC     H11X     HAL2     0.900000E-01   1.00800           0   0.00000     -0.301140E-02
      1836 MEMB     14       POPC     H11Y     HAL2     0.900000E-01   1.00800           0   0.00000     -0.301140E-02
      1837 MEMB     14       POPC     C312     CTL2    -0.180000       12.0110           0   0.00000     -0.301140E-02
      1838 MEMB     14       POPC     H12X     HAL2     0.900000E-01   1.00800           0   0.00000     -0.301140E-02
      1839 MEMB     14       POPC     H12Y     HAL2     0.900000E-01   1.00800           0   0.00000     -0.301140E-02
      1840 MEMB     14       POPC     C313     CTL2    -0.180000       12.0110           0   0.00000     -0.301140E-02
      1841 MEMB     14       POPC     H13X     HAL2     0.900000E-01   1.00800           0   0.00000     -0.301140E-02
      1842 MEMB     14       POPC     H13Y     HAL2     0.900000E-01   1.00800           0   0.00000     -0.301140E-02
      1843 MEMB     14       POPC     C314     CTL2    -0.180000       12.0110           0   0.00000     -0.301140E-02
      1844 MEMB     14       POPC     H14X     HAL2     0.900000E-01   1.00800           0   0.00000     -0.301140E-02
      1845 MEMB     14       POPC     H14Y     HAL2     0.900000E-01   1.00800           0   0.00000     -0.301140E-02
      1846 MEMB     14       POPC     C315     CTL2    -0.180000       12.0110           0   0.00000     -0.301140E-02
      1847 MEMB     14       POPC     H15X     HAL2     0.900000E-01   1.00800           0   0.00000     -0.301140E-02
      1848 MEMB     14       POPC     H15Y     HAL2     0.900000E-01   1.00800           0   0.00000     -0.301140E-02
      1849 MEMB     14       POPC     C316     CTL3    -0.270000       12.0110           0   0.00000     -0.301140E-02
      1850 MEMB     14       POPC     H16X     HAL3     0.900000E-01   1.00800           0   0.00000     -0.301140E-02
      1851 MEMB     14       POPC     H16Y     HAL3     0.900000E-01   1.00800           0   0.00000     -0.301140E-02
      1852 MEMB     14       POPC     H16Z     HAL3     0.900000E-01   1.00800           0   0.00000     -0.301140E-02
      1853 MEMB     15       PNPI24   C12      CC3161   0.140000       12.0110           0   0.00000     -0.301140E-02
      1854 MEMB     15       PNPI24   H2       HCA1     0.900000E-01   1.00800           0   0.00000     -0.301140E-02
      1855 MEMB     15       PNPI24   O2       OC311   -0.650000       15.9994           0   0.00000     -0.301140E-02
      1856 MEMB     15       PNPI24   HO2      HCP1     0.420000       1.00800           0   0.00000     -0.301140E-02
      1857 MEMB     15       PNPI24   C13      CC3161   0.140000       12.0110           0   0.00000     -0.301140E-02
      1858 MEMB     15       PNPI24   H3       HCA1     0.900000E-01   1.00800           0   0.00000     -0.301140E-02
      1859 MEMB     15       PNPI24   O3       OC311   -0.650000       15.9994           0   0.00000     -0.301140E-02
      1860 MEMB     15       PNPI24   HO3      HCP1     0.420000       1.00800           0   0.00000     -0.301140E-02
      1861 MEMB     15       PNPI24   C14      CC3161   0.100000E-01   12.0110           0   0.00000     -0.301140E-02
      1862 MEMB     15       PNPI24   H4       HCA1     0.900000E-01   1.00800           0   0.00000     -0.301140E-02
      1863 MEMB     15       PNPI24   O4       OC30P   -0.620000       15.9994           0   0.00000     -0.301140E-02
      1864 MEMB     15       PNPI24   P4       PC        1.50000       30.9740           0   0.00000     -0.301140E-02
      1865 MEMB     15       PNPI24   OP42     OC312   -0.680000       15.9994           0   0.00000     -0.301140E-02
      1866 MEMB     15       PNPI24   HP42     HCP1     0.340000       1.00800           0   0.00000     -0.301140E-02
      1867 MEMB     15       PNPI24   OP43     OC2DP   -0.820000       15.9994           0   0.00000     -0.301140E-02
      1868 MEMB     15       PNPI24   OP44     OC2DP   -0.820000       15.9994           0   0.00000     -0.301140E-02
      1869 MEMB     15       PNPI24   C15      CC3161  -0.900000E-01   12.0110           0   0.00000     -0.301140E-02
      1870 MEMB     15       PNPI24   H5       HCA1     0.900000E-01   1.00800           0   0.00000     -0.301140E-02
      1871 MEMB     15       PNPI24   O5       OC30P   -0.400000       15.9994           0   0.00000     -0.301140E-02
      1872 MEMB     15       PNPI24   P5       PC        1.10000       30.9740           0   0.00000     -0.301140E-02
      1873 MEMB     15       PNPI24   OP52     OC2DP   -0.900000       15.9994           0   0.00000     -0.301140E-02
      1874 MEMB     15       PNPI24   OP53     OC2DP   -0.900000       15.9994           0   0.00000     -0.301140E-02
      1875 MEMB     15       PNPI24   OP54     OC2DP   -0.900000       15.9994           0   0.00000     -0.301140E-02
      1876 MEMB     15       PNPI24   C16      CC3161   0.140000       12.0110           0   0.00000     -0.301140E-02
      1877 MEMB     15       PNPI24   H6       HCA1     0.900000E-01   1.00800           0   0.00000     -0.301140E-02
      1878 MEMB     15       PNPI24   O6       OC311   -0.650000       15.9994           0   0.00000     -0.301140E-02
      1879 MEMB     15       PNPI24   HO6      HCP1     0.420000       1.00800           0   0.00000     -0.301140E-02
      1880 MEMB     15       PNPI24   C11      CC3161  -0.800000E-01   12.0110           0   0.00000     -0.301140E-02
      1881 MEMB     15       PNPI24   H1       HCA1     0.900000E-01   1.00800           0   0.00000     -0.301140E-02
      1882 MEMB     15       PNPI24   P        PL        1.59000       30.9740           0   0.00000     -0.301140E-02
      1883 MEMB     15       PNPI24   O13      O2L     -0.780000       15.9994           0   0.00000     -0.301140E-02
      1884 MEMB     15       PNPI24   O14      O2L     -0.780000       15.9994           0   0.00000     -0.301140E-02
      1885 MEMB     15       PNPI24   O12      OC30P   -0.570000       15.9994           0   0.00000     -0.301140E-02
      1886 MEMB     15       PNPI24   O11      OSLP    -0.570000       15.9994           0   0.00000     -0.301140E-02
      1887 MEMB     15       PNPI24   C1       CTL2    -0.800000E-01   12.0110           0   0.00000     -0.301140E-02
      1888 MEMB     15       PNPI24   HA       HAL2     0.900000E-01   1.00800           0   0.00000     -0.301140E-02
      1889 MEMB     15       PNPI24   HB       HAL2     0.900000E-01   1.00800           0   0.00000     -0.301140E-02
      1890 MEMB     15       PNPI24   C2       CTL1     0.170000       12.0110           0   0.00000     -0.301140E-02
      1891 MEMB     15       PNPI24   HS       HAL1     0.900000E-01   1.00800           0   0.00000     -0.301140E-02
      1892 MEMB     15       PNPI24   O21      OSL     -0.490000       15.9994           0   0.00000     -0.301140E-02
      1893 MEMB     15       PNPI24   C21      CL       0.900000       12.0110           0   0.00000     -0.301140E-02
      1894 MEMB     15       PNPI24   O22      OBL     -0.630000       15.9994           0   0.00000     -0.301140E-02
      1895 MEMB     15       PNPI24   C22      CTL2    -0.220000       12.0110           0   0.00000     -0.301140E-02
      1896 MEMB     15       PNPI24   H2R      HAL2     0.900000E-01   1.00800           0   0.00000     -0.301140E-02
      1897 MEMB     15       PNPI24   H2S      HAL2     0.900000E-01   1.00800           0   0.00000     -0.301140E-02
      1898 MEMB     15       PNPI24   C3       CTL2     0.800000E-01   12.0110           0   0.00000     -0.301140E-02
      1899 MEMB     15       PNPI24   HX       HAL2     0.900000E-01   1.00800           0   0.00000     -0.301140E-02
      1900 MEMB     15       PNPI24   HY       HAL2     0.900000E-01   1.00800           0   0.00000     -0.301140E-02
      1901 MEMB     15       PNPI24   O31      OSL     -0.490000       15.9994           0   0.00000     -0.301140E-02
      1902 MEMB     15       PNPI24   C31      CL       0.900000       12.0110           0   0.00000     -0.301140E-02
      1903 MEMB     15       PNPI24   O32      OBL     -0.630000       15.9994           0   0.00000     -0.301140E-02
      1904 MEMB     15       PNPI24   C32      CTL2    -0.220000       12.0110           0   0.00000     -0.301140E-02
      1905 MEMB     15       PNPI24   H2X      HAL2     0.900000E-01   1.00800           0   0.00000     -0.301140E-02
      1906 MEMB     15       PNPI24   H2Y      HAL2     0.900000E-01   1.00800           0   0.00000     -0.301140E-02
      1907 MEMB     15       PNPI24   C23      CTL2    -0.180000       12.0110           0   0.00000     -0.301140E-02
      1908 MEMB     15       PNPI24   H3R      HAL2     0.900000E-01   1.00800           0   0.00000     -0.301140E-02
      1909 MEMB     15       PNPI24   H3S      HAL2     0.900000E-01   1.00800           0   0.00000     -0.301140E-02
      1910 MEMB     15       PNPI24   C24      CTL2    -0.180000       12.0110           0   0.00000     -0.301140E-02
      1911 MEMB     15       PNPI24   H4R      HAL2     0.900000E-01   1.00800           0   0.00000     -0.301140E-02
      1912 MEMB     15       PNPI24   H4S      HAL2     0.900000E-01   1.00800           0   0.00000     -0.301140E-02
      1913 MEMB     15       PNPI24   C25      CTL2    -0.180000       12.0110           0   0.00000     -0.301140E-02
      1914 MEMB     15       PNPI24   H5R      HAL2     0.900000E-01   1.00800           0   0.00000     -0.301140E-02
      1915 MEMB     15       PNPI24   H5S      HAL2     0.900000E-01   1.00800           0   0.00000     -0.301140E-02
      1916 MEMB     15       PNPI24   C26      CTL2    -0.180000       12.0110           0   0.00000     -0.301140E-02
      1917 MEMB     15       PNPI24   H6R      HAL2     0.900000E-01   1.00800           0   0.00000     -0.301140E-02
      1918 MEMB     15       PNPI24   H6S      HAL2     0.900000E-01   1.00800           0   0.00000     -0.301140E-02
      1919 MEMB     15       PNPI24   C27      CTL2    -0.180000       12.0110           0   0.00000     -0.301140E-02
      1920 MEMB     15       PNPI24   H7R      HAL2     0.900000E-01   1.00800           0   0.00000     -0.301140E-02
      1921 MEMB     15       PNPI24   H7S      HAL2     0.900000E-01   1.00800           0   0.00000     -0.301140E-02
      1922 MEMB     15       PNPI24   C28      CTL2    -0.180000       12.0110           0   0.00000     -0.301140E-02
      1923 MEMB     15       PNPI24   H8R      HAL2     0.900000E-01   1.00800           0   0.00000     -0.301140E-02
      1924 MEMB     15       PNPI24   H8S      HAL2     0.900000E-01   1.00800           0   0.00000     -0.301140E-02
      1925 MEMB     15       PNPI24   C29      CEL1    -0.150000       12.0110           0   0.00000     -0.301140E-02
      1926 MEMB     15       PNPI24   H91      HEL1     0.150000       1.00800           0   0.00000     -0.301140E-02
      1927 MEMB     15       PNPI24   C210     CEL1    -0.150000       12.0110           0   0.00000     -0.301140E-02
      1928 MEMB     15       PNPI24   H101     HEL1     0.150000       1.00800           0   0.00000     -0.301140E-02
      1929 MEMB     15       PNPI24   C211     CTL2    -0.180000       12.0110           0   0.00000     -0.301140E-02
      1930 MEMB     15       PNPI24   H11R     HAL2     0.900000E-01   1.00800           0   0.00000     -0.301140E-02
      1931 MEMB     15       PNPI24   H11S     HAL2     0.900000E-01   1.00800           0   0.00000     -0.301140E-02
      1932 MEMB     15       PNPI24   C212     CEL1    -0.150000       12.0110           0   0.00000     -0.301140E-02
      1933 MEMB     15       PNPI24   H121     HEL1     0.150000       1.00800           0   0.00000     -0.301140E-02
      1934 MEMB     15       PNPI24   C213     CEL1    -0.150000       12.0110           0   0.00000     -0.301140E-02
      1935 MEMB     15       PNPI24   H131     HEL1     0.150000       1.00800           0   0.00000     -0.301140E-02
      1936 MEMB     15       PNPI24   C214     CTL2    -0.180000       12.0110           0   0.00000     -0.301140E-02
      1937 MEMB     15       PNPI24   H14R     HAL2     0.900000E-01   1.00800           0   0.00000     -0.301140E-02
      1938 MEMB     15       PNPI24   H14S     HAL2     0.900000E-01   1.00800           0   0.00000     -0.301140E-02
      1939 MEMB     15       PNPI24   C215     CEL1    -0.150000       12.0110           0   0.00000     -0.301140E-02
      1940 MEMB     15       PNPI24   H151     HEL1     0.150000       1.00800           0   0.00000     -0.301140E-02
      1941 MEMB     15       PNPI24   C216     CEL1    -0.150000       12.0110           0   0.00000     -0.301140E-02
      1942 MEMB     15       PNPI24   H161     HEL1     0.150000       1.00800           0   0.00000     -0.301140E-02
      1943 MEMB     15       PNPI24   C217     CTL2    -0.180000       12.0110           0   0.00000     -0.301140E-02
      1944 MEMB     15       PNPI24   H17R     HAL2     0.900000E-01   1.00800           0   0.00000     -0.301140E-02
      1945 MEMB     15       PNPI24   H17S     HAL2     0.900000E-01   1.00800           0   0.00000     -0.301140E-02
      1946 MEMB     15       PNPI24   C218     CTL3    -0.270000       12.0110           0   0.00000     -0.301140E-02
      1947 MEMB     15       PNPI24   H18R     HAL3     0.900000E-01   1.00800           0   0.00000     -0.301140E-02
      1948 MEMB     15       PNPI24   H18S     HAL3     0.900000E-01   1.00800           0   0.00000     -0.301140E-02
      1949 MEMB     15       PNPI24   H18T     HAL3     0.900000E-01   1.00800           0   0.00000     -0.301140E-02
      1950 MEMB     15       PNPI24   C33      CTL2    -0.180000       12.0110           0   0.00000     -0.301140E-02
      1951 MEMB     15       PNPI24   H3X      HAL2     0.900000E-01   1.00800           0   0.00000     -0.301140E-02
      1952 MEMB     15       PNPI24   H3Y      HAL2     0.900000E-01   1.00800           0   0.00000     -0.301140E-02
      1953 MEMB     15       PNPI24   C34      CTL2    -0.180000       12.0110           0   0.00000     -0.301140E-02
      1954 MEMB     15       PNPI24   H4X      HAL2     0.900000E-01   1.00800           0   0.00000     -0.301140E-02
      1955 MEMB     15       PNPI24   H4Y      HAL2     0.900000E-01   1.00800           0   0.00000     -0.301140E-02
      1956 MEMB     15       PNPI24   C35      CTL2    -0.180000       12.0110           0   0.00000     -0.301140E-02
      1957 MEMB     15       PNPI24   H5X      HAL2     0.900000E-01   1.00800           0   0.00000     -0.301140E-02
      1958 MEMB     15       PNPI24   H5Y      HAL2     0.900000E-01   1.00800           0   0.00000     -0.301140E-02
      1959 MEMB     15       PNPI24   C36      CTL2    -0.180000       12.0110           0   0.00000     -0.301140E-02
      1960 MEMB     15       PNPI24   H6X      HAL2     0.900000E-01   1.00800           0   0.00000     -0.301140E-02
      1961 MEMB     15       PNPI24   H6Y      HAL2     0.900000E-01   1.00800           0   0.00000     -0.301140E-02
      1962 MEMB     15       PNPI24   C37      CTL2    -0.180000       12.0110           0   0.00000     -0.301140E-02
      1963 MEMB     15       PNPI24   H7X      HAL2     0.900000E-01   1.00800           0   0.00000     -0.301140E-02
      1964 MEMB     15       PNPI24   H7Y      HAL2     0.900000E-01   1.00800           0   0.00000     -0.301140E-02
      1965 MEMB     15       PNPI24   C38      CTL2    -0.180000       12.0110           0   0.00000     -0.301140E-02
      1966 MEMB     15       PNPI24   H8X      HAL2     0.900000E-01   1.00800           0   0.00000     -0.301140E-02
      1967 MEMB     15       PNPI24   H8Y      HAL2     0.900000E-01   1.00800           0   0.00000     -0.301140E-02
      1968 MEMB     15       PNPI24   C39      CTL2    -0.180000       12.0110           0   0.00000     -0.301140E-02
      1969 MEMB     15       PNPI24   H9X      HAL2     0.900000E-01   1.00800           0   0.00000     -0.301140E-02
      1970 MEMB     15       PNPI24   H9Y      HAL2     0.900000E-01   1.00800           0   0.00000     -0.301140E-02
      1971 MEMB     15       PNPI24   C310     CTL2    -0.180000       12.0110           0   0.00000     -0.301140E-02
      1972 MEMB     15       PNPI24   H10X     HAL2     0.900000E-01   1.00800           0   0.00000     -0.301140E-02
      1973 MEMB     15       PNPI24   H10Y     HAL2     0.900000E-01   1.00800           0   0.00000     -0.301140E-02
      1974 MEMB     15       PNPI24   C311     CTL2    -0.180000       12.0110           0   0.00000     -0.301140E-02
      1975 MEMB     15       PNPI24   H11X     HAL2     0.900000E-01   1.00800           0   0.00000     -0.301140E-02
      1976 MEMB     15       PNPI24   H11Y     HAL2     0.900000E-01   1.00800           0   0.00000     -0.301140E-02
      1977 MEMB     15       PNPI24   C312     CTL2    -0.180000       12.0110           0   0.00000     -0.301140E-02
      1978 MEMB     15       PNPI24   H12X     HAL2     0.900000E-01   1.00800           0   0.00000     -0.301140E-02
      1979 MEMB     15       PNPI24   H12Y     HAL2     0.900000E-01   1.00800           0   0.00000     -0.301140E-02
      1980 MEMB     15       PNPI24   C313     CTL2    -0.180000       12.0110           0   0.00000     -0.301140E-02
      1981 MEMB     15       PNPI24   H13X     HAL2     0.900000E-01   1.00800           0   0.00000     -0.301140E-02
      1982 MEMB     15       PNPI24   H13Y     HAL2     0.900000E-01   1.00800           0   0.00000     -0.301140E-02
      1983 MEMB     15       PNPI24   C314     CTL2    -0.180000       12.0110           0   0.00000     -0.301140E-02
      1984 MEMB     15       PNPI24   H14X     HAL2     0.900000E-01   1.00800           0   0.00000     -0.301140E-02
      1985 MEMB     15       PNPI24   H14Y     HAL2     0.900000E-01   1.00800           0   0.00000     -0.301140E-02
      1986 MEMB     15       PNPI24   C315     CTL2    -0.180000       12.0110           0   0.00000     -0.301140E-02
      1987 MEMB     15       PNPI24   H15X     HAL2     0.900000E-01   1.00800           0   0.00000     -0.301140E-02
      1988 MEMB     15       PNPI24   H15Y     HAL2     0.900000E-01   1.00800           0   0.00000     -0.301140E-02
      1989 MEMB     15       PNPI24   C316     CTL3    -0.270000       12.0110           0   0.00000     -0.301140E-02
      1990 MEMB     15       PNPI24   H16X     HAL3     0.900000E-01   1.00800           0   0.00000     -0.301140E-02
      1991 MEMB     15       PNPI24   H16Y     HAL3     0.900000E-01   1.00800           0   0.00000     -0.301140E-02
      1992 MEMB     15       PNPI24   H16Z     HAL3     0.900000E-01   1.00800           0   0.00000     -0.301140E-02
      1993 MEMB     16       POPC     N        NTL     -0.600000       14.0070           0   0.00000     -0.301140E-02
      1994 MEMB     16       POPC     C12      CTL2    -0.100000       12.0110           0   0.00000     -0.301140E-02
      1995 MEMB     16       POPC     H12A     HL       0.250000       1.00800           0   0.00000     -0.301140E-02
      1996 MEMB     16       POPC     H12B     HL       0.250000       1.00800           0   0.00000     -0.301140E-02
      1997 MEMB     16       POPC     C13      CTL5    -0.350000       12.0110           0   0.00000     -0.301140E-02
      1998 MEMB     16       POPC     H13A     HL       0.250000       1.00800           0   0.00000     -0.301140E-02
      1999 MEMB     16       POPC     H13B     HL       0.250000       1.00800           0   0.00000     -0.301140E-02
      2000 MEMB     16       POPC     H13C     HL       0.250000       1.00800           0   0.00000     -0.301140E-02
      2001 MEMB     16       POPC     C14      CTL5    -0.350000       12.0110           0   0.00000     -0.301140E-02
      2002 MEMB     16       POPC     H14A     HL       0.250000       1.00800           0   0.00000     -0.301140E-02
      2003 MEMB     16       POPC     H14B     HL       0.250000       1.00800           0   0.00000     -0.301140E-02
      2004 MEMB     16       POPC     H14C     HL       0.250000       1.00800           0   0.00000     -0.301140E-02
      2005 MEMB     16       POPC     C15      CTL5    -0.350000       12.0110           0   0.00000     -0.301140E-02
      2006 MEMB     16       POPC     H15A     HL       0.250000       1.00800           0   0.00000     -0.301140E-02
      2007 MEMB     16       POPC     H15B     HL       0.250000       1.00800           0   0.00000     -0.301140E-02
      2008 MEMB     16       POPC     H15C     HL       0.250000       1.00800           0   0.00000     -0.301140E-02
      2009 MEMB     16       POPC     C11      CTL2    -0.800000E-01   12.0110           0   0.00000     -0.301140E-02
      2010 MEMB     16       POPC     H11A     HAL2     0.900000E-01   1.00800           0   0.00000     -0.301140E-02
      2011 MEMB     16       POPC     H11B     HAL2     0.900000E-01   1.00800           0   0.00000     -0.301140E-02
      2012 MEMB     16       POPC     P        PL        1.50000       30.9740           0   0.00000     -0.301140E-02
      2013 MEMB     16       POPC     O13      O2L     -0.780000       15.9994           0   0.00000     -0.301140E-02
      2014 MEMB     16       POPC     O14      O2L     -0.780000       15.9994           0   0.00000     -0.301140E-02
      2015 MEMB     16       POPC     O12      OSLP    -0.570000       15.9994           0   0.00000     -0.301140E-02
      2016 MEMB     16       POPC     O11      OSLP    -0.570000       15.9994           0   0.00000     -0.301140E-02
      2017 MEMB     16       POPC     C1       CTL2    -0.800000E-01   12.0110           0   0.00000     -0.301140E-02
      2018 MEMB     16       POPC     HA       HAL2     0.900000E-01   1.00800           0   0.00000     -0.301140E-02
      2019 MEMB     16       POPC     HB       HAL2     0.900000E-01   1.00800           0   0.00000     -0.301140E-02
      2020 MEMB     16       POPC     C2       CTL1     0.170000       12.0110           0   0.00000     -0.301140E-02
      2021 MEMB     16       POPC     HS       HAL1     0.900000E-01   1.00800           0   0.00000     -0.301140E-02
      2022 MEMB     16       POPC     O21      OSL     -0.490000       15.9994           0   0.00000     -0.301140E-02
      2023 MEMB     16       POPC     C21      CL       0.900000       12.0110           0   0.00000     -0.301140E-02
      2024 MEMB     16       POPC     O22      OBL     -0.630000       15.9994           0   0.00000     -0.301140E-02
      2025 MEMB     16       POPC     C22      CTL2    -0.220000       12.0110           0   0.00000     -0.301140E-02
      2026 MEMB     16       POPC     H2R      HAL2     0.900000E-01   1.00800           0   0.00000     -0.301140E-02
      2027 MEMB     16       POPC     H2S      HAL2     0.900000E-01   1.00800           0   0.00000     -0.301140E-02
      2028 MEMB     16       POPC     C3       CTL2     0.800000E-01   12.0110           0   0.00000     -0.301140E-02
      2029 MEMB     16       POPC     HX       HAL2     0.900000E-01   1.00800           0   0.00000     -0.301140E-02
      2030 MEMB     16       POPC     HY       HAL2     0.900000E-01   1.00800           0   0.00000     -0.301140E-02
      2031 MEMB     16       POPC     O31      OSL     -0.490000       15.9994           0   0.00000     -0.301140E-02
      2032 MEMB     16       POPC     C31      CL       0.900000       12.0110           0   0.00000     -0.301140E-02
      2033 MEMB     16       POPC     O32      OBL     -0.630000       15.9994           0   0.00000     -0.301140E-02
      2034 MEMB     16       POPC     C32      CTL2    -0.220000       12.0110           0   0.00000     -0.301140E-02
      2035 MEMB     16       POPC     H2X      HAL2     0.900000E-01   1.00800           0   0.00000     -0.301140E-02
      2036 MEMB     16       POPC     H2Y      HAL2     0.900000E-01   1.00800           0   0.00000     -0.301140E-02
      2037 MEMB     16       POPC     C23      CTL2    -0.180000       12.0110           0   0.00000     -0.301140E-02
      2038 MEMB     16       POPC     H3R      HAL2     0.900000E-01   1.00800           0   0.00000     -0.301140E-02
      2039 MEMB     16       POPC     H3S      HAL2     0.900000E-01   1.00800           0   0.00000     -0.301140E-02
      2040 MEMB     16       POPC     C24      CTL2    -0.180000       12.0110           0   0.00000     -0.301140E-02
      2041 MEMB     16       POPC     H4R      HAL2     0.900000E-01   1.00800           0   0.00000     -0.301140E-02
      2042 MEMB     16       POPC     H4S      HAL2     0.900000E-01   1.00800           0   0.00000     -0.301140E-02
      2043 MEMB     16       POPC     C25      CTL2    -0.180000       12.0110           0   0.00000     -0.301140E-02
      2044 MEMB     16       POPC     H5R      HAL2     0.900000E-01   1.00800           0   0.00000     -0.301140E-02
      2045 MEMB     16       POPC     H5S      HAL2     0.900000E-01   1.00800           0   0.00000     -0.301140E-02
      2046 MEMB     16       POPC     C26      CTL2    -0.180000       12.0110           0   0.00000     -0.301140E-02
      2047 MEMB     16       POPC     H6R      HAL2     0.900000E-01   1.00800           0   0.00000     -0.301140E-02
      2048 MEMB     16       POPC     H6S      HAL2     0.900000E-01   1.00800           0   0.00000     -0.301140E-02
      2049 MEMB     16       POPC     C27      CTL2    -0.180000       12.0110           0   0.00000     -0.301140E-02
      2050 MEMB     16       POPC     H7R      HAL2     0.900000E-01   1.00800           0   0.00000     -0.301140E-02
      2051 MEMB     16       POPC     H7S      HAL2     0.900000E-01   1.00800           0   0.00000     -0.301140E-02
      2052 MEMB     16       POPC     C28      CTL2    -0.180000       12.0110           0   0.00000     -0.301140E-02
      2053 MEMB     16       POPC     H8R      HAL2     0.900000E-01   1.00800           0   0.00000     -0.301140E-02
      2054 MEMB     16       POPC     H8S      HAL2     0.900000E-01   1.00800           0   0.00000     -0.301140E-02
      2055 MEMB     16       POPC     C29      CEL1    -0.150000       12.0110           0   0.00000     -0.301140E-02
      2056 MEMB     16       POPC     H91      HEL1     0.150000       1.00800           0   0.00000     -0.301140E-02
      2057 MEMB     16       POPC     C210     CEL1    -0.150000       12.0110           0   0.00000     -0.301140E-02
      2058 MEMB     16       POPC     H101     HEL1     0.150000       1.00800           0   0.00000     -0.301140E-02
      2059 MEMB     16       POPC     C211     CTL2    -0.180000       12.0110           0   0.00000     -0.301140E-02
      2060 MEMB     16       POPC     H11R     HAL2     0.900000E-01   1.00800           0   0.00000     -0.301140E-02
      2061 MEMB     16       POPC     H11S     HAL2     0.900000E-01   1.00800           0   0.00000     -0.301140E-02
      2062 MEMB     16       POPC     C212     CTL2    -0.180000       12.0110           0   0.00000     -0.301140E-02
      2063 MEMB     16       POPC     H12R     HAL2     0.900000E-01   1.00800           0   0.00000     -0.301140E-02
      2064 MEMB     16       POPC     H12S     HAL2     0.900000E-01   1.00800           0   0.00000     -0.301140E-02
      2065 MEMB     16       POPC     C213     CTL2    -0.180000       12.0110           0   0.00000     -0.301140E-02
      2066 MEMB     16       POPC     H13R     HAL2     0.900000E-01   1.00800           0   0.00000     -0.301140E-02
      2067 MEMB     16       POPC     H13S     HAL2     0.900000E-01   1.00800           0   0.00000     -0.301140E-02
      2068 MEMB     16       POPC     C214     CTL2    -0.180000       12.0110           0   0.00000     -0.301140E-02
      2069 MEMB     16       POPC     H14R     HAL2     0.900000E-01   1.00800           0   0.00000     -0.301140E-02
      2070 MEMB     16       POPC     H14S     HAL2     0.900000E-01   1.00800           0   0.00000     -0.301140E-02
      2071 MEMB     16       POPC     C215     CTL2    -0.180000       12.0110           0   0.00000     -0.301140E-02
      2072 MEMB     16       POPC     H15R     HAL2     0.900000E-01   1.00800           0   0.00000     -0.301140E-02
      2073 MEMB     16       POPC     H15S     HAL2     0.900000E-01   1.00800           0   0.00000     -0.301140E-02
      2074 MEMB     16       POPC     C216     CTL2    -0.180000       12.0110           0   0.00000     -0.301140E-02
      2075 MEMB     16       POPC     H16R     HAL2     0.900000E-01   1.00800           0   0.00000     -0.301140E-02
      2076 MEMB     16       POPC     H16S     HAL2     0.900000E-01   1.00800           0   0.00000     -0.301140E-02
      2077 MEMB     16       POPC     C217     CTL2    -0.180000       12.0110           0   0.00000     -0.301140E-02
      2078 MEMB     16       POPC     H17R     HAL2     0.900000E-01   1.00800           0   0.00000     -0.301140E-02
      2079 MEMB     16       POPC     H17S     HAL2     0.900000E-01   1.00800           0   0.00000     -0.301140E-02
      2080 MEMB     16       POPC     C218     CTL3    -0.270000       12.0110           0   0.00000     -0.301140E-02
      2081 MEMB     16       POPC     H18R     HAL3     0.900000E-01   1.00800           0   0.00000     -0.301140E-02
      2082 MEMB     16       POPC     H18S     HAL3     0.900000E-01   1.00800           0   0.00000     -0.301140E-02
      2083 MEMB     16       POPC     H18T     HAL3     0.900000E-01   1.00800           0   0.00000     -0.301140E-02
      2084 MEMB     16       POPC     C33      CTL2    -0.180000       12.0110           0   0.00000     -0.301140E-02
      2085 MEMB     16       POPC     H3X      HAL2     0.900000E-01   1.00800           0   0.00000     -0.301140E-02
      2086 MEMB     16       POPC     H3Y      HAL2     0.900000E-01   1.00800           0   0.00000     -0.301140E-02
      2087 MEMB     16       POPC     C34      CTL2    -0.180000       12.0110           0   0.00000     -0.301140E-02
      2088 MEMB     16       POPC     H4X      HAL2     0.900000E-01   1.00800           0   0.00000     -0.301140E-02
      2089 MEMB     16       POPC     H4Y      HAL2     0.900000E-01   1.00800           0   0.00000     -0.301140E-02
      2090 MEMB     16       POPC     C35      CTL2    -0.180000       12.0110           0   0.00000     -0.301140E-02
      2091 MEMB     16       POPC     H5X      HAL2     0.900000E-01   1.00800           0   0.00000     -0.301140E-02
      2092 MEMB     16       POPC     H5Y      HAL2     0.900000E-01   1.00800           0   0.00000     -0.301140E-02
      2093 MEMB     16       POPC     C36      CTL2    -0.180000       12.0110           0   0.00000     -0.301140E-02
      2094 MEMB     16       POPC     H6X      HAL2     0.900000E-01   1.00800           0   0.00000     -0.301140E-02
      2095 MEMB     16       POPC     H6Y      HAL2     0.900000E-01   1.00800           0   0.00000     -0.301140E-02
      2096 MEMB     16       POPC     C37      CTL2    -0.180000       12.0110           0   0.00000     -0.301140E-02
      2097 MEMB     16       POPC     H7X      HAL2     0.900000E-01   1.00800           0   0.00000     -0.301140E-02
      2098 MEMB     16       POPC     H7Y      HAL2     0.900000E-01   1.00800           0   0.00000     -0.301140E-02
      2099 MEMB     16       POPC     C38      CTL2    -0.180000       12.0110           0   0.00000     -0.301140E-02
      2100 MEMB     16       POPC     H8X      HAL2     0.900000E-01   1.00800           0   0.00000     -0.301140E-02
      2101 MEMB     16       POPC     H8Y      HAL2     0.900000E-01   1.00800           0   0.00000     -0.301140E-02
      2102 MEMB     16       POPC     C39      CTL2    -0.180000       12.0110           0   0.00000     -0.301140E-02
      2103 MEMB     16       POPC     H9X      HAL2     0.900000E-01   1.00800           0   0.00000     -0.301140E-02
      2104 MEMB     16       POPC     H9Y      HAL2     0.900000E-01   1.00800           0   0.00000     -0.301140E-02
      2105 MEMB     16       POPC     C310     CTL2    -0.180000       12.0110           0   0.00000     -0.301140E-02
      2106 MEMB     16       POPC     H10X     HAL2     0.900000E-01   1.00800           0   0.00000     -0.301140E-02
      2107 MEMB     16       POPC     H10Y     HAL2     0.900000E-01   1.00800           0   0.00000     -0.301140E-02
      2108 MEMB     16       POPC     C311     CTL2    -0.180000       12.0110           0   0.00000     -0.301140E-02
      2109 MEMB     16       POPC     H11X     HAL2     0.900000E-01   1.00800           0   0.00000     -0.301140E-02
      2110 MEMB     16       POPC     H11Y     HAL2     0.900000E-01   1.00800           0   0.00000     -0.301140E-02
      2111 MEMB     16       POPC     C312     CTL2    -0.180000       12.0110           0   0.00000     -0.301140E-02
      2112 MEMB     16       POPC     H12X     HAL2     0.900000E-01   1.00800           0   0.00000     -0.301140E-02
      2113 MEMB     16       POPC     H12Y     HAL2     0.900000E-01   1.00800           0   0.00000     -0.301140E-02
      2114 MEMB     16       POPC     C313     CTL2    -0.180000       12.0110           0   0.00000     -0.301140E-02
      2115 MEMB     16       POPC     H13X     HAL2     0.900000E-01   1.00800           0   0.00000     -0.301140E-02
      2116 MEMB     16       POPC     H13Y     HAL2     0.900000E-01   1.00800           0   0.00000     -0.301140E-02
      2117 MEMB     16       POPC     C314     CTL2    -0.180000       12.0110           0   0.00000     -0.301140E-02
      2118 MEMB     16       POPC     H14X     HAL2     0.900000E-01   1.00800           0   0.00000     -0.301140E-02
      2119 MEMB     16       POPC     H14Y     HAL2     0.900000E-01   1.00800           0   0.00000     -0.301140E-02
      2120 MEMB     16       POPC     C315     CTL2    -0.180000       12.0110           0   0.00000     -0.301140E-02
      2121 MEMB     16       POPC     H15X     HAL2     0.900000E-01   1.00800           0   0.00000     -0.301140E-02
      2122 MEMB     16       POPC     H15Y     HAL2     0.900000E-01   1.00800           0   0.00000     -0.301140E-02
      2123 MEMB     16       POPC     C316     CTL3    -0.270000       12.0110           0   0.00000     -0.301140E-02
      2124 MEMB     16       POPC     H16X     HAL3     0.900000E-01   1.00800           0   0.00000     -0.301140E-02
      2125 MEMB     16       POPC     H16Y     HAL3     0.900000E-01   1.00800           0   0.00000     -0.301140E-02
      2126 MEMB     16       POPC     H16Z     HAL3     0.900000E-01   1.00800           0   0.00000     -0.301140E-02
      2127 MEMB     17       POPE     N        NH3L    -0.300000       14.0070           0   0.00000     -0.301140E-02
      2128 MEMB     17       POPE     HN1      HCL      0.330000       1.00800           0   0.00000     -0.301140E-02
      2129 MEMB     17       POPE     HN2      HCL      0.330000       1.00800           0   0.00000     -0.301140E-02
      2130 MEMB     17       POPE     HN3      HCL      0.330000       1.00800           0   0.00000     -0.301140E-02
      2131 MEMB     17       POPE     C12      CTL2     0.130000       12.0110           0   0.00000     -0.301140E-02
      2132 MEMB     17       POPE     H12A     HAL2     0.900000E-01   1.00800           0   0.00000     -0.301140E-02
      2133 MEMB     17       POPE     H12B     HAL2     0.900000E-01   1.00800           0   0.00000     -0.301140E-02
      2134 MEMB     17       POPE     C11      CTL2    -0.800000E-01   12.0110           0   0.00000     -0.301140E-02
      2135 MEMB     17       POPE     H11A     HAL2     0.900000E-01   1.00800           0   0.00000     -0.301140E-02
      2136 MEMB     17       POPE     H11B     HAL2     0.900000E-01   1.00800           0   0.00000     -0.301140E-02
      2137 MEMB     17       POPE     P        PL        1.50000       30.9740           0   0.00000     -0.301140E-02
      2138 MEMB     17       POPE     O13      O2L     -0.780000       15.9994           0   0.00000     -0.301140E-02
      2139 MEMB     17       POPE     O14      O2L     -0.780000       15.9994           0   0.00000     -0.301140E-02
      2140 MEMB     17       POPE     O11      OSLP    -0.570000       15.9994           0   0.00000     -0.301140E-02
      2141 MEMB     17       POPE     O12      OSLP    -0.570000       15.9994           0   0.00000     -0.301140E-02
      2142 MEMB     17       POPE     C1       CTL2    -0.800000E-01   12.0110           0   0.00000     -0.301140E-02
      2143 MEMB     17       POPE     HA       HAL2     0.900000E-01   1.00800           0   0.00000     -0.301140E-02
      2144 MEMB     17       POPE     HB       HAL2     0.900000E-01   1.00800           0   0.00000     -0.301140E-02
      2145 MEMB     17       POPE     C2       CTL1     0.170000       12.0110           0   0.00000     -0.301140E-02
      2146 MEMB     17       POPE     HS       HAL1     0.900000E-01   1.00800           0   0.00000     -0.301140E-02
      2147 MEMB     17       POPE     O21      OSL     -0.490000       15.9994           0   0.00000     -0.301140E-02
      2148 MEMB     17       POPE     C21      CL       0.900000       12.0110           0   0.00000     -0.301140E-02
      2149 MEMB     17       POPE     O22      OBL     -0.630000       15.9994           0   0.00000     -0.301140E-02
      2150 MEMB     17       POPE     C22      CTL2    -0.220000       12.0110           0   0.00000     -0.301140E-02
      2151 MEMB     17       POPE     H2R      HAL2     0.900000E-01   1.00800           0   0.00000     -0.301140E-02
      2152 MEMB     17       POPE     H2S      HAL2     0.900000E-01   1.00800           0   0.00000     -0.301140E-02
      2153 MEMB     17       POPE     C3       CTL2     0.800000E-01   12.0110           0   0.00000     -0.301140E-02
      2154 MEMB     17       POPE     HX       HAL2     0.900000E-01   1.00800           0   0.00000     -0.301140E-02
      2155 MEMB     17       POPE     HY       HAL2     0.900000E-01   1.00800           0   0.00000     -0.301140E-02
      2156 MEMB     17       POPE     O31      OSL     -0.490000       15.9994           0   0.00000     -0.301140E-02
      2157 MEMB     17       POPE     C31      CL       0.900000       12.0110           0   0.00000     -0.301140E-02
      2158 MEMB     17       POPE     O32      OBL     -0.630000       15.9994           0   0.00000     -0.301140E-02
      2159 MEMB     17       POPE     C32      CTL2    -0.220000       12.0110           0   0.00000     -0.301140E-02
      2160 MEMB     17       POPE     H2X      HAL2     0.900000E-01   1.00800           0   0.00000     -0.301140E-02
      2161 MEMB     17       POPE     H2Y      HAL2     0.900000E-01   1.00800           0   0.00000     -0.301140E-02
      2162 MEMB     17       POPE     C23      CTL2    -0.180000       12.0110           0   0.00000     -0.301140E-02
      2163 MEMB     17       POPE     H3R      HAL2     0.900000E-01   1.00800           0   0.00000     -0.301140E-02
      2164 MEMB     17       POPE     H3S      HAL2     0.900000E-01   1.00800           0   0.00000     -0.301140E-02
      2165 MEMB     17       POPE     C24      CTL2    -0.180000       12.0110           0   0.00000     -0.301140E-02
      2166 MEMB     17       POPE     H4R      HAL2     0.900000E-01   1.00800           0   0.00000     -0.301140E-02
      2167 MEMB     17       POPE     H4S      HAL2     0.900000E-01   1.00800           0   0.00000     -0.301140E-02
      2168 MEMB     17       POPE     C25      CTL2    -0.180000       12.0110           0   0.00000     -0.301140E-02
      2169 MEMB     17       POPE     H5R      HAL2     0.900000E-01   1.00800           0   0.00000     -0.301140E-02
      2170 MEMB     17       POPE     H5S      HAL2     0.900000E-01   1.00800           0   0.00000     -0.301140E-02
      2171 MEMB     17       POPE     C26      CTL2    -0.180000       12.0110           0   0.00000     -0.301140E-02
      2172 MEMB     17       POPE     H6R      HAL2     0.900000E-01   1.00800           0   0.00000     -0.301140E-02
      2173 MEMB     17       POPE     H6S      HAL2     0.900000E-01   1.00800           0   0.00000     -0.301140E-02
      2174 MEMB     17       POPE     C27      CTL2    -0.180000       12.0110           0   0.00000     -0.301140E-02
      2175 MEMB     17       POPE     H7R      HAL2     0.900000E-01   1.00800           0   0.00000     -0.301140E-02
      2176 MEMB     17       POPE     H7S      HAL2     0.900000E-01   1.00800           0   0.00000     -0.301140E-02
      2177 MEMB     17       POPE     C28      CTL2    -0.180000       12.0110           0   0.00000     -0.301140E-02
      2178 MEMB     17       POPE     H8R      HAL2     0.900000E-01   1.00800           0   0.00000     -0.301140E-02
      2179 MEMB     17       POPE     H8S      HAL2     0.900000E-01   1.00800           0   0.00000     -0.301140E-02
      2180 MEMB     17       POPE     C29      CEL1    -0.150000       12.0110           0   0.00000     -0.301140E-02
      2181 MEMB     17       POPE     H91      HEL1     0.150000       1.00800           0   0.00000     -0.301140E-02
      2182 MEMB     17       POPE     C210     CEL1    -0.150000       12.0110           0   0.00000     -0.301140E-02
      2183 MEMB     17       POPE     H101     HEL1     0.150000       1.00800           0   0.00000     -0.301140E-02
      2184 MEMB     17       POPE     C211     CTL2    -0.180000       12.0110           0   0.00000     -0.301140E-02
      2185 MEMB     17       POPE     H11R     HAL2     0.900000E-01   1.00800           0   0.00000     -0.301140E-02
      2186 MEMB     17       POPE     H11S     HAL2     0.900000E-01   1.00800           0   0.00000     -0.301140E-02
      2187 MEMB     17       POPE     C212     CTL2    -0.180000       12.0110           0   0.00000     -0.301140E-02
      2188 MEMB     17       POPE     H12R     HAL2     0.900000E-01   1.00800           0   0.00000     -0.301140E-02
      2189 MEMB     17       POPE     H12S     HAL2     0.900000E-01   1.00800           0   0.00000     -0.301140E-02
      2190 MEMB     17       POPE     C213     CTL2    -0.180000       12.0110           0   0.00000     -0.301140E-02
      2191 MEMB     17       POPE     H13R     HAL2     0.900000E-01   1.00800           0   0.00000     -0.301140E-02
      2192 MEMB     17       POPE     H13S     HAL2     0.900000E-01   1.00800           0   0.00000     -0.301140E-02
      2193 MEMB     17       POPE     C214     CTL2    -0.180000       12.0110           0   0.00000     -0.301140E-02
      2194 MEMB     17       POPE     H14R     HAL2     0.900000E-01   1.00800           0   0.00000     -0.301140E-02
      2195 MEMB     17       POPE     H14S     HAL2     0.900000E-01   1.00800           0   0.00000     -0.301140E-02
      2196 MEMB     17       POPE     C215     CTL2    -0.180000       12.0110           0   0.00000     -0.301140E-02
      2197 MEMB     17       POPE     H15R     HAL2     0.900000E-01   1.00800           0   0.00000     -0.301140E-02
      2198 MEMB     17       POPE     H15S     HAL2     0.900000E-01   1.00800           0   0.00000     -0.301140E-02
      2199 MEMB     17       POPE     C216     CTL2    -0.180000       12.0110           0   0.00000     -0.301140E-02
      2200 MEMB     17       POPE     H16R     HAL2     0.900000E-01   1.00800           0   0.00000     -0.301140E-02
      2201 MEMB     17       POPE     H16S     HAL2     0.900000E-01   1.00800           0   0.00000     -0.301140E-02
      2202 MEMB     17       POPE     C217     CTL2    -0.180000       12.0110           0   0.00000     -0.301140E-02
      2203 MEMB     17       POPE     H17R     HAL2     0.900000E-01   1.00800           0   0.00000     -0.301140E-02
      2204 MEMB     17       POPE     H17S     HAL2     0.900000E-01   1.00800           0   0.00000     -0.301140E-02
      2205 MEMB     17       POPE     C218     CTL3    -0.270000       12.0110           0   0.00000     -0.301140E-02
      2206 MEMB     17       POPE     H18R     HAL3     0.900000E-01   1.00800           0   0.00000     -0.301140E-02
      2207 MEMB     17       POPE     H18S     HAL3     0.900000E-01   1.00800           0   0.00000     -0.301140E-02
      2208 MEMB     17       POPE     H18T     HAL3     0.900000E-01   1.00800           0   0.00000     -0.301140E-02
      2209 MEMB     17       POPE     C33      CTL2    -0.180000       12.0110           0   0.00000     -0.301140E-02
      2210 MEMB     17       POPE     H3X      HAL2     0.900000E-01   1.00800           0   0.00000     -0.301140E-02
      2211 MEMB     17       POPE     H3Y      HAL2     0.900000E-01   1.00800           0   0.00000     -0.301140E-02
      2212 MEMB     17       POPE     C34      CTL2    -0.180000       12.0110           0   0.00000     -0.301140E-02
      2213 MEMB     17       POPE     H4X      HAL2     0.900000E-01   1.00800           0   0.00000     -0.301140E-02
      2214 MEMB     17       POPE     H4Y      HAL2     0.900000E-01   1.00800           0   0.00000     -0.301140E-02
      2215 MEMB     17       POPE     C35      CTL2    -0.180000       12.0110           0   0.00000     -0.301140E-02
      2216 MEMB     17       POPE     H5X      HAL2     0.900000E-01   1.00800           0   0.00000     -0.301140E-02
      2217 MEMB     17       POPE     H5Y      HAL2     0.900000E-01   1.00800           0   0.00000     -0.301140E-02
      2218 MEMB     17       POPE     C36      CTL2    -0.180000       12.0110           0   0.00000     -0.301140E-02
      2219 MEMB     17       POPE     H6X      HAL2     0.900000E-01   1.00800           0   0.00000     -0.301140E-02
      2220 MEMB     17       POPE     H6Y      HAL2     0.900000E-01   1.00800           0   0.00000     -0.301140E-02
      2221 MEMB     17       POPE     C37      CTL2    -0.180000       12.0110           0   0.00000     -0.301140E-02
      2222 MEMB     17       POPE     H7X      HAL2     0.900000E-01   1.00800           0   0.00000     -0.301140E-02
      2223 MEMB     17       POPE     H7Y      HAL2     0.900000E-01   1.00800           0   0.00000     -0.301140E-02
      2224 MEMB     17       POPE     C38      CTL2    -0.180000       12.0110           0   0.00000     -0.301140E-02
      2225 MEMB     17       POPE     H8X      HAL2     0.900000E-01   1.00800           0   0.00000     -0.301140E-02
      2226 MEMB     17       POPE     H8Y      HAL2     0.900000E-01   1.00800           0   0.00000     -0.301140E-02
      2227 MEMB     17       POPE     C39      CTL2    -0.180000       12.0110           0   0.00000     -0.301140E-02
      2228 MEMB     17       POPE     H9X      HAL2     0.900000E-01   1.00800           0   0.00000     -0.301140E-02
      2229 MEMB     17       POPE     H9Y      HAL2     0.900000E-01   1.00800           0   0.00000     -0.301140E-02
      2230 MEMB     17       POPE     C310     CTL2    -0.180000       12.0110           0   0.00000     -0.301140E-02
      2231 MEMB     17       POPE     H10X     HAL2     0.900000E-01   1.00800           0   0.00000     -0.301140E-02
      2232 MEMB     17       POPE     H10Y     HAL2     0.900000E-01   1.00800           0   0.00000     -0.301140E-02
      2233 MEMB     17       POPE     C311     CTL2    -0.180000       12.0110           0   0.00000     -0.301140E-02
      2234 MEMB     17       POPE     H11X     HAL2     0.900000E-01   1.00800           0   0.00000     -0.301140E-02
      2235 MEMB     17       POPE     H11Y     HAL2     0.900000E-01   1.00800           0   0.00000     -0.301140E-02
      2236 MEMB     17       POPE     C312     CTL2    -0.180000       12.0110           0   0.00000     -0.301140E-02
      2237 MEMB     17       POPE     H12X     HAL2     0.900000E-01   1.00800           0   0.00000     -0.301140E-02
      2238 MEMB     17       POPE     H12Y     HAL2     0.900000E-01   1.00800           0   0.00000     -0.301140E-02
      2239 MEMB     17       POPE     C313     CTL2    -0.180000       12.0110           0   0.00000     -0.301140E-02
      2240 MEMB     17       POPE     H13X     HAL2     0.900000E-01   1.00800           0   0.00000     -0.301140E-02
      2241 MEMB     17       POPE     H13Y     HAL2     0.900000E-01   1.00800           0   0.00000     -0.301140E-02
      2242 MEMB     17       POPE     C314     CTL2    -0.180000       12.0110           0   0.00000     -0.301140E-02
      2243 MEMB     17       POPE     H14X     HAL2     0.900000E-01   1.00800           0   0.00000     -0.301140E-02
      2244 MEMB     17       POPE     H14Y     HAL2     0.900000E-01   1.00800           0   0.00000     -0.301140E-02
      2245 MEMB     17       POPE     C315     CTL2    -0.180000       12.0110           0   0.00000     -0.301140E-02
      2246 MEMB     17       POPE     H15X     HAL2     0.900000E-01   1.00800           0   0.00000     -0.301140E-02
      2247 MEMB     17       POPE     H15Y     HAL2     0.900000E-01   1.00800           0   0.00000     -0.301140E-02
      2248 MEMB     17       POPE     C316     CTL3    -0.270000       12.0110           0   0.00000     -0.301140E-02
      2249 MEMB     17       POPE     H16X     HAL3     0.900000E-01   1.00800           0   0.00000     -0.301140E-02
      2250 MEMB     17       POPE     H16Y     HAL3     0.900000E-01   1.00800           0   0.00000     -0.301140E-02
      2251 MEMB     17       POPE     H16Z     HAL3     0.900000E-01   1.00800           0   0.00000     -0.301140E-02
      2252 MEMB     18       POPC     N        NTL     -0.600000       14.0070           0   0.00000     -0.301140E-02
      2253 MEMB     18       POPC     C12      CTL2    -0.100000       12.0110           0   0.00000     -0.301140E-02
      2254 MEMB     18       POPC     H12A     HL       0.250000       1.00800           0   0.00000     -0.301140E-02
      2255 MEMB     18       POPC     H12B     HL       0.250000       1.00800           0   0.00000     -0.301140E-02
      2256 MEMB     18       POPC     C13      CTL5    -0.350000       12.0110           0   0.00000     -0.301140E-02
      2257 MEMB     18       POPC     H13A     HL       0.250000       1.00800           0   0.00000     -0.301140E-02
      2258 MEMB     18       POPC     H13B     HL       0.250000       1.00800           0   0.00000     -0.301140E-02
      2259 MEMB     18       POPC     H13C     HL       0.250000       1.00800           0   0.00000     -0.301140E-02
      2260 MEMB     18       POPC     C14      CTL5    -0.350000       12.0110           0   0.00000     -0.301140E-02
      2261 MEMB     18       POPC     H14A     HL       0.250000       1.00800           0   0.00000     -0.301140E-02
      2262 MEMB     18       POPC     H14B     HL       0.250000       1.00800           0   0.00000     -0.301140E-02
      2263 MEMB     18       POPC     H14C     HL       0.250000       1.00800           0   0.00000     -0.301140E-02
      2264 MEMB     18       POPC     C15      CTL5    -0.350000       12.0110           0   0.00000     -0.301140E-02
      2265 MEMB     18       POPC     H15A     HL       0.250000       1.00800           0   0.00000     -0.301140E-02
      2266 MEMB     18       POPC     H15B     HL       0.250000       1.00800           0   0.00000     -0.301140E-02
      2267 MEMB     18       POPC     H15C     HL       0.250000       1.00800           0   0.00000     -0.301140E-02
      2268 MEMB     18       POPC     C11      CTL2    -0.800000E-01   12.0110           0   0.00000     -0.301140E-02
      2269 MEMB     18       POPC     H11A     HAL2     0.900000E-01   1.00800           0   0.00000     -0.301140E-02
      2270 MEMB     18       POPC     H11B     HAL2     0.900000E-01   1.00800           0   0.00000     -0.301140E-02
      2271 MEMB     18       POPC     P        PL        1.50000       30.9740           0   0.00000     -0.301140E-02
      2272 MEMB     18       POPC     O13      O2L     -0.780000       15.9994           0   0.00000     -0.301140E-02
      2273 MEMB     18       POPC     O14      O2L     -0.780000       15.9994           0   0.00000     -0.301140E-02
      2274 MEMB     18       POPC     O12      OSLP    -0.570000       15.9994           0   0.00000     -0.301140E-02
      2275 MEMB     18       POPC     O11      OSLP    -0.570000       15.9994           0   0.00000     -0.301140E-02
      2276 MEMB     18       POPC     C1       CTL2    -0.800000E-01   12.0110           0   0.00000     -0.301140E-02
      2277 MEMB     18       POPC     HA       HAL2     0.900000E-01   1.00800           0   0.00000     -0.301140E-02
      2278 MEMB     18       POPC     HB       HAL2     0.900000E-01   1.00800           0   0.00000     -0.301140E-02
      2279 MEMB     18       POPC     C2       CTL1     0.170000       12.0110           0   0.00000     -0.301140E-02
      2280 MEMB     18       POPC     HS       HAL1     0.900000E-01   1.00800           0   0.00000     -0.301140E-02
      2281 MEMB     18       POPC     O21      OSL     -0.490000       15.9994           0   0.00000     -0.301140E-02
      2282 MEMB     18       POPC     C21      CL       0.900000       12.0110           0   0.00000     -0.301140E-02
      2283 MEMB     18       POPC     O22      OBL     -0.630000       15.9994           0   0.00000     -0.301140E-02
      2284 MEMB     18       POPC     C22      CTL2    -0.220000       12.0110           0   0.00000     -0.301140E-02
      2285 MEMB     18       POPC     H2R      HAL2     0.900000E-01   1.00800           0   0.00000     -0.301140E-02
      2286 MEMB     18       POPC     H2S      HAL2     0.900000E-01   1.00800           0   0.00000     -0.301140E-02
      2287 MEMB     18       POPC     C3       CTL2     0.800000E-01   12.0110           0   0.00000     -0.301140E-02
      2288 MEMB     18       POPC     HX       HAL2     0.900000E-01   1.00800           0   0.00000     -0.301140E-02
      2289 MEMB     18       POPC     HY       HAL2     0.900000E-01   1.00800           0   0.00000     -0.301140E-02
      2290 MEMB     18       POPC     O31      OSL     -0.490000       15.9994           0   0.00000     -0.301140E-02
      2291 MEMB     18       POPC     C31      CL       0.900000       12.0110           0   0.00000     -0.301140E-02
      2292 MEMB     18       POPC     O32      OBL     -0.630000       15.9994           0   0.00000     -0.301140E-02
      2293 MEMB     18       POPC     C32      CTL2    -0.220000       12.0110           0   0.00000     -0.301140E-02
      2294 MEMB     18       POPC     H2X      HAL2     0.900000E-01   1.00800           0   0.00000     -0.301140E-02
      2295 MEMB     18       POPC     H2Y      HAL2     0.900000E-01   1.00800           0   0.00000     -0.301140E-02
      2296 MEMB     18       POPC     C23      CTL2    -0.180000       12.0110           0   0.00000     -0.301140E-02
      2297 MEMB     18       POPC     H3R      HAL2     0.900000E-01   1.00800           0   0.00000     -0.301140E-02
      2298 MEMB     18       POPC     H3S      HAL2     0.900000E-01   1.00800           0   0.00000     -0.301140E-02
      2299 MEMB     18       POPC     C24      CTL2    -0.180000       12.0110           0   0.00000     -0.301140E-02
      2300 MEMB     18       POPC     H4R      HAL2     0.900000E-01   1.00800           0   0.00000     -0.301140E-02
      2301 MEMB     18       POPC     H4S      HAL2     0.900000E-01   1.00800           0   0.00000     -0.301140E-02
      2302 MEMB     18       POPC     C25      CTL2    -0.180000       12.0110           0   0.00000     -0.301140E-02
      2303 MEMB     18       POPC     H5R      HAL2     0.900000E-01   1.00800           0   0.00000     -0.301140E-02
      2304 MEMB     18       POPC     H5S      HAL2     0.900000E-01   1.00800           0   0.00000     -0.301140E-02
      2305 MEMB     18       POPC     C26      CTL2    -0.180000       12.0110           0   0.00000     -0.301140E-02
      2306 MEMB     18       POPC     H6R      HAL2     0.900000E-01   1.00800           0   0.00000     -0.301140E-02
      2307 MEMB     18       POPC     H6S      HAL2     0.900000E-01   1.00800           0   0.00000     -0.301140E-02
      2308 MEMB     18       POPC     C27      CTL2    -0.180000       12.0110           0   0.00000     -0.301140E-02
      2309 MEMB     18       POPC     H7R      HAL2     0.900000E-01   1.00800           0   0.00000     -0.301140E-02
      2310 MEMB     18       POPC     H7S      HAL2     0.900000E-01   1.00800           0   0.00000     -0.301140E-02
      2311 MEMB     18       POPC     C28      CTL2    -0.180000       12.0110           0   0.00000     -0.301140E-02
      2312 MEMB     18       POPC     H8R      HAL2     0.900000E-01   1.00800           0   0.00000     -0.301140E-02
      2313 MEMB     18       POPC     H8S      HAL2     0.900000E-01   1.00800           0   0.00000     -0.301140E-02
      2314 MEMB     18       POPC     C29      CEL1    -0.150000       12.0110           0   0.00000     -0.301140E-02
      2315 MEMB     18       POPC     H91      HEL1     0.150000       1.00800           0   0.00000     -0.301140E-02
      2316 MEMB     18       POPC     C210     CEL1    -0.150000       12.0110           0   0.00000     -0.301140E-02
      2317 MEMB     18       POPC     H101     HEL1     0.150000       1.00800           0   0.00000     -0.301140E-02
      2318 MEMB     18       POPC     C211     CTL2    -0.180000       12.0110           0   0.00000     -0.301140E-02
      2319 MEMB     18       POPC     H11R     HAL2     0.900000E-01   1.00800           0   0.00000     -0.301140E-02
      2320 MEMB     18       POPC     H11S     HAL2     0.900000E-01   1.00800           0   0.00000     -0.301140E-02
      2321 MEMB     18       POPC     C212     CTL2    -0.180000       12.0110           0   0.00000     -0.301140E-02
      2322 MEMB     18       POPC     H12R     HAL2     0.900000E-01   1.00800           0   0.00000     -0.301140E-02
      2323 MEMB     18       POPC     H12S     HAL2     0.900000E-01   1.00800           0   0.00000     -0.301140E-02
      2324 MEMB     18       POPC     C213     CTL2    -0.180000       12.0110           0   0.00000     -0.301140E-02
      2325 MEMB     18       POPC     H13R     HAL2     0.900000E-01   1.00800           0   0.00000     -0.301140E-02
      2326 MEMB     18       POPC     H13S     HAL2     0.900000E-01   1.00800           0   0.00000     -0.301140E-02
      2327 MEMB     18       POPC     C214     CTL2    -0.180000       12.0110           0   0.00000     -0.301140E-02
      2328 MEMB     18       POPC     H14R     HAL2     0.900000E-01   1.00800           0   0.00000     -0.301140E-02
      2329 MEMB     18       POPC     H14S     HAL2     0.900000E-01   1.00800           0   0.00000     -0.301140E-02
      2330 MEMB     18       POPC     C215     CTL2    -0.180000       12.0110           0   0.00000     -0.301140E-02
      2331 MEMB     18       POPC     H15R     HAL2     0.900000E-01   1.00800           0   0.00000     -0.301140E-02
      2332 MEMB     18       POPC     H15S     HAL2     0.900000E-01   1.00800           0   0.00000     -0.301140E-02
      2333 MEMB     18       POPC     C216     CTL2    -0.180000       12.0110           0   0.00000     -0.301140E-02
      2334 MEMB     18       POPC     H16R     HAL2     0.900000E-01   1.00800           0   0.00000     -0.301140E-02
      2335 MEMB     18       POPC     H16S     HAL2     0.900000E-01   1.00800           0   0.00000     -0.301140E-02
      2336 MEMB     18       POPC     C217     CTL2    -0.180000       12.0110           0   0.00000     -0.301140E-02
      2337 MEMB     18       POPC     H17R     HAL2     0.900000E-01   1.00800           0   0.00000     -0.301140E-02
      2338 MEMB     18       POPC     H17S     HAL2     0.900000E-01   1.00800           0   0.00000     -0.301140E-02
      2339 MEMB     18       POPC     C218     CTL3    -0.270000       12.0110           0   0.00000     -0.301140E-02
      2340 MEMB     18       POPC     H18R     HAL3     0.900000E-01   1.00800           0   0.00000     -0.301140E-02
      2341 MEMB     18       POPC     H18S     HAL3     0.900000E-01   1.00800           0   0.00000     -0.301140E-02
      2342 MEMB     18       POPC     H18T     HAL3     0.900000E-01   1.00800           0   0.00000     -0.301140E-02
      2343 MEMB     18       POPC     C33      CTL2    -0.180000       12.0110           0   0.00000     -0.301140E-02
      2344 MEMB     18       POPC     H3X      HAL2     0.900000E-01   1.00800           0   0.00000     -0.301140E-02
      2345 MEMB     18       POPC     H3Y      HAL2     0.900000E-01   1.00800           0   0.00000     -0.301140E-02
      2346 MEMB     18       POPC     C34      CTL2    -0.180000       12.0110           0   0.00000     -0.301140E-02
      2347 MEMB     18       POPC     H4X      HAL2     0.900000E-01   1.00800           0   0.00000     -0.301140E-02
      2348 MEMB     18       POPC     H4Y      HAL2     0.900000E-01   1.00800           0   0.00000     -0.301140E-02
      2349 MEMB     18       POPC     C35      CTL2    -0.180000       12.0110           0   0.00000     -0.301140E-02
      2350 MEMB     18       POPC     H5X      HAL2     0.900000E-01   1.00800           0   0.00000     -0.301140E-02
      2351 MEMB     18       POPC     H5Y      HAL2     0.900000E-01   1.00800           0   0.00000     -0.301140E-02
      2352 MEMB     18       POPC     C36      CTL2    -0.180000       12.0110           0   0.00000     -0.301140E-02
      2353 MEMB     18       POPC     H6X      HAL2     0.900000E-01   1.00800           0   0.00000     -0.301140E-02
      2354 MEMB     18       POPC     H6Y      HAL2     0.900000E-01   1.00800           0   0.00000     -0.301140E-02
      2355 MEMB     18       POPC     C37      CTL2    -0.180000       12.0110           0   0.00000     -0.301140E-02
      2356 MEMB     18       POPC     H7X      HAL2     0.900000E-01   1.00800           0   0.00000     -0.301140E-02
      2357 MEMB     18       POPC     H7Y      HAL2     0.900000E-01   1.00800           0   0.00000     -0.301140E-02
      2358 MEMB     18       POPC     C38      CTL2    -0.180000       12.0110           0   0.00000     -0.301140E-02
      2359 MEMB     18       POPC     H8X      HAL2     0.900000E-01   1.00800           0   0.00000     -0.301140E-02
      2360 MEMB     18       POPC     H8Y      HAL2     0.900000E-01   1.00800           0   0.00000     -0.301140E-02
      2361 MEMB     18       POPC     C39      CTL2    -0.180000       12.0110           0   0.00000     -0.301140E-02
      2362 MEMB     18       POPC     H9X      HAL2     0.900000E-01   1.00800           0   0.00000     -0.301140E-02
      2363 MEMB     18       POPC     H9Y      HAL2     0.900000E-01   1.00800           0   0.00000     -0.301140E-02
      2364 MEMB     18       POPC     C310     CTL2    -0.180000       12.0110           0   0.00000     -0.301140E-02
      2365 MEMB     18       POPC     H10X     HAL2     0.900000E-01   1.00800           0   0.00000     -0.301140E-02
      2366 MEMB     18       POPC     H10Y     HAL2     0.900000E-01   1.00800           0   0.00000     -0.301140E-02
      2367 MEMB     18       POPC     C311     CTL2    -0.180000       12.0110           0   0.00000     -0.301140E-02
      2368 MEMB     18       POPC     H11X     HAL2     0.900000E-01   1.00800           0   0.00000     -0.301140E-02
      2369 MEMB     18       POPC     H11Y     HAL2     0.900000E-01   1.00800           0   0.00000     -0.301140E-02
      2370 MEMB     18       POPC     C312     CTL2    -0.180000       12.0110           0   0.00000     -0.301140E-02
      2371 MEMB     18       POPC     H12X     HAL2     0.900000E-01   1.00800           0   0.00000     -0.301140E-02
      2372 MEMB     18       POPC     H12Y     HAL2     0.900000E-01   1.00800           0   0.00000     -0.301140E-02
      2373 MEMB     18       POPC     C313     CTL2    -0.180000       12.0110           0   0.00000     -0.301140E-02
      2374 MEMB     18       POPC     H13X     HAL2     0.900000E-01   1.00800           0   0.00000     -0.301140E-02
      2375 MEMB     18       POPC     H13Y     HAL2     0.900000E-01   1.00800           0   0.00000     -0.301140E-02
      2376 MEMB     18       POPC     C314     CTL2    -0.180000       12.0110           0   0.00000     -0.301140E-02
      2377 MEMB     18       POPC     H14X     HAL2     0.900000E-01   1.00800           0   0.00000     -0.301140E-02
      2378 MEMB     18       POPC     H14Y     HAL2     0.900000E-01   1.00800           0   0.00000     -0.301140E-02
      2379 MEMB     18       POPC     C315     CTL2    -0.180000       12.0110           0   0.00000     -0.301140E-02
      2380 MEMB     18       POPC     H15X     HAL2     0.900000E-01   1.00800           0   0.00000     -0.301140E-02
      2381 MEMB     18       POPC     H15Y     HAL2     0.900000E-01   1.00800           0   0.00000     -0.301140E-02
      2382 MEMB     18       POPC     C316     CTL3    -0.270000       12.0110           0   0.00000     -0.301140E-02
      2383 MEMB     18       POPC     H16X     HAL3     0.900000E-01   1.00800           0   0.00000     -0.301140E-02
      2384 MEMB     18       POPC     H16Y     HAL3     0.900000E-01   1.00800           0   0.00000     -0.301140E-02
      2385 MEMB     18       POPC     H16Z     HAL3     0.900000E-01   1.00800           0   0.00000     -0.301140E-02
      2386 MEMB     19       POPE     N        NH3L    -0.300000       14.0070           0   0.00000     -0.301140E-02
      2387 MEMB     19       POPE     HN1      HCL      0.330000       1.00800           0   0.00000     -0.301140E-02
      2388 MEMB     19       POPE     HN2      HCL      0.330000       1.00800           0   0.00000     -0.301140E-02
      2389 MEMB     19       POPE     HN3      HCL      0.330000       1.00800           0   0.00000     -0.301140E-02
      2390 MEMB     19       POPE     C12      CTL2     0.130000       12.0110           0   0.00000     -0.301140E-02
      2391 MEMB     19       POPE     H12A     HAL2     0.900000E-01   1.00800           0   0.00000     -0.301140E-02
      2392 MEMB     19       POPE     H12B     HAL2     0.900000E-01   1.00800           0   0.00000     -0.301140E-02
      2393 MEMB     19       POPE     C11      CTL2    -0.800000E-01   12.0110           0   0.00000     -0.301140E-02
      2394 MEMB     19       POPE     H11A     HAL2     0.900000E-01   1.00800           0   0.00000     -0.301140E-02
      2395 MEMB     19       POPE     H11B     HAL2     0.900000E-01   1.00800           0   0.00000     -0.301140E-02
      2396 MEMB     19       POPE     P        PL        1.50000       30.9740           0   0.00000     -0.301140E-02
      2397 MEMB     19       POPE     O13      O2L     -0.780000       15.9994           0   0.00000     -0.301140E-02
      2398 MEMB     19       POPE     O14      O2L     -0.780000       15.9994           0   0.00000     -0.301140E-02
      2399 MEMB     19       POPE     O11      OSLP    -0.570000       15.9994           0   0.00000     -0.301140E-02
      2400 MEMB     19       POPE     O12      OSLP    -0.570000       15.9994           0   0.00000     -0.301140E-02
      2401 MEMB     19       POPE     C1       CTL2    -0.800000E-01   12.0110           0   0.00000     -0.301140E-02
      2402 MEMB     19       POPE     HA       HAL2     0.900000E-01   1.00800           0   0.00000     -0.301140E-02
      2403 MEMB     19       POPE     HB       HAL2     0.900000E-01   1.00800           0   0.00000     -0.301140E-02
      2404 MEMB     19       POPE     C2       CTL1     0.170000       12.0110           0   0.00000     -0.301140E-02
      2405 MEMB     19       POPE     HS       HAL1     0.900000E-01   1.00800           0   0.00000     -0.301140E-02
      2406 MEMB     19       POPE     O21      OSL     -0.490000       15.9994           0   0.00000     -0.301140E-02
      2407 MEMB     19       POPE     C21      CL       0.900000       12.0110           0   0.00000     -0.301140E-02
      2408 MEMB     19       POPE     O22      OBL     -0.630000       15.9994           0   0.00000     -0.301140E-02
      2409 MEMB     19       POPE     C22      CTL2    -0.220000       12.0110           0   0.00000     -0.301140E-02
      2410 MEMB     19       POPE     H2R      HAL2     0.900000E-01   1.00800           0   0.00000     -0.301140E-02
      2411 MEMB     19       POPE     H2S      HAL2     0.900000E-01   1.00800           0   0.00000     -0.301140E-02
      2412 MEMB     19       POPE     C3       CTL2     0.800000E-01   12.0110           0   0.00000     -0.301140E-02
      2413 MEMB     19       POPE     HX       HAL2     0.900000E-01   1.00800           0   0.00000     -0.301140E-02
      2414 MEMB     19       POPE     HY       HAL2     0.900000E-01   1.00800           0   0.00000     -0.301140E-02
      2415 MEMB     19       POPE     O31      OSL     -0.490000       15.9994           0   0.00000     -0.301140E-02
      2416 MEMB     19       POPE     C31      CL       0.900000       12.0110           0   0.00000     -0.301140E-02
      2417 MEMB     19       POPE     O32      OBL     -0.630000       15.9994           0   0.00000     -0.301140E-02
      2418 MEMB     19       POPE     C32      CTL2    -0.220000       12.0110           0   0.00000     -0.301140E-02
      2419 MEMB     19       POPE     H2X      HAL2     0.900000E-01   1.00800           0   0.00000     -0.301140E-02
      2420 MEMB     19       POPE     H2Y      HAL2     0.900000E-01   1.00800           0   0.00000     -0.301140E-02
      2421 MEMB     19       POPE     C23      CTL2    -0.180000       12.0110           0   0.00000     -0.301140E-02
      2422 MEMB     19       POPE     H3R      HAL2     0.900000E-01   1.00800           0   0.00000     -0.301140E-02
      2423 MEMB     19       POPE     H3S      HAL2     0.900000E-01   1.00800           0   0.00000     -0.301140E-02
      2424 MEMB     19       POPE     C24      CTL2    -0.180000       12.0110           0   0.00000     -0.301140E-02
      2425 MEMB     19       POPE     H4R      HAL2     0.900000E-01   1.00800           0   0.00000     -0.301140E-02
      2426 MEMB     19       POPE     H4S      HAL2     0.900000E-01   1.00800           0   0.00000     -0.301140E-02
      2427 MEMB     19       POPE     C25      CTL2    -0.180000       12.0110           0   0.00000     -0.301140E-02
      2428 MEMB     19       POPE     H5R      HAL2     0.900000E-01   1.00800           0   0.00000     -0.301140E-02
      2429 MEMB     19       POPE     H5S      HAL2     0.900000E-01   1.00800           0   0.00000     -0.301140E-02
      2430 MEMB     19       POPE     C26      CTL2    -0.180000       12.0110           0   0.00000     -0.301140E-02
      2431 MEMB     19       POPE     H6R      HAL2     0.900000E-01   1.00800           0   0.00000     -0.301140E-02
      2432 MEMB     19       POPE     H6S      HAL2     0.900000E-01   1.00800           0   0.00000     -0.301140E-02
      2433 MEMB     19       POPE     C27      CTL2    -0.180000       12.0110           0   0.00000     -0.301140E-02
      2434 MEMB     19       POPE     H7R      HAL2     0.900000E-01   1.00800           0   0.00000     -0.301140E-02
      2435 MEMB     19       POPE     H7S      HAL2     0.900000E-01   1.00800           0   0.00000     -0.301140E-02
      2436 MEMB     19       POPE     C28      CTL2    -0.180000       12.0110           0   0.00000     -0.301140E-02
      2437 MEMB     19       POPE     H8R      HAL2     0.900000E-01   1.00800           0   0.00000     -0.301140E-02
      2438 MEMB     19       POPE     H8S      HAL2     0.900000E-01   1.00800           0   0.00000     -0.301140E-02
      2439 MEMB     19       POPE     C29      CEL1    -0.150000       12.0110           0   0.00000     -0.301140E-02
      2440 MEMB     19       POPE     H91      HEL1     0.150000       1.00800           0   0.00000     -0.301140E-02
      2441 MEMB     19       POPE     C210     CEL1    -0.150000       12.0110           0   0.00000     -0.301140E-02
      2442 MEMB     19       POPE     H101     HEL1     0.150000       1.00800           0   0.00000     -0.301140E-02
      2443 MEMB     19       POPE     C211     CTL2    -0.180000       12.0110           0   0.00000     -0.301140E-02
      2444 MEMB     19       POPE     H11R     HAL2     0.900000E-01   1.00800           0   0.00000     -0.301140E-02
      2445 MEMB     19       POPE     H11S     HAL2     0.900000E-01   1.00800           0   0.00000     -0.301140E-02
      2446 MEMB     19       POPE     C212     CTL2    -0.180000       12.0110           0   0.00000     -0.301140E-02
      2447 MEMB     19       POPE     H12R     HAL2     0.900000E-01   1.00800           0   0.00000     -0.301140E-02
      2448 MEMB     19       POPE     H12S     HAL2     0.900000E-01   1.00800           0   0.00000     -0.301140E-02
      2449 MEMB     19       POPE     C213     CTL2    -0.180000       12.0110           0   0.00000     -0.301140E-02
      2450 MEMB     19       POPE     H13R     HAL2     0.900000E-01   1.00800           0   0.00000     -0.301140E-02
      2451 MEMB     19       POPE     H13S     HAL2     0.900000E-01   1.00800           0   0.00000     -0.301140E-02
      2452 MEMB     19       POPE     C214     CTL2    -0.180000       12.0110           0   0.00000     -0.301140E-02
      2453 MEMB     19       POPE     H14R     HAL2     0.900000E-01   1.00800           0   0.00000     -0.301140E-02
      2454 MEMB     19       POPE     H14S     HAL2     0.900000E-01   1.00800           0   0.00000     -0.301140E-02
      2455 MEMB     19       POPE     C215     CTL2    -0.180000       12.0110           0   0.00000     -0.301140E-02
      2456 MEMB     19       POPE     H15R     HAL2     0.900000E-01   1.00800           0   0.00000     -0.301140E-02
      2457 MEMB     19       POPE     H15S     HAL2     0.900000E-01   1.00800           0   0.00000     -0.301140E-02
      2458 MEMB     19       POPE     C216     CTL2    -0.180000       12.0110           0   0.00000     -0.301140E-02
      2459 MEMB     19       POPE     H16R     HAL2     0.900000E-01   1.00800           0   0.00000     -0.301140E-02
      2460 MEMB     19       POPE     H16S     HAL2     0.900000E-01   1.00800           0   0.00000     -0.301140E-02
      2461 MEMB     19       POPE     C217     CTL2    -0.180000       12.0110           0   0.00000     -0.301140E-02
      2462 MEMB     19       POPE     H17R     HAL2     0.900000E-01   1.00800           0   0.00000     -0.301140E-02
      2463 MEMB     19       POPE     H17S     HAL2     0.900000E-01   1.00800           0   0.00000     -0.301140E-02
      2464 MEMB     19       POPE     C218     CTL3    -0.270000       12.0110           0   0.00000     -0.301140E-02
      2465 MEMB     19       POPE     H18R     HAL3     0.900000E-01   1.00800           0   0.00000     -0.301140E-02
      2466 MEMB     19       POPE     H18S     HAL3     0.900000E-01   1.00800           0   0.00000     -0.301140E-02
      2467 MEMB     19       POPE     H18T     HAL3     0.900000E-01   1.00800           0   0.00000     -0.301140E-02
      2468 MEMB     19       POPE     C33      CTL2    -0.180000       12.0110           0   0.00000     -0.301140E-02
      2469 MEMB     19       POPE     H3X      HAL2     0.900000E-01   1.00800           0   0.00000     -0.301140E-02
      2470 MEMB     19       POPE     H3Y      HAL2     0.900000E-01   1.00800           0   0.00000     -0.301140E-02
      2471 MEMB     19       POPE     C34      CTL2    -0.180000       12.0110           0   0.00000     -0.301140E-02
      2472 MEMB     19       POPE     H4X      HAL2     0.900000E-01   1.00800           0   0.00000     -0.301140E-02
      2473 MEMB     19       POPE     H4Y      HAL2     0.900000E-01   1.00800           0   0.00000     -0.301140E-02
      2474 MEMB     19       POPE     C35      CTL2    -0.180000       12.0110           0   0.00000     -0.301140E-02
      2475 MEMB     19       POPE     H5X      HAL2     0.900000E-01   1.00800           0   0.00000     -0.301140E-02
      2476 MEMB     19       POPE     H5Y      HAL2     0.900000E-01   1.00800           0   0.00000     -0.301140E-02
      2477 MEMB     19       POPE     C36      CTL2    -0.180000       12.0110           0   0.00000     -0.301140E-02
      2478 MEMB     19       POPE     H6X      HAL2     0.900000E-01   1.00800           0   0.00000     -0.301140E-02
      2479 MEMB     19       POPE     H6Y      HAL2     0.900000E-01   1.00800           0   0.00000     -0.301140E-02
      2480 MEMB     19       POPE     C37      CTL2    -0.180000       12.0110           0   0.00000     -0.301140E-02
      2481 MEMB     19       POPE     H7X      HAL2     0.900000E-01   1.00800           0   0.00000     -0.301140E-02
      2482 MEMB     19       POPE     H7Y      HAL2     0.900000E-01   1.00800           0   0.00000     -0.301140E-02
      2483 MEMB     19       POPE     C38      CTL2    -0.180000       12.0110           0   0.00000     -0.301140E-02
      2484 MEMB     19       POPE     H8X      HAL2     0.900000E-01   1.00800           0   0.00000     -0.301140E-02
      2485 MEMB     19       POPE     H8Y      HAL2     0.900000E-01   1.00800           0   0.00000     -0.301140E-02
      2486 MEMB     19       POPE     C39      CTL2    -0.180000       12.0110           0   0.00000     -0.301140E-02
      2487 MEMB     19       POPE     H9X      HAL2     0.900000E-01   1.00800           0   0.00000     -0.301140E-02
      2488 MEMB     19       POPE     H9Y      HAL2     0.900000E-01   1.00800           0   0.00000     -0.301140E-02
      2489 MEMB     19       POPE     C310     CTL2    -0.180000       12.0110           0   0.00000     -0.301140E-02
      2490 MEMB     19       POPE     H10X     HAL2     0.900000E-01   1.00800           0   0.00000     -0.301140E-02
      2491 MEMB     19       POPE     H10Y     HAL2     0.900000E-01   1.00800           0   0.00000     -0.301140E-02
      2492 MEMB     19       POPE     C311     CTL2    -0.180000       12.0110           0   0.00000     -0.301140E-02
      2493 MEMB     19       POPE     H11X     HAL2     0.900000E-01   1.00800           0   0.00000     -0.301140E-02
      2494 MEMB     19       POPE     H11Y     HAL2     0.900000E-01   1.00800           0   0.00000     -0.301140E-02
      2495 MEMB     19       POPE     C312     CTL2    -0.180000       12.0110           0   0.00000     -0.301140E-02
      2496 MEMB     19       POPE     H12X     HAL2     0.900000E-01   1.00800           0   0.00000     -0.301140E-02
      2497 MEMB     19       POPE     H12Y     HAL2     0.900000E-01   1.00800           0   0.00000     -0.301140E-02
      2498 MEMB     19       POPE     C313     CTL2    -0.180000       12.0110           0   0.00000     -0.301140E-02
      2499 MEMB     19       POPE     H13X     HAL2     0.900000E-01   1.00800           0   0.00000     -0.301140E-02
      2500 MEMB     19       POPE     H13Y     HAL2     0.900000E-01   1.00800           0   0.00000     -0.301140E-02
      2501 MEMB     19       POPE     C314     CTL2    -0.180000       12.0110           0   0.00000     -0.301140E-02
      2502 MEMB     19       POPE     H14X     HAL2     0.900000E-01   1.00800           0   0.00000     -0.301140E-02
      2503 MEMB     19       POPE     H14Y     HAL2     0.900000E-01   1.00800           0   0.00000     -0.301140E-02
      2504 MEMB     19       POPE     C315     CTL2    -0.180000       12.0110           0   0.00000     -0.301140E-02
      2505 MEMB     19       POPE     H15X     HAL2     0.900000E-01   1.00800           0   0.00000     -0.301140E-02
      2506 MEMB     19       POPE     H15Y     HAL2     0.900000E-01   1.00800           0   0.00000     -0.301140E-02
      2507 MEMB     19       POPE     C316     CTL3    -0.270000       12.0110           0   0.00000     -0.301140E-02
      2508 MEMB     19       POPE     H16X     HAL3     0.900000E-01   1.00800           0   0.00000     -0.301140E-02
      2509 MEMB     19       POPE     H16Y     HAL3     0.900000E-01   1.00800           0   0.00000     -0.301140E-02
      2510 MEMB     19       POPE     H16Z     HAL3     0.900000E-01   1.00800           0   0.00000     -0.301140E-02
      2511 MEMB     20       POPE     N        NH3L    -0.300000       14.0070           0   0.00000     -0.301140E-02
      2512 MEMB     20       POPE     HN1      HCL      0.330000       1.00800           0   0.00000     -0.301140E-02
      2513 MEMB     20       POPE     HN2      HCL      0.330000       1.00800           0   0.00000     -0.301140E-02
      2514 MEMB     20       POPE     HN3      HCL      0.330000       1.00800           0   0.00000     -0.301140E-02
      2515 MEMB     20       POPE     C12      CTL2     0.130000       12.0110           0   0.00000     -0.301140E-02
      2516 MEMB     20       POPE     H12A     HAL2     0.900000E-01   1.00800           0   0.00000     -0.301140E-02
      2517 MEMB     20       POPE     H12B     HAL2     0.900000E-01   1.00800           0   0.00000     -0.301140E-02
      2518 MEMB     20       POPE     C11      CTL2    -0.800000E-01   12.0110           0   0.00000     -0.301140E-02
      2519 MEMB     20       POPE     H11A     HAL2     0.900000E-01   1.00800           0   0.00000     -0.301140E-02
      2520 MEMB     20       POPE     H11B     HAL2     0.900000E-01   1.00800           0   0.00000     -0.301140E-02
      2521 MEMB     20       POPE     P        PL        1.50000       30.9740           0   0.00000     -0.301140E-02
      2522 MEMB     20       POPE     O13      O2L     -0.780000       15.9994           0   0.00000     -0.301140E-02
      2523 MEMB     20       POPE     O14      O2L     -0.780000       15.9994           0   0.00000     -0.301140E-02
      2524 MEMB     20       POPE     O11      OSLP    -0.570000       15.9994           0   0.00000     -0.301140E-02
      2525 MEMB     20       POPE     O12      OSLP    -0.570000       15.9994           0   0.00000     -0.301140E-02
      2526 MEMB     20       POPE     C1       CTL2    -0.800000E-01   12.0110           0   0.00000     -0.301140E-02
      2527 MEMB     20       POPE     HA       HAL2     0.900000E-01   1.00800           0   0.00000     -0.301140E-02
      2528 MEMB     20       POPE     HB       HAL2     0.900000E-01   1.00800           0   0.00000     -0.301140E-02
      2529 MEMB     20       POPE     C2       CTL1     0.170000       12.0110           0   0.00000     -0.301140E-02
      2530 MEMB     20       POPE     HS       HAL1     0.900000E-01   1.00800           0   0.00000     -0.301140E-02
      2531 MEMB     20       POPE     O21      OSL     -0.490000       15.9994           0   0.00000     -0.301140E-02
      2532 MEMB     20       POPE     C21      CL       0.900000       12.0110           0   0.00000     -0.301140E-02
      2533 MEMB     20       POPE     O22      OBL     -0.630000       15.9994           0   0.00000     -0.301140E-02
      2534 MEMB     20       POPE     C22      CTL2    -0.220000       12.0110           0   0.00000     -0.301140E-02
      2535 MEMB     20       POPE     H2R      HAL2     0.900000E-01   1.00800           0   0.00000     -0.301140E-02
      2536 MEMB     20       POPE     H2S      HAL2     0.900000E-01   1.00800           0   0.00000     -0.301140E-02
      2537 MEMB     20       POPE     C3       CTL2     0.800000E-01   12.0110           0   0.00000     -0.301140E-02
      2538 MEMB     20       POPE     HX       HAL2     0.900000E-01   1.00800           0   0.00000     -0.301140E-02
      2539 MEMB     20       POPE     HY       HAL2     0.900000E-01   1.00800           0   0.00000     -0.301140E-02
      2540 MEMB     20       POPE     O31      OSL     -0.490000       15.9994           0   0.00000     -0.301140E-02
      2541 MEMB     20       POPE     C31      CL       0.900000       12.0110           0   0.00000     -0.301140E-02
      2542 MEMB     20       POPE     O32      OBL     -0.630000       15.9994           0   0.00000     -0.301140E-02
      2543 MEMB     20       POPE     C32      CTL2    -0.220000       12.0110           0   0.00000     -0.301140E-02
      2544 MEMB     20       POPE     H2X      HAL2     0.900000E-01   1.00800           0   0.00000     -0.301140E-02
      2545 MEMB     20       POPE     H2Y      HAL2     0.900000E-01   1.00800           0   0.00000     -0.301140E-02
      2546 MEMB     20       POPE     C23      CTL2    -0.180000       12.0110           0   0.00000     -0.301140E-02
      2547 MEMB     20       POPE     H3R      HAL2     0.900000E-01   1.00800           0   0.00000     -0.301140E-02
      2548 MEMB     20       POPE     H3S      HAL2     0.900000E-01   1.00800           0   0.00000     -0.301140E-02
      2549 MEMB     20       POPE     C24      CTL2    -0.180000       12.0110           0   0.00000     -0.301140E-02
      2550 MEMB     20       POPE     H4R      HAL2     0.900000E-01   1.00800           0   0.00000     -0.301140E-02
      2551 MEMB     20       POPE     H4S      HAL2     0.900000E-01   1.00800           0   0.00000     -0.301140E-02
      2552 MEMB     20       POPE     C25      CTL2    -0.180000       12.0110           0   0.00000     -0.301140E-02
      2553 MEMB     20       POPE     H5R      HAL2     0.900000E-01   1.00800           0   0.00000     -0.301140E-02
      2554 MEMB     20       POPE     H5S      HAL2     0.900000E-01   1.00800           0   0.00000     -0.301140E-02
      2555 MEMB     20       POPE     C26      CTL2    -0.180000       12.0110           0   0.00000     -0.301140E-02
      2556 MEMB     20       POPE     H6R      HAL2     0.900000E-01   1.00800           0   0.00000     -0.301140E-02
      2557 MEMB     20       POPE     H6S      HAL2     0.900000E-01   1.00800           0   0.00000     -0.301140E-02
      2558 MEMB     20       POPE     C27      CTL2    -0.180000       12.0110           0   0.00000     -0.301140E-02
      2559 MEMB     20       POPE     H7R      HAL2     0.900000E-01   1.00800           0   0.00000     -0.301140E-02
      2560 MEMB     20       POPE     H7S      HAL2     0.900000E-01   1.00800           0   0.00000     -0.301140E-02
      2561 MEMB     20       POPE     C28      CTL2    -0.180000       12.0110           0   0.00000     -0.301140E-02
      2562 MEMB     20       POPE     H8R      HAL2     0.900000E-01   1.00800           0   0.00000     -0.301140E-02
      2563 MEMB     20       POPE     H8S      HAL2     0.900000E-01   1.00800           0   0.00000     -0.301140E-02
      2564 MEMB     20       POPE     C29      CEL1    -0.150000       12.0110           0   0.00000     -0.301140E-02
      2565 MEMB     20       POPE     H91      HEL1     0.150000       1.00800           0   0.00000     -0.301140E-02
      2566 MEMB     20       POPE     C210     CEL1    -0.150000       12.0110           0   0.00000     -0.301140E-02
      2567 MEMB     20       POPE     H101     HEL1     0.150000       1.00800           0   0.00000     -0.301140E-02
      2568 MEMB     20       POPE     C211     CTL2    -0.180000       12.0110           0   0.00000     -0.301140E-02
      2569 MEMB     20       POPE     H11R     HAL2     0.900000E-01   1.00800           0   0.00000     -0.301140E-02
      2570 MEMB     20       POPE     H11S     HAL2     0.900000E-01   1.00800           0   0.00000     -0.301140E-02
      2571 MEMB     20       POPE     C212     CTL2    -0.180000       12.0110           0   0.00000     -0.301140E-02
      2572 MEMB     20       POPE     H12R     HAL2     0.900000E-01   1.00800           0   0.00000     -0.301140E-02
      2573 MEMB     20       POPE     H12S     HAL2     0.900000E-01   1.00800           0   0.00000     -0.301140E-02
      2574 MEMB     20       POPE     C213     CTL2    -0.180000       12.0110           0   0.00000     -0.301140E-02
      2575 MEMB     20       POPE     H13R     HAL2     0.900000E-01   1.00800           0   0.00000     -0.301140E-02
      2576 MEMB     20       POPE     H13S     HAL2     0.900000E-01   1.00800           0   0.00000     -0.301140E-02
      2577 MEMB     20       POPE     C214     CTL2    -0.180000       12.0110           0   0.00000     -0.301140E-02
      2578 MEMB     20       POPE     H14R     HAL2     0.900000E-01   1.00800           0   0.00000     -0.301140E-02
      2579 MEMB     20       POPE     H14S     HAL2     0.900000E-01   1.00800           0   0.00000     -0.301140E-02
      2580 MEMB     20       POPE     C215     CTL2    -0.180000       12.0110           0   0.00000     -0.301140E-02
      2581 MEMB     20       POPE     H15R     HAL2     0.900000E-01   1.00800           0   0.00000     -0.301140E-02
      2582 MEMB     20       POPE     H15S     HAL2     0.900000E-01   1.00800           0   0.00000     -0.301140E-02
      2583 MEMB     20       POPE     C216     CTL2    -0.180000       12.0110           0   0.00000     -0.301140E-02
      2584 MEMB     20       POPE     H16R     HAL2     0.900000E-01   1.00800           0   0.00000     -0.301140E-02
      2585 MEMB     20       POPE     H16S     HAL2     0.900000E-01   1.00800           0   0.00000     -0.301140E-02
      2586 MEMB     20       POPE     C217     CTL2    -0.180000       12.0110           0   0.00000     -0.301140E-02
      2587 MEMB     20       POPE     H17R     HAL2     0.900000E-01   1.00800           0   0.00000     -0.301140E-02
      2588 MEMB     20       POPE     H17S     HAL2     0.900000E-01   1.00800           0   0.00000     -0.301140E-02
      2589 MEMB     20       POPE     C218     CTL3    -0.270000       12.0110           0   0.00000     -0.301140E-02
      2590 MEMB     20       POPE     H18R     HAL3     0.900000E-01   1.00800           0   0.00000     -0.301140E-02
      2591 MEMB     20       POPE     H18S     HAL3     0.900000E-01   1.00800           0   0.00000     -0.301140E-02
      2592 MEMB     20       POPE     H18T     HAL3     0.900000E-01   1.00800           0   0.00000     -0.301140E-02
      2593 MEMB     20       POPE     C33      CTL2    -0.180000       12.0110           0   0.00000     -0.301140E-02
      2594 MEMB     20       POPE     H3X      HAL2     0.900000E-01   1.00800           0   0.00000     -0.301140E-02
      2595 MEMB     20       POPE     H3Y      HAL2     0.900000E-01   1.00800           0   0.00000     -0.301140E-02
      2596 MEMB     20       POPE     C34      CTL2    -0.180000       12.0110           0   0.00000     -0.301140E-02
      2597 MEMB     20       POPE     H4X      HAL2     0.900000E-01   1.00800           0   0.00000     -0.301140E-02
      2598 MEMB     20       POPE     H4Y      HAL2     0.900000E-01   1.00800           0   0.00000     -0.301140E-02
      2599 MEMB     20       POPE     C35      CTL2    -0.180000       12.0110           0   0.00000     -0.301140E-02
      2600 MEMB     20       POPE     H5X      HAL2     0.900000E-01   1.00800           0   0.00000     -0.301140E-02
      2601 MEMB     20       POPE     H5Y      HAL2     0.900000E-01   1.00800           0   0.00000     -0.301140E-02
      2602 MEMB     20       POPE     C36      CTL2    -0.180000       12.0110           0   0.00000     -0.301140E-02
      2603 MEMB     20       POPE     H6X      HAL2     0.900000E-01   1.00800           0   0.00000     -0.301140E-02
      2604 MEMB     20       POPE     H6Y      HAL2     0.900000E-01   1.00800           0   0.00000     -0.301140E-02
      2605 MEMB     20       POPE     C37      CTL2    -0.180000       12.0110           0   0.00000     -0.301140E-02
      2606 MEMB     20       POPE     H7X      HAL2     0.900000E-01   1.00800           0   0.00000     -0.301140E-02
      2607 MEMB     20       POPE     H7Y      HAL2     0.900000E-01   1.00800           0   0.00000     -0.301140E-02
      2608 MEMB     20       POPE     C38      CTL2    -0.180000       12.0110           0   0.00000     -0.301140E-02
      2609 MEMB     20       POPE     H8X      HAL2     0.900000E-01   1.00800           0   0.00000     -0.301140E-02
      2610 MEMB     20       POPE     H8Y      HAL2     0.900000E-01   1.00800           0   0.00000     -0.301140E-02
      2611 MEMB     20       POPE     C39      CTL2    -0.180000       12.0110           0   0.00000     -0.301140E-02
      2612 MEMB     20       POPE     H9X      HAL2     0.900000E-01   1.00800           0   0.00000     -0.301140E-02
      2613 MEMB     20       POPE     H9Y      HAL2     0.900000E-01   1.00800           0   0.00000     -0.301140E-02
      2614 MEMB     20       POPE     C310     CTL2    -0.180000       12.0110           0   0.00000     -0.301140E-02
      2615 MEMB     20       POPE     H10X     HAL2     0.900000E-01   1.00800           0   0.00000     -0.301140E-02
      2616 MEMB     20       POPE     H10Y     HAL2     0.900000E-01   1.00800           0   0.00000     -0.301140E-02
      2617 MEMB     20       POPE     C311     CTL2    -0.180000       12.0110           0   0.00000     -0.301140E-02
      2618 MEMB     20       POPE     H11X     HAL2     0.900000E-01   1.00800           0   0.00000     -0.301140E-02
      2619 MEMB     20       POPE     H11Y     HAL2     0.900000E-01   1.00800           0   0.00000     -0.301140E-02
      2620 MEMB     20       POPE     C312     CTL2    -0.180000       12.0110           0   0.00000     -0.301140E-02
      2621 MEMB     20       POPE     H12X     HAL2     0.900000E-01   1.00800           0   0.00000     -0.301140E-02
      2622 MEMB     20       POPE     H12Y     HAL2     0.900000E-01   1.00800           0   0.00000     -0.301140E-02
      2623 MEMB     20       POPE     C313     CTL2    -0.180000       12.0110           0   0.00000     -0.301140E-02
      2624 MEMB     20       POPE     H13X     HAL2     0.900000E-01   1.00800           0   0.00000     -0.301140E-02
      2625 MEMB     20       POPE     H13Y     HAL2     0.900000E-01   1.00800           0   0.00000     -0.301140E-02
      2626 MEMB     20       POPE     C314     CTL2    -0.180000       12.0110           0   0.00000     -0.301140E-02
      2627 MEMB     20       POPE     H14X     HAL2     0.900000E-01   1.00800           0   0.00000     -0.301140E-02
      2628 MEMB     20       POPE     H14Y     HAL2     0.900000E-01   1.00800           0   0.00000     -0.301140E-02
      2629 MEMB     20       POPE     C315     CTL2    -0.180000       12.0110           0   0.00000     -0.301140E-02
      2630 MEMB     20       POPE     H15X     HAL2     0.900000E-01   1.00800           0   0.00000     -0.301140E-02
      2631 MEMB     20       POPE     H15Y     HAL2     0.900000E-01   1.00800           0   0.00000     -0.301140E-02
      2632 MEMB     20       POPE     C316     CTL3    -0.270000       12.0110           0   0.00000     -0.301140E-02
      2633 MEMB     20       POPE     H16X     HAL3     0.900000E-01   1.00800           0   0.00000     -0.301140E-02
      2634 MEMB     20       POPE     H16Y     HAL3     0.900000E-01   1.00800           0   0.00000     -0.301140E-02
      2635 MEMB     20       POPE     H16Z     HAL3     0.900000E-01   1.00800           0   0.00000     -0.301140E-02
      2636 MEMB     21       POPC     N        NTL     -0.600000       14.0070           0   0.00000     -0.301140E-02
      2637 MEMB     21       POPC     C12      CTL2    -0.100000       12.0110           0   0.00000     -0.301140E-02
      2638 MEMB     21       POPC     H12A     HL       0.250000       1.00800           0   0.00000     -0.301140E-02
      2639 MEMB     21       POPC     H12B     HL       0.250000       1.00800           0   0.00000     -0.301140E-02
      2640 MEMB     21       POPC     C13      CTL5    -0.350000       12.0110           0   0.00000     -0.301140E-02
      2641 MEMB     21       POPC     H13A     HL       0.250000       1.00800           0   0.00000     -0.301140E-02
      2642 MEMB     21       POPC     H13B     HL       0.250000       1.00800           0   0.00000     -0.301140E-02
      2643 MEMB     21       POPC     H13C     HL       0.250000       1.00800           0   0.00000     -0.301140E-02
      2644 MEMB     21       POPC     C14      CTL5    -0.350000       12.0110           0   0.00000     -0.301140E-02
      2645 MEMB     21       POPC     H14A     HL       0.250000       1.00800           0   0.00000     -0.301140E-02
      2646 MEMB     21       POPC     H14B     HL       0.250000       1.00800           0   0.00000     -0.301140E-02
      2647 MEMB     21       POPC     H14C     HL       0.250000       1.00800           0   0.00000     -0.301140E-02
      2648 MEMB     21       POPC     C15      CTL5    -0.350000       12.0110           0   0.00000     -0.301140E-02
      2649 MEMB     21       POPC     H15A     HL       0.250000       1.00800           0   0.00000     -0.301140E-02
      2650 MEMB     21       POPC     H15B     HL       0.250000       1.00800           0   0.00000     -0.301140E-02
      2651 MEMB     21       POPC     H15C     HL       0.250000       1.00800           0   0.00000     -0.301140E-02
      2652 MEMB     21       POPC     C11      CTL2    -0.800000E-01   12.0110           0   0.00000     -0.301140E-02
      2653 MEMB     21       POPC     H11A     HAL2     0.900000E-01   1.00800           0   0.00000     -0.301140E-02
      2654 MEMB     21       POPC     H11B     HAL2     0.900000E-01   1.00800           0   0.00000     -0.301140E-02
      2655 MEMB     21       POPC     P        PL        1.50000       30.9740           0   0.00000     -0.301140E-02
      2656 MEMB     21       POPC     O13      O2L     -0.780000       15.9994           0   0.00000     -0.301140E-02
      2657 MEMB     21       POPC     O14      O2L     -0.780000       15.9994           0   0.00000     -0.301140E-02
      2658 MEMB     21       POPC     O12      OSLP    -0.570000       15.9994           0   0.00000     -0.301140E-02
      2659 MEMB     21       POPC     O11      OSLP    -0.570000       15.9994           0   0.00000     -0.301140E-02
      2660 MEMB     21       POPC     C1       CTL2    -0.800000E-01   12.0110           0   0.00000     -0.301140E-02
      2661 MEMB     21       POPC     HA       HAL2     0.900000E-01   1.00800           0   0.00000     -0.301140E-02
      2662 MEMB     21       POPC     HB       HAL2     0.900000E-01   1.00800           0   0.00000     -0.301140E-02
      2663 MEMB     21       POPC     C2       CTL1     0.170000       12.0110           0   0.00000     -0.301140E-02
      2664 MEMB     21       POPC     HS       HAL1     0.900000E-01   1.00800           0   0.00000     -0.301140E-02
      2665 MEMB     21       POPC     O21      OSL     -0.490000       15.9994           0   0.00000     -0.301140E-02
      2666 MEMB     21       POPC     C21      CL       0.900000       12.0110           0   0.00000     -0.301140E-02
      2667 MEMB     21       POPC     O22      OBL     -0.630000       15.9994           0   0.00000     -0.301140E-02
      2668 MEMB     21       POPC     C22      CTL2    -0.220000       12.0110           0   0.00000     -0.301140E-02
      2669 MEMB     21       POPC     H2R      HAL2     0.900000E-01   1.00800           0   0.00000     -0.301140E-02
      2670 MEMB     21       POPC     H2S      HAL2     0.900000E-01   1.00800           0   0.00000     -0.301140E-02
      2671 MEMB     21       POPC     C3       CTL2     0.800000E-01   12.0110           0   0.00000     -0.301140E-02
      2672 MEMB     21       POPC     HX       HAL2     0.900000E-01   1.00800           0   0.00000     -0.301140E-02
      2673 MEMB     21       POPC     HY       HAL2     0.900000E-01   1.00800           0   0.00000     -0.301140E-02
      2674 MEMB     21       POPC     O31      OSL     -0.490000       15.9994           0   0.00000     -0.301140E-02
      2675 MEMB     21       POPC     C31      CL       0.900000       12.0110           0   0.00000     -0.301140E-02
      2676 MEMB     21       POPC     O32      OBL     -0.630000       15.9994           0   0.00000     -0.301140E-02
      2677 MEMB     21       POPC     C32      CTL2    -0.220000       12.0110           0   0.00000     -0.301140E-02
      2678 MEMB     21       POPC     H2X      HAL2     0.900000E-01   1.00800           0   0.00000     -0.301140E-02
      2679 MEMB     21       POPC     H2Y      HAL2     0.900000E-01   1.00800           0   0.00000     -0.301140E-02
      2680 MEMB     21       POPC     C23      CTL2    -0.180000       12.0110           0   0.00000     -0.301140E-02
      2681 MEMB     21       POPC     H3R      HAL2     0.900000E-01   1.00800           0   0.00000     -0.301140E-02
      2682 MEMB     21       POPC     H3S      HAL2     0.900000E-01   1.00800           0   0.00000     -0.301140E-02
      2683 MEMB     21       POPC     C24      CTL2    -0.180000       12.0110           0   0.00000     -0.301140E-02
      2684 MEMB     21       POPC     H4R      HAL2     0.900000E-01   1.00800           0   0.00000     -0.301140E-02
      2685 MEMB     21       POPC     H4S      HAL2     0.900000E-01   1.00800           0   0.00000     -0.301140E-02
      2686 MEMB     21       POPC     C25      CTL2    -0.180000       12.0110           0   0.00000     -0.301140E-02
      2687 MEMB     21       POPC     H5R      HAL2     0.900000E-01   1.00800           0   0.00000     -0.301140E-02
      2688 MEMB     21       POPC     H5S      HAL2     0.900000E-01   1.00800           0   0.00000     -0.301140E-02
      2689 MEMB     21       POPC     C26      CTL2    -0.180000       12.0110           0   0.00000     -0.301140E-02
      2690 MEMB     21       POPC     H6R      HAL2     0.900000E-01   1.00800           0   0.00000     -0.301140E-02
      2691 MEMB     21       POPC     H6S      HAL2     0.900000E-01   1.00800           0   0.00000     -0.301140E-02
      2692 MEMB     21       POPC     C27      CTL2    -0.180000       12.0110           0   0.00000     -0.301140E-02
      2693 MEMB     21       POPC     H7R      HAL2     0.900000E-01   1.00800           0   0.00000     -0.301140E-02
      2694 MEMB     21       POPC     H7S      HAL2     0.900000E-01   1.00800           0   0.00000     -0.301140E-02
      2695 MEMB     21       POPC     C28      CTL2    -0.180000       12.0110           0   0.00000     -0.301140E-02
      2696 MEMB     21       POPC     H8R      HAL2     0.900000E-01   1.00800           0   0.00000     -0.301140E-02
      2697 MEMB     21       POPC     H8S      HAL2     0.900000E-01   1.00800           0   0.00000     -0.301140E-02
      2698 MEMB     21       POPC     C29      CEL1    -0.150000       12.0110           0   0.00000     -0.301140E-02
      2699 MEMB     21       POPC     H91      HEL1     0.150000       1.00800           0   0.00000     -0.301140E-02
      2700 MEMB     21       POPC     C210     CEL1    -0.150000       12.0110           0   0.00000     -0.301140E-02
      2701 MEMB     21       POPC     H101     HEL1     0.150000       1.00800           0   0.00000     -0.301140E-02
      2702 MEMB     21       POPC     C211     CTL2    -0.180000       12.0110           0   0.00000     -0.301140E-02
      2703 MEMB     21       POPC     H11R     HAL2     0.900000E-01   1.00800           0   0.00000     -0.301140E-02
      2704 MEMB     21       POPC     H11S     HAL2     0.900000E-01   1.00800           0   0.00000     -0.301140E-02
      2705 MEMB     21       POPC     C212     CTL2    -0.180000       12.0110           0   0.00000     -0.301140E-02
      2706 MEMB     21       POPC     H12R     HAL2     0.900000E-01   1.00800           0   0.00000     -0.301140E-02
      2707 MEMB     21       POPC     H12S     HAL2     0.900000E-01   1.00800           0   0.00000     -0.301140E-02
      2708 MEMB     21       POPC     C213     CTL2    -0.180000       12.0110           0   0.00000     -0.301140E-02
      2709 MEMB     21       POPC     H13R     HAL2     0.900000E-01   1.00800           0   0.00000     -0.301140E-02
      2710 MEMB     21       POPC     H13S     HAL2     0.900000E-01   1.00800           0   0.00000     -0.301140E-02
      2711 MEMB     21       POPC     C214     CTL2    -0.180000       12.0110           0   0.00000     -0.301140E-02
      2712 MEMB     21       POPC     H14R     HAL2     0.900000E-01   1.00800           0   0.00000     -0.301140E-02
      2713 MEMB     21       POPC     H14S     HAL2     0.900000E-01   1.00800           0   0.00000     -0.301140E-02
      2714 MEMB     21       POPC     C215     CTL2    -0.180000       12.0110           0   0.00000     -0.301140E-02
      2715 MEMB     21       POPC     H15R     HAL2     0.900000E-01   1.00800           0   0.00000     -0.301140E-02
      2716 MEMB     21       POPC     H15S     HAL2     0.900000E-01   1.00800           0   0.00000     -0.301140E-02
      2717 MEMB     21       POPC     C216     CTL2    -0.180000       12.0110           0   0.00000     -0.301140E-02
      2718 MEMB     21       POPC     H16R     HAL2     0.900000E-01   1.00800           0   0.00000     -0.301140E-02
      2719 MEMB     21       POPC     H16S     HAL2     0.900000E-01   1.00800           0   0.00000     -0.301140E-02
      2720 MEMB     21       POPC     C217     CTL2    -0.180000       12.0110           0   0.00000     -0.301140E-02
      2721 MEMB     21       POPC     H17R     HAL2     0.900000E-01   1.00800           0   0.00000     -0.301140E-02
      2722 MEMB     21       POPC     H17S     HAL2     0.900000E-01   1.00800           0   0.00000     -0.301140E-02
      2723 MEMB     21       POPC     C218     CTL3    -0.270000       12.0110           0   0.00000     -0.301140E-02
      2724 MEMB     21       POPC     H18R     HAL3     0.900000E-01   1.00800           0   0.00000     -0.301140E-02
      2725 MEMB     21       POPC     H18S     HAL3     0.900000E-01   1.00800           0   0.00000     -0.301140E-02
      2726 MEMB     21       POPC     H18T     HAL3     0.900000E-01   1.00800           0   0.00000     -0.301140E-02
      2727 MEMB     21       POPC     C33      CTL2    -0.180000       12.0110           0   0.00000     -0.301140E-02
      2728 MEMB     21       POPC     H3X      HAL2     0.900000E-01   1.00800           0   0.00000     -0.301140E-02
      2729 MEMB     21       POPC     H3Y      HAL2     0.900000E-01   1.00800           0   0.00000     -0.301140E-02
      2730 MEMB     21       POPC     C34      CTL2    -0.180000       12.0110           0   0.00000     -0.301140E-02
      2731 MEMB     21       POPC     H4X      HAL2     0.900000E-01   1.00800           0   0.00000     -0.301140E-02
      2732 MEMB     21       POPC     H4Y      HAL2     0.900000E-01   1.00800           0   0.00000     -0.301140E-02
      2733 MEMB     21       POPC     C35      CTL2    -0.180000       12.0110           0   0.00000     -0.301140E-02
      2734 MEMB     21       POPC     H5X      HAL2     0.900000E-01   1.00800           0   0.00000     -0.301140E-02
      2735 MEMB     21       POPC     H5Y      HAL2     0.900000E-01   1.00800           0   0.00000     -0.301140E-02
      2736 MEMB     21       POPC     C36      CTL2    -0.180000       12.0110           0   0.00000     -0.301140E-02
      2737 MEMB     21       POPC     H6X      HAL2     0.900000E-01   1.00800           0   0.00000     -0.301140E-02
      2738 MEMB     21       POPC     H6Y      HAL2     0.900000E-01   1.00800           0   0.00000     -0.301140E-02
      2739 MEMB     21       POPC     C37      CTL2    -0.180000       12.0110           0   0.00000     -0.301140E-02
      2740 MEMB     21       POPC     H7X      HAL2     0.900000E-01   1.00800           0   0.00000     -0.301140E-02
      2741 MEMB     21       POPC     H7Y      HAL2     0.900000E-01   1.00800           0   0.00000     -0.301140E-02
      2742 MEMB     21       POPC     C38      CTL2    -0.180000       12.0110           0   0.00000     -0.301140E-02
      2743 MEMB     21       POPC     H8X      HAL2     0.900000E-01   1.00800           0   0.00000     -0.301140E-02
      2744 MEMB     21       POPC     H8Y      HAL2     0.900000E-01   1.00800           0   0.00000     -0.301140E-02
      2745 MEMB     21       POPC     C39      CTL2    -0.180000       12.0110           0   0.00000     -0.301140E-02
      2746 MEMB     21       POPC     H9X      HAL2     0.900000E-01   1.00800           0   0.00000     -0.301140E-02
      2747 MEMB     21       POPC     H9Y      HAL2     0.900000E-01   1.00800           0   0.00000     -0.301140E-02
      2748 MEMB     21       POPC     C310     CTL2    -0.180000       12.0110           0   0.00000     -0.301140E-02
      2749 MEMB     21       POPC     H10X     HAL2     0.900000E-01   1.00800           0   0.00000     -0.301140E-02
      2750 MEMB     21       POPC     H10Y     HAL2     0.900000E-01   1.00800           0   0.00000     -0.301140E-02
      2751 MEMB     21       POPC     C311     CTL2    -0.180000       12.0110           0   0.00000     -0.301140E-02
      2752 MEMB     21       POPC     H11X     HAL2     0.900000E-01   1.00800           0   0.00000     -0.301140E-02
      2753 MEMB     21       POPC     H11Y     HAL2     0.900000E-01   1.00800           0   0.00000     -0.301140E-02
      2754 MEMB     21       POPC     C312     CTL2    -0.180000       12.0110           0   0.00000     -0.301140E-02
      2755 MEMB     21       POPC     H12X     HAL2     0.900000E-01   1.00800           0   0.00000     -0.301140E-02
      2756 MEMB     21       POPC     H12Y     HAL2     0.900000E-01   1.00800           0   0.00000     -0.301140E-02
      2757 MEMB     21       POPC     C313     CTL2    -0.180000       12.0110           0   0.00000     -0.301140E-02
      2758 MEMB     21       POPC     H13X     HAL2     0.900000E-01   1.00800           0   0.00000     -0.301140E-02
      2759 MEMB     21       POPC     H13Y     HAL2     0.900000E-01   1.00800           0   0.00000     -0.301140E-02
      2760 MEMB     21       POPC     C314     CTL2    -0.180000       12.0110           0   0.00000     -0.301140E-02
      2761 MEMB     21       POPC     H14X     HAL2     0.900000E-01   1.00800           0   0.00000     -0.301140E-02
      2762 MEMB     21       POPC     H14Y     HAL2     0.900000E-01   1.00800           0   0.00000     -0.301140E-02
      2763 MEMB     21       POPC     C315     CTL2    -0.180000       12.0110           0   0.00000     -0.301140E-02
      2764 MEMB     21       POPC     H15X     HAL2     0.900000E-01   1.00800           0   0.00000     -0.301140E-02
      2765 MEMB     21       POPC     H15Y     HAL2     0.900000E-01   1.00800           0   0.00000     -0.301140E-02
      2766 MEMB     21       POPC     C316     CTL3    -0.270000       12.0110           0   0.00000     -0.301140E-02
      2767 MEMB     21       POPC     H16X     HAL3     0.900000E-01   1.00800           0   0.00000     -0.301140E-02
      2768 MEMB     21       POPC     H16Y     HAL3     0.900000E-01   1.00800           0   0.00000     -0.301140E-02
      2769 MEMB     21       POPC     H16Z     HAL3     0.900000E-01   1.00800           0   0.00000     -0.301140E-02
      2770 MEMB     22       POPE     N        NH3L    -0.300000       14.0070           0   0.00000     -0.301140E-02
      2771 MEMB     22       POPE     HN1      HCL      0.330000       1.00800           0   0.00000     -0.301140E-02
      2772 MEMB     22       POPE     HN2      HCL      0.330000       1.00800           0   0.00000     -0.301140E-02
      2773 MEMB     22       POPE     HN3      HCL      0.330000       1.00800           0   0.00000     -0.301140E-02
      2774 MEMB     22       POPE     C12      CTL2     0.130000       12.0110           0   0.00000     -0.301140E-02
      2775 MEMB     22       POPE     H12A     HAL2     0.900000E-01   1.00800           0   0.00000     -0.301140E-02
      2776 MEMB     22       POPE     H12B     HAL2     0.900000E-01   1.00800           0   0.00000     -0.301140E-02
      2777 MEMB     22       POPE     C11      CTL2    -0.800000E-01   12.0110           0   0.00000     -0.301140E-02
      2778 MEMB     22       POPE     H11A     HAL2     0.900000E-01   1.00800           0   0.00000     -0.301140E-02
      2779 MEMB     22       POPE     H11B     HAL2     0.900000E-01   1.00800           0   0.00000     -0.301140E-02
      2780 MEMB     22       POPE     P        PL        1.50000       30.9740           0   0.00000     -0.301140E-02
      2781 MEMB     22       POPE     O13      O2L     -0.780000       15.9994           0   0.00000     -0.301140E-02
      2782 MEMB     22       POPE     O14      O2L     -0.780000       15.9994           0   0.00000     -0.301140E-02
      2783 MEMB     22       POPE     O11      OSLP    -0.570000       15.9994           0   0.00000     -0.301140E-02
      2784 MEMB     22       POPE     O12      OSLP    -0.570000       15.9994           0   0.00000     -0.301140E-02
      2785 MEMB     22       POPE     C1       CTL2    -0.800000E-01   12.0110           0   0.00000     -0.301140E-02
      2786 MEMB     22       POPE     HA       HAL2     0.900000E-01   1.00800           0   0.00000     -0.301140E-02
      2787 MEMB     22       POPE     HB       HAL2     0.900000E-01   1.00800           0   0.00000     -0.301140E-02
      2788 MEMB     22       POPE     C2       CTL1     0.170000       12.0110           0   0.00000     -0.301140E-02
      2789 MEMB     22       POPE     HS       HAL1     0.900000E-01   1.00800           0   0.00000     -0.301140E-02
      2790 MEMB     22       POPE     O21      OSL     -0.490000       15.9994           0   0.00000     -0.301140E-02
      2791 MEMB     22       POPE     C21      CL       0.900000       12.0110           0   0.00000     -0.301140E-02
      2792 MEMB     22       POPE     O22      OBL     -0.630000       15.9994           0   0.00000     -0.301140E-02
      2793 MEMB     22       POPE     C22      CTL2    -0.220000       12.0110           0   0.00000     -0.301140E-02
      2794 MEMB     22       POPE     H2R      HAL2     0.900000E-01   1.00800           0   0.00000     -0.301140E-02
      2795 MEMB     22       POPE     H2S      HAL2     0.900000E-01   1.00800           0   0.00000     -0.301140E-02
      2796 MEMB     22       POPE     C3       CTL2     0.800000E-01   12.0110           0   0.00000     -0.301140E-02
      2797 MEMB     22       POPE     HX       HAL2     0.900000E-01   1.00800           0   0.00000     -0.301140E-02
      2798 MEMB     22       POPE     HY       HAL2     0.900000E-01   1.00800           0   0.00000     -0.301140E-02
      2799 MEMB     22       POPE     O31      OSL     -0.490000       15.9994           0   0.00000     -0.301140E-02
      2800 MEMB     22       POPE     C31      CL       0.900000       12.0110           0   0.00000     -0.301140E-02
      2801 MEMB     22       POPE     O32      OBL     -0.630000       15.9994           0   0.00000     -0.301140E-02
      2802 MEMB     22       POPE     C32      CTL2    -0.220000       12.0110           0   0.00000     -0.301140E-02
      2803 MEMB     22       POPE     H2X      HAL2     0.900000E-01   1.00800           0   0.00000     -0.301140E-02
      2804 MEMB     22       POPE     H2Y      HAL2     0.900000E-01   1.00800           0   0.00000     -0.301140E-02
      2805 MEMB     22       POPE     C23      CTL2    -0.180000       12.0110           0   0.00000     -0.301140E-02
      2806 MEMB     22       POPE     H3R      HAL2     0.900000E-01   1.00800           0   0.00000     -0.301140E-02
      2807 MEMB     22       POPE     H3S      HAL2     0.900000E-01   1.00800           0   0.00000     -0.301140E-02
      2808 MEMB     22       POPE     C24      CTL2    -0.180000       12.0110           0   0.00000     -0.301140E-02
      2809 MEMB     22       POPE     H4R      HAL2     0.900000E-01   1.00800           0   0.00000     -0.301140E-02
      2810 MEMB     22       POPE     H4S      HAL2     0.900000E-01   1.00800           0   0.00000     -0.301140E-02
      2811 MEMB     22       POPE     C25      CTL2    -0.180000       12.0110           0   0.00000     -0.301140E-02
      2812 MEMB     22       POPE     H5R      HAL2     0.900000E-01   1.00800           0   0.00000     -0.301140E-02
      2813 MEMB     22       POPE     H5S      HAL2     0.900000E-01   1.00800           0   0.00000     -0.301140E-02
      2814 MEMB     22       POPE     C26      CTL2    -0.180000       12.0110           0   0.00000     -0.301140E-02
      2815 MEMB     22       POPE     H6R      HAL2     0.900000E-01   1.00800           0   0.00000     -0.301140E-02
      2816 MEMB     22       POPE     H6S      HAL2     0.900000E-01   1.00800           0   0.00000     -0.301140E-02
      2817 MEMB     22       POPE     C27      CTL2    -0.180000       12.0110           0   0.00000     -0.301140E-02
      2818 MEMB     22       POPE     H7R      HAL2     0.900000E-01   1.00800           0   0.00000     -0.301140E-02
      2819 MEMB     22       POPE     H7S      HAL2     0.900000E-01   1.00800           0   0.00000     -0.301140E-02
      2820 MEMB     22       POPE     C28      CTL2    -0.180000       12.0110           0   0.00000     -0.301140E-02
      2821 MEMB     22       POPE     H8R      HAL2     0.900000E-01   1.00800           0   0.00000     -0.301140E-02
      2822 MEMB     22       POPE     H8S      HAL2     0.900000E-01   1.00800           0   0.00000     -0.301140E-02
      2823 MEMB     22       POPE     C29      CEL1    -0.150000       12.0110           0   0.00000     -0.301140E-02
      2824 MEMB     22       POPE     H91      HEL1     0.150000       1.00800           0   0.00000     -0.301140E-02
      2825 MEMB     22       POPE     C210     CEL1    -0.150000       12.0110           0   0.00000     -0.301140E-02
      2826 MEMB     22       POPE     H101     HEL1     0.150000       1.00800           0   0.00000     -0.301140E-02
      2827 MEMB     22       POPE     C211     CTL2    -0.180000       12.0110           0   0.00000     -0.301140E-02
      2828 MEMB     22       POPE     H11R     HAL2     0.900000E-01   1.00800           0   0.00000     -0.301140E-02
      2829 MEMB     22       POPE     H11S     HAL2     0.900000E-01   1.00800           0   0.00000     -0.301140E-02
      2830 MEMB     22       POPE     C212     CTL2    -0.180000       12.0110           0   0.00000     -0.301140E-02
      2831 MEMB     22       POPE     H12R     HAL2     0.900000E-01   1.00800           0   0.00000     -0.301140E-02
      2832 MEMB     22       POPE     H12S     HAL2     0.900000E-01   1.00800           0   0.00000     -0.301140E-02
      2833 MEMB     22       POPE     C213     CTL2    -0.180000       12.0110           0   0.00000     -0.301140E-02
      2834 MEMB     22       POPE     H13R     HAL2     0.900000E-01   1.00800           0   0.00000     -0.301140E-02
      2835 MEMB     22       POPE     H13S     HAL2     0.900000E-01   1.00800           0   0.00000     -0.301140E-02
      2836 MEMB     22       POPE     C214     CTL2    -0.180000       12.0110           0   0.00000     -0.301140E-02
      2837 MEMB     22       POPE     H14R     HAL2     0.900000E-01   1.00800           0   0.00000     -0.301140E-02
      2838 MEMB     22       POPE     H14S     HAL2     0.900000E-01   1.00800           0   0.00000     -0.301140E-02
      2839 MEMB     22       POPE     C215     CTL2    -0.180000       12.0110           0   0.00000     -0.301140E-02
      2840 MEMB     22       POPE     H15R     HAL2     0.900000E-01   1.00800           0   0.00000     -0.301140E-02
      2841 MEMB     22       POPE     H15S     HAL2     0.900000E-01   1.00800           0   0.00000     -0.301140E-02
      2842 MEMB     22       POPE     C216     CTL2    -0.180000       12.0110           0   0.00000     -0.301140E-02
      2843 MEMB     22       POPE     H16R     HAL2     0.900000E-01   1.00800           0   0.00000     -0.301140E-02
      2844 MEMB     22       POPE     H16S     HAL2     0.900000E-01   1.00800           0   0.00000     -0.301140E-02
      2845 MEMB     22       POPE     C217     CTL2    -0.180000       12.0110           0   0.00000     -0.301140E-02
      2846 MEMB     22       POPE     H17R     HAL2     0.900000E-01   1.00800           0   0.00000     -0.301140E-02
      2847 MEMB     22       POPE     H17S     HAL2     0.900000E-01   1.00800           0   0.00000     -0.301140E-02
      2848 MEMB     22       POPE     C218     CTL3    -0.270000       12.0110           0   0.00000     -0.301140E-02
      2849 MEMB     22       POPE     H18R     HAL3     0.900000E-01   1.00800           0   0.00000     -0.301140E-02
      2850 MEMB     22       POPE     H18S     HAL3     0.900000E-01   1.00800           0   0.00000     -0.301140E-02
      2851 MEMB     22       POPE     H18T     HAL3     0.900000E-01   1.00800           0   0.00000     -0.301140E-02
      2852 MEMB     22       POPE     C33      CTL2    -0.180000       12.0110           0   0.00000     -0.301140E-02
      2853 MEMB     22       POPE     H3X      HAL2     0.900000E-01   1.00800           0   0.00000     -0.301140E-02
      2854 MEMB     22       POPE     H3Y      HAL2     0.900000E-01   1.00800           0   0.00000     -0.301140E-02
      2855 MEMB     22       POPE     C34      CTL2    -0.180000       12.0110           0   0.00000     -0.301140E-02
      2856 MEMB     22       POPE     H4X      HAL2     0.900000E-01   1.00800           0   0.00000     -0.301140E-02
      2857 MEMB     22       POPE     H4Y      HAL2     0.900000E-01   1.00800           0   0.00000     -0.301140E-02
      2858 MEMB     22       POPE     C35      CTL2    -0.180000       12.0110           0   0.00000     -0.301140E-02
      2859 MEMB     22       POPE     H5X      HAL2     0.900000E-01   1.00800           0   0.00000     -0.301140E-02
      2860 MEMB     22       POPE     H5Y      HAL2     0.900000E-01   1.00800           0   0.00000     -0.301140E-02
      2861 MEMB     22       POPE     C36      CTL2    -0.180000       12.0110           0   0.00000     -0.301140E-02
      2862 MEMB     22       POPE     H6X      HAL2     0.900000E-01   1.00800           0   0.00000     -0.301140E-02
      2863 MEMB     22       POPE     H6Y      HAL2     0.900000E-01   1.00800           0   0.00000     -0.301140E-02
      2864 MEMB     22       POPE     C37      CTL2    -0.180000       12.0110           0   0.00000     -0.301140E-02
      2865 MEMB     22       POPE     H7X      HAL2     0.900000E-01   1.00800           0   0.00000     -0.301140E-02
      2866 MEMB     22       POPE     H7Y      HAL2     0.900000E-01   1.00800           0   0.00000     -0.301140E-02
      2867 MEMB     22       POPE     C38      CTL2    -0.180000       12.0110           0   0.00000     -0.301140E-02
      2868 MEMB     22       POPE     H8X      HAL2     0.900000E-01   1.00800           0   0.00000     -0.301140E-02
      2869 MEMB     22       POPE     H8Y      HAL2     0.900000E-01   1.00800           0   0.00000     -0.301140E-02
      2870 MEMB     22       POPE     C39      CTL2    -0.180000       12.0110           0   0.00000     -0.301140E-02
      2871 MEMB     22       POPE     H9X      HAL2     0.900000E-01   1.00800           0   0.00000     -0.301140E-02
      2872 MEMB     22       POPE     H9Y      HAL2     0.900000E-01   1.00800           0   0.00000     -0.301140E-02
      2873 MEMB     22       POPE     C310     CTL2    -0.180000       12.0110           0   0.00000     -0.301140E-02
      2874 MEMB     22       POPE     H10X     HAL2     0.900000E-01   1.00800           0   0.00000     -0.301140E-02
      2875 MEMB     22       POPE     H10Y     HAL2     0.900000E-01   1.00800           0   0.00000     -0.301140E-02
      2876 MEMB     22       POPE     C311     CTL2    -0.180000       12.0110           0   0.00000     -0.301140E-02
      2877 MEMB     22       POPE     H11X     HAL2     0.900000E-01   1.00800           0   0.00000     -0.301140E-02
      2878 MEMB     22       POPE     H11Y     HAL2     0.900000E-01   1.00800           0   0.00000     -0.301140E-02
      2879 MEMB     22       POPE     C312     CTL2    -0.180000       12.0110           0   0.00000     -0.301140E-02
      2880 MEMB     22       POPE     H12X     HAL2     0.900000E-01   1.00800           0   0.00000     -0.301140E-02
      2881 MEMB     22       POPE     H12Y     HAL2     0.900000E-01   1.00800           0   0.00000     -0.301140E-02
      2882 MEMB     22       POPE     C313     CTL2    -0.180000       12.0110           0   0.00000     -0.301140E-02
      2883 MEMB     22       POPE     H13X     HAL2     0.900000E-01   1.00800           0   0.00000     -0.301140E-02
      2884 MEMB     22       POPE     H13Y     HAL2     0.900000E-01   1.00800           0   0.00000     -0.301140E-02
      2885 MEMB     22       POPE     C314     CTL2    -0.180000       12.0110           0   0.00000     -0.301140E-02
      2886 MEMB     22       POPE     H14X     HAL2     0.900000E-01   1.00800           0   0.00000     -0.301140E-02
      2887 MEMB     22       POPE     H14Y     HAL2     0.900000E-01   1.00800           0   0.00000     -0.301140E-02
      2888 MEMB     22       POPE     C315     CTL2    -0.180000       12.0110           0   0.00000     -0.301140E-02
      2889 MEMB     22       POPE     H15X     HAL2     0.900000E-01   1.00800           0   0.00000     -0.301140E-02
      2890 MEMB     22       POPE     H15Y     HAL2     0.900000E-01   1.00800           0   0.00000     -0.301140E-02
      2891 MEMB     22       POPE     C316     CTL3    -0.270000       12.0110           0   0.00000     -0.301140E-02
      2892 MEMB     22       POPE     H16X     HAL3     0.900000E-01   1.00800           0   0.00000     -0.301140E-02
      2893 MEMB     22       POPE     H16Y     HAL3     0.900000E-01   1.00800           0   0.00000     -0.301140E-02
      2894 MEMB     22       POPE     H16Z     HAL3     0.900000E-01   1.00800           0   0.00000     -0.301140E-02
      2895 MEMB     23       POPE     N        NH3L    -0.300000       14.0070           0   0.00000     -0.301140E-02
      2896 MEMB     23       POPE     HN1      HCL      0.330000       1.00800           0   0.00000     -0.301140E-02
      2897 MEMB     23       POPE     HN2      HCL      0.330000       1.00800           0   0.00000     -0.301140E-02
      2898 MEMB     23       POPE     HN3      HCL      0.330000       1.00800           0   0.00000     -0.301140E-02
      2899 MEMB     23       POPE     C12      CTL2     0.130000       12.0110           0   0.00000     -0.301140E-02
      2900 MEMB     23       POPE     H12A     HAL2     0.900000E-01   1.00800           0   0.00000     -0.301140E-02
      2901 MEMB     23       POPE     H12B     HAL2     0.900000E-01   1.00800           0   0.00000     -0.301140E-02
      2902 MEMB     23       POPE     C11      CTL2    -0.800000E-01   12.0110           0   0.00000     -0.301140E-02
      2903 MEMB     23       POPE     H11A     HAL2     0.900000E-01   1.00800           0   0.00000     -0.301140E-02
      2904 MEMB     23       POPE     H11B     HAL2     0.900000E-01   1.00800           0   0.00000     -0.301140E-02
      2905 MEMB     23       POPE     P        PL        1.50000       30.9740           0   0.00000     -0.301140E-02
      2906 MEMB     23       POPE     O13      O2L     -0.780000       15.9994           0   0.00000     -0.301140E-02
      2907 MEMB     23       POPE     O14      O2L     -0.780000       15.9994           0   0.00000     -0.301140E-02
      2908 MEMB     23       POPE     O11      OSLP    -0.570000       15.9994           0   0.00000     -0.301140E-02
      2909 MEMB     23       POPE     O12      OSLP    -0.570000       15.9994           0   0.00000     -0.301140E-02
      2910 MEMB     23       POPE     C1       CTL2    -0.800000E-01   12.0110           0   0.00000     -0.301140E-02
      2911 MEMB     23       POPE     HA       HAL2     0.900000E-01   1.00800           0   0.00000     -0.301140E-02
      2912 MEMB     23       POPE     HB       HAL2     0.900000E-01   1.00800           0   0.00000     -0.301140E-02
      2913 MEMB     23       POPE     C2       CTL1     0.170000       12.0110           0   0.00000     -0.301140E-02
      2914 MEMB     23       POPE     HS       HAL1     0.900000E-01   1.00800           0   0.00000     -0.301140E-02
      2915 MEMB     23       POPE     O21      OSL     -0.490000       15.9994           0   0.00000     -0.301140E-02
      2916 MEMB     23       POPE     C21      CL       0.900000       12.0110           0   0.00000     -0.301140E-02
      2917 MEMB     23       POPE     O22      OBL     -0.630000       15.9994           0   0.00000     -0.301140E-02
      2918 MEMB     23       POPE     C22      CTL2    -0.220000       12.0110           0   0.00000     -0.301140E-02
      2919 MEMB     23       POPE     H2R      HAL2     0.900000E-01   1.00800           0   0.00000     -0.301140E-02
      2920 MEMB     23       POPE     H2S      HAL2     0.900000E-01   1.00800           0   0.00000     -0.301140E-02
      2921 MEMB     23       POPE     C3       CTL2     0.800000E-01   12.0110           0   0.00000     -0.301140E-02
      2922 MEMB     23       POPE     HX       HAL2     0.900000E-01   1.00800           0   0.00000     -0.301140E-02
      2923 MEMB     23       POPE     HY       HAL2     0.900000E-01   1.00800           0   0.00000     -0.301140E-02
      2924 MEMB     23       POPE     O31      OSL     -0.490000       15.9994           0   0.00000     -0.301140E-02
      2925 MEMB     23       POPE     C31      CL       0.900000       12.0110           0   0.00000     -0.301140E-02
      2926 MEMB     23       POPE     O32      OBL     -0.630000       15.9994           0   0.00000     -0.301140E-02
      2927 MEMB     23       POPE     C32      CTL2    -0.220000       12.0110           0   0.00000     -0.301140E-02
      2928 MEMB     23       POPE     H2X      HAL2     0.900000E-01   1.00800           0   0.00000     -0.301140E-02
      2929 MEMB     23       POPE     H2Y      HAL2     0.900000E-01   1.00800           0   0.00000     -0.301140E-02
      2930 MEMB     23       POPE     C23      CTL2    -0.180000       12.0110           0   0.00000     -0.301140E-02
      2931 MEMB     23       POPE     H3R      HAL2     0.900000E-01   1.00800           0   0.00000     -0.301140E-02
      2932 MEMB     23       POPE     H3S      HAL2     0.900000E-01   1.00800           0   0.00000     -0.301140E-02
      2933 MEMB     23       POPE     C24      CTL2    -0.180000       12.0110           0   0.00000     -0.301140E-02
      2934 MEMB     23       POPE     H4R      HAL2     0.900000E-01   1.00800           0   0.00000     -0.301140E-02
      2935 MEMB     23       POPE     H4S      HAL2     0.900000E-01   1.00800           0   0.00000     -0.301140E-02
      2936 MEMB     23       POPE     C25      CTL2    -0.180000       12.0110           0   0.00000     -0.301140E-02
      2937 MEMB     23       POPE     H5R      HAL2     0.900000E-01   1.00800           0   0.00000     -0.301140E-02
      2938 MEMB     23       POPE     H5S      HAL2     0.900000E-01   1.00800           0   0.00000     -0.301140E-02
      2939 MEMB     23       POPE     C26      CTL2    -0.180000       12.0110           0   0.00000     -0.301140E-02
      2940 MEMB     23       POPE     H6R      HAL2     0.900000E-01   1.00800           0   0.00000     -0.301140E-02
      2941 MEMB     23       POPE     H6S      HAL2     0.900000E-01   1.00800           0   0.00000     -0.301140E-02
      2942 MEMB     23       POPE     C27      CTL2    -0.180000       12.0110           0   0.00000     -0.301140E-02
      2943 MEMB     23       POPE     H7R      HAL2     0.900000E-01   1.00800           0   0.00000     -0.301140E-02
      2944 MEMB     23       POPE     H7S      HAL2     0.900000E-01   1.00800           0   0.00000     -0.301140E-02
      2945 MEMB     23       POPE     C28      CTL2    -0.180000       12.0110           0   0.00000     -0.301140E-02
      2946 MEMB     23       POPE     H8R      HAL2     0.900000E-01   1.00800           0   0.00000     -0.301140E-02
      2947 MEMB     23       POPE     H8S      HAL2     0.900000E-01   1.00800           0   0.00000     -0.301140E-02
      2948 MEMB     23       POPE     C29      CEL1    -0.150000       12.0110           0   0.00000     -0.301140E-02
      2949 MEMB     23       POPE     H91      HEL1     0.150000       1.00800           0   0.00000     -0.301140E-02
      2950 MEMB     23       POPE     C210     CEL1    -0.150000       12.0110           0   0.00000     -0.301140E-02
      2951 MEMB     23       POPE     H101     HEL1     0.150000       1.00800           0   0.00000     -0.301140E-02
      2952 MEMB     23       POPE     C211     CTL2    -0.180000       12.0110           0   0.00000     -0.301140E-02
      2953 MEMB     23       POPE     H11R     HAL2     0.900000E-01   1.00800           0   0.00000     -0.301140E-02
      2954 MEMB     23       POPE     H11S     HAL2     0.900000E-01   1.00800           0   0.00000     -0.301140E-02
      2955 MEMB     23       POPE     C212     CTL2    -0.180000       12.0110           0   0.00000     -0.301140E-02
      2956 MEMB     23       POPE     H12R     HAL2     0.900000E-01   1.00800           0   0.00000     -0.301140E-02
      2957 MEMB     23       POPE     H12S     HAL2     0.900000E-01   1.00800           0   0.00000     -0.301140E-02
      2958 MEMB     23       POPE     C213     CTL2    -0.180000       12.0110           0   0.00000     -0.301140E-02
      2959 MEMB     23       POPE     H13R     HAL2     0.900000E-01   1.00800           0   0.00000     -0.301140E-02
      2960 MEMB     23       POPE     H13S     HAL2     0.900000E-01   1.00800           0   0.00000     -0.301140E-02
      2961 MEMB     23       POPE     C214     CTL2    -0.180000       12.0110           0   0.00000     -0.301140E-02
      2962 MEMB     23       POPE     H14R     HAL2     0.900000E-01   1.00800           0   0.00000     -0.301140E-02
      2963 MEMB     23       POPE     H14S     HAL2     0.900000E-01   1.00800           0   0.00000     -0.301140E-02
      2964 MEMB     23       POPE     C215     CTL2    -0.180000       12.0110           0   0.00000     -0.301140E-02
      2965 MEMB     23       POPE     H15R     HAL2     0.900000E-01   1.00800           0   0.00000     -0.301140E-02
      2966 MEMB     23       POPE     H15S     HAL2     0.900000E-01   1.00800           0   0.00000     -0.301140E-02
      2967 MEMB     23       POPE     C216     CTL2    -0.180000       12.0110           0   0.00000     -0.301140E-02
      2968 MEMB     23       POPE     H16R     HAL2     0.900000E-01   1.00800           0   0.00000     -0.301140E-02
      2969 MEMB     23       POPE     H16S     HAL2     0.900000E-01   1.00800           0   0.00000     -0.301140E-02
      2970 MEMB     23       POPE     C217     CTL2    -0.180000       12.0110           0   0.00000     -0.301140E-02
      2971 MEMB     23       POPE     H17R     HAL2     0.900000E-01   1.00800           0   0.00000     -0.301140E-02
      2972 MEMB     23       POPE     H17S     HAL2     0.900000E-01   1.00800           0   0.00000     -0.301140E-02
      2973 MEMB     23       POPE     C218     CTL3    -0.270000       12.0110           0   0.00000     -0.301140E-02
      2974 MEMB     23       POPE     H18R     HAL3     0.900000E-01   1.00800           0   0.00000     -0.301140E-02
      2975 MEMB     23       POPE     H18S     HAL3     0.900000E-01   1.00800           0   0.00000     -0.301140E-02
      2976 MEMB     23       POPE     H18T     HAL3     0.900000E-01   1.00800           0   0.00000     -0.301140E-02
      2977 MEMB     23       POPE     C33      CTL2    -0.180000       12.0110           0   0.00000     -0.301140E-02
      2978 MEMB     23       POPE     H3X      HAL2     0.900000E-01   1.00800           0   0.00000     -0.301140E-02
      2979 MEMB     23       POPE     H3Y      HAL2     0.900000E-01   1.00800           0   0.00000     -0.301140E-02
      2980 MEMB     23       POPE     C34      CTL2    -0.180000       12.0110           0   0.00000     -0.301140E-02
      2981 MEMB     23       POPE     H4X      HAL2     0.900000E-01   1.00800           0   0.00000     -0.301140E-02
      2982 MEMB     23       POPE     H4Y      HAL2     0.900000E-01   1.00800           0   0.00000     -0.301140E-02
      2983 MEMB     23       POPE     C35      CTL2    -0.180000       12.0110           0   0.00000     -0.301140E-02
      2984 MEMB     23       POPE     H5X      HAL2     0.900000E-01   1.00800           0   0.00000     -0.301140E-02
      2985 MEMB     23       POPE     H5Y      HAL2     0.900000E-01   1.00800           0   0.00000     -0.301140E-02
      2986 MEMB     23       POPE     C36      CTL2    -0.180000       12.0110           0   0.00000     -0.301140E-02
      2987 MEMB     23       POPE     H6X      HAL2     0.900000E-01   1.00800           0   0.00000     -0.301140E-02
      2988 MEMB     23       POPE     H6Y      HAL2     0.900000E-01   1.00800           0   0.00000     -0.301140E-02
      2989 MEMB     23       POPE     C37      CTL2    -0.180000       12.0110           0   0.00000     -0.301140E-02
      2990 MEMB     23       POPE     H7X      HAL2     0.900000E-01   1.00800           0   0.00000     -0.301140E-02
      2991 MEMB     23       POPE     H7Y      HAL2     0.900000E-01   1.00800           0   0.00000     -0.301140E-02
      2992 MEMB     23       POPE     C38      CTL2    -0.180000       12.0110           0   0.00000     -0.301140E-02
      2993 MEMB     23       POPE     H8X      HAL2     0.900000E-01   1.00800           0   0.00000     -0.301140E-02
      2994 MEMB     23       POPE     H8Y      HAL2     0.900000E-01   1.00800           0   0.00000     -0.301140E-02
      2995 MEMB     23       POPE     C39      CTL2    -0.180000       12.0110           0   0.00000     -0.301140E-02
      2996 MEMB     23       POPE     H9X      HAL2     0.900000E-01   1.00800           0   0.00000     -0.301140E-02
      2997 MEMB     23       POPE     H9Y      HAL2     0.900000E-01   1.00800           0   0.00000     -0.301140E-02
      2998 MEMB     23       POPE     C310     CTL2    -0.180000       12.0110           0   0.00000     -0.301140E-02
      2999 MEMB     23       POPE     H10X     HAL2     0.900000E-01   1.00800           0   0.00000     -0.301140E-02
      3000 MEMB     23       POPE     H10Y     HAL2     0.900000E-01   1.00800           0   0.00000     -0.301140E-02
      3001 MEMB     23       POPE     C311     CTL2    -0.180000       12.0110           0   0.00000     -0.301140E-02
      3002 MEMB     23       POPE     H11X     HAL2     0.900000E-01   1.00800           0   0.00000     -0.301140E-02
      3003 MEMB     23       POPE     H11Y     HAL2     0.900000E-01   1.00800           0   0.00000     -0.301140E-02
      3004 MEMB     23       POPE     C312     CTL2    -0.180000       12.0110           0   0.00000     -0.301140E-02
      3005 MEMB     23       POPE     H12X     HAL2     0.900000E-01   1.00800           0   0.00000     -0.301140E-02
      3006 MEMB     23       POPE     H12Y     HAL2     0.900000E-01   1.00800           0   0.00000     -0.301140E-02
      3007 MEMB     23       POPE     C313     CTL2    -0.180000       12.0110           0   0.00000     -0.301140E-02
      3008 MEMB     23       POPE     H13X     HAL2     0.900000E-01   1.00800           0   0.00000     -0.301140E-02
      3009 MEMB     23       POPE     H13Y     HAL2     0.900000E-01   1.00800           0   0.00000     -0.301140E-02
      3010 MEMB     23       POPE     C314     CTL2    -0.180000       12.0110           0   0.00000     -0.301140E-02
      3011 MEMB     23       POPE     H14X     HAL2     0.900000E-01   1.00800           0   0.00000     -0.301140E-02
      3012 MEMB     23       POPE     H14Y     HAL2     0.900000E-01   1.00800           0   0.00000     -0.301140E-02
      3013 MEMB     23       POPE     C315     CTL2    -0.180000       12.0110           0   0.00000     -0.301140E-02
      3014 MEMB     23       POPE     H15X     HAL2     0.900000E-01   1.00800           0   0.00000     -0.301140E-02
      3015 MEMB     23       POPE     H15Y     HAL2     0.900000E-01   1.00800           0   0.00000     -0.301140E-02
      3016 MEMB     23       POPE     C316     CTL3    -0.270000       12.0110           0   0.00000     -0.301140E-02
      3017 MEMB     23       POPE     H16X     HAL3     0.900000E-01   1.00800           0   0.00000     -0.301140E-02
      3018 MEMB     23       POPE     H16Y     HAL3     0.900000E-01   1.00800           0   0.00000     -0.301140E-02
      3019 MEMB     23       POPE     H16Z     HAL3     0.900000E-01   1.00800           0   0.00000     -0.301140E-02
      3020 MEMB     24       POPC     N        NTL     -0.600000       14.0070           0   0.00000     -0.301140E-02
      3021 MEMB     24       POPC     C12      CTL2    -0.100000       12.0110           0   0.00000     -0.301140E-02
      3022 MEMB     24       POPC     H12A     HL       0.250000       1.00800           0   0.00000     -0.301140E-02
      3023 MEMB     24       POPC     H12B     HL       0.250000       1.00800           0   0.00000     -0.301140E-02
      3024 MEMB     24       POPC     C13      CTL5    -0.350000       12.0110           0   0.00000     -0.301140E-02
      3025 MEMB     24       POPC     H13A     HL       0.250000       1.00800           0   0.00000     -0.301140E-02
      3026 MEMB     24       POPC     H13B     HL       0.250000       1.00800           0   0.00000     -0.301140E-02
      3027 MEMB     24       POPC     H13C     HL       0.250000       1.00800           0   0.00000     -0.301140E-02
      3028 MEMB     24       POPC     C14      CTL5    -0.350000       12.0110           0   0.00000     -0.301140E-02
      3029 MEMB     24       POPC     H14A     HL       0.250000       1.00800           0   0.00000     -0.301140E-02
      3030 MEMB     24       POPC     H14B     HL       0.250000       1.00800           0   0.00000     -0.301140E-02
      3031 MEMB     24       POPC     H14C     HL       0.250000       1.00800           0   0.00000     -0.301140E-02
      3032 MEMB     24       POPC     C15      CTL5    -0.350000       12.0110           0   0.00000     -0.301140E-02
      3033 MEMB     24       POPC     H15A     HL       0.250000       1.00800           0   0.00000     -0.301140E-02
      3034 MEMB     24       POPC     H15B     HL       0.250000       1.00800           0   0.00000     -0.301140E-02
      3035 MEMB     24       POPC     H15C     HL       0.250000       1.00800           0   0.00000     -0.301140E-02
      3036 MEMB     24       POPC     C11      CTL2    -0.800000E-01   12.0110           0   0.00000     -0.301140E-02
      3037 MEMB     24       POPC     H11A     HAL2     0.900000E-01   1.00800           0   0.00000     -0.301140E-02
      3038 MEMB     24       POPC     H11B     HAL2     0.900000E-01   1.00800           0   0.00000     -0.301140E-02
      3039 MEMB     24       POPC     P        PL        1.50000       30.9740           0   0.00000     -0.301140E-02
      3040 MEMB     24       POPC     O13      O2L     -0.780000       15.9994           0   0.00000     -0.301140E-02
      3041 MEMB     24       POPC     O14      O2L     -0.780000       15.9994           0   0.00000     -0.301140E-02
      3042 MEMB     24       POPC     O12      OSLP    -0.570000       15.9994           0   0.00000     -0.301140E-02
      3043 MEMB     24       POPC     O11      OSLP    -0.570000       15.9994           0   0.00000     -0.301140E-02
      3044 MEMB     24       POPC     C1       CTL2    -0.800000E-01   12.0110           0   0.00000     -0.301140E-02
      3045 MEMB     24       POPC     HA       HAL2     0.900000E-01   1.00800           0   0.00000     -0.301140E-02
      3046 MEMB     24       POPC     HB       HAL2     0.900000E-01   1.00800           0   0.00000     -0.301140E-02
      3047 MEMB     24       POPC     C2       CTL1     0.170000       12.0110           0   0.00000     -0.301140E-02
      3048 MEMB     24       POPC     HS       HAL1     0.900000E-01   1.00800           0   0.00000     -0.301140E-02
      3049 MEMB     24       POPC     O21      OSL     -0.490000       15.9994           0   0.00000     -0.301140E-02
      3050 MEMB     24       POPC     C21      CL       0.900000       12.0110           0   0.00000     -0.301140E-02
      3051 MEMB     24       POPC     O22      OBL     -0.630000       15.9994           0   0.00000     -0.301140E-02
      3052 MEMB     24       POPC     C22      CTL2    -0.220000       12.0110           0   0.00000     -0.301140E-02
      3053 MEMB     24       POPC     H2R      HAL2     0.900000E-01   1.00800           0   0.00000     -0.301140E-02
      3054 MEMB     24       POPC     H2S      HAL2     0.900000E-01   1.00800           0   0.00000     -0.301140E-02
      3055 MEMB     24       POPC     C3       CTL2     0.800000E-01   12.0110           0   0.00000     -0.301140E-02
      3056 MEMB     24       POPC     HX       HAL2     0.900000E-01   1.00800           0   0.00000     -0.301140E-02
      3057 MEMB     24       POPC     HY       HAL2     0.900000E-01   1.00800           0   0.00000     -0.301140E-02
      3058 MEMB     24       POPC     O31      OSL     -0.490000       15.9994           0   0.00000     -0.301140E-02
      3059 MEMB     24       POPC     C31      CL       0.900000       12.0110           0   0.00000     -0.301140E-02
      3060 MEMB     24       POPC     O32      OBL     -0.630000       15.9994           0   0.00000     -0.301140E-02
      3061 MEMB     24       POPC     C32      CTL2    -0.220000       12.0110           0   0.00000     -0.301140E-02
      3062 MEMB     24       POPC     H2X      HAL2     0.900000E-01   1.00800           0   0.00000     -0.301140E-02
      3063 MEMB     24       POPC     H2Y      HAL2     0.900000E-01   1.00800           0   0.00000     -0.301140E-02
      3064 MEMB     24       POPC     C23      CTL2    -0.180000       12.0110           0   0.00000     -0.301140E-02
      3065 MEMB     24       POPC     H3R      HAL2     0.900000E-01   1.00800           0   0.00000     -0.301140E-02
      3066 MEMB     24       POPC     H3S      HAL2     0.900000E-01   1.00800           0   0.00000     -0.301140E-02
      3067 MEMB     24       POPC     C24      CTL2    -0.180000       12.0110           0   0.00000     -0.301140E-02
      3068 MEMB     24       POPC     H4R      HAL2     0.900000E-01   1.00800           0   0.00000     -0.301140E-02
      3069 MEMB     24       POPC     H4S      HAL2     0.900000E-01   1.00800           0   0.00000     -0.301140E-02
      3070 MEMB     24       POPC     C25      CTL2    -0.180000       12.0110           0   0.00000     -0.301140E-02
      3071 MEMB     24       POPC     H5R      HAL2     0.900000E-01   1.00800           0   0.00000     -0.301140E-02
      3072 MEMB     24       POPC     H5S      HAL2     0.900000E-01   1.00800           0   0.00000     -0.301140E-02
      3073 MEMB     24       POPC     C26      CTL2    -0.180000       12.0110           0   0.00000     -0.301140E-02
      3074 MEMB     24       POPC     H6R      HAL2     0.900000E-01   1.00800           0   0.00000     -0.301140E-02
      3075 MEMB     24       POPC     H6S      HAL2     0.900000E-01   1.00800           0   0.00000     -0.301140E-02
      3076 MEMB     24       POPC     C27      CTL2    -0.180000       12.0110           0   0.00000     -0.301140E-02
      3077 MEMB     24       POPC     H7R      HAL2     0.900000E-01   1.00800           0   0.00000     -0.301140E-02
      3078 MEMB     24       POPC     H7S      HAL2     0.900000E-01   1.00800           0   0.00000     -0.301140E-02
      3079 MEMB     24       POPC     C28      CTL2    -0.180000       12.0110           0   0.00000     -0.301140E-02
      3080 MEMB     24       POPC     H8R      HAL2     0.900000E-01   1.00800           0   0.00000     -0.301140E-02
      3081 MEMB     24       POPC     H8S      HAL2     0.900000E-01   1.00800           0   0.00000     -0.301140E-02
      3082 MEMB     24       POPC     C29      CEL1    -0.150000       12.0110           0   0.00000     -0.301140E-02
      3083 MEMB     24       POPC     H91      HEL1     0.150000       1.00800           0   0.00000     -0.301140E-02
      3084 MEMB     24       POPC     C210     CEL1    -0.150000       12.0110           0   0.00000     -0.301140E-02
      3085 MEMB     24       POPC     H101     HEL1     0.150000       1.00800           0   0.00000     -0.301140E-02
      3086 MEMB     24       POPC     C211     CTL2    -0.180000       12.0110           0   0.00000     -0.301140E-02
      3087 MEMB     24       POPC     H11R     HAL2     0.900000E-01   1.00800           0   0.00000     -0.301140E-02
      3088 MEMB     24       POPC     H11S     HAL2     0.900000E-01   1.00800           0   0.00000     -0.301140E-02
      3089 MEMB     24       POPC     C212     CTL2    -0.180000       12.0110           0   0.00000     -0.301140E-02
      3090 MEMB     24       POPC     H12R     HAL2     0.900000E-01   1.00800           0   0.00000     -0.301140E-02
      3091 MEMB     24       POPC     H12S     HAL2     0.900000E-01   1.00800           0   0.00000     -0.301140E-02
      3092 MEMB     24       POPC     C213     CTL2    -0.180000       12.0110           0   0.00000     -0.301140E-02
      3093 MEMB     24       POPC     H13R     HAL2     0.900000E-01   1.00800           0   0.00000     -0.301140E-02
      3094 MEMB     24       POPC     H13S     HAL2     0.900000E-01   1.00800           0   0.00000     -0.301140E-02
      3095 MEMB     24       POPC     C214     CTL2    -0.180000       12.0110           0   0.00000     -0.301140E-02
      3096 MEMB     24       POPC     H14R     HAL2     0.900000E-01   1.00800           0   0.00000     -0.301140E-02
      3097 MEMB     24       POPC     H14S     HAL2     0.900000E-01   1.00800           0   0.00000     -0.301140E-02
      3098 MEMB     24       POPC     C215     CTL2    -0.180000       12.0110           0   0.00000     -0.301140E-02
      3099 MEMB     24       POPC     H15R     HAL2     0.900000E-01   1.00800           0   0.00000     -0.301140E-02
      3100 MEMB     24       POPC     H15S     HAL2     0.900000E-01   1.00800           0   0.00000     -0.301140E-02
      3101 MEMB     24       POPC     C216     CTL2    -0.180000       12.0110           0   0.00000     -0.301140E-02
      3102 MEMB     24       POPC     H16R     HAL2     0.900000E-01   1.00800           0   0.00000     -0.301140E-02
      3103 MEMB     24       POPC     H16S     HAL2     0.900000E-01   1.00800           0   0.00000     -0.301140E-02
      3104 MEMB     24       POPC     C217     CTL2    -0.180000       12.0110           0   0.00000     -0.301140E-02
      3105 MEMB     24       POPC     H17R     HAL2     0.900000E-01   1.00800           0   0.00000     -0.301140E-02
      3106 MEMB     24       POPC     H17S     HAL2     0.900000E-01   1.00800           0   0.00000     -0.301140E-02
      3107 MEMB     24       POPC     C218     CTL3    -0.270000       12.0110           0   0.00000     -0.301140E-02
      3108 MEMB     24       POPC     H18R     HAL3     0.900000E-01   1.00800           0   0.00000     -0.301140E-02
      3109 MEMB     24       POPC     H18S     HAL3     0.900000E-01   1.00800           0   0.00000     -0.301140E-02
      3110 MEMB     24       POPC     H18T     HAL3     0.900000E-01   1.00800           0   0.00000     -0.301140E-02
      3111 MEMB     24       POPC     C33      CTL2    -0.180000       12.0110           0   0.00000     -0.301140E-02
      3112 MEMB     24       POPC     H3X      HAL2     0.900000E-01   1.00800           0   0.00000     -0.301140E-02
      3113 MEMB     24       POPC     H3Y      HAL2     0.900000E-01   1.00800           0   0.00000     -0.301140E-02
      3114 MEMB     24       POPC     C34      CTL2    -0.180000       12.0110           0   0.00000     -0.301140E-02
      3115 MEMB     24       POPC     H4X      HAL2     0.900000E-01   1.00800           0   0.00000     -0.301140E-02
      3116 MEMB     24       POPC     H4Y      HAL2     0.900000E-01   1.00800           0   0.00000     -0.301140E-02
      3117 MEMB     24       POPC     C35      CTL2    -0.180000       12.0110           0   0.00000     -0.301140E-02
      3118 MEMB     24       POPC     H5X      HAL2     0.900000E-01   1.00800           0   0.00000     -0.301140E-02
      3119 MEMB     24       POPC     H5Y      HAL2     0.900000E-01   1.00800           0   0.00000     -0.301140E-02
      3120 MEMB     24       POPC     C36      CTL2    -0.180000       12.0110           0   0.00000     -0.301140E-02
      3121 MEMB     24       POPC     H6X      HAL2     0.900000E-01   1.00800           0   0.00000     -0.301140E-02
      3122 MEMB     24       POPC     H6Y      HAL2     0.900000E-01   1.00800           0   0.00000     -0.301140E-02
      3123 MEMB     24       POPC     C37      CTL2    -0.180000       12.0110           0   0.00000     -0.301140E-02
      3124 MEMB     24       POPC     H7X      HAL2     0.900000E-01   1.00800           0   0.00000     -0.301140E-02
      3125 MEMB     24       POPC     H7Y      HAL2     0.900000E-01   1.00800           0   0.00000     -0.301140E-02
      3126 MEMB     24       POPC     C38      CTL2    -0.180000       12.0110           0   0.00000     -0.301140E-02
      3127 MEMB     24       POPC     H8X      HAL2     0.900000E-01   1.00800           0   0.00000     -0.301140E-02
      3128 MEMB     24       POPC     H8Y      HAL2     0.900000E-01   1.00800           0   0.00000     -0.301140E-02
      3129 MEMB     24       POPC     C39      CTL2    -0.180000       12.0110           0   0.00000     -0.301140E-02
      3130 MEMB     24       POPC     H9X      HAL2     0.900000E-01   1.00800           0   0.00000     -0.301140E-02
      3131 MEMB     24       POPC     H9Y      HAL2     0.900000E-01   1.00800           0   0.00000     -0.301140E-02
      3132 MEMB     24       POPC     C310     CTL2    -0.180000       12.0110           0   0.00000     -0.301140E-02
      3133 MEMB     24       POPC     H10X     HAL2     0.900000E-01   1.00800           0   0.00000     -0.301140E-02
      3134 MEMB     24       POPC     H10Y     HAL2     0.900000E-01   1.00800           0   0.00000     -0.301140E-02
      3135 MEMB     24       POPC     C311     CTL2    -0.180000       12.0110           0   0.00000     -0.301140E-02
      3136 MEMB     24       POPC     H11X     HAL2     0.900000E-01   1.00800           0   0.00000     -0.301140E-02
      3137 MEMB     24       POPC     H11Y     HAL2     0.900000E-01   1.00800           0   0.00000     -0.301140E-02
      3138 MEMB     24       POPC     C312     CTL2    -0.180000       12.0110           0   0.00000     -0.301140E-02
      3139 MEMB     24       POPC     H12X     HAL2     0.900000E-01   1.00800           0   0.00000     -0.301140E-02
      3140 MEMB     24       POPC     H12Y     HAL2     0.900000E-01   1.00800           0   0.00000     -0.301140E-02
      3141 MEMB     24       POPC     C313     CTL2    -0.180000       12.0110           0   0.00000     -0.301140E-02
      3142 MEMB     24       POPC     H13X     HAL2     0.900000E-01   1.00800           0   0.00000     -0.301140E-02
      3143 MEMB     24       POPC     H13Y     HAL2     0.900000E-01   1.00800           0   0.00000     -0.301140E-02
      3144 MEMB     24       POPC     C314     CTL2    -0.180000       12.0110           0   0.00000     -0.301140E-02
      3145 MEMB     24       POPC     H14X     HAL2     0.900000E-01   1.00800           0   0.00000     -0.301140E-02
      3146 MEMB     24       POPC     H14Y     HAL2     0.900000E-01   1.00800           0   0.00000     -0.301140E-02
      3147 MEMB     24       POPC     C315     CTL2    -0.180000       12.0110           0   0.00000     -0.301140E-02
      3148 MEMB     24       POPC     H15X     HAL2     0.900000E-01   1.00800           0   0.00000     -0.301140E-02
      3149 MEMB     24       POPC     H15Y     HAL2     0.900000E-01   1.00800           0   0.00000     -0.301140E-02
      3150 MEMB     24       POPC     C316     CTL3    -0.270000       12.0110           0   0.00000     -0.301140E-02
      3151 MEMB     24       POPC     H16X     HAL3     0.900000E-01   1.00800           0   0.00000     -0.301140E-02
      3152 MEMB     24       POPC     H16Y     HAL3     0.900000E-01   1.00800           0   0.00000     -0.301140E-02
      3153 MEMB     24       POPC     H16Z     HAL3     0.900000E-01   1.00800           0   0.00000     -0.301140E-02
      3154 MEMB     25       POPE     N        NH3L    -0.300000       14.0070           0   0.00000     -0.301140E-02
      3155 MEMB     25       POPE     HN1      HCL      0.330000       1.00800           0   0.00000     -0.301140E-02
      3156 MEMB     25       POPE     HN2      HCL      0.330000       1.00800           0   0.00000     -0.301140E-02
      3157 MEMB     25       POPE     HN3      HCL      0.330000       1.00800           0   0.00000     -0.301140E-02
      3158 MEMB     25       POPE     C12      CTL2     0.130000       12.0110           0   0.00000     -0.301140E-02
      3159 MEMB     25       POPE     H12A     HAL2     0.900000E-01   1.00800           0   0.00000     -0.301140E-02
      3160 MEMB     25       POPE     H12B     HAL2     0.900000E-01   1.00800           0   0.00000     -0.301140E-02
      3161 MEMB     25       POPE     C11      CTL2    -0.800000E-01   12.0110           0   0.00000     -0.301140E-02
      3162 MEMB     25       POPE     H11A     HAL2     0.900000E-01   1.00800           0   0.00000     -0.301140E-02
      3163 MEMB     25       POPE     H11B     HAL2     0.900000E-01   1.00800           0   0.00000     -0.301140E-02
      3164 MEMB     25       POPE     P        PL        1.50000       30.9740           0   0.00000     -0.301140E-02
      3165 MEMB     25       POPE     O13      O2L     -0.780000       15.9994           0   0.00000     -0.301140E-02
      3166 MEMB     25       POPE     O14      O2L     -0.780000       15.9994           0   0.00000     -0.301140E-02
      3167 MEMB     25       POPE     O11      OSLP    -0.570000       15.9994           0   0.00000     -0.301140E-02
      3168 MEMB     25       POPE     O12      OSLP    -0.570000       15.9994           0   0.00000     -0.301140E-02
      3169 MEMB     25       POPE     C1       CTL2    -0.800000E-01   12.0110           0   0.00000     -0.301140E-02
      3170 MEMB     25       POPE     HA       HAL2     0.900000E-01   1.00800           0   0.00000     -0.301140E-02
      3171 MEMB     25       POPE     HB       HAL2     0.900000E-01   1.00800           0   0.00000     -0.301140E-02
      3172 MEMB     25       POPE     C2       CTL1     0.170000       12.0110           0   0.00000     -0.301140E-02
      3173 MEMB     25       POPE     HS       HAL1     0.900000E-01   1.00800           0   0.00000     -0.301140E-02
      3174 MEMB     25       POPE     O21      OSL     -0.490000       15.9994           0   0.00000     -0.301140E-02
      3175 MEMB     25       POPE     C21      CL       0.900000       12.0110           0   0.00000     -0.301140E-02
      3176 MEMB     25       POPE     O22      OBL     -0.630000       15.9994           0   0.00000     -0.301140E-02
      3177 MEMB     25       POPE     C22      CTL2    -0.220000       12.0110           0   0.00000     -0.301140E-02
      3178 MEMB     25       POPE     H2R      HAL2     0.900000E-01   1.00800           0   0.00000     -0.301140E-02
      3179 MEMB     25       POPE     H2S      HAL2     0.900000E-01   1.00800           0   0.00000     -0.301140E-02
      3180 MEMB     25       POPE     C3       CTL2     0.800000E-01   12.0110           0   0.00000     -0.301140E-02
      3181 MEMB     25       POPE     HX       HAL2     0.900000E-01   1.00800           0   0.00000     -0.301140E-02
      3182 MEMB     25       POPE     HY       HAL2     0.900000E-01   1.00800           0   0.00000     -0.301140E-02
      3183 MEMB     25       POPE     O31      OSL     -0.490000       15.9994           0   0.00000     -0.301140E-02
      3184 MEMB     25       POPE     C31      CL       0.900000       12.0110           0   0.00000     -0.301140E-02
      3185 MEMB     25       POPE     O32      OBL     -0.630000       15.9994           0   0.00000     -0.301140E-02
      3186 MEMB     25       POPE     C32      CTL2    -0.220000       12.0110           0   0.00000     -0.301140E-02
      3187 MEMB     25       POPE     H2X      HAL2     0.900000E-01   1.00800           0   0.00000     -0.301140E-02
      3188 MEMB     25       POPE     H2Y      HAL2     0.900000E-01   1.00800           0   0.00000     -0.301140E-02
      3189 MEMB     25       POPE     C23      CTL2    -0.180000       12.0110           0   0.00000     -0.301140E-02
      3190 MEMB     25       POPE     H3R      HAL2     0.900000E-01   1.00800           0   0.00000     -0.301140E-02
      3191 MEMB     25       POPE     H3S      HAL2     0.900000E-01   1.00800           0   0.00000     -0.301140E-02
      3192 MEMB     25       POPE     C24      CTL2    -0.180000       12.0110           0   0.00000     -0.301140E-02
      3193 MEMB     25       POPE     H4R      HAL2     0.900000E-01   1.00800           0   0.00000     -0.301140E-02
      3194 MEMB     25       POPE     H4S      HAL2     0.900000E-01   1.00800           0   0.00000     -0.301140E-02
      3195 MEMB     25       POPE     C25      CTL2    -0.180000       12.0110           0   0.00000     -0.301140E-02
      3196 MEMB     25       POPE     H5R      HAL2     0.900000E-01   1.00800           0   0.00000     -0.301140E-02
      3197 MEMB     25       POPE     H5S      HAL2     0.900000E-01   1.00800           0   0.00000     -0.301140E-02
      3198 MEMB     25       POPE     C26      CTL2    -0.180000       12.0110           0   0.00000     -0.301140E-02
      3199 MEMB     25       POPE     H6R      HAL2     0.900000E-01   1.00800           0   0.00000     -0.301140E-02
      3200 MEMB     25       POPE     H6S      HAL2     0.900000E-01   1.00800           0   0.00000     -0.301140E-02
      3201 MEMB     25       POPE     C27      CTL2    -0.180000       12.0110           0   0.00000     -0.301140E-02
      3202 MEMB     25       POPE     H7R      HAL2     0.900000E-01   1.00800           0   0.00000     -0.301140E-02
      3203 MEMB     25       POPE     H7S      HAL2     0.900000E-01   1.00800           0   0.00000     -0.301140E-02
      3204 MEMB     25       POPE     C28      CTL2    -0.180000       12.0110           0   0.00000     -0.301140E-02
      3205 MEMB     25       POPE     H8R      HAL2     0.900000E-01   1.00800           0   0.00000     -0.301140E-02
      3206 MEMB     25       POPE     H8S      HAL2     0.900000E-01   1.00800           0   0.00000     -0.301140E-02
      3207 MEMB     25       POPE     C29      CEL1    -0.150000       12.0110           0   0.00000     -0.301140E-02
      3208 MEMB     25       POPE     H91      HEL1     0.150000       1.00800           0   0.00000     -0.301140E-02
      3209 MEMB     25       POPE     C210     CEL1    -0.150000       12.0110           0   0.00000     -0.301140E-02
      3210 MEMB     25       POPE     H101     HEL1     0.150000       1.00800           0   0.00000     -0.301140E-02
      3211 MEMB     25       POPE     C211     CTL2    -0.180000       12.0110           0   0.00000     -0.301140E-02
      3212 MEMB     25       POPE     H11R     HAL2     0.900000E-01   1.00800           0   0.00000     -0.301140E-02
      3213 MEMB     25       POPE     H11S     HAL2     0.900000E-01   1.00800           0   0.00000     -0.301140E-02
      3214 MEMB     25       POPE     C212     CTL2    -0.180000       12.0110           0   0.00000     -0.301140E-02
      3215 MEMB     25       POPE     H12R     HAL2     0.900000E-01   1.00800           0   0.00000     -0.301140E-02
      3216 MEMB     25       POPE     H12S     HAL2     0.900000E-01   1.00800           0   0.00000     -0.301140E-02
      3217 MEMB     25       POPE     C213     CTL2    -0.180000       12.0110           0   0.00000     -0.301140E-02
      3218 MEMB     25       POPE     H13R     HAL2     0.900000E-01   1.00800           0   0.00000     -0.301140E-02
      3219 MEMB     25       POPE     H13S     HAL2     0.900000E-01   1.00800           0   0.00000     -0.301140E-02
      3220 MEMB     25       POPE     C214     CTL2    -0.180000       12.0110           0   0.00000     -0.301140E-02
      3221 MEMB     25       POPE     H14R     HAL2     0.900000E-01   1.00800           0   0.00000     -0.301140E-02
      3222 MEMB     25       POPE     H14S     HAL2     0.900000E-01   1.00800           0   0.00000     -0.301140E-02
      3223 MEMB     25       POPE     C215     CTL2    -0.180000       12.0110           0   0.00000     -0.301140E-02
      3224 MEMB     25       POPE     H15R     HAL2     0.900000E-01   1.00800           0   0.00000     -0.301140E-02
      3225 MEMB     25       POPE     H15S     HAL2     0.900000E-01   1.00800           0   0.00000     -0.301140E-02
      3226 MEMB     25       POPE     C216     CTL2    -0.180000       12.0110           0   0.00000     -0.301140E-02
      3227 MEMB     25       POPE     H16R     HAL2     0.900000E-01   1.00800           0   0.00000     -0.301140E-02
      3228 MEMB     25       POPE     H16S     HAL2     0.900000E-01   1.00800           0   0.00000     -0.301140E-02
      3229 MEMB     25       POPE     C217     CTL2    -0.180000       12.0110           0   0.00000     -0.301140E-02
      3230 MEMB     25       POPE     H17R     HAL2     0.900000E-01   1.00800           0   0.00000     -0.301140E-02
      3231 MEMB     25       POPE     H17S     HAL2     0.900000E-01   1.00800           0   0.00000     -0.301140E-02
      3232 MEMB     25       POPE     C218     CTL3    -0.270000       12.0110           0   0.00000     -0.301140E-02
      3233 MEMB     25       POPE     H18R     HAL3     0.900000E-01   1.00800           0   0.00000     -0.301140E-02
      3234 MEMB     25       POPE     H18S     HAL3     0.900000E-01   1.00800           0   0.00000     -0.301140E-02
      3235 MEMB     25       POPE     H18T     HAL3     0.900000E-01   1.00800           0   0.00000     -0.301140E-02
      3236 MEMB     25       POPE     C33      CTL2    -0.180000       12.0110           0   0.00000     -0.301140E-02
      3237 MEMB     25       POPE     H3X      HAL2     0.900000E-01   1.00800           0   0.00000     -0.301140E-02
      3238 MEMB     25       POPE     H3Y      HAL2     0.900000E-01   1.00800           0   0.00000     -0.301140E-02
      3239 MEMB     25       POPE     C34      CTL2    -0.180000       12.0110           0   0.00000     -0.301140E-02
      3240 MEMB     25       POPE     H4X      HAL2     0.900000E-01   1.00800           0   0.00000     -0.301140E-02
      3241 MEMB     25       POPE     H4Y      HAL2     0.900000E-01   1.00800           0   0.00000     -0.301140E-02
      3242 MEMB     25       POPE     C35      CTL2    -0.180000       12.0110           0   0.00000     -0.301140E-02
      3243 MEMB     25       POPE     H5X      HAL2     0.900000E-01   1.00800           0   0.00000     -0.301140E-02
      3244 MEMB     25       POPE     H5Y      HAL2     0.900000E-01   1.00800           0   0.00000     -0.301140E-02
      3245 MEMB     25       POPE     C36      CTL2    -0.180000       12.0110           0   0.00000     -0.301140E-02
      3246 MEMB     25       POPE     H6X      HAL2     0.900000E-01   1.00800           0   0.00000     -0.301140E-02
      3247 MEMB     25       POPE     H6Y      HAL2     0.900000E-01   1.00800           0   0.00000     -0.301140E-02
      3248 MEMB     25       POPE     C37      CTL2    -0.180000       12.0110           0   0.00000     -0.301140E-02
      3249 MEMB     25       POPE     H7X      HAL2     0.900000E-01   1.00800           0   0.00000     -0.301140E-02
      3250 MEMB     25       POPE     H7Y      HAL2     0.900000E-01   1.00800           0   0.00000     -0.301140E-02
      3251 MEMB     25       POPE     C38      CTL2    -0.180000       12.0110           0   0.00000     -0.301140E-02
      3252 MEMB     25       POPE     H8X      HAL2     0.900000E-01   1.00800           0   0.00000     -0.301140E-02
      3253 MEMB     25       POPE     H8Y      HAL2     0.900000E-01   1.00800           0   0.00000     -0.301140E-02
      3254 MEMB     25       POPE     C39      CTL2    -0.180000       12.0110           0   0.00000     -0.301140E-02
      3255 MEMB     25       POPE     H9X      HAL2     0.900000E-01   1.00800           0   0.00000     -0.301140E-02
      3256 MEMB     25       POPE     H9Y      HAL2     0.900000E-01   1.00800           0   0.00000     -0.301140E-02
      3257 MEMB     25       POPE     C310     CTL2    -0.180000       12.0110           0   0.00000     -0.301140E-02
      3258 MEMB     25       POPE     H10X     HAL2     0.900000E-01   1.00800           0   0.00000     -0.301140E-02
      3259 MEMB     25       POPE     H10Y     HAL2     0.900000E-01   1.00800           0   0.00000     -0.301140E-02
      3260 MEMB     25       POPE     C311     CTL2    -0.180000       12.0110           0   0.00000     -0.301140E-02
      3261 MEMB     25       POPE     H11X     HAL2     0.900000E-01   1.00800           0   0.00000     -0.301140E-02
      3262 MEMB     25       POPE     H11Y     HAL2     0.900000E-01   1.00800           0   0.00000     -0.301140E-02
      3263 MEMB     25       POPE     C312     CTL2    -0.180000       12.0110           0   0.00000     -0.301140E-02
      3264 MEMB     25       POPE     H12X     HAL2     0.900000E-01   1.00800           0   0.00000     -0.301140E-02
      3265 MEMB     25       POPE     H12Y     HAL2     0.900000E-01   1.00800           0   0.00000     -0.301140E-02
      3266 MEMB     25       POPE     C313     CTL2    -0.180000       12.0110           0   0.00000     -0.301140E-02
      3267 MEMB     25       POPE     H13X     HAL2     0.900000E-01   1.00800           0   0.00000     -0.301140E-02
      3268 MEMB     25       POPE     H13Y     HAL2     0.900000E-01   1.00800           0   0.00000     -0.301140E-02
      3269 MEMB     25       POPE     C314     CTL2    -0.180000       12.0110           0   0.00000     -0.301140E-02
      3270 MEMB     25       POPE     H14X     HAL2     0.900000E-01   1.00800           0   0.00000     -0.301140E-02
      3271 MEMB     25       POPE     H14Y     HAL2     0.900000E-01   1.00800           0   0.00000     -0.301140E-02
      3272 MEMB     25       POPE     C315     CTL2    -0.180000       12.0110           0   0.00000     -0.301140E-02
      3273 MEMB     25       POPE     H15X     HAL2     0.900000E-01   1.00800           0   0.00000     -0.301140E-02
      3274 MEMB     25       POPE     H15Y     HAL2     0.900000E-01   1.00800           0   0.00000     -0.301140E-02
      3275 MEMB     25       POPE     C316     CTL3    -0.270000       12.0110           0   0.00000     -0.301140E-02
      3276 MEMB     25       POPE     H16X     HAL3     0.900000E-01   1.00800           0   0.00000     -0.301140E-02
      3277 MEMB     25       POPE     H16Y     HAL3     0.900000E-01   1.00800           0   0.00000     -0.301140E-02
      3278 MEMB     25       POPE     H16Z     HAL3     0.900000E-01   1.00800           0   0.00000     -0.301140E-02
      3279 MEMB     26       PNPI24   C12      CC3161   0.140000       12.0110           0   0.00000     -0.301140E-02
      3280 MEMB     26       PNPI24   H2       HCA1     0.900000E-01   1.00800           0   0.00000     -0.301140E-02
      3281 MEMB     26       PNPI24   O2       OC311   -0.650000       15.9994           0   0.00000     -0.301140E-02
      3282 MEMB     26       PNPI24   HO2      HCP1     0.420000       1.00800           0   0.00000     -0.301140E-02
      3283 MEMB     26       PNPI24   C13      CC3161   0.140000       12.0110           0   0.00000     -0.301140E-02
      3284 MEMB     26       PNPI24   H3       HCA1     0.900000E-01   1.00800           0   0.00000     -0.301140E-02
      3285 MEMB     26       PNPI24   O3       OC311   -0.650000       15.9994           0   0.00000     -0.301140E-02
      3286 MEMB     26       PNPI24   HO3      HCP1     0.420000       1.00800           0   0.00000     -0.301140E-02
      3287 MEMB     26       PNPI24   C14      CC3161   0.100000E-01   12.0110           0   0.00000     -0.301140E-02
      3288 MEMB     26       PNPI24   H4       HCA1     0.900000E-01   1.00800           0   0.00000     -0.301140E-02
      3289 MEMB     26       PNPI24   O4       OC30P   -0.620000       15.9994           0   0.00000     -0.301140E-02
      3290 MEMB     26       PNPI24   P4       PC        1.50000       30.9740           0   0.00000     -0.301140E-02
      3291 MEMB     26       PNPI24   OP42     OC312   -0.680000       15.9994           0   0.00000     -0.301140E-02
      3292 MEMB     26       PNPI24   HP42     HCP1     0.340000       1.00800           0   0.00000     -0.301140E-02
      3293 MEMB     26       PNPI24   OP43     OC2DP   -0.820000       15.9994           0   0.00000     -0.301140E-02
      3294 MEMB     26       PNPI24   OP44     OC2DP   -0.820000       15.9994           0   0.00000     -0.301140E-02
      3295 MEMB     26       PNPI24   C15      CC3161  -0.900000E-01   12.0110           0   0.00000     -0.301140E-02
      3296 MEMB     26       PNPI24   H5       HCA1     0.900000E-01   1.00800           0   0.00000     -0.301140E-02
      3297 MEMB     26       PNPI24   O5       OC30P   -0.400000       15.9994           0   0.00000     -0.301140E-02
      3298 MEMB     26       PNPI24   P5       PC        1.10000       30.9740           0   0.00000     -0.301140E-02
      3299 MEMB     26       PNPI24   OP52     OC2DP   -0.900000       15.9994           0   0.00000     -0.301140E-02
      3300 MEMB     26       PNPI24   OP53     OC2DP   -0.900000       15.9994           0   0.00000     -0.301140E-02
      3301 MEMB     26       PNPI24   OP54     OC2DP   -0.900000       15.9994           0   0.00000     -0.301140E-02
      3302 MEMB     26       PNPI24   C16      CC3161   0.140000       12.0110           0   0.00000     -0.301140E-02
      3303 MEMB     26       PNPI24   H6       HCA1     0.900000E-01   1.00800           0   0.00000     -0.301140E-02
      3304 MEMB     26       PNPI24   O6       OC311   -0.650000       15.9994           0   0.00000     -0.301140E-02
      3305 MEMB     26       PNPI24   HO6      HCP1     0.420000       1.00800           0   0.00000     -0.301140E-02
      3306 MEMB     26       PNPI24   C11      CC3161  -0.800000E-01   12.0110           0   0.00000     -0.301140E-02
      3307 MEMB     26       PNPI24   H1       HCA1     0.900000E-01   1.00800           0   0.00000     -0.301140E-02
      3308 MEMB     26       PNPI24   P        PL        1.59000       30.9740           0   0.00000     -0.301140E-02
      3309 MEMB     26       PNPI24   O13      O2L     -0.780000       15.9994           0   0.00000     -0.301140E-02
      3310 MEMB     26       PNPI24   O14      O2L     -0.780000       15.9994           0   0.00000     -0.301140E-02
      3311 MEMB     26       PNPI24   O12      OC30P   -0.570000       15.9994           0   0.00000     -0.301140E-02
      3312 MEMB     26       PNPI24   O11      OSLP    -0.570000       15.9994           0   0.00000     -0.301140E-02
      3313 MEMB     26       PNPI24   C1       CTL2    -0.800000E-01   12.0110           0   0.00000     -0.301140E-02
      3314 MEMB     26       PNPI24   HA       HAL2     0.900000E-01   1.00800           0   0.00000     -0.301140E-02
      3315 MEMB     26       PNPI24   HB       HAL2     0.900000E-01   1.00800           0   0.00000     -0.301140E-02
      3316 MEMB     26       PNPI24   C2       CTL1     0.170000       12.0110           0   0.00000     -0.301140E-02
      3317 MEMB     26       PNPI24   HS       HAL1     0.900000E-01   1.00800           0   0.00000     -0.301140E-02
      3318 MEMB     26       PNPI24   O21      OSL     -0.490000       15.9994           0   0.00000     -0.301140E-02
      3319 MEMB     26       PNPI24   C21      CL       0.900000       12.0110           0   0.00000     -0.301140E-02
      3320 MEMB     26       PNPI24   O22      OBL     -0.630000       15.9994           0   0.00000     -0.301140E-02
      3321 MEMB     26       PNPI24   C22      CTL2    -0.220000       12.0110           0   0.00000     -0.301140E-02
      3322 MEMB     26       PNPI24   H2R      HAL2     0.900000E-01   1.00800           0   0.00000     -0.301140E-02
      3323 MEMB     26       PNPI24   H2S      HAL2     0.900000E-01   1.00800           0   0.00000     -0.301140E-02
      3324 MEMB     26       PNPI24   C3       CTL2     0.800000E-01   12.0110           0   0.00000     -0.301140E-02
      3325 MEMB     26       PNPI24   HX       HAL2     0.900000E-01   1.00800           0   0.00000     -0.301140E-02
      3326 MEMB     26       PNPI24   HY       HAL2     0.900000E-01   1.00800           0   0.00000     -0.301140E-02
      3327 MEMB     26       PNPI24   O31      OSL     -0.490000       15.9994           0   0.00000     -0.301140E-02
      3328 MEMB     26       PNPI24   C31      CL       0.900000       12.0110           0   0.00000     -0.301140E-02
      3329 MEMB     26       PNPI24   O32      OBL     -0.630000       15.9994           0   0.00000     -0.301140E-02
      3330 MEMB     26       PNPI24   C32      CTL2    -0.220000       12.0110           0   0.00000     -0.301140E-02
      3331 MEMB     26       PNPI24   H2X      HAL2     0.900000E-01   1.00800           0   0.00000     -0.301140E-02
      3332 MEMB     26       PNPI24   H2Y      HAL2     0.900000E-01   1.00800           0   0.00000     -0.301140E-02
      3333 MEMB     26       PNPI24   C23      CTL2    -0.180000       12.0110           0   0.00000     -0.301140E-02
      3334 MEMB     26       PNPI24   H3R      HAL2     0.900000E-01   1.00800           0   0.00000     -0.301140E-02
      3335 MEMB     26       PNPI24   H3S      HAL2     0.900000E-01   1.00800           0   0.00000     -0.301140E-02
      3336 MEMB     26       PNPI24   C24      CTL2    -0.180000       12.0110           0   0.00000     -0.301140E-02
      3337 MEMB     26       PNPI24   H4R      HAL2     0.900000E-01   1.00800           0   0.00000     -0.301140E-02
      3338 MEMB     26       PNPI24   H4S      HAL2     0.900000E-01   1.00800           0   0.00000     -0.301140E-02
      3339 MEMB     26       PNPI24   C25      CTL2    -0.180000       12.0110           0   0.00000     -0.301140E-02
      3340 MEMB     26       PNPI24   H5R      HAL2     0.900000E-01   1.00800           0   0.00000     -0.301140E-02
      3341 MEMB     26       PNPI24   H5S      HAL2     0.900000E-01   1.00800           0   0.00000     -0.301140E-02
      3342 MEMB     26       PNPI24   C26      CTL2    -0.180000       12.0110           0   0.00000     -0.301140E-02
      3343 MEMB     26       PNPI24   H6R      HAL2     0.900000E-01   1.00800           0   0.00000     -0.301140E-02
      3344 MEMB     26       PNPI24   H6S      HAL2     0.900000E-01   1.00800           0   0.00000     -0.301140E-02
      3345 MEMB     26       PNPI24   C27      CTL2    -0.180000       12.0110           0   0.00000     -0.301140E-02
      3346 MEMB     26       PNPI24   H7R      HAL2     0.900000E-01   1.00800           0   0.00000     -0.301140E-02
      3347 MEMB     26       PNPI24   H7S      HAL2     0.900000E-01   1.00800           0   0.00000     -0.301140E-02
      3348 MEMB     26       PNPI24   C28      CTL2    -0.180000       12.0110           0   0.00000     -0.301140E-02
      3349 MEMB     26       PNPI24   H8R      HAL2     0.900000E-01   1.00800           0   0.00000     -0.301140E-02
      3350 MEMB     26       PNPI24   H8S      HAL2     0.900000E-01   1.00800           0   0.00000     -0.301140E-02
      3351 MEMB     26       PNPI24   C29      CEL1    -0.150000       12.0110           0   0.00000     -0.301140E-02
      3352 MEMB     26       PNPI24   H91      HEL1     0.150000       1.00800           0   0.00000     -0.301140E-02
      3353 MEMB     26       PNPI24   C210     CEL1    -0.150000       12.0110           0   0.00000     -0.301140E-02
      3354 MEMB     26       PNPI24   H101     HEL1     0.150000       1.00800           0   0.00000     -0.301140E-02
      3355 MEMB     26       PNPI24   C211     CTL2    -0.180000       12.0110           0   0.00000     -0.301140E-02
      3356 MEMB     26       PNPI24   H11R     HAL2     0.900000E-01   1.00800           0   0.00000     -0.301140E-02
      3357 MEMB     26       PNPI24   H11S     HAL2     0.900000E-01   1.00800           0   0.00000     -0.301140E-02
      3358 MEMB     26       PNPI24   C212     CEL1    -0.150000       12.0110           0   0.00000     -0.301140E-02
[truncated: 81,058,895 more chars]
