# Supplementary material for: Examining the Effect of Charged Lipids on Mitochondrial Outer Membrane Dynamics Using Atomistic Simulations
Source: Biomolecules. 2022 Jan 22;12(2):183. doi: 10.3390/biom12020183 (PMC8961577; doi:10.3390/biom12020183)
Supplement: Supplementary file 1 [file biomolecules-12-00183-s001.zip › Supplementary Materials/simulated_systems/simulated_systems/Mito2/toppar/toppar_all36_lipid_glycolipid.str]

* PIP related parameters
*
! Parameters have been transferred from two FF
! sugar FF and lipid FF 
!

BONDS
!** sugar FF ***
CTL2    OC301    360.00  1.415   ! par35 CC32A OC30A
CTO2    OC301    360.00  1.415   ! par35 CC32A OC30A


ANGLES
!** sugar FF ***
OC301   CTL2    CTL2      45.00    111.50  ! par35 OC30A CC32A  CC32A
OC301   CTO2    CTL1      45.00    111.50  ! par35 OC30A CC32A  CC32A
CC3162  OC301   CTL2      95.00    109.70  ! par35 CC33A  OC30A CC32A
CC3162  OC301   CTO2      95.00    109.70  ! par35 CC33A  OC30A CC32A
CC311D  OC301   CTL2      95.00    109.70  ! pram, OMeTHP CC311D OC301 CC331 
CC311D  OC301   CTO2      95.00    109.70  ! pram, OMeTHP CC311D OC301 CC331 
OC301   CTL2    HAL2      60.00    109.50  ! par34 HCA2 CC32A OC30A
OC301   CTO2    HAL2      60.00    109.50  ! par34 HCA2 CC32A OC30A
!single acyl chain
CC3161  OC301   CTL2     95.00   109.70                ! CC3162 OC301  CTL2     95.00    109.70  
!DAG
OSL     CTL1    CTO2     75.700  110.10                ! OSL    CTL1   CTL2     75.700   110.10   
CTL2    CTL1    CTO2     58.350  113.50  11.16  2.561  ! CTL2 CTL1 CTL2   58.350    113.50   11.16   2.561  ! glycerolglycerol


DIHEDRALS
!** sugar FF ***
CTL2    CTL2    CTL2    OC301    0.19  3    0.0 ! par27 X CTL2 CTL2 X
CC3162  OC301   CTL2    CTL2     0.40  1    0.0 ! par35
CC3162  OC301   CTL2    CTL2     0.49  3    0.0 !  " CC33A CC32A OC30A CC32A
CC3162  OC301   CTO2    CTL1     0.40  1    0.0 ! par35
CC3162  OC301   CTO2    CTL1     0.49  3    0.0 !  " CC33A CC32A OC30A CC32A
CC3161  CC3162  OC301   CTL2     0.22  1    0.0 ! og OMeTHP compounds 2 and 3
CC3161  CC3162  OC301   CTL2     0.28  2  180.0 ! "  MCSA fit
CC3161  CC3162  OC301   CTL2     0.89  3    0.0 ! "  MP2/cc-pVTZ//MP2/6-31G*
CC3161  CC3162  OC301   CTO2     0.22  1    0.0 ! og OMeTHP compounds 2 and 3
CC3161  CC3162  OC301   CTO2     0.28  2  180.0 ! "  MCSA fit
CC3161  CC3162  OC301   CTO2     0.89  3    0.0 ! "  MP2/cc-pVTZ//MP2/6-31G*
HAL2    CTL2    CTL2    OC301    0.19  3    0.0 ! par27 X CTL2 CTL2 X
CC3162  OC301   CTL2    HAL2     0.284 3    0.0 ! par35 HCA2 CC32A OC30A CC32A
CC3162  OC301   CTO2    HAL2     0.284 3    0.0 ! par35 HCA2 CC32A OC30A CC32A
CTL2    OC301   CC3162  OC3C61   0.14  1    0.0 ! og OMeTHP compounds 2 and 3
CTL2    OC301   CC3162  OC3C61   0.97  2    0.0 ! "  MCSA fit
CTL2    OC301   CC3162  OC3C61   0.11  3  180.0 ! "  MP2/cc-pVTZ//MP2/6-31G*
CTO2    OC301   CC3162  OC3C61   0.14  1    0.0 ! og OMeTHP compounds 2 and 3
CTO2    OC301   CC3162  OC3C61   0.97  2    0.0 ! "  MCSA fit
CTO2    OC301   CC3162  OC3C61   0.11  3  180.0 ! "  MP2/cc-pVTZ//MP2/6-31G*
CTL2    OC301   CTL1    HAL1     0.284 3    0.0 ! OMeTHP CC331   OC301   CC311D  HCA1
OC301   CTL2    CTL3    HAL3     0.20  3    0.0 ! OC301   CTL2    CC3163  HCA1
CTL2    OC301   CC311D  OC3C61   0.36  1  180.0 ! pr, 1-ethoxy-THP2 QM phi-psi scan
CTL2    OC301   CC311D  OC3C61   0.52  2    0.0 ! " MCSA fit "
CTL2    OC301   CC311D  OC3C61   0.83  3  180.0 ! " MP2/cc-pVTZ//MP2/6-31G*
CTL2    OC301   CC311D  CC321C   0.58  1  180.0 ! pr, 1-ethoxy-THP2 QM phi-psi scan
CTL2    OC301   CC311D  CC321C   0.69  2  180.0 ! " MCSA fit "
CTL2    OC301   CC311D  CC321C   1.16  3    0.0 ! " MP2/cc-pVTZ//MP2/6-31G*
HAL2    CTL2    OC301   CC3051   0.284 3    0.0 ! OMe-THF CC312D  OC301   CC331   HCA3
HAL2    CTL2    OC301   CC3152   0.284 3    0.0 ! OMe-THF CC312D  OC301   CC331   HCA3
HAL1    CC3152  OC301   CTL2     0.284 3    0.0 ! HCA1    CC3152  OC301   CC331  
CTL2    OC301   CC3162  HCA1     0.284 3    0.0 ! par35 HCA2 CC32A OC30A CC32A
CTO2    OC301   CC3162  HCA1     0.284 3    0.0 ! par35 HCA2 CC32A OC30A CC32A
!single	acyl chain
CC3162  CC3161  OC301   CTL2     0.22  1    0.0        ! CC3161  CC3162  OC301   CTL2     0.22  1    0.0 
CC3162  CC3161  OC301   CTL2     0.28  2  180.0        ! CC3161  CC3162  OC301   CTL2     0.28  2  180.0 
CC3162  CC3161  OC301   CTL2     0.89  3    0.0        ! CC3161  CC3162  OC301   CTL2     0.89  3    0.0 
CTL2    OC301   CC3161  CC3161   0.22  1    0.0        ! CC3161  CC3162  OC301   CTL2     0.22  1    0.0 
CTL2    OC301   CC3161  CC3161   0.28  2  180.0        ! CC3161  CC3162  OC301   CTL2     0.28  2  180.0 
CTL2    OC301   CC3161  CC3161   0.89  3    0.0        ! CC3161  CC3162  OC301   CTL2     0.89  3    0.0 
CC3161  OC301   CTL2    HAL2     0.284 3    0.0        ! CC3162  OC301   CTL2    HAL2     0.284 3    0.0 
CC3161  OC301   CTL2    CTL2     0.40  1    0.0        ! CC3162  OC301   CTL2    CTL2     0.40  1    0.0 
CC3161  OC301   CTL2    CTL2     0.49  3    0.0        ! CC3162  OC301   CTL2    CTL2     0.49  3    0.0 
HCA1    CC3161  OC301   CTL2     0.284 3    0.0        ! CTL2    OC301   CC3162  HCA1     0.284 3    0.0 


END

RETURN
