# Supplementary material for: Examining the Effect of Charged Lipids on Mitochondrial Outer Membrane Dynamics Using Atomistic Simulations
Source: Biomolecules. 2022 Jan 22;12(2):183. doi: 10.3390/biom12020183 (PMC8961577; doi:10.3390/biom12020183)
Supplement: Supplementary file 1 [file biomolecules-12-00183-s001.zip › Supplementary Materials/simulated_systems/simulated_systems/Mito2/toppar/toppar_all36_lipid_inositol.str]

* PIP related parameters
*
! Parameters have been transferred from two FF
! sugar FF and lipid FF 
!
! Important atom def:
! Sugar FF phosphate : PC
! Lipid FF phosphate : PL
! NA    FF phosphate : P
!
! phosphate =O  , sug (OC2DP), lipid (O2L), NA (ON3)
! phosphate -O  , sug (OC30P), lipid (OSLP), NA (ON2)
! phosphate -OH , sug (OC312), lipid (OHL), NA (ON4)
!

BONDS
!** sugar FF ***
OC30P   PL       270.0   1.675   !
OC2DP   PL       580.0   1.525   !
OC312   PL       237.0   1.61    !

ANGLES
!** sugar FF ***
OC30P   PL      OC2DP     98.9     111.6   
OC2DP   PL      OC2DP    120.0     120.0   
OC30P   PL      OC30P     80.0     104.3   ! ON2  P    ON2 !DMP, ADM Jr.
CC3161  OC30P   PL        20.0     120.0    35.0    2.33   !CTL2 OSLP PL  ! phosphate, PIP
!*** lipid FF ***
OC30P   PL      O2L       98.9      111.6  ! OSLP PL   O2L  ! phosphate
OC30P   PL      OSLP      80.0      104.3  ! OSLP PL   OSLP ! phosphate


DIHEDRALS
!** sugar FF ***
CC3161   CC3161    OC30P     PL       0.02   3    180.0
CC3161   OC30P     PL        OC2DP    0.33   3      0.0
HCA1     CC3161    OC30P     PL       0.284  3      0.0  ! dmp,eps, H-C3'-O3'-P || from the par_all27_na.prm
CC3161   OC30P     PL        OSLP     1.45   2      0.0  !CC311D OC30P PC OC312
CC3161   OC30P     PL        O2L      0.33   3      0.0  !CC311D OC30P PC OC2DP

!*** lipid FF ***
OC30P   PL      OSLP    CTL2     1.20   1   180.00  !OSLP PL OSLP CTL2 ! phosphate, new NA, 4/98, adm jr.
OC30P   PL      OSLP    CTL2     0.10   2   180.00  !
OC30P   PL      OSLP    CTL2     0.10   3   180.00  !

IMPROPER

END

RETURN
