# Supplementary material for: Examining the Effect of Charged Lipids on Mitochondrial Outer Membrane Dynamics Using Atomistic Simulations
Source: Biomolecules. 2022 Jan 22;12(2):183. doi: 10.3390/biom12020183 (PMC8961577; doi:10.3390/biom12020183)
Supplement: Supplementary file 1 [file biomolecules-12-00183-s001.zip › Supplementary Materials/simulated_systems/simulated_systems/Mito2/toppar/toppar_all36_lipid_llo.str]

* LLO related parameters
*

BONDS
!LLLO
CC3162  OG303    360.00  1.425                     !! from CC3162  OC30P    360.00  1.425   !

ANGLES
!DOL-PP
CG331  CG2D1   CG331    48.00    123.50            !! from CG321  CG2D1  CG331    48.00    123.50 ! RETINOL TMCH
!LLLO
OG303  CC3162  HCA1     60.00    109.50            !! from OC30P   CC3162  HCA1      60.00    109.50                  ! par35 HCA2 CC32A OC30A
OG303  CC3162  OC3C61   90.00    110.00            !! from OC30P   CC3162  OC3C61    90.00    110.00
OG303  CC3162  CC3161   45.00    109.00            !! from OC30P   CC3162  CC3161    45.00    109.00
CC3162 OG303   PG1      20.0     120.0    35.0    2.33   !! from CC3162  OC30P      PC     20.0     120.0    35.0    2.33   ! same in CGenFF (CG311 OG303 PG1 from CG321 OG303 PG1)
!UND-PP
CG2D1  CG321  OG303    75.70    110.10             !! from CG2D1  CG321  OG311    75.70    110.10 ! RETINOL PROL

DIHEDRALS
!DOL-PP
CG311  CG321  CG321  OG303      0.1950  3     0.00 !! from CG321  CG321  CG321  OG303      0.1950  3     0.00 ! PROT alkane update, adm jr., 3/2/92
CG2D1  CG321  CG321  CG311      0.1400  1    180.0 !! from CG2D1  CG321  CG321  CG321      0.1400  1    180.0 ! 2-hexene, adm jr., 11/09
CG2D1  CG321  CG321  CG311      0.1700  2      0.0 !! from CG2D1  CG321  CG321  CG321      0.1700  2      0.0 ! 2-hexene, adm jr., 11/09
CG2D1  CG321  CG321  CG311      0.0500  3    180.0 !! from CG2D1  CG321  CG321  CG321      0.0500  3    180.0 ! 2-hexene, adm jr., 11/09
CG2D1  CG321  CG321  CG2D1      0.1400  1    180.0 !! from CG2D1  CG321  CG321  CG321      0.1400  1    180.0 ! 2-hexene, adm jr., 11/09 ; potential candidate for optimization -- kevo
CG2D1  CG321  CG321  CG2D1      0.1700  2      0.0 !! from CG2D1  CG321  CG321  CG321      0.1700  2      0.0 ! 2-hexene, adm jr., 11/09 ; potential candidate for optimization -- kevo
CG2D1  CG321  CG321  CG2D1      0.0500  3    180.0 !! from CG2D1  CG321  CG321  CG321      0.0500  3    180.0 ! 2-hexene, adm jr., 11/09 ; potential candidate for optimization -- kevo
CG331  CG2D1  CG331  HGA3       0.3000  3     0.00 !! from CG331  CG2DC1 CG331  HGA3       0.3000  3     0.00 ! RETINOL DMP1, 4-methyl-1,3-pentadiene ; alternative CG321 CG2D1 CG331 HGA3, RETINOL TMCH is cyclic so probably worse -- kevo
!LLLO
CC3162 OG303  PG1    OG2P1      0.33    3     0.0  !! from CC3162   OC30P     PC        OC2DP    0.33   3      0.0 ! probably better with the old phosphate charges in the topology (and the L-J haven't changed) -- kevo
CC3162 OG303  PG1    OG304      1.45    2     0.0  !! from CC3162   OC30P     PC        OC312    1.45   2      0.0 ! probably better with the old phosphate charges in the topology (and the L-J haven't changed) -- kevo
HCA1   CC3162 OG303  PG1        0.284   3     0.0  !! from HCA1     CC3162    OC30P     PC       0.284  3      0.0  ! dmp,eps, H-C3'-O3'-P || from the par_all27_na.prm
OC3C61 CC3162 OG303  PG1        0.38    2     0.0  !! from OC3C61   CC3162    OC30P     PC       0.38   2      0.0
OC3C61 CC3162 OG303  PG1        0.41    3    180.0 !! from OC3C61   CC3162    OC30P     PC       0.41   3    180.0
CC3161 CC3162 OG303  PG1        0.02    3    180.0 !! from CC3161   CC3162    OC30P     PC       0.02   3    180.0
CC3163 OC3C61 CC3162 OG303      2.44    3    180.0 !! from CC3163   OC3C61    CC3162    OC30P    2.44   3    180.0
HCA1   CC3161 CC3162 OG303      0.20    3      0.0 !! from HCA1     CC3161    CC3162    OC30P    0.20   3      0.0  ! par27 X CTL1 CTL2 X
CC3161 CC3161 CC3162 OG303      1.76    1      0.0 !! from CC3161   CC3161    CC3162    OC30P    1.76   1      0.0
CC3161 CC3161 CC3162 OG303      2.56    2      0.0 !! from CC3161   CC3161    CC3162    OC30P    2.56   2      0.0
CC3161 CC3161 CC3162 OG303      0.01    3      0.0 !! from CC3161   CC3161    CC3162    OC30P    0.01   3      0.0
OG303  CC3162 CC3161 NC2D1      0.20    3      0.0 !! from OC301   CC3162  CC3161  NC2D1    0.20  3    0.0 ! par27 X CTL1 CTL1 X
!BBAC
CC331   CC3163  CC3161  NC2D1    0.20  3       0.0 !! from CC312   CC3163  CC3161  NC2D1    0.20  3    0.0 ! par27 X CTL1 CTL1 X
!UND-PP
CG2D1  CG2D1  CG321  OG303      1.9000  1   180.00 !! from CG2D2 CG2D1 CG321 OG311 and CG2DC1 CG2DC1 CG321 OG311 , RETINOL PROL
CG2D1  CG2D1  CG321  OG303      0.4000  2   180.00 !! from CG2D2 CG2D1 CG321 OG311 and CG2DC1 CG2DC1 CG321 OG311 , RETINOL PROL
CG2D1  CG2D1  CG321  OG303      0.6000  3   180.00 !! from CG2D2 CG2D1 CG321 OG311 and CG2DC1 CG2DC1 CG321 OG311 , RETINOL PROL
HGA4   CG2D1  CG321  OG303      0.2000  3     0.00 !! from HGA4  CG2D1 CG321 OG311 and HGA4   CG2DC1 CG321 OG311 , RETINOL PROL
CG2D1  CG321  OG303  PG1        0.6000  1   180.00 !! from CG321  CG321  OG303  PG1        0.6000  1   180.00 ! EP_2 phospho-ser/thr !Reorganization: BPET and others ; potential candidate for optimization  -- kevo
CG2D1  CG321  OG303  PG1        0.6500  2     0.00 !! from CG321  CG321  OG303  PG1        0.6500  2     0.00 ! EP_2 phospho-ser/thr !Reorganization: BPET and others ; potential candidate for optimization  -- kevo
CG2D1  CG321  OG303  PG1        0.0500  3     0.00 !! from CG321  CG321  OG303  PG1        0.0500  3     0.00 ! EP_2 phospho-ser/thr !Reorganization: BPET and others ; potential candidate for optimization  -- kevo


END

RETURN
