# Supplementary material for: Examining the Effect of Charged Lipids on Mitochondrial Outer Membrane Dynamics Using Atomistic Simulations
Source: Biomolecules. 2022 Jan 22;12(2):183. doi: 10.3390/biom12020183 (PMC8961577; doi:10.3390/biom12020183)
Supplement: Supplementary file 1 [file biomolecules-12-00183-s001.zip › Supplementary Materials/simulated_systems/simulated_systems/Mito2/toppar/toppar_all36_lipid_sphingo.str]

* new parameters
*

!ATOMS
!MASS   165 NHL   14.00700 !N !
!MASS   166 CTO1  12.01100 !C !
!MASS   167 CEL3  12.01100 !C !
!MASS   168 CTO2  12.01100 !C !


BONDS
!
!V(bond) = Kb(b - b0)**2
!
!Kb: kcal/mole/A**2
!b0: A
!
!atom type Kb          b0
! Cyclopropane Moeity Addition
!

! Ceramides
! CC
CTL1  CEL3  250.000     1.490  ! prot22; Ala Dipeptide ab initio calc's (LK) fixed from 10/90 (5/91); CT1-C
CTO1  CEL3  250.000     1.490  ! prot22; Ala Dipeptide ab initio calc's (LK) fixed from 10/90 (5/91) ; CT1-C
CTO1  CTL1  222.500     1.500  ! lip36; alkanes, 3/92; CTL1-CTL1
CTO1  CTL3  222.500     1.538  ! lip36; alkanes, 3/92; CTL1-CTL3
CEL3  CTL2  365.000     1.502  ! lip36; butene; from propene, yin,adm jr., 12/95; CEL1-CTL2
CEL3  CEL3  440.000     1.340  ! lip36; butene, yin,adm jr., 12/95; CEL1-CEL1
CTL2  C     250.000     1.490  ! prot22; Ala Dipeptide ab initio calc's (LK) fixed from 10/90 (5/91); CT2-C
CTL3  C     250.000     1.490  ! prot22; Ala Dipeptide ab initio calc's (LK) fixed from 10/90 (5/91); CT3-C
CTO1  OHL   428.000     1.420  ! lip36; glycerol; OHL-CTL1
CTO1  OSL   340.000     1.430  ! lipid ester; rmv nov 2009
CTO1  HAL1  309.000     1.111  ! lip36; alkanes, 3/92; CTL1-HAL1
HEL1  CEL3  360.500     1.100  ! lip36; propene, yin,adm jr., 12/95; HEL1-CEL1
NHL   H     440.000     0.997  ! prot22; Alanine Dipeptide ab initio calc's (LK); NH1-H
NHL   CTL3  320.000     1.430  ! prot22; NMA Gas & Liquid Phase IR Spectra (LK); NH1-CT3
NHL   C     370.000     1.345  ! prot22; Alanine Dipeptide ab initio calc's (LK); NH1-C
NHL   CTL1  320.000     1.430  ! prot22; NMA Gas & Liquid Phase IR Spectra (LK); NH1-CT1
CTO2  HAL2  309.000     1.111  ! lip36; alkanes, 4/98
CTO2  CTL1  222.500     1.538  ! lip36; alkanes, 3/92
CTO2  OHL   428.000     1.420  ! glycerol


ANGLES
!
!V(angle) = Ktheta(Theta - Theta0)**2
!
!V(Urey-Bradley) = Kub(S - S0)**2
!
!Ktheta: kcal/mole/rad**2
!Theta0: degrees
!Kub: kcal/mole/A**2 (Urey-Bradley)
!S0: A
!
!atom types     Ktheta    Theta0   Kub     S0
! Ceramides
!CCC
CTL3   CTL1   CEL3    52.000   108.00   ! prot22; Alanine Dipeptide ab initio calc's (LK); CT3-CT1-C
CTL3   CTO1   CEL3    52.000   108.00   ! prot22; Alanine Dipeptide ab initio calc's (LK); CT3-CT1-C
CTL1   CEL3   CEL3    48.00    123.50   ! lip36; 2-butene,from 2-butene, yin,adm jr., 12/95; CEL1-CEL1-CTL2
CTO1   CEL3   CEL3    48.00    123.50   ! lip36; 2-butene,from 2-butene, yin,adm jr., 12/95; CEL1-CEL1-CTL2
CTL1   CTL1   CEL3    52.000   108.00   ! prot22; Alanine Dipeptide ab inition calc's (LK); CT1 CT1 C
CTL1   CTO1   CEL3    52.000   108.00   ! prot22; Alanine Dipeptide ab inition calc's (LK); CT1 CT1 C
C      CTL2   CTL2    52.000   108.00   ! prot22; Alanine Dipeptide ab initio calc's (LK); CT3-CT1-C
CTL2   CTL1   CTO1    58.350   113.50   11.16   2.561  ! lip36; glycerol; CTL1-CTL1-CTL2
CEL3   CEL3   CTL2    48.000   123.50   ! lip36; 2-butene,from 2-butene, yin,adm jr., 12/95; CEL1-CEL1-CTL2
CEL3   CTL2   CTL3    32.00    112.20   ! lip36; 1-butene; from propene, yin,adm jr., 12/95; CEL1-CTL2-CTL3
CEL3   CTL2   CTL2    32.00    112.20   ! lip36; 1-butene; from propene, yin,adm jr., 12/95; CEL1-CTL2-CTL2
CTL3   CTL2   C       52.000   108.00   ! prot22; Alanine Dipeptide ab initio calc's (LK); CT3-CT1-C
OHL    CTL1   CEL3    75.700   110.10   ! prot22; MeOH, EMB, 10/10/89; OH1-CT1-CT1
OHL    CTO1   CEL3    75.700   110.10   ! prot22; MeOH, EMB, 10/10/89; OH1-CT1-CT1
OHL    CTO1   CTL3    75.700   110.10   ! prot22; MeOH, EMB, 10/10/89; OH1 CT1 CT3
OHL    CTO1   CTL1    75.700   110.10   ! prot22; MeOH, EMB, 10/10/89; OH1 CT1 CT1
O      C      CTL2    80.000   121.00   ! prot22; Alanine Dipeptide ab initio calc's (LK); O-C-CT2
O      C      CTL3    80.000   121.00   ! prot22; Alanine Dipeptide ab initio calc's (LK); O C CT3
OSL    CTO1   CTL1    75.700   110.10   ! analog for acetyl at sphingosine O3; rmv nov 2009
OSL    CTO1   CEL3    75.700   110.10   ! analog for acetyl at sphingosine O3; rmv nov 2009
CL     OSL    CTO1    40.00    109.60    30.0   2.2651 ! analog for acetyl at sphingosine O3; rmv nov 2009
CTL1   CEL3   HEL1    40.00    116.00   ! lip36; 1-butene, from propene,yin.adm jr.,12/95; HEL1-CEL1-CTL2
CTO1   CEL3   HEL1    40.00    116.00   ! lip36; 1-butene, from propene,yin.adm jr.,12/95; HEL1-CEL1-CTL2
HAL1   CTL1   CEL3    33.000   109.50   30.00   2.16300 ! prot22; alanine dipeptide, LK, replaced, adm jr., 5/09/91; HA-CT1-C (Protein)
HAL1   CTO1   CEL3    33.000   109.50   30.00   2.16300 ! prot22; alanine dipeptide, LK, replaced, adm jr., 5/09/91; HA-CT1-C (Protein)
HAL1   CTO1   CTL3    34.500   110.10   22.53   2.179  ! lip36; alkane, 3/92; HAL1-CTL1-CTL3
HAL1   CTO1   CTL1    34.500   110.10   22.53   2.179  ! lip36; alkane, 3/92; HAL1-CTL1-CTL1
HAL1   CTL1   CTO1    34.500   110.10   22.53   2.179  ! lip36; alkane, 3/92; HAL1-CTL1-CTL1
HAL3   CTL3   CTO1    33.430   110.10   22.53   2.179  ! lip36; alkane, 4/98; HAL3-CTL3-CTL
HEL1   CEL3   CEL3    52.00    119.50   ! lip36; 2-butene, yin,adm jr., 12/95; HEL1-CEL1-CEL1
HEL1   CEL3   CTL2    40.00    116.00   ! lip36; 1-butene; from propene, yin,adm jr., 12/95; HEL1-CEL1-CTL2
CEL3   CTL2   HAL2    45.00    111.50   ! lip36; 1-butene; from propene, yin,adm jr., 12/95; HAL2-CTL2-CEL1
HAL2   CTL2   C       33.000   109.50   30.00   2.16300 ! prot22; alanine dipeptide, LK, replaced, adm jr., 5/09/91; HA-CT2-C
HAL3   CTL3   C       33.000   109.50   30.00   2.16300 ! prot22; alanine dipeptide, LK, replaced, adm jr., 5/09/91; C CT3 HA
NHL    CTL1   OSL     80.000   122.50   ! prot22; NMA Vib Modes (LK); O-C-NH1
O      C      NHL     80.000   122.50   ! prot22; NMA Vib Modes (LK); O-C-NH1
HOL    OHL    CTO1    57.500   106.00   ! lip36; glycerol; HOL-OHL-CTL1
OHL    CTO1   HAL1    45.900   108.89   ! lip36; glycerol; OHL-CTL1-HAL1
OSL    CTO1   HAL1    45.900   108.89   ! lip36; glycerol; OHL-CTL1-HAL1; rmv nov 2009
NHL    CTL1   CTO1    70.000   113.50   ! prot22; Alanine Dipeptide ab initio calc's (LK); NH1-CT1-CT1
NHL    C      CTL2    80.000   116.50   ! prot22; NMA Vib Modes (LK);  NH1-C-CT2
NHL    CTL1   CTL2    70.000   113.50   ! prot22; Alanine Dipeptide ab initio calc's (LK); NH1-CT1-CT2
NHL    CTL1   CTL3    70.000   113.50   ! prot22;
NHL    CTL1   CTL1    70.000   113.50   ! prot22; Alanine Dipeptide ab initio calc's (LK); NH1-CT1-CT1
NHL    C      CTL3    80.000   116.50   ! prot22; NMA Vib Modes (LK); NH1-C-CT3
H      NHL    CTL3    35.000   117.00   ! prot22; NMA Vibrational Modes (LK); H-NH1-CT3
H      NHL    C       34.000   123.00   ! prot22; NMA Vib Modes (LK); H-NH1-C
H      NHL    CTL1    35.000   117.00   ! prot22; NMA Vibrational Modes (LK); H-NH1-CT1
CTL3   NHL    C       50.000   120.00   ! prot22; NMA Vib Modes (LK); CT3-NH1-C
CTL1   NHL    C       50.000   120.00   ! prot22; NMA Vib Modes (LK); CT1 NH1 C
NHL    CTL3   HAL3    51.500   109.50   ! prot22; NMA crystal (JCS); NH1-CT3-HA
NHL    CTL1   HAL1    48.000   108.00   ! prot22; Alanine Dipeptide ab initio calc's (LK); NH1-CT1-HB
HOL    OHL    CTO2    57.500   106.00   ! lip36; glycerol; HOL-OHL-CTL2
OHL    CTO2   HAL2    45.900   108.89   ! lip36; glycerol; OHL-CTL2-HAL1
HAL2   CTO2   CTL1    26.500   110.10   22.53   2.179  ! lip36; alkane, 4/98; HAL2-CTL2-CTL1
HAL1   CTL1   CTO2    34.500   110.10   22.53   2.179  ! lip36; alkane, 3/92; HAL1-CTL1-CTL2
NHL    CTL1   CTO2    70.000   113.50   ! prot22; Alanine Dipeptide ab initio calc's(LK);NH1-CT1-CTO2
CTO2   CTL1   CTO1    58.350   113.50   11.16   2.561  ! lip36; glycerol; CTL1-CTL1-CTL2
HAL2   CTO2   HAL2    35.500   109.00    5.40   1.80200 ! alkane, 3/92 HAL2-CLT2-HAL2
OHL    CTO2   CTL1    75.700   110.10   ! prot22; MeOH, EMB, 10/10/89; OH1 CT2 CT2


!
DIHEDRALS
!
!V(dihedral) = Kchi(1 + cos(n(chi) - delta))
!
!Kchi: kcal/mole
!n: multiplicity
!delta: degrees
!
!atom types             Kchi    n   delta

! Ceramides
!CCCC
CTL3 CTL1 CEL3 CEL3     0.9000  1   180.00 ! lip36; 2-pentene and 3-heptene; CEL1 CEL1 CTL2 CTL3
CEL3 CEL3 CTL2 CTL3     0.9100  1   180.00 ! lip36; 2-hexene, adm jr., 11/09
CEL3 CEL3 CTL2 CTL3     0.1800  2   180.00 !
CEL3 CEL3 CTL2 CTL3     0.1700  3   180.00 ! ""
CEL3 CEL3 CTL2 CTL2     0.9100  1   180.00 ! lip36; 2-hexene, adm jr., 11/09
CEL3 CEL3 CTL2 CTL2     0.1800  2   180.00 !
CEL3 CEL3 CTL2 CTL2     0.1700  3   180.00 ! ""
CTL1 CEL3 CEL3 CTL2     0.4500  1   180.00 ! lip36; 2-butene, adm jr., 4/04; X CEL1 CEL1 X
CTL1 CEL3 CEL3 CTL2     8.5000  2   180.00 ! lip36; 2-butene, adm jr., 4/04; X CEL1 CEL1 X
CTO1 CEL3 CEL3 CTL2     0.1500  1     0.00 ! prot27; 2-butene, adm jr., 2/00 update; X CEL1 CEL1 X
CTO1 CEL3 CEL3 CTL2     8.5000  2   180.00 ! prot27; 2-butene, adm jr., 2/00 update; X CEL1 CEL1 X
CTL1 CTL1 CEL3 CEL3     0.6000  1   180.00 ! lip36; 2-hexene; CEL1 CEL1 CTL2 CTL2
!CCCO
O    C    CTL2 CTL3     1.400   1     0.00 ! prot22; lactams, adm jr; O C CT2 CT2/O C CT1 CT3
O    C    CTL2 CTL2     1.400   1     0.00 ! prot22; lactams, adm jr; O C CT2 CT2/O C CT1 CT3
OHL  CTL1 CEL3 CEL3     0.600   1   180.00 ! lip36; 2-hexene; CEL3 CEL3 CTL2 CTL2
OSL  CTO1 CEL3 CEL3     1.280   1    180.0 ! torsfit MP2/ccpVTZ, cer1 model, erh 8/09
OSL  CTO1 CEL3 CEL3     0.560   2    180.0 ! ""  analogy fot TACSPH, rmv nov 2009
OSL  CTO1 CEL3 CEL3     0.860   3      0.0 ! ""
CTL2 CTL1 CTO1 OHL      0.200   3     0.00 ! lip36; alkane, 3/92, X CTL1 CTL1 X
CTO1 CTL1 CTL2 OSL      0.390   1   180.00 ! torsfit MP2/ccpVTZ, sph model, erh 8/09; transferred from cer4
CTO1 CTL1 CTL2 OSL      0.510   2   180.00 ! ""
CTO1 CTL1 CTL2 OSL      0.870   3   180.00 ! ""
CTL2 CTL1 CTO1 OSL      0.390   1   180.00 ! torsfit MP2/ccpVTZ, sph model, erh 8/09; transferred from cer4 
CTL2 CTL1 CTO1 OSL      0.510   2   180.00 ! ""       analogy for TACSPH, rmv nov 2009
CTL2 CTL1 CTO1 OSL      0.870   3   180.00 ! ""
!HCOH
HAL1 CTO1 OHL  HOL      0.140   3    0.00  ! lip36; glycerol, X CTL1 OHL  X
!COCC
CL   OSL  CTO1 CTL1     0.000   4     0.00 ! glycerol, beta1 6/07; from lip36 for TACSPH, rmv nov 2009
CL   OSL  CTO1 CTL1     0.150   3   180.00 ! glycerol, beta1 6/07
CL   OSL  CTO1 CTL1     1.453   2   180.00 ! glycerol, beta1 6/07
CL   OSL  CTO1 CTL1     0.837   1   180.00 ! glycerol, beta1 6/07
CEL3 CTO1 OSL  CL       0.220   1     0.00 ! og OMeTHP compounds 2 and 3; rmv nov 2009
CEL3 CTO1 OSL  CL       0.280   2   180.00 ! "  MCSA fit
CEL3 CTO1 OSL  CL       0.890   3     0.00 ! "  MP2/cc-pVTZ//MP2/6-31G*
!COCH
HAL1 CTO1 OSL  CL       0.00    3     0.00 ! lip36, X CT1 OSL X; TACCSPH, rmv nov 2009
!CCCH
HEL1 CEL3 CTL1 CTL3     0.1200  3     0.00 ! prot22; for butene, yin/adm jr., 12/95; HE1 CE1 CT2 CT3
HEL1 CEL3 CTO1 CTL3     0.1200  3     0.00 ! prot22; for butene, yin/adm jr., 12/95; HE1 CE1 CT2 CT3
HEL1 CEL3 CTL2 CTL2     0.1200  3     0.00 ! prot22; for butene, yin/adm jr., 12/95; HE1 CE1 CT2 CT3
HAL1 CTL1 CEL3 CEL3     0.0300  3     0.00 ! prot22;for butene, yin/adm jr., 12/95; CE1 CE1 CT3 HA
HAL1 CTO1 CEL3 CEL3     0.0300  3     0.00 ! prot22;for butene, yin/adm jr., 12/95; CE1 CE1 CT3 HA
CTL1 CTL1 CEL3 HEL1     0.1200  3     0.00 ! lip36; butene, yin, adm. jr; CTL2 CTL2 CEL1 HEL1
HAL1 CTL3 CTO1 CEL3     0.2000  3     0.00 ! lip36; alkane, 3/92; X CTL1 CTL3 X
CTL2 CTL1 CTO1 HAL1     0.200   3     0.00 ! lip36; alkane, 3/92; X CTL1 CTL3 X
CTL1 CTO1 CEL3 HEL1     0.1200  3     0.00 ! lip36  butene, yin, adm. jr; CTL2 CTL2 CEL1 HEL1
HAL1 CTL1 CTO1 CEL3     0.200   3     0.00 ! lip36; alkane, 3/92: X CTL1 CTL3 X
CTO1 CEL3 CEL3 HEL1     0.1500  1   180.00 ! lip36; 2-butene, adm jr., 2/00 update; X CEL1 CEL1 X
CTO1 CEL3 CEL3 HEL1     8.5000  2   180.00 ! lip36; 2-butene, adm jr., 2/00 update; X CEL1 CEL1 X
CEL3 CEL3 CTL2 HAL2     0.3000  3   180.00 ! lip36; 2-butene, adm jr., 4/04; CEL1 CEL1 CTL2 HAL2
HEL1 CEL3 CEL3 CTL2     0.1500  1   180.00 ! lip36; 2-butene, adm jr., 2/00 update; X CEL1 CEL1 X
HEL1 CEL3 CEL3 CTL2     8.5000  2   180.00 ! lip36; 2-butene, adm jr., 2/00 update; X CEL1 CEL1 X
HEL1 CEL3 CTL2 CTL3     0.1200  3     0.00 ! lip36; butene, yin,adm jr., 12/95; HEL1 CEL1 CTL2 CTL3
!HCCH
HEL1 CEL3 CTL1 HAL1     0.000   3     0.00 ! prot22; butene, adm jr., 2/00 update; HE1 CE1 CT2 HA
HEL1 CEL3 CTO1 HAL1     0.000   3     0.00 ! prot22; butene, adm jr., 2/00 update; HE1 CE1 CT2 HA
HAL3 CTL3 CTO1 HAL1     0.200   3     0.00 ! lip36; alkane, 3/92; X CTL1 CTL3 X
HAL1 CTL1 CTO1 HAL1     0.200   3     0.00 ! lip36; alkane, 3/92; X CTL1 CTL1 X
HEL1 CEL3 CEL3 HEL1     1.000   2   180.00 ! lip36; 2-butene, adm jr., 8/98 update; HEL1 CEL1 CEL1 HEL1
HEL1 CEL3 CTL2 HAL2     0.000   3     0.00 ! lip36; butene, adm jr., 2/00 update; HEL1 CEL1 CTL2 HAL2
!OCCH
OHL  CTL1 CEL3 HEL1     0.120   3   180.00 ! lip36; butene, yin, adm jr., 12/95; HEL1 CEL1 CTL1 CTL3
OHL  CTO1 CEL3 HEL1     0.120   3   180.00 ! lip36; butene, yin, adm jr., 12/95; HEL1 CEL1 CTL1 CTL3
OSL  CTO1 CEL3 HEL1     0.120   3   180.00 ! lip36; butene, yin, adm jr., 12/95; HEL1 CEL1 CTL1 CTL3 rmv nov 2009
O    C    CTL2 HAL2     0.000   3   180.00 ! prot22; adm jr., 8/13/90 acetamide geometry and vibrations; O C CT2 HA
O    C    CTL3 HAL3     0.000   3   180.00 ! prot22; adm jr., 8/13/90 acetamide geometry and vibrations; O C CT3 HA
HAL3 CTL3 CTO1 OHL      0.200   3     0.00 ! lip36; alkane, 3/92; X CTL1 CTL3 X
HAL1 CTL1 CTO1 OHL      0.200   3     0.00 ! lip36; alkane, 3/92; X CTL1 CTL1 X
HAL1 CTL1 CTO1 OSL      0.200   3     0.00 ! lip36; alkane, 3/92; X CTL1 CTL1 X; rmv nov 2009
!NCCC
NHL  CTL1 CTL1 CTL3     0.260   1   180.00 ! torsfit MP2/ccpVTZ, cer3 model, erh 8/09
NHL  CTL1 CTL1 CTL3     0.390   2   180.00 ! ""
NHL  CTL1 CTL1 CTL3     0.120   3   180.00 ! ""
!NCCH
NHL  C    CTL2 HAL2     0.000   3     0.00 ! prot22; LK for autogenerate dihe, sp2-methyl, no dihedral potential; NH1 C CT2 HA
NHL  C    CTL3 HAL3     0.000   3     0.00 ! prot22; LK for autogenerate dihe, sp2-methyl, no dihedral potential; NH1 C CT3 HA
NHL  CTL1 CTO1 HAL1     0.200   3     0.00 ! lip36; alkane, 3/92; X CTL1 CTL1 X
!HNCH
HAL3 CTL3 NHL  H        0.000   3     0.00 ! prot22; LK for autogenerate dihe, sp2-methyl, no dihedral potential;  HA CT3 NH1 H
HAL1 CTL1 NHL  H        0.000   1     0.00 ! prot22; Alanine Dipeptide ab initio calc's (LK); HB CT1 NH1 H
!OCNH HNCC for NMA/CERN cis/trans barrier
H    NHL  C    O        0.530   1     0.00 ! fit to cern QM profile, jbk 10/12
H    NHL  C    O        1.270   2   180.00 ! fit to cern QM profile, jbk 10/12
H    NHL  C    O        0.140   3     0.00 ! fit to cern QM profile, jbk 10/12
H    NHL  C    O        0.780   4     0.00 ! fit to cern QM profile, jbk 10/12
H    NHL  C    CTL2     2.500   2   180.00 ! prot22;,Gives appropriate NMA cis/trans barrier. (LK); H NH1 C CT2
H    NHL  CTL1 CTL2     0.000   1     0.00 ! prot22; Alanine Dipeptide ab initio calc's (LK); H NH1 CT1 CT2
H    NHL  CTL1 CTL1     0.000   1     0.00 ! prot22; Alanine Dipeptide ab initio calc's (LK); H NH1 CT1 CT1
H    NHL  C    CTL3     2.500   2   180.00 ! prot22; Gives appropriate NMA cis/trans barrier. (LK); H NH1 C CT3
H    NHL  CTL1 CTL3     2.500   2   180.00 ! prot22;
H    NHL  CTL1 CTO1     0.000   1     0.00 ! prot22; Alanine Dipeptide ab initio calc's (LK); H NH1 CT1 CT1
!OCNC
O    C    NHL  CTL3     2.500   2   180.00 ! prot22; Gives appropriate NMA cis/trans barrier. (LK); O C NH1 CT3
O    C    NHL  CTL1     2.500   2   180.00 ! prot22; Gives appropriate NMA cis/trans barrier. (LK); O  C NH1 CT1
!CCNC
CTL1 NHL  C    CTL2     0.000   1     0.00 ! set to zero in fits
CTL1 NHL  C    CTL3     0.000   1     0.00 ! set to zero in fits
! torsion 4 and OH torsion
CTL2 C    NHL  CTL3     1.600   1     0.00 ! prot22; from CT2  C    NH1  CT2, adm jr. 10/21/96; CT2 C NH1 CT3
CTL3 C    NHL  CTL3     1.600   1     0.00 ! prot22; from CT2  C    NH1  CT2, adm jr. 10/21/96; CT2 C NH1 CT3
CTL1 CTL1 NHL  C        0.000   1     0.00 ! set to zero in fit
CTL2 CTL1 NHL  C        0.000   1     0.00 ! set to zero in fit
CTL3 CTL1 NHL  C        0.000   1     0.00 ! set to zero in fit
C    NHL  CTL1 CTO1     4.080   1     0.00 ! torsion fit to cer6 qm, jbk 10/12
C    NHL  CTL1 CTO1     1.560   2   180.00 ! torsion fit to cer6 qm, jbk 10/12
C    NHL  CTL1 CTO1     1.800   3     0.00 ! torsion fit to cer6 qm, jbk 10/12
CTL1 CTO1 OHL  HOL      5.000   1   180.00 ! torsion fit to cer6 qm, jbk 10/12
CTL1 CTO1 OHL  HOL      0.220   2     0.00 ! torsion fit to cer6 qm, jbk 10/12
CTL1 CTO1 OHL  HOL      1.110   3   180.00 ! torsion fit to cer6 qm, jbk 10/12
HOL  OHL  CTL1 CEL3     1.330   1     0.00 ! prot22; 2-propanol OH hf/6-31g* torsional surface, adm jr., 3/2/93; H OH1 CT1 CT1
HOL  OHL  CTO1 CEL3     1.330   1     0.00 ! prot22; 2-propanol OH hf/6-31g* torsional surface, adm jr., 3/2/93; H OH1 CT1 CT1
HOL  OHL  CTO1 CTL3     0.000   3     0.00 ! torsion fit to cer6 qm, jbk 9/12
!HCNC
HAL3 CTL3 NHL  C        0.000   3     0.00 ! prot22; LK for autogenerate dihe, sp2-methyl, no dihedral potential; HA CT3 NH1 C
HAL1 CTL1 NHL  C        0.000   1     0.00 ! prot22; Alanine Dipeptide ab initio calc's (LK); HB CT1 NH1 C
!NCCO
NHL  CTL1 CTL2 OSL      1.630   1   180.00 ! torsfit MP2/ccpVTZ, cer3 model, erh 8/09; transferred
NHL  CTL1 CTL2 OSL      0.490   2     0.00 ! ""
NHL  CTL1 CTL2 OSL      0.570   3     0.00 ! ""
NHL  CTL1 CTO1 OSL      1.630   1   180.00 ! torsfit MP2/ccpVTZ, cer3 model, erh 8/09; transferred
NHL  CTL1 CTO1 OSL      0.490   2     0.00 ! ""         analogy for TACSPH, rmv nov 2009
NHL  CTL1 CTO1 OSL      0.570   3     0.00 ! ""
!OPOC
OSL  PL   OSL  CTL2     1.200   1   180.00 ! lip36; phosphate, new NA, 4/98, adm jr.
OSL  PL   OSL  CTL2     0.100   2   180.00 ! lip36; phosphate, new NA, 4/98, adm jr.
OSL  PL   OSL  CTL2     0.100   3   180.00 ! lip36; phosphate, new NA, 4/98, adm jr.
!torsion1
CEL3 CTO1 CTL1 NHL      0.940   1     0.00 ! torfit to cer4 qm, jbk 5/13
CEL3 CTO1 CTL1 NHL      0.880   2   180.00 ! torfit to cer4 qm, jbk 5/13
CEL3 CTO1 CTL1 NHL      2.090   3     0.00 ! torfit to cer4 qm, jbk 5/13
NHL  CTL1 CTO1 OHL      0.420   1     0.00 ! torfit to cer4 qm, jbk 5/13
NHL  CTL1 CTO1 OHL      1.530   2   180.00 ! torfit to cer4 qm, jbk 5/13
NHL  CTL1 CTO1 OHL      1.580   3   180.00 ! torfit to cer4 qm, jbk 5/13
CEL3 CTO1 CTL1 CTL2     0.000   1     0.00 ! torfit to cer4 qm, jbk 10/12
!torsion2
CEL3 CEL3 CTO1 CTL1     0.860   1     0.00 ! torfit to cer4 qm w/adj, jbk 5/13
CEL3 CEL3 CTO1 CTL1     1.910   2     0.00 ! torfit to cer4 qm w/adj, jbk 5/13
CEL3 CEL3 CTO1 CTL1     1.520   3   180.00 ! torfit to cer4 qm w/adj, jbk 5/13
CEL3 CEL3 CTO1 OHL      1.380   1   180.00 ! torfit to cer4 qm w/adj, jbk 5/13
CEL3 CEL3 CTO1 OHL      0.580   2     0.00 ! torfit to cer4 qm w/adj, jbk 5/13
CEL3 CEL3 CTO1 OHL      1.030   3     0.00 ! torfit to cer4 qm w/adj, jbk 5/13
!torsion3
NHL  CTL1 CTL2 OSLP     1.370   1     0.00 ! torfit to cer3 qm, jbk 5/13
NHL  CTL1 CTL2 OSLP     0.340   2     0.00 ! torfit to cer3 qm, jbk 5/13
NHL  CTL1 CTL2 OSLP     0.200   3   180.00 ! torfit to cer3 qm, jbk 5/13
NHL  CTL1 CTL2 OSLP     0.020   4   180.00 ! torfit to cer3 qm, jbk 5/13
NHL  CTL1 CTL2 OSLP     0.140   5     0.00 ! torfit to cer3 qm, jbk 5/13
NHL  CTL1 CTL2 OSLP     0.060   6     0.00 ! torfit to cer3 qm, jbk 5/13
CTL1 CTL1 CTL2 OSLP     0.000   1     0.00 ! torfit to cer3 qm, jbk 5/13
!torsion5
CTL3 CTL2 C    NHL      1.990   1     0.00 ! torfit to cer2 qm, jbk 10/12
CTL3 CTL2 C    NHL      0.640   2   180.00 ! torfit to cer2 qm, jbk 10/12
CTL3 CTL2 C    NHL      0.280   3   180.00 ! torfit to cer2 qm, jbk 10/12
CTL2 CTL2 C    NHL      1.990   1     0.00 ! torfit to cer2 qm, jbk 10/12
CTL2 CTL2 C    NHL      0.640   2   180.00 ! torfit to cer2 qm, jbk 10/12
CTL2 CTL2 C    NHL      0.280   3   180.00 ! torfit to cer2 qm, jbk 10/12
X    CTL1 CTO1 X        0.200   3     0.00 ! alkane, 3/92
X    CTO1 CTL3 X        0.200   3     0.00 ! alkane, 3/92
!Added by STN for CER24, 3/13
NHL  CTL1 CTO2 OHL      0.550   1     0.00 ! jbk; NHL CTL1 CTO1 OHL
NHL  CTL1 CTO2 OHL      1.630   2   180.00 ! jbk; NHL CTL1 CTO1 OHL
NHL  CTL1 CTO2 OHL      1.430   3   180.00 ! jbk; NHL CTL1 CTO1 OHL
C    NHL  CTL1 CTO2     4.080   1     0.00 ! jbk; C   NHL CTL1 CTO1
C    NHL  CTL1 CTO2     1.560   2   180.00 ! jbk; C   NHL CTL1 CTO1
C    NHL  CTL1 CTO2     1.800   3     0.00 ! jbk; C   NHL CTL1 CTO1
X    CTL1 CTO2 X        0.200   3     0.00 ! alkane, 3/92; X CTL1 CTL2 X
X    CTO2 OHL  X        0.140   3     0.00 ! glycerol; X CTL2 OHL X
CTO2 CTL1 CTO1 OHL      0.200   3     0.00 ! lip36; alkane, 3/92, X CTL1 CTL1 X
H    NHL  CTL1 CTO2     0.000   1     0.00 ! prot22; Alanine Dipeptide ab initio calc's (LK); H NH1 CT1 CT2
CEL3 CTO1 CTL1 CTO2     0.000   1     0.00 ! torfit to cer4 qm, jbk 10/12

!
IMPROPER
!
!V(improper) = Kpsi(psi - psi0)**2
!
!Kpsi: kcal/mole/rad**2
!psi0: degrees
!note that the second column of numbers (0) is ignored
!
!atom types           Kpsi                   psi0
!
! Ceramides
NHL  X   X   H        20.       0     0.00   ! amide, from peptide; rmv nov 2009


NONBONDED nbxmod  5 atom cdiel shift vatom vdistance vswitch -
cutnb 14.0 ctofnb 12.0 ctonnb 10.0 eps 1.0 e14fac 1.0 wmin 1.5
                !adm jr., 5/08/91, suggested cutoff scheme
!
!V(Lennard-Jones) = Eps,i,j[(Rmin,i,j/ri,j)**12 - 2(Rmin,i,j/ri,j)**6]
!
!epsilon: kcal/mole, Eps,i,j = sqrt(eps,i * eps,j)
!Rmin/2: A, Rmin,i,j = Rmin/2,i + Rmin/2,j
!
!atom  ignored    epsilon      Rmin/2   ignored   eps,1-4       Rmin/2,1-4
! Ceramides
NHL      0.0       -0.2000    1.850 0.0 -0.20 1.55 ! ALLOW   PEP POL ARO
            ! This 1,4 vdW allows the C5 dipeptide minimum to exist.(LK) - TAKEN FROM NH1
CTO1     0.0       -0.0200    2.275 0.0 -0.01 1.9 ! alkane, 3/92
            ! Transferred from CTL1; lip36
CEL3     0.0       -0.0680    2.090   ! alkene, yin,adm jr., 12/95
            ! Transferred from CEL1; lip36! Added my STN for CER24
CTO2     0.0       -0.0560    2.010 0.0 -0.01 1.9 ! STN, 3/13


end

return
