# Supplementary material for: Examining the Effect of Charged Lipids on Mitochondrial Outer Membrane Dynamics Using Atomistic Simulations
Source: Biomolecules. 2022 Jan 22;12(2):183. doi: 10.3390/biom12020183 (PMC8961577; doi:10.3390/biom12020183)
Supplement: Supplementary file 1 [file biomolecules-12-00183-s001.zip › Supplementary Materials/simulated_systems/simulated_systems/Mito2/toppar/toppar_all36_prot_lyr.str]

* LYR parameters
*

BONDS

CT2     NG2P1  300.00     1.4530 ! from, CG334  NG2P1, RETINOL SCH2, Schiff's base, protonated #eq# 

ANGLES
CT2      CT2      NG2P1   67.700   110.00 ! from, NH3  CT2  CT2, ALLOW   ALI POL
HA2      CT2      NG2P1   42.00    110.10 ! from, NG2P1  CG334  HGA3, RETINOL SCH2, Schiff's base, protonated #eq
CT2      NG2P1    HGP2    38.00    118.80 ! from, CG2D1  NG2P1  HGP2, RETINOL SCH2, Schiff's base, protonate
CT2      NG2P1    CG2DC1  67.00    123.60 ! from, CG2DC1  NG2P1  CG334, RETINOL SCH2, Schiff's base, protonated

DIHEDRALS
CT2      CT2      NG2P1    HGP2    0.1000  3     0.00 ! From X    CT2  NH3  X
CT2      CT2      NG2P1    CG2DC1  0.1000  3     0.00 ! From X    CT2  NH3  X
CT2      NG2P1    CG2DC1   HGR52   8.5000  2   180.00 ! from, HGR52  CG2DC1 NG2P1  CG334, RETINOL SCH2, Schiff's base, protonated 
CT2      NG2P1    CG2DC1   CG2DC2  7.0000  2   180.00 ! from, CG2DC2 CG2DC1 NG2P1  CG334, RETINOL SCH3, Schiff's base, protonated
HA2      CT2      NG2P1    HGP2    0.0000  6   180.00 ! from, HGA3   CG334  NG2P1  HGP2, PROT methylguanidinium, adm jr., 3/26/92
HA2      CT2      NG2P1    CG2DC1  0.1500  3   180.00 ! from, HGA3   CG334  NG2P1  CG2DC1, RETINOL SCH2, Schiff's base, protonated
NG2P1    CG2DC1   CG2DC2   CG2DC2  0.5000  1     0.00 ! from, NG2P1  CG2DC1 CG2DC2 CG2DC3, RETINOL SCH3, Schiff's base, protonated
NG2P1    CG2DC1   CG2DC2   CG2DC2  2.2000  2   180.00 ! "
NG2P1    CG2DC1   CG2DC2   CG2DC2  1.1000  3     0.00 ! "
NG2P1    CG2DC1   CG2DC2   CG2DC2  0.6000  4     0.00 ! "
HGR52    CG2DC1   CG2DC2   CG2DC2  1.0000  2   180.00 ! from, HGR52  CG2DC1 CG2DC2 CG2DC3, RETINOL SCH3, Schiff's base, protonated

END

return
