# Supplementary material for: Examining the Effect of Charged Lipids on Mitochondrial Outer Membrane Dynamics Using Atomistic Simulations
Source: Biomolecules. 2022 Jan 22;12(2):183. doi: 10.3390/biom12020183 (PMC8961577; doi:10.3390/biom12020183)
Supplement: Supplementary file 1 [file biomolecules-12-00183-s001.zip › Supplementary Materials/simulated_systems/simulated_systems/Mito3/restraints/dihe.txt]

 DIHEDRAL 59 62 64 66 $FC 0.0
 IMPROPER 35 24 27 29 $FC 120.0
 DIHEDRAL 184 187 189 191 $FC 0.0
 IMPROPER 160 149 152 154 $FC 120.0
 DIHEDRAL 318 321 323 325 $FC 0.0
 IMPROPER 294 283 286 288 $FC 120.0
 DIHEDRAL 443 446 448 450 $FC 0.0
 IMPROPER 419 408 411 413 $FC 120.0
 DIHEDRAL 568 571 573 575 $FC 0.0
 IMPROPER 544 533 536 538 $FC 120.0
 DIHEDRAL 695 698 700 702 $FC 0.0
 IMPROPER 671 660 663 665 $FC 120.0
 DIHEDRAL 822 825 827 829 $FC 0.0
 IMPROPER 798 787 790 792 $FC 120.0
 DIHEDRAL 949 952 954 956 $FC 0.0
 IMPROPER 925 914 917 919 $FC 120.0
 DIHEDRAL 1083 1086 1088 1090 $FC 0.0
 IMPROPER 1059 1048 1051 1053 $FC 120.0
 DIHEDRAL 1217 1220 1222 1224 $FC 0.0
 IMPROPER 1193 1182 1185 1187 $FC 120.0
 DIHEDRAL 1344 1347 1349 1351 $FC 0.0
 IMPROPER 1320 1309 1312 1314 $FC 120.0
 DIHEDRAL 1478 1481 1483 1485 $FC 0.0
 IMPROPER 1454 1443 1446 1448 $FC 120.0
 DIHEDRAL 1612 1615 1617 1619 $FC 0.0
 IMPROPER 1588 1577 1580 1582 $FC 120.0
 DIHEDRAL 1746 1749 1751 1753 $FC 0.0
 IMPROPER 1722 1711 1714 1716 $FC 120.0
 DIHEDRAL 1880 1883 1885 1887 $FC 0.0
 IMPROPER 1856 1845 1848 1850 $FC 120.0
 DIHEDRAL 2005 2008 2010 2012 $FC 0.0
 IMPROPER 1981 1970 1973 1975 $FC 120.0
 DIHEDRAL 2139 2142 2144 2146 $FC 0.0
 IMPROPER 2115 2104 2107 2109 $FC 120.0
 DIHEDRAL 2273 2276 2278 2280 $FC 0.0
 IMPROPER 2249 2238 2241 2243 $FC 120.0
 DIHEDRAL 2398 2401 2403 2405 $FC 0.0
 IMPROPER 2374 2363 2366 2368 $FC 120.0
 DIHEDRAL 2542 2545 2547 2549 $FC 0.0
 DIHEDRAL 2549 2552 2554 2556 $FC 0.0
 DIHEDRAL 2556 2559 2561 2563 $FC 0.0
 IMPROPER 2518 2507 2510 2512 $FC 120.0
 IMPROPER 2500 2473 2477 2481 $FC  60.0
 IMPROPER 2473 2477 2481 2489 $FC -60.0
 IMPROPER 2477 2481 2489 2496 $FC  60.0
 IMPROPER 2481 2489 2496 2500 $FC -60.0
 IMPROPER 2489 2496 2500 2473 $FC  60.0
 IMPROPER 2496 2500 2473 2477 $FC -60.0
 IMPROPER 2500 2505 2502 2506 $FC 180.0
 DIHEDRAL 2663 2666 2668 2670 $FC 0.0
 IMPROPER 2639 2628 2631 2633 $FC 120.0
 DIHEDRAL 2797 2800 2802 2804 $FC 0.0
 IMPROPER 2773 2762 2765 2767 $FC 120.0
 DIHEDRAL 2931 2934 2936 2938 $FC 0.0
 IMPROPER 2907 2896 2899 2901 $FC 120.0
 DIHEDRAL 3065 3068 3070 3072 $FC 0.0
 IMPROPER 3041 3030 3033 3035 $FC 120.0
 DIHEDRAL 3190 3193 3195 3197 $FC 0.0
 IMPROPER 3166 3155 3158 3160 $FC 120.0
 DIHEDRAL 3315 3318 3320 3322 $FC 0.0
 IMPROPER 3291 3280 3283 3285 $FC 120.0
 DIHEDRAL 3440 3443 3445 3447 $FC 0.0
 IMPROPER 3416 3405 3408 3410 $FC 120.0
 DIHEDRAL 3574 3577 3579 3581 $FC 0.0
 IMPROPER 3550 3539 3542 3544 $FC 120.0
 DIHEDRAL 3708 3711 3713 3715 $FC 0.0
 IMPROPER 3684 3673 3676 3678 $FC 120.0
 DIHEDRAL 3835 3838 3840 3842 $FC 0.0
 IMPROPER 3811 3800 3803 3805 $FC 120.0
 DIHEDRAL 3962 3965 3967 3969 $FC 0.0
 IMPROPER 3938 3927 3930 3932 $FC 120.0
 DIHEDRAL 4096 4099 4101 4103 $FC 0.0
 IMPROPER 4072 4061 4064 4066 $FC 120.0
 DIHEDRAL 4223 4226 4228 4230 $FC 0.0
 IMPROPER 4199 4188 4191 4193 $FC 120.0
 DIHEDRAL 4357 4360 4362 4364 $FC 0.0
 IMPROPER 4333 4322 4325 4327 $FC 120.0
 DIHEDRAL 4484 4487 4489 4491 $FC 0.0
 IMPROPER 4460 4449 4452 4454 $FC 120.0
 DIHEDRAL 4618 4621 4623 4625 $FC 0.0
 IMPROPER 4594 4583 4586 4588 $FC 120.0
 DIHEDRAL 4752 4755 4757 4759 $FC 0.0
 IMPROPER 4728 4717 4720 4722 $FC 120.0
 DIHEDRAL 4877 4880 4882 4884 $FC 0.0
 IMPROPER 4853 4842 4845 4847 $FC 120.0
 DIHEDRAL 5011 5014 5016 5018 $FC 0.0
 IMPROPER 4987 4976 4979 4981 $FC 120.0
 DIHEDRAL 5155 5158 5160 5162 $FC 0.0
 DIHEDRAL 5162 5165 5167 5169 $FC 0.0
 DIHEDRAL 5169 5172 5174 5176 $FC 0.0
 IMPROPER 5131 5120 5123 5125 $FC 120.0
 IMPROPER 5113 5086 5090 5094 $FC  60.0
 IMPROPER 5086 5090 5094 5102 $FC -60.0
 IMPROPER 5090 5094 5102 5109 $FC  60.0
 IMPROPER 5094 5102 5109 5113 $FC -60.0
 IMPROPER 5102 5109 5113 5086 $FC  60.0
 IMPROPER 5109 5113 5086 5090 $FC -60.0
 IMPROPER 5113 5118 5115 5119 $FC 180.0
 DIHEDRAL 5285 5288 5290 5292 $FC 0.0
 IMPROPER 5261 5250 5253 5255 $FC 120.0
 DIHEDRAL 5410 5413 5415 5417 $FC 0.0
 IMPROPER 5386 5375 5378 5380 $FC 120.0
 DIHEDRAL 5537 5540 5542 5544 $FC 0.0
 IMPROPER 5513 5502 5505 5507 $FC 120.0
 DIHEDRAL 5671 5674 5676 5678 $FC 0.0
 IMPROPER 5647 5636 5639 5641 $FC 120.0
 DIHEDRAL 5798 5801 5803 5805 $FC 0.0
 IMPROPER 5774 5763 5766 5768 $FC 120.0
 DIHEDRAL 5923 5926 5928 5930 $FC 0.0
 IMPROPER 5899 5888 5891 5893 $FC 120.0
 DIHEDRAL 6057 6060 6062 6064 $FC 0.0
 IMPROPER 6033 6022 6025 6027 $FC 120.0
 DIHEDRAL 6184 6187 6189 6191 $FC 0.0
 IMPROPER 6160 6149 6152 6154 $FC 120.0
 DIHEDRAL 6311 6314 6316 6318 $FC 0.0
 IMPROPER 6287 6276 6279 6281 $FC 120.0
 DIHEDRAL 6438 6441 6443 6445 $FC 0.0
 IMPROPER 6414 6403 6406 6408 $FC 120.0
 DIHEDRAL 6572 6575 6577 6579 $FC 0.0
 IMPROPER 6548 6537 6540 6542 $FC 120.0
 DIHEDRAL 6697 6700 6702 6704 $FC 0.0
 IMPROPER 6673 6662 6665 6667 $FC 120.0
 DIHEDRAL 6841 6844 6846 6848 $FC 0.0
 DIHEDRAL 6848 6851 6853 6855 $FC 0.0
 DIHEDRAL 6855 6858 6860 6862 $FC 0.0
 IMPROPER 6817 6806 6809 6811 $FC 120.0
 IMPROPER 6799 6772 6776 6780 $FC  60.0
 IMPROPER 6772 6776 6780 6788 $FC -60.0
 IMPROPER 6776 6780 6788 6795 $FC  60.0
 IMPROPER 6780 6788 6795 6799 $FC -60.0
 IMPROPER 6788 6795 6799 6772 $FC  60.0
 IMPROPER 6795 6799 6772 6776 $FC -60.0
 IMPROPER 6799 6804 6801 6805 $FC 180.0
 DIHEDRAL 6964 6967 6969 6971 $FC 0.0
 IMPROPER 6940 6929 6932 6934 $FC 120.0
 DIHEDRAL 7098 7101 7103 7105 $FC 0.0
 IMPROPER 7074 7063 7066 7068 $FC 120.0
 DIHEDRAL 7232 7235 7237 7239 $FC 0.0
 IMPROPER 7208 7197 7200 7202 $FC 120.0
 DIHEDRAL 7366 7369 7371 7373 $FC 0.0
 IMPROPER 7342 7331 7334 7336 $FC 120.0
 DIHEDRAL 7510 7513 7515 7517 $FC 0.0
 DIHEDRAL 7517 7520 7522 7524 $FC 0.0
 DIHEDRAL 7524 7527 7529 7531 $FC 0.0
 IMPROPER 7486 7475 7478 7480 $FC 120.0
 IMPROPER 7468 7441 7445 7449 $FC  60.0
 IMPROPER 7441 7445 7449 7457 $FC -60.0
 IMPROPER 7445 7449 7457 7464 $FC  60.0
 IMPROPER 7449 7457 7464 7468 $FC -60.0
 IMPROPER 7457 7464 7468 7441 $FC  60.0
 IMPROPER 7464 7468 7441 7445 $FC -60.0
 IMPROPER 7468 7473 7470 7474 $FC 180.0
 DIHEDRAL 7640 7643 7645 7647 $FC 0.0
 IMPROPER 7616 7605 7608 7610 $FC 120.0
 DIHEDRAL 7774 7777 7779 7781 $FC 0.0
 IMPROPER 7750 7739 7742 7744 $FC 120.0
 DIHEDRAL 7908 7911 7913 7915 $FC 0.0
 IMPROPER 7884 7873 7876 7878 $FC 120.0
 DIHEDRAL 8035 8038 8040 8042 $FC 0.0
 IMPROPER 8011 8000 8003 8005 $FC 120.0
 DIHEDRAL 8169 8172 8174 8176 $FC 0.0
 IMPROPER 8145 8134 8137 8139 $FC 120.0
 DIHEDRAL 8303 8306 8308 8310 $FC 0.0
 IMPROPER 8279 8268 8271 8273 $FC 120.0
 DIHEDRAL 8428 8431 8433 8435 $FC 0.0
 IMPROPER 8404 8393 8396 8398 $FC 120.0
 DIHEDRAL 8562 8565 8567 8569 $FC 0.0
 IMPROPER 8538 8527 8530 8532 $FC 120.0
 DIHEDRAL 8689 8692 8694 8696 $FC 0.0
 IMPROPER 8665 8654 8657 8659 $FC 120.0
 DIHEDRAL 8814 8817 8819 8821 $FC 0.0
 IMPROPER 8790 8779 8782 8784 $FC 120.0
 DIHEDRAL 8948 8951 8953 8955 $FC 0.0
 IMPROPER 8924 8913 8916 8918 $FC 120.0
 DIHEDRAL 9082 9085 9087 9089 $FC 0.0
 IMPROPER 9058 9047 9050 9052 $FC 120.0
 DIHEDRAL 9207 9210 9212 9214 $FC 0.0
 IMPROPER 9183 9172 9175 9177 $FC 120.0
 DIHEDRAL 9334 9337 9339 9341 $FC 0.0
 IMPROPER 9310 9299 9302 9304 $FC 120.0
 DIHEDRAL 9468 9471 9473 9475 $FC 0.0
 IMPROPER 9444 9433 9436 9438 $FC 120.0
 DIHEDRAL 9602 9605 9607 9609 $FC 0.0
 IMPROPER 9578 9567 9570 9572 $FC 120.0
 DIHEDRAL 9727 9730 9732 9734 $FC 0.0
 IMPROPER 9703 9692 9695 9697 $FC 120.0
 DIHEDRAL 9861 9864 9866 9868 $FC 0.0
 IMPROPER 9837 9826 9829 9831 $FC 120.0
 DIHEDRAL 9988 9991 9993 9995 $FC 0.0
 IMPROPER 9964 9953 9956 9958 $FC 120.0
 DIHEDRAL 10132 10135 10137 10139 $FC 0.0
 DIHEDRAL 10139 10142 10144 10146 $FC 0.0
 DIHEDRAL 10146 10149 10151 10153 $FC 0.0
 IMPROPER 10108 10097 10100 10102 $FC 120.0
 IMPROPER 10090 10063 10067 10071 $FC  60.0
 IMPROPER 10063 10067 10071 10079 $FC -60.0
 IMPROPER 10067 10071 10079 10086 $FC  60.0
 IMPROPER 10071 10079 10086 10090 $FC -60.0
 IMPROPER 10079 10086 10090 10063 $FC  60.0
 IMPROPER 10086 10090 10063 10067 $FC -60.0
 IMPROPER 10090 10095 10092 10096 $FC 180.0
 DIHEDRAL 10262 10265 10267 10269 $FC 0.0
 IMPROPER 10238 10227 10230 10232 $FC 120.0
 DIHEDRAL 10389 10392 10394 10396 $FC 0.0
 IMPROPER 10365 10354 10357 10359 $FC 120.0
 DIHEDRAL 10523 10526 10528 10530 $FC 0.0
 IMPROPER 10499 10488 10491 10493 $FC 120.0
 DIHEDRAL 10657 10660 10662 10664 $FC 0.0
 IMPROPER 10633 10622 10625 10627 $FC 120.0
 DIHEDRAL 10782 10785 10787 10789 $FC 0.0
 IMPROPER 10758 10747 10750 10752 $FC 120.0
 DIHEDRAL 10916 10919 10921 10923 $FC 0.0
 IMPROPER 10892 10881 10884 10886 $FC 120.0
 DIHEDRAL 11041 11044 11046 11048 $FC 0.0
 IMPROPER 11017 11006 11009 11011 $FC 120.0
 DIHEDRAL 11166 11169 11171 11173 $FC 0.0
 IMPROPER 11142 11131 11134 11136 $FC 120.0
 DIHEDRAL 11300 11303 11305 11307 $FC 0.0
 IMPROPER 11276 11265 11268 11270 $FC 120.0
 DIHEDRAL 11425 11428 11430 11432 $FC 0.0
 IMPROPER 11401 11390 11393 11395 $FC 120.0
 DIHEDRAL 11559 11562 11564 11566 $FC 0.0
 IMPROPER 11535 11524 11527 11529 $FC 120.0
 DIHEDRAL 11693 11696 11698 11700 $FC 0.0
 IMPROPER 11669 11658 11661 11663 $FC 120.0
 DIHEDRAL 11827 11830 11832 11834 $FC 0.0
 IMPROPER 11803 11792 11795 11797 $FC 120.0
 DIHEDRAL 11952 11955 11957 11959 $FC 0.0
 IMPROPER 11928 11917 11920 11922 $FC 120.0
 DIHEDRAL 12086 12089 12091 12093 $FC 0.0
 IMPROPER 12062 12051 12054 12056 $FC 120.0
 DIHEDRAL 12220 12223 12225 12227 $FC 0.0
 IMPROPER 12196 12185 12188 12190 $FC 120.0
 DIHEDRAL 12364 12367 12369 12371 $FC 0.0
 DIHEDRAL 12371 12374 12376 12378 $FC 0.0
 DIHEDRAL 12378 12381 12383 12385 $FC 0.0
 IMPROPER 12340 12329 12332 12334 $FC 120.0
 IMPROPER 12322 12295 12299 12303 $FC  60.0
 IMPROPER 12295 12299 12303 12311 $FC -60.0
 IMPROPER 12299 12303 12311 12318 $FC  60.0
 IMPROPER 12303 12311 12318 12322 $FC -60.0
 IMPROPER 12311 12318 12322 12295 $FC  60.0
 IMPROPER 12318 12322 12295 12299 $FC -60.0
 IMPROPER 12322 12327 12324 12328 $FC 180.0
 DIHEDRAL 12494 12497 12499 12501 $FC 0.0
 IMPROPER 12470 12459 12462 12464 $FC 120.0
 DIHEDRAL 12619 12622 12624 12626 $FC 0.0
 IMPROPER 12595 12584 12587 12589 $FC 120.0
 DIHEDRAL 12753 12756 12758 12760 $FC 0.0
 IMPROPER 12729 12718 12721 12723 $FC 120.0
 DIHEDRAL 12887 12890 12892 12894 $FC 0.0
 IMPROPER 12863 12852 12855 12857 $FC 120.0
 DIHEDRAL 13012 13015 13017 13019 $FC 0.0
 IMPROPER 12988 12977 12980 12982 $FC 120.0
 DIHEDRAL 13146 13149 13151 13153 $FC 0.0
 IMPROPER 13122 13111 13114 13116 $FC 120.0
 DIHEDRAL 13280 13283 13285 13287 $FC 0.0
 IMPROPER 13256 13245 13248 13250 $FC 120.0
 DIHEDRAL 13424 13427 13429 13431 $FC 0.0
 DIHEDRAL 13431 13434 13436 13438 $FC 0.0
 DIHEDRAL 13438 13441 13443 13445 $FC 0.0
 IMPROPER 13400 13389 13392 13394 $FC 120.0
 IMPROPER 13382 13355 13359 13363 $FC  60.0
 IMPROPER 13355 13359 13363 13371 $FC -60.0
 IMPROPER 13359 13363 13371 13378 $FC  60.0
 IMPROPER 13363 13371 13378 13382 $FC -60.0
 IMPROPER 13371 13378 13382 13355 $FC  60.0
 IMPROPER 13378 13382 13355 13359 $FC -60.0
 IMPROPER 13382 13387 13384 13388 $FC 180.0
 DIHEDRAL 13545 13548 13550 13552 $FC 0.0
 IMPROPER 13521 13510 13513 13515 $FC 120.0
 DIHEDRAL 13672 13675 13677 13679 $FC 0.0
 IMPROPER 13648 13637 13640 13642 $FC 120.0
 DIHEDRAL 13797 13800 13802 13804 $FC 0.0
 IMPROPER 13773 13762 13765 13767 $FC 120.0
 DIHEDRAL 13931 13934 13936 13938 $FC 0.0
 IMPROPER 13907 13896 13899 13901 $FC 120.0
 DIHEDRAL 14075 14078 14080 14082 $FC 0.0
 DIHEDRAL 14082 14085 14087 14089 $FC 0.0
 DIHEDRAL 14089 14092 14094 14096 $FC 0.0
 IMPROPER 14051 14040 14043 14045 $FC 120.0
 IMPROPER 14033 14006 14010 14014 $FC  60.0
 IMPROPER 14006 14010 14014 14022 $FC -60.0
 IMPROPER 14010 14014 14022 14029 $FC  60.0
 IMPROPER 14014 14022 14029 14033 $FC -60.0
 IMPROPER 14022 14029 14033 14006 $FC  60.0
 IMPROPER 14029 14033 14006 14010 $FC -60.0
 IMPROPER 14033 14038 14035 14039 $FC 180.0
 DIHEDRAL 14196 14199 14201 14203 $FC 0.0
 IMPROPER 14172 14161 14164 14166 $FC 120.0
 DIHEDRAL 14321 14324 14326 14328 $FC 0.0
 IMPROPER 14297 14286 14289 14291 $FC 120.0
 DIHEDRAL 14455 14458 14460 14462 $FC 0.0
 IMPROPER 14431 14420 14423 14425 $FC 120.0
 DIHEDRAL 14580 14583 14585 14587 $FC 0.0
 IMPROPER 14556 14545 14548 14550 $FC 120.0
 DIHEDRAL 14714 14717 14719 14721 $FC 0.0
 IMPROPER 14690 14679 14682 14684 $FC 120.0
 DIHEDRAL 14848 14851 14853 14855 $FC 0.0
 IMPROPER 14824 14813 14816 14818 $FC 120.0
 DIHEDRAL 14982 14985 14987 14989 $FC 0.0
 IMPROPER 14958 14947 14950 14952 $FC 120.0
 DIHEDRAL 15107 15110 15112 15114 $FC 0.0
 IMPROPER 15083 15072 15075 15077 $FC 120.0
 DIHEDRAL 15232 15235 15237 15239 $FC 0.0
 IMPROPER 15208 15197 15200 15202 $FC 120.0
 DIHEDRAL 15366 15369 15371 15373 $FC 0.0
 IMPROPER 15342 15331 15334 15336 $FC 120.0
 DIHEDRAL 15500 15503 15505 15507 $FC 0.0
 IMPROPER 15476 15465 15468 15470 $FC 120.0
 DIHEDRAL 15627 15630 15632 15634 $FC 0.0
 IMPROPER 15603 15592 15595 15597 $FC 120.0
 DIHEDRAL 15761 15764 15766 15768 $FC 0.0
 IMPROPER 15737 15726 15729 15731 $FC 120.0
 DIHEDRAL 15895 15898 15900 15902 $FC 0.0
 IMPROPER 15871 15860 15863 15865 $FC 120.0
 DIHEDRAL 16029 16032 16034 16036 $FC 0.0
 IMPROPER 16005 15994 15997 15999 $FC 120.0
 DIHEDRAL 16156 16159 16161 16163 $FC 0.0
 IMPROPER 16132 16121 16124 16126 $FC 120.0
 DIHEDRAL 16283 16286 16288 16290 $FC 0.0
 IMPROPER 16259 16248 16251 16253 $FC 120.0
 DIHEDRAL 16417 16420 16422 16424 $FC 0.0
 IMPROPER 16393 16382 16385 16387 $FC 120.0
 DIHEDRAL 16551 16554 16556 16558 $FC 0.0
 IMPROPER 16527 16516 16519 16521 $FC 120.0
 DIHEDRAL 16685 16688 16690 16692 $FC 0.0
 IMPROPER 16661 16650 16653 16655 $FC 120.0
 DIHEDRAL 16819 16822 16824 16826 $FC 0.0
 IMPROPER 16795 16784 16787 16789 $FC 120.0
 DIHEDRAL 16953 16956 16958 16960 $FC 0.0
 IMPROPER 16929 16918 16921 16923 $FC 120.0
 DIHEDRAL 17078 17081 17083 17085 $FC 0.0
 IMPROPER 17054 17043 17046 17048 $FC 120.0
 DIHEDRAL 17212 17215 17217 17219 $FC 0.0
 IMPROPER 17188 17177 17180 17182 $FC 120.0
 DIHEDRAL 17337 17340 17342 17344 $FC 0.0
 IMPROPER 17313 17302 17305 17307 $FC 120.0
 DIHEDRAL 17464 17467 17469 17471 $FC 0.0
 IMPROPER 17440 17429 17432 17434 $FC 120.0
 DIHEDRAL 17591 17594 17596 17598 $FC 0.0
 IMPROPER 17567 17556 17559 17561 $FC 120.0
 DIHEDRAL 17725 17728 17730 17732 $FC 0.0
 IMPROPER 17701 17690 17693 17695 $FC 120.0
 DIHEDRAL 17850 17853 17855 17857 $FC 0.0
 IMPROPER 17826 17815 17818 17820 $FC 120.0
 DIHEDRAL 17984 17987 17989 17991 $FC 0.0
 IMPROPER 17960 17949 17952 17954 $FC 120.0
 DIHEDRAL 18118 18121 18123 18125 $FC 0.0
 IMPROPER 18094 18083 18086 18088 $FC 120.0
 DIHEDRAL 18262 18265 18267 18269 $FC 0.0
 DIHEDRAL 18269 18272 18274 18276 $FC 0.0
 DIHEDRAL 18276 18279 18281 18283 $FC 0.0
 IMPROPER 18238 18227 18230 18232 $FC 120.0
 IMPROPER 18220 18193 18197 18201 $FC  60.0
 IMPROPER 18193 18197 18201 18209 $FC -60.0
 IMPROPER 18197 18201 18209 18216 $FC  60.0
 IMPROPER 18201 18209 18216 18220 $FC -60.0
 IMPROPER 18209 18216 18220 18193 $FC  60.0
 IMPROPER 18216 18220 18193 18197 $FC -60.0
 IMPROPER 18220 18225 18222 18226 $FC 180.0
 DIHEDRAL 18385 18388 18390 18392 $FC 0.0
 IMPROPER 18361 18350 18353 18355 $FC 120.0
 DIHEDRAL 18529 18532 18534 18536 $FC 0.0
 DIHEDRAL 18536 18539 18541 18543 $FC 0.0
 DIHEDRAL 18543 18546 18548 18550 $FC 0.0
 IMPROPER 18505 18494 18497 18499 $FC 120.0
 IMPROPER 18487 18460 18464 18468 $FC  60.0
 IMPROPER 18460 18464 18468 18476 $FC -60.0
 IMPROPER 18464 18468 18476 18483 $FC  60.0
 IMPROPER 18468 18476 18483 18487 $FC -60.0
 IMPROPER 18476 18483 18487 18460 $FC  60.0
 IMPROPER 18483 18487 18460 18464 $FC -60.0
 IMPROPER 18487 18492 18489 18493 $FC 180.0
 DIHEDRAL 18659 18662 18664 18666 $FC 0.0
 IMPROPER 18635 18624 18627 18629 $FC 120.0
 DIHEDRAL 18793 18796 18798 18800 $FC 0.0
 IMPROPER 18769 18758 18761 18763 $FC 120.0
 DIHEDRAL 18927 18930 18932 18934 $FC 0.0
 IMPROPER 18903 18892 18895 18897 $FC 120.0
 DIHEDRAL 19052 19055 19057 19059 $FC 0.0
 IMPROPER 19028 19017 19020 19022 $FC 120.0
 DIHEDRAL 19186 19189 19191 19193 $FC 0.0
 IMPROPER 19162 19151 19154 19156 $FC 120.0
 DIHEDRAL 19311 19314 19316 19318 $FC 0.0
 IMPROPER 19287 19276 19279 19281 $FC 120.0
 DIHEDRAL 19436 19439 19441 19443 $FC 0.0
 IMPROPER 19412 19401 19404 19406 $FC 120.0
 DIHEDRAL 19570 19573 19575 19577 $FC 0.0
 IMPROPER 19546 19535 19538 19540 $FC 120.0
 DIHEDRAL 19697 19700 19702 19704 $FC 0.0
 IMPROPER 19673 19662 19665 19667 $FC 120.0
 DIHEDRAL 19822 19825 19827 19829 $FC 0.0
 IMPROPER 19798 19787 19790 19792 $FC 120.0
 DIHEDRAL 19956 19959 19961 19963 $FC 0.0
 IMPROPER 19932 19921 19924 19926 $FC 120.0
 DIHEDRAL 20100 20103 20105 20107 $FC 0.0
 DIHEDRAL 20107 20110 20112 20114 $FC 0.0
 DIHEDRAL 20114 20117 20119 20121 $FC 0.0
 IMPROPER 20076 20065 20068 20070 $FC 120.0
 IMPROPER 20058 20031 20035 20039 $FC  60.0
 IMPROPER 20031 20035 20039 20047 $FC -60.0
 IMPROPER 20035 20039 20047 20054 $FC  60.0
 IMPROPER 20039 20047 20054 20058 $FC -60.0
 IMPROPER 20047 20054 20058 20031 $FC  60.0
 IMPROPER 20054 20058 20031 20035 $FC -60.0
 IMPROPER 20058 20063 20060 20064 $FC 180.0
 DIHEDRAL 20230 20233 20235 20237 $FC 0.0
 IMPROPER 20206 20195 20198 20200 $FC 120.0
 DIHEDRAL 20364 20367 20369 20371 $FC 0.0
 IMPROPER 20340 20329 20332 20334 $FC 120.0
 DIHEDRAL 20491 20494 20496 20498 $FC 0.0
 IMPROPER 20467 20456 20459 20461 $FC 120.0
 DIHEDRAL 20625 20628 20630 20632 $FC 0.0
 IMPROPER 20601 20590 20593 20595 $FC 120.0
 DIHEDRAL 20759 20762 20764 20766 $FC 0.0
 IMPROPER 20735 20724 20727 20729 $FC 120.0
 DIHEDRAL 20884 20887 20889 20891 $FC 0.0
 IMPROPER 20860 20849 20852 20854 $FC 120.0
 DIHEDRAL 21028 21031 21033 21035 $FC 0.0
 DIHEDRAL 21035 21038 21040 21042 $FC 0.0
 DIHEDRAL 21042 21045 21047 21049 $FC 0.0
 IMPROPER 21004 20993 20996 20998 $FC 120.0
 IMPROPER 20986 20959 20963 20967 $FC  60.0
 IMPROPER 20959 20963 20967 20975 $FC -60.0
 IMPROPER 20963 20967 20975 20982 $FC  60.0
 IMPROPER 20967 20975 20982 20986 $FC -60.0
 IMPROPER 20975 20982 20986 20959 $FC  60.0
 IMPROPER 20982 20986 20959 20963 $FC -60.0
 IMPROPER 20986 20991 20988 20992 $FC 180.0
 DIHEDRAL 21149 21152 21154 21156 $FC 0.0
 IMPROPER 21125 21114 21117 21119 $FC 120.0
 DIHEDRAL 21276 21279 21281 21283 $FC 0.0
 IMPROPER 21252 21241 21244 21246 $FC 120.0
 DIHEDRAL 21401 21404 21406 21408 $FC 0.0
 IMPROPER 21377 21366 21369 21371 $FC 120.0
 DIHEDRAL 21528 21531 21533 21535 $FC 0.0
 IMPROPER 21504 21493 21496 21498 $FC 120.0
 DIHEDRAL 21662 21665 21667 21669 $FC 0.0
 IMPROPER 21638 21627 21630 21632 $FC 120.0
 DIHEDRAL 21796 21799 21801 21803 $FC 0.0
 IMPROPER 21772 21761 21764 21766 $FC 120.0
 DIHEDRAL 21940 21943 21945 21947 $FC 0.0
 DIHEDRAL 21947 21950 21952 21954 $FC 0.0
 DIHEDRAL 21954 21957 21959 21961 $FC 0.0
 IMPROPER 21916 21905 21908 21910 $FC 120.0
 IMPROPER 21898 21871 21875 21879 $FC  60.0
 IMPROPER 21871 21875 21879 21887 $FC -60.0
 IMPROPER 21875 21879 21887 21894 $FC  60.0
 IMPROPER 21879 21887 21894 21898 $FC -60.0
 IMPROPER 21887 21894 21898 21871 $FC  60.0
 IMPROPER 21894 21898 21871 21875 $FC -60.0
 IMPROPER 21898 21903 21900 21904 $FC 180.0
 DIHEDRAL 22063 22066 22068 22070 $FC 0.0
 IMPROPER 22039 22028 22031 22033 $FC 120.0
 DIHEDRAL 22197 22200 22202 22204 $FC 0.0
 IMPROPER 22173 22162 22165 22167 $FC 120.0
 DIHEDRAL 22324 22327 22329 22331 $FC 0.0
 IMPROPER 22300 22289 22292 22294 $FC 120.0
 DIHEDRAL 22451 22454 22456 22458 $FC 0.0
 IMPROPER 22427 22416 22419 22421 $FC 120.0
 DIHEDRAL 22585 22588 22590 22592 $FC 0.0
 IMPROPER 22561 22550 22553 22555 $FC 120.0
 DIHEDRAL 22710 22713 22715 22717 $FC 0.0
 IMPROPER 22686 22675 22678 22680 $FC 120.0
 DIHEDRAL 22844 22847 22849 22851 $FC 0.0
 IMPROPER 22820 22809 22812 22814 $FC 120.0
 DIHEDRAL 22969 22972 22974 22976 $FC 0.0
 IMPROPER 22945 22934 22937 22939 $FC 120.0
 DIHEDRAL 23096 23099 23101 23103 $FC 0.0
 IMPROPER 23072 23061 23064 23066 $FC 120.0
 DIHEDRAL 23240 23243 23245 23247 $FC 0.0
 DIHEDRAL 23247 23250 23252 23254 $FC 0.0
 DIHEDRAL 23254 23257 23259 23261 $FC 0.0
 IMPROPER 23216 23205 23208 23210 $FC 120.0
 IMPROPER 23198 23171 23175 23179 $FC  60.0
 IMPROPER 23171 23175 23179 23187 $FC -60.0
 IMPROPER 23175 23179 23187 23194 $FC  60.0
 IMPROPER 23179 23187 23194 23198 $FC -60.0
 IMPROPER 23187 23194 23198 23171 $FC  60.0
 IMPROPER 23194 23198 23171 23175 $FC -60.0
 IMPROPER 23198 23203 23200 23204 $FC 180.0
 DIHEDRAL 23370 23373 23375 23377 $FC 0.0
 IMPROPER 23346 23335 23338 23340 $FC 120.0
 DIHEDRAL 23504 23507 23509 23511 $FC 0.0
 IMPROPER 23480 23469 23472 23474 $FC 120.0
 DIHEDRAL 23631 23634 23636 23638 $FC 0.0
 IMPROPER 23607 23596 23599 23601 $FC 120.0
 DIHEDRAL 23756 23759 23761 23763 $FC 0.0
 IMPROPER 23732 23721 23724 23726 $FC 120.0
 DIHEDRAL 23881 23884 23886 23888 $FC 0.0
 IMPROPER 23857 23846 23849 23851 $FC 120.0
 DIHEDRAL 24015 24018 24020 24022 $FC 0.0
 IMPROPER 23991 23980 23983 23985 $FC 120.0
 DIHEDRAL 24149 24152 24154 24156 $FC 0.0
 IMPROPER 24125 24114 24117 24119 $FC 120.0
 DIHEDRAL 24283 24286 24288 24290 $FC 0.0
 IMPROPER 24259 24248 24251 24253 $FC 120.0
 DIHEDRAL 24417 24420 24422 24424 $FC 0.0
 IMPROPER 24393 24382 24385 24387 $FC 120.0
 DIHEDRAL 24544 24547 24549 24551 $FC 0.0
 IMPROPER 24520 24509 24512 24514 $FC 120.0
 DIHEDRAL 24669 24672 24674 24676 $FC 0.0
 IMPROPER 24645 24634 24637 24639 $FC 120.0
 DIHEDRAL 24796 24799 24801 24803 $FC 0.0
 IMPROPER 24772 24761 24764 24766 $FC 120.0
 DIHEDRAL 24930 24933 24935 24937 $FC 0.0
 IMPROPER 24906 24895 24898 24900 $FC 120.0
 DIHEDRAL 25055 25058 25060 25062 $FC 0.0
 IMPROPER 25031 25020 25023 25025 $FC 120.0
 DIHEDRAL 25182 25185 25187 25189 $FC 0.0
 IMPROPER 25158 25147 25150 25152 $FC 120.0
 DIHEDRAL 25316 25319 25321 25323 $FC 0.0
 IMPROPER 25292 25281 25284 25286 $FC 120.0
 DIHEDRAL 25450 25453 25455 25457 $FC 0.0
 IMPROPER 25426 25415 25418 25420 $FC 120.0
 DIHEDRAL 25584 25587 25589 25591 $FC 0.0
 IMPROPER 25560 25549 25552 25554 $FC 120.0
 DIHEDRAL 25718 25721 25723 25725 $FC 0.0
 IMPROPER 25694 25683 25686 25688 $FC 120.0
 DIHEDRAL 25852 25855 25857 25859 $FC 0.0
 IMPROPER 25828 25817 25820 25822 $FC 120.0
 DIHEDRAL 25977 25980 25982 25984 $FC 0.0
 IMPROPER 25953 25942 25945 25947 $FC 120.0
 DIHEDRAL 26121 26124 26126 26128 $FC 0.0
 DIHEDRAL 26128 26131 26133 26135 $FC 0.0
 DIHEDRAL 26135 26138 26140 26142 $FC 0.0
 IMPROPER 26097 26086 26089 26091 $FC 120.0
 IMPROPER 26079 26052 26056 26060 $FC  60.0
 IMPROPER 26052 26056 26060 26068 $FC -60.0
 IMPROPER 26056 26060 26068 26075 $FC  60.0
 IMPROPER 26060 26068 26075 26079 $FC -60.0
 IMPROPER 26068 26075 26079 26052 $FC  60.0
 IMPROPER 26075 26079 26052 26056 $FC -60.0
 IMPROPER 26079 26084 26081 26085 $FC 180.0
 DIHEDRAL 26242 26245 26247 26249 $FC 0.0
 IMPROPER 26218 26207 26210 26212 $FC 120.0
 DIHEDRAL 26376 26379 26381 26383 $FC 0.0
 IMPROPER 26352 26341 26344 26346 $FC 120.0
 DIHEDRAL 26510 26513 26515 26517 $FC 0.0
 IMPROPER 26486 26475 26478 26480 $FC 120.0
 DIHEDRAL 26644 26647 26649 26651 $FC 0.0
 IMPROPER 26620 26609 26612 26614 $FC 120.0
 DIHEDRAL 26771 26774 26776 26778 $FC 0.0
 IMPROPER 26747 26736 26739 26741 $FC 120.0
 DIHEDRAL 26905 26908 26910 26912 $FC 0.0
 IMPROPER 26881 26870 26873 26875 $FC 120.0
 DIHEDRAL 27032 27035 27037 27039 $FC 0.0
 IMPROPER 27008 26997 27000 27002 $FC 120.0
 DIHEDRAL 27157 27160 27162 27164 $FC 0.0
 IMPROPER 27133 27122 27125 27127 $FC 120.0
 DIHEDRAL 27291 27294 27296 27298 $FC 0.0
 IMPROPER 27267 27256 27259 27261 $FC 120.0
 DIHEDRAL 27416 27419 27421 27423 $FC 0.0
 IMPROPER 27392 27381 27384 27386 $FC 120.0
 DIHEDRAL 27541 27544 27546 27548 $FC 0.0
 IMPROPER 27517 27506 27509 27511 $FC 120.0
 DIHEDRAL 27675 27678 27680 27682 $FC 0.0
 IMPROPER 27651 27640 27643 27645 $FC 120.0
 DIHEDRAL 27809 27812 27814 27816 $FC 0.0
 IMPROPER 27785 27774 27777 27779 $FC 120.0
 DIHEDRAL 27953 27956 27958 27960 $FC 0.0
 DIHEDRAL 27960 27963 27965 27967 $FC 0.0
 DIHEDRAL 27967 27970 27972 27974 $FC 0.0
 IMPROPER 27929 27918 27921 27923 $FC 120.0
 IMPROPER 27911 27884 27888 27892 $FC  60.0
 IMPROPER 27884 27888 27892 27900 $FC -60.0
 IMPROPER 27888 27892 27900 27907 $FC  60.0
 IMPROPER 27892 27900 27907 27911 $FC -60.0
 IMPROPER 27900 27907 27911 27884 $FC  60.0
 IMPROPER 27907 27911 27884 27888 $FC -60.0
 IMPROPER 27911 27916 27913 27917 $FC 180.0
 DIHEDRAL 28083 28086 28088 28090 $FC 0.0
 IMPROPER 28059 28048 28051 28053 $FC 120.0
 DIHEDRAL 28208 28211 28213 28215 $FC 0.0
 IMPROPER 28184 28173 28176 28178 $FC 120.0
 DIHEDRAL 28333 28336 28338 28340 $FC 0.0
 IMPROPER 28309 28298 28301 28303 $FC 120.0
 DIHEDRAL 28458 28461 28463 28465 $FC 0.0
 IMPROPER 28434 28423 28426 28428 $FC 120.0
 DIHEDRAL 28583 28586 28588 28590 $FC 0.0
 IMPROPER 28559 28548 28551 28553 $FC 120.0
 DIHEDRAL 28710 28713 28715 28717 $FC 0.0
 IMPROPER 28686 28675 28678 28680 $FC 120.0
 DIHEDRAL 28854 28857 28859 28861 $FC 0.0
 DIHEDRAL 28861 28864 28866 28868 $FC 0.0
 DIHEDRAL 28868 28871 28873 28875 $FC 0.0
 IMPROPER 28830 28819 28822 28824 $FC 120.0
 IMPROPER 28812 28785 28789 28793 $FC  60.0
 IMPROPER 28785 28789 28793 28801 $FC -60.0
 IMPROPER 28789 28793 28801 28808 $FC  60.0
 IMPROPER 28793 28801 28808 28812 $FC -60.0
 IMPROPER 28801 28808 28812 28785 $FC  60.0
 IMPROPER 28808 28812 28785 28789 $FC -60.0
 IMPROPER 28812 28817 28814 28818 $FC 180.0
 DIHEDRAL 28984 28987 28989 28991 $FC 0.0
 IMPROPER 28960 28949 28952 28954 $FC 120.0
 DIHEDRAL 29111 29114 29116 29118 $FC 0.0
 IMPROPER 29087 29076 29079 29081 $FC 120.0
 DIHEDRAL 29236 29239 29241 29243 $FC 0.0
 IMPROPER 29212 29201 29204 29206 $FC 120.0
 DIHEDRAL 29370 29373 29375 29377 $FC 0.0
 IMPROPER 29346 29335 29338 29340 $FC 120.0
 DIHEDRAL 29504 29507 29509 29511 $FC 0.0
 IMPROPER 29480 29469 29472 29474 $FC 120.0
 DIHEDRAL 29638 29641 29643 29645 $FC 0.0
 IMPROPER 29614 29603 29606 29608 $FC 120.0
 DIHEDRAL 29772 29775 29777 29779 $FC 0.0
 IMPROPER 29748 29737 29740 29742 $FC 120.0
 DIHEDRAL 29906 29909 29911 29913 $FC 0.0
 IMPROPER 29882 29871 29874 29876 $FC 120.0
 DIHEDRAL 30040 30043 30045 30047 $FC 0.0
 IMPROPER 30016 30005 30008 30010 $FC 120.0
 DIHEDRAL 30174 30177 30179 30181 $FC 0.0
 IMPROPER 30150 30139 30142 30144 $FC 120.0
 DIHEDRAL 30299 30302 30304 30306 $FC 0.0
 IMPROPER 30275 30264 30267 30269 $FC 120.0
 DIHEDRAL 30426 30429 30431 30433 $FC 0.0
 IMPROPER 30402 30391 30394 30396 $FC 120.0
 DIHEDRAL 30551 30554 30556 30558 $FC 0.0
 IMPROPER 30527 30516 30519 30521 $FC 120.0
 DIHEDRAL 30676 30679 30681 30683 $FC 0.0
 IMPROPER 30652 30641 30644 30646 $FC 120.0
 DIHEDRAL 30803 30806 30808 30810 $FC 0.0
 IMPROPER 30779 30768 30771 30773 $FC 120.0
 DIHEDRAL 30930 30933 30935 30937 $FC 0.0
 IMPROPER 30906 30895 30898 30900 $FC 120.0
 DIHEDRAL 31064 31067 31069 31071 $FC 0.0
 IMPROPER 31040 31029 31032 31034 $FC 120.0
 DIHEDRAL 31198 31201 31203 31205 $FC 0.0
 IMPROPER 31174 31163 31166 31168 $FC 120.0
 DIHEDRAL 31332 31335 31337 31339 $FC 0.0
 IMPROPER 31308 31297 31300 31302 $FC 120.0
 DIHEDRAL 31466 31469 31471 31473 $FC 0.0
 IMPROPER 31442 31431 31434 31436 $FC 120.0
 DIHEDRAL 31600 31603 31605 31607 $FC 0.0
 IMPROPER 31576 31565 31568 31570 $FC 120.0
 DIHEDRAL 31734 31737 31739 31741 $FC 0.0
 IMPROPER 31710 31699 31702 31704 $FC 120.0
 DIHEDRAL 31868 31871 31873 31875 $FC 0.0
 IMPROPER 31844 31833 31836 31838 $FC 120.0
 DIHEDRAL 32002 32005 32007 32009 $FC 0.0
 IMPROPER 31978 31967 31970 31972 $FC 120.0
 DIHEDRAL 32136 32139 32141 32143 $FC 0.0
 IMPROPER 32112 32101 32104 32106 $FC 120.0
 DIHEDRAL 32263 32266 32268 32270 $FC 0.0
 IMPROPER 32239 32228 32231 32233 $FC 120.0
 DIHEDRAL 32390 32393 32395 32397 $FC 0.0
 IMPROPER 32366 32355 32358 32360 $FC 120.0
 DIHEDRAL 32517 32520 32522 32524 $FC 0.0
 IMPROPER 32493 32482 32485 32487 $FC 120.0
 DIHEDRAL 32651 32654 32656 32658 $FC 0.0
 IMPROPER 32627 32616 32619 32621 $FC 120.0
 DIHEDRAL 32778 32781 32783 32785 $FC 0.0
 IMPROPER 32754 32743 32746 32748 $FC 120.0
 DIHEDRAL 32912 32915 32917 32919 $FC 0.0
 IMPROPER 32888 32877 32880 32882 $FC 120.0
 DIHEDRAL 33039 33042 33044 33046 $FC 0.0
 IMPROPER 33015 33004 33007 33009 $FC 120.0
 DIHEDRAL 33173 33176 33178 33180 $FC 0.0
 IMPROPER 33149 33138 33141 33143 $FC 120.0
 DIHEDRAL 33307 33310 33312 33314 $FC 0.0
 IMPROPER 33283 33272 33275 33277 $FC 120.0
 DIHEDRAL 33434 33437 33439 33441 $FC 0.0
 IMPROPER 33410 33399 33402 33404 $FC 120.0
 DIHEDRAL 33568 33571 33573 33575 $FC 0.0
 IMPROPER 33544 33533 33536 33538 $FC 120.0
 DIHEDRAL 33693 33696 33698 33700 $FC 0.0
 IMPROPER 33669 33658 33661 33663 $FC 120.0
 DIHEDRAL 33818 33821 33823 33825 $FC 0.0
 IMPROPER 33794 33783 33786 33788 $FC 120.0
 DIHEDRAL 33943 33946 33948 33950 $FC 0.0
 IMPROPER 33919 33908 33911 33913 $FC 120.0
 DIHEDRAL 34077 34080 34082 34084 $FC 0.0
 IMPROPER 34053 34042 34045 34047 $FC 120.0
 DIHEDRAL 34211 34214 34216 34218 $FC 0.0
 IMPROPER 34187 34176 34179 34181 $FC 120.0
 DIHEDRAL 34338 34341 34343 34345 $FC 0.0
 IMPROPER 34314 34303 34306 34308 $FC 120.0
 DIHEDRAL 34463 34466 34468 34470 $FC 0.0
 IMPROPER 34439 34428 34431 34433 $FC 120.0
 DIHEDRAL 34597 34600 34602 34604 $FC 0.0
 IMPROPER 34573 34562 34565 34567 $FC 120.0
 DIHEDRAL 34722 34725 34727 34729 $FC 0.0
 IMPROPER 34698 34687 34690 34692 $FC 120.0
 DIHEDRAL 34849 34852 34854 34856 $FC 0.0
 IMPROPER 34825 34814 34817 34819 $FC 120.0
 DIHEDRAL 34983 34986 34988 34990 $FC 0.0
 IMPROPER 34959 34948 34951 34953 $FC 120.0
 DIHEDRAL 35108 35111 35113 35115 $FC 0.0
 IMPROPER 35084 35073 35076 35078 $FC 120.0
 DIHEDRAL 35242 35245 35247 35249 $FC 0.0
 IMPROPER 35218 35207 35210 35212 $FC 120.0
 DIHEDRAL 35369 35372 35374 35376 $FC 0.0
 IMPROPER 35345 35334 35337 35339 $FC 120.0
 DIHEDRAL 35503 35506 35508 35510 $FC 0.0
 IMPROPER 35479 35468 35471 35473 $FC 120.0
 DIHEDRAL 35637 35640 35642 35644 $FC 0.0
 IMPROPER 35613 35602 35605 35607 $FC 120.0
 DIHEDRAL 35764 35767 35769 35771 $FC 0.0
 IMPROPER 35740 35729 35732 35734 $FC 120.0
 DIHEDRAL 35891 35894 35896 35898 $FC 0.0
 IMPROPER 35867 35856 35859 35861 $FC 120.0
 DIHEDRAL 36025 36028 36030 36032 $FC 0.0
 IMPROPER 36001 35990 35993 35995 $FC 120.0
 DIHEDRAL 36150 36153 36155 36157 $FC 0.0
 IMPROPER 36126 36115 36118 36120 $FC 120.0
 DIHEDRAL 36284 36287 36289 36291 $FC 0.0
 IMPROPER 36260 36249 36252 36254 $FC 120.0
 DIHEDRAL 36418 36421 36423 36425 $FC 0.0
 IMPROPER 36394 36383 36386 36388 $FC 120.0
 DIHEDRAL 36545 36548 36550 36552 $FC 0.0
 IMPROPER 36521 36510 36513 36515 $FC 120.0
 DIHEDRAL 36670 36673 36675 36677 $FC 0.0
 IMPROPER 36646 36635 36638 36640 $FC 120.0
 DIHEDRAL 36804 36807 36809 36811 $FC 0.0
 IMPROPER 36780 36769 36772 36774 $FC 120.0
 DIHEDRAL 36931 36934 36936 36938 $FC 0.0
 IMPROPER 36907 36896 36899 36901 $FC 120.0
 DIHEDRAL 37065 37068 37070 37072 $FC 0.0
 IMPROPER 37041 37030 37033 37035 $FC 120.0
 DIHEDRAL 37199 37202 37204 37206 $FC 0.0
 IMPROPER 37175 37164 37167 37169 $FC 120.0
 DIHEDRAL 37333 37336 37338 37340 $FC 0.0
 IMPROPER 37309 37298 37301 37303 $FC 120.0
 DIHEDRAL 37458 37461 37463 37465 $FC 0.0
 IMPROPER 37434 37423 37426 37428 $FC 120.0
 DIHEDRAL 37583 37586 37588 37590 $FC 0.0
 IMPROPER 37559 37548 37551 37553 $FC 120.0
 DIHEDRAL 37717 37720 37722 37724 $FC 0.0
 IMPROPER 37693 37682 37685 37687 $FC 120.0
 DIHEDRAL 37851 37854 37856 37858 $FC 0.0
 IMPROPER 37827 37816 37819 37821 $FC 120.0
 DIHEDRAL 37985 37988 37990 37992 $FC 0.0
 IMPROPER 37961 37950 37953 37955 $FC 120.0
 DIHEDRAL 38110 38113 38115 38117 $FC 0.0
 IMPROPER 38086 38075 38078 38080 $FC 120.0
 DIHEDRAL 38244 38247 38249 38251 $FC 0.0
 IMPROPER 38220 38209 38212 38214 $FC 120.0
 DIHEDRAL 38378 38381 38383 38385 $FC 0.0
 IMPROPER 38354 38343 38346 38348 $FC 120.0
 DIHEDRAL 38522 38525 38527 38529 $FC 0.0
 DIHEDRAL 38529 38532 38534 38536 $FC 0.0
 DIHEDRAL 38536 38539 38541 38543 $FC 0.0
 IMPROPER 38498 38487 38490 38492 $FC 120.0
 IMPROPER 38480 38453 38457 38461 $FC  60.0
 IMPROPER 38453 38457 38461 38469 $FC -60.0
 IMPROPER 38457 38461 38469 38476 $FC  60.0
 IMPROPER 38461 38469 38476 38480 $FC -60.0
 IMPROPER 38469 38476 38480 38453 $FC  60.0
 IMPROPER 38476 38480 38453 38457 $FC -60.0
 IMPROPER 38480 38485 38482 38486 $FC 180.0
 DIHEDRAL 38652 38655 38657 38659 $FC 0.0
 IMPROPER 38628 38617 38620 38622 $FC 120.0
 DIHEDRAL 38786 38789 38791 38793 $FC 0.0
 IMPROPER 38762 38751 38754 38756 $FC 120.0
 DIHEDRAL 38913 38916 38918 38920 $FC 0.0
 IMPROPER 38889 38878 38881 38883 $FC 120.0
 DIHEDRAL 39040 39043 39045 39047 $FC 0.0
 IMPROPER 39016 39005 39008 39010 $FC 120.0
 DIHEDRAL 39174 39177 39179 39181 $FC 0.0
 IMPROPER 39150 39139 39142 39144 $FC 120.0
 DIHEDRAL 39301 39304 39306 39308 $FC 0.0
 IMPROPER 39277 39266 39269 39271 $FC 120.0
 DIHEDRAL 39426 39429 39431 39433 $FC 0.0
 IMPROPER 39402 39391 39394 39396 $FC 120.0
 DIHEDRAL 39560 39563 39565 39567 $FC 0.0
 IMPROPER 39536 39525 39528 39530 $FC 120.0
 DIHEDRAL 39694 39697 39699 39701 $FC 0.0
 IMPROPER 39670 39659 39662 39664 $FC 120.0
 DIHEDRAL 39828 39831 39833 39835 $FC 0.0
 IMPROPER 39804 39793 39796 39798 $FC 120.0
 DIHEDRAL 39962 39965 39967 39969 $FC 0.0
 IMPROPER 39938 39927 39930 39932 $FC 120.0
 DIHEDRAL 40096 40099 40101 40103 $FC 0.0
 IMPROPER 40072 40061 40064 40066 $FC 120.0
 DIHEDRAL 40221 40224 40226 40228 $FC 0.0
 IMPROPER 40197 40186 40189 40191 $FC 120.0
 DIHEDRAL 40355 40358 40360 40362 $FC 0.0
 IMPROPER 40331 40320 40323 40325 $FC 120.0
 DIHEDRAL 40480 40483 40485 40487 $FC 0.0
 IMPROPER 40456 40445 40448 40450 $FC 120.0
 DIHEDRAL 40614 40617 40619 40621 $FC 0.0
 IMPROPER 40590 40579 40582 40584 $FC 120.0
 DIHEDRAL 40739 40742 40744 40746 $FC 0.0
 IMPROPER 40715 40704 40707 40709 $FC 120.0
 DIHEDRAL 40873 40876 40878 40880 $FC 0.0
 IMPROPER 40849 40838 40841 40843 $FC 120.0
 DIHEDRAL 41000 41003 41005 41007 $FC 0.0
 IMPROPER 40976 40965 40968 40970 $FC 120.0
 DIHEDRAL 41127 41130 41132 41134 $FC 0.0
 IMPROPER 41103 41092 41095 41097 $FC 120.0
 DIHEDRAL 41261 41264 41266 41268 $FC 0.0
 IMPROPER 41237 41226 41229 41231 $FC 120.0
 DIHEDRAL 41386 41389 41391 41393 $FC 0.0
 IMPROPER 41362 41351 41354 41356 $FC 120.0
 DIHEDRAL 41520 41523 41525 41527 $FC 0.0
 IMPROPER 41496 41485 41488 41490 $FC 120.0
 DIHEDRAL 41654 41657 41659 41661 $FC 0.0
 IMPROPER 41630 41619 41622 41624 $FC 120.0
 DIHEDRAL 41788 41791 41793 41795 $FC 0.0
 IMPROPER 41764 41753 41756 41758 $FC 120.0
 DIHEDRAL 41915 41918 41920 41922 $FC 0.0
 IMPROPER 41891 41880 41883 41885 $FC 120.0
 DIHEDRAL 42059 42062 42064 42066 $FC 0.0
 DIHEDRAL 42066 42069 42071 42073 $FC 0.0
 DIHEDRAL 42073 42076 42078 42080 $FC 0.0
 IMPROPER 42035 42024 42027 42029 $FC 120.0
 IMPROPER 42017 41990 41994 41998 $FC  60.0
 IMPROPER 41990 41994 41998 42006 $FC -60.0
 IMPROPER 41994 41998 42006 42013 $FC  60.0
 IMPROPER 41998 42006 42013 42017 $FC -60.0
 IMPROPER 42006 42013 42017 41990 $FC  60.0
 IMPROPER 42013 42017 41990 41994 $FC -60.0
 IMPROPER 42017 42022 42019 42023 $FC 180.0
 DIHEDRAL 42180 42183 42185 42187 $FC 0.0
 IMPROPER 42156 42145 42148 42150 $FC 120.0
 DIHEDRAL 42324 42327 42329 42331 $FC 0.0
 DIHEDRAL 42331 42334 42336 42338 $FC 0.0
 DIHEDRAL 42338 42341 42343 42345 $FC 0.0
 IMPROPER 42300 42289 42292 42294 $FC 120.0
 IMPROPER 42282 42255 42259 42263 $FC  60.0
 IMPROPER 42255 42259 42263 42271 $FC -60.0
 IMPROPER 42259 42263 42271 42278 $FC  60.0
 IMPROPER 42263 42271 42278 42282 $FC -60.0
 IMPROPER 42271 42278 42282 42255 $FC  60.0
 IMPROPER 42278 42282 42255 42259 $FC -60.0
 IMPROPER 42282 42287 42284 42288 $FC 180.0
 DIHEDRAL 42447 42450 42452 42454 $FC 0.0
 IMPROPER 42423 42412 42415 42417 $FC 120.0
 DIHEDRAL 42581 42584 42586 42588 $FC 0.0
 IMPROPER 42557 42546 42549 42551 $FC 120.0
 DIHEDRAL 42706 42709 42711 42713 $FC 0.0
 IMPROPER 42682 42671 42674 42676 $FC 120.0
 DIHEDRAL 42840 42843 42845 42847 $FC 0.0
 IMPROPER 42816 42805 42808 42810 $FC 120.0
 DIHEDRAL 42974 42977 42979 42981 $FC 0.0
 IMPROPER 42950 42939 42942 42944 $FC 120.0
 DIHEDRAL 43099 43102 43104 43106 $FC 0.0
 IMPROPER 43075 43064 43067 43069 $FC 120.0
 DIHEDRAL 43226 43229 43231 43233 $FC 0.0
 IMPROPER 43202 43191 43194 43196 $FC 120.0
 DIHEDRAL 43351 43354 43356 43358 $FC 0.0
 IMPROPER 43327 43316 43319 43321 $FC 120.0
 DIHEDRAL 43485 43488 43490 43492 $FC 0.0
 IMPROPER 43461 43450 43453 43455 $FC 120.0
 DIHEDRAL 43619 43622 43624 43626 $FC 0.0
 IMPROPER 43595 43584 43587 43589 $FC 120.0
 DIHEDRAL 43753 43756 43758 43760 $FC 0.0
 IMPROPER 43729 43718 43721 43723 $FC 120.0
 DIHEDRAL 43878 43881 43883 43885 $FC 0.0
 IMPROPER 43854 43843 43846 43848 $FC 120.0
 DIHEDRAL 44003 44006 44008 44010 $FC 0.0
 IMPROPER 43979 43968 43971 43973 $FC 120.0
 DIHEDRAL 44137 44140 44142 44144 $FC 0.0
 IMPROPER 44113 44102 44105 44107 $FC 120.0
 DIHEDRAL 44271 44274 44276 44278 $FC 0.0
 IMPROPER 44247 44236 44239 44241 $FC 120.0
 DIHEDRAL 44405 44408 44410 44412 $FC 0.0
 IMPROPER 44381 44370 44373 44375 $FC 120.0
 DIHEDRAL 44539 44542 44544 44546 $FC 0.0
 IMPROPER 44515 44504 44507 44509 $FC 120.0
 DIHEDRAL 44664 44667 44669 44671 $FC 0.0
 IMPROPER 44640 44629 44632 44634 $FC 120.0
 DIHEDRAL 44798 44801 44803 44805 $FC 0.0
 IMPROPER 44774 44763 44766 44768 $FC 120.0
 DIHEDRAL 44925 44928 44930 44932 $FC 0.0
 IMPROPER 44901 44890 44893 44895 $FC 120.0
 DIHEDRAL 45050 45053 45055 45057 $FC 0.0
 IMPROPER 45026 45015 45018 45020 $FC 120.0
 DIHEDRAL 45177 45180 45182 45184 $FC 0.0
 IMPROPER 45153 45142 45145 45147 $FC 120.0
 DIHEDRAL 45302 45305 45307 45309 $FC 0.0
 IMPROPER 45278 45267 45270 45272 $FC 120.0
 DIHEDRAL 45429 45432 45434 45436 $FC 0.0
 IMPROPER 45405 45394 45397 45399 $FC 120.0
 DIHEDRAL 45563 45566 45568 45570 $FC 0.0
 IMPROPER 45539 45528 45531 45533 $FC 120.0
 DIHEDRAL 45690 45693 45695 45697 $FC 0.0
 IMPROPER 45666 45655 45658 45660 $FC 120.0
 DIHEDRAL 45824 45827 45829 45831 $FC 0.0
 IMPROPER 45800 45789 45792 45794 $FC 120.0
 DIHEDRAL 45951 45954 45956 45958 $FC 0.0
 IMPROPER 45927 45916 45919 45921 $FC 120.0
 DIHEDRAL 46076 46079 46081 46083 $FC 0.0
 IMPROPER 46052 46041 46044 46046 $FC 120.0
 DIHEDRAL 46203 46206 46208 46210 $FC 0.0
 IMPROPER 46179 46168 46171 46173 $FC 120.0
 DIHEDRAL 46337 46340 46342 46344 $FC 0.0
 IMPROPER 46313 46302 46305 46307 $FC 120.0
 DIHEDRAL 46471 46474 46476 46478 $FC 0.0
 IMPROPER 46447 46436 46439 46441 $FC 120.0
 DIHEDRAL 46596 46599 46601 46603 $FC 0.0
 IMPROPER 46572 46561 46564 46566 $FC 120.0
 DIHEDRAL 46723 46726 46728 46730 $FC 0.0
 IMPROPER 46699 46688 46691 46693 $FC 120.0
 DIHEDRAL 46857 46860 46862 46864 $FC 0.0
 IMPROPER 46833 46822 46825 46827 $FC 120.0
 DIHEDRAL 46982 46985 46987 46989 $FC 0.0
 IMPROPER 46958 46947 46950 46952 $FC 120.0
 DIHEDRAL 47109 47112 47114 47116 $FC 0.0
 IMPROPER 47085 47074 47077 47079 $FC 120.0
 DIHEDRAL 47236 47239 47241 47243 $FC 0.0
 IMPROPER 47212 47201 47204 47206 $FC 120.0
 DIHEDRAL 47370 47373 47375 47377 $FC 0.0
 IMPROPER 47346 47335 47338 47340 $FC 120.0
 DIHEDRAL 47504 47507 47509 47511 $FC 0.0
 IMPROPER 47480 47469 47472 47474 $FC 120.0
 DIHEDRAL 47638 47641 47643 47645 $FC 0.0
 IMPROPER 47614 47603 47606 47608 $FC 120.0
 DIHEDRAL 47763 47766 47768 47770 $FC 0.0
 IMPROPER 47739 47728 47731 47733 $FC 120.0
 DIHEDRAL 47897 47900 47902 47904 $FC 0.0
 IMPROPER 47873 47862 47865 47867 $FC 120.0
 DIHEDRAL 48022 48025 48027 48029 $FC 0.0
 IMPROPER 47998 47987 47990 47992 $FC 120.0
 DIHEDRAL 48149 48152 48154 48156 $FC 0.0
 IMPROPER 48125 48114 48117 48119 $FC 120.0
 DIHEDRAL 48283 48286 48288 48290 $FC 0.0
 IMPROPER 48259 48248 48251 48253 $FC 120.0
 DIHEDRAL 48417 48420 48422 48424 $FC 0.0
 IMPROPER 48393 48382 48385 48387 $FC 120.0
 DIHEDRAL 48551 48554 48556 48558 $FC 0.0
 IMPROPER 48527 48516 48519 48521 $FC 120.0
 DIHEDRAL 48685 48688 48690 48692 $FC 0.0
 IMPROPER 48661 48650 48653 48655 $FC 120.0
 DIHEDRAL 48819 48822 48824 48826 $FC 0.0
 IMPROPER 48795 48784 48787 48789 $FC 120.0
 DIHEDRAL 48953 48956 48958 48960 $FC 0.0
 IMPROPER 48929 48918 48921 48923 $FC 120.0
 DIHEDRAL 49078 49081 49083 49085 $FC 0.0
 IMPROPER 49054 49043 49046 49048 $FC 120.0
 DIHEDRAL 49203 49206 49208 49210 $FC 0.0
 IMPROPER 49179 49168 49171 49173 $FC 120.0
 DIHEDRAL 49337 49340 49342 49344 $FC 0.0
 IMPROPER 49313 49302 49305 49307 $FC 120.0
 DIHEDRAL 49462 49465 49467 49469 $FC 0.0
 IMPROPER 49438 49427 49430 49432 $FC 120.0
 DIHEDRAL 49596 49599 49601 49603 $FC 0.0
 IMPROPER 49572 49561 49564 49566 $FC 120.0
 DIHEDRAL 49723 49726 49728 49730 $FC 0.0
 IMPROPER 49699 49688 49691 49693 $FC 120.0
 DIHEDRAL 49857 49860 49862 49864 $FC 0.0
 IMPROPER 49833 49822 49825 49827 $FC 120.0
 DIHEDRAL 49982 49985 49987 49989 $FC 0.0
 IMPROPER 49958 49947 49950 49952 $FC 120.0
 DIHEDRAL 50116 50119 50121 50123 $FC 0.0
 IMPROPER 50092 50081 50084 50086 $FC 120.0
 DIHEDRAL 50250 50253 50255 50257 $FC 0.0
 IMPROPER 50226 50215 50218 50220 $FC 120.0
 DIHEDRAL 50394 50397 50399 50401 $FC 0.0
 DIHEDRAL 50401 50404 50406 50408 $FC 0.0
 DIHEDRAL 50408 50411 50413 50415 $FC 0.0
 IMPROPER 50370 50359 50362 50364 $FC 120.0
 IMPROPER 50352 50325 50329 50333 $FC  60.0
 IMPROPER 50325 50329 50333 50341 $FC -60.0
 IMPROPER 50329 50333 50341 50348 $FC  60.0
 IMPROPER 50333 50341 50348 50352 $FC -60.0
 IMPROPER 50341 50348 50352 50325 $FC  60.0
 IMPROPER 50348 50352 50325 50329 $FC -60.0
 IMPROPER 50352 50357 50354 50358 $FC 180.0
 DIHEDRAL 50534 50537 50539 50541 $FC 0.0
 DIHEDRAL 50541 50544 50546 50548 $FC 0.0
 DIHEDRAL 50548 50551 50553 50555 $FC 0.0
 IMPROPER 50510 50499 50502 50504 $FC 120.0
 IMPROPER 50492 50465 50469 50473 $FC  60.0
 IMPROPER 50465 50469 50473 50481 $FC -60.0
 IMPROPER 50469 50473 50481 50488 $FC  60.0
 IMPROPER 50473 50481 50488 50492 $FC -60.0
 IMPROPER 50481 50488 50492 50465 $FC  60.0
 IMPROPER 50488 50492 50465 50469 $FC -60.0
 IMPROPER 50492 50497 50494 50498 $FC 180.0
 DIHEDRAL 50655 50658 50660 50662 $FC 0.0
 IMPROPER 50631 50620 50623 50625 $FC 120.0
 DIHEDRAL 50782 50785 50787 50789 $FC 0.0
 IMPROPER 50758 50747 50750 50752 $FC 120.0
 DIHEDRAL 50916 50919 50921 50923 $FC 0.0
 IMPROPER 50892 50881 50884 50886 $FC 120.0
 DIHEDRAL 51050 51053 51055 51057 $FC 0.0
 IMPROPER 51026 51015 51018 51020 $FC 120.0
 DIHEDRAL 51175 51178 51180 51182 $FC 0.0
 IMPROPER 51151 51140 51143 51145 $FC 120.0
 DIHEDRAL 51309 51312 51314 51316 $FC 0.0
 IMPROPER 51285 51274 51277 51279 $FC 120.0
 DIHEDRAL 51436 51439 51441 51443 $FC 0.0
 IMPROPER 51412 51401 51404 51406 $FC 120.0
 DIHEDRAL 51570 51573 51575 51577 $FC 0.0
 IMPROPER 51546 51535 51538 51540 $FC 120.0
 DIHEDRAL 51704 51707 51709 51711 $FC 0.0
 IMPROPER 51680 51669 51672 51674 $FC 120.0
 DIHEDRAL 51838 51841 51843 51845 $FC 0.0
 IMPROPER 51814 51803 51806 51808 $FC 120.0
 DIHEDRAL 51963 51966 51968 51970 $FC 0.0
 IMPROPER 51939 51928 51931 51933 $FC 120.0
 DIHEDRAL 52088 52091 52093 52095 $FC 0.0
 IMPROPER 52064 52053 52056 52058 $FC 120.0
 DIHEDRAL 52222 52225 52227 52229 $FC 0.0
 IMPROPER 52198 52187 52190 52192 $FC 120.0
 DIHEDRAL 52356 52359 52361 52363 $FC 0.0
 IMPROPER 52332 52321 52324 52326 $FC 120.0
 DIHEDRAL 52483 52486 52488 52490 $FC 0.0
 IMPROPER 52459 52448 52451 52453 $FC 120.0
 DIHEDRAL 52610 52613 52615 52617 $FC 0.0
 IMPROPER 52586 52575 52578 52580 $FC 120.0
 DIHEDRAL 52737 52740 52742 52744 $FC 0.0
 IMPROPER 52713 52702 52705 52707 $FC 120.0
 DIHEDRAL 52871 52874 52876 52878 $FC 0.0
 IMPROPER 52847 52836 52839 52841 $FC 120.0
 DIHEDRAL 53005 53008 53010 53012 $FC 0.0
 IMPROPER 52981 52970 52973 52975 $FC 120.0
 DIHEDRAL 53139 53142 53144 53146 $FC 0.0
 IMPROPER 53115 53104 53107 53109 $FC 120.0
 DIHEDRAL 53273 53276 53278 53280 $FC 0.0
 IMPROPER 53249 53238 53241 53243 $FC 120.0
 DIHEDRAL 53400 53403 53405 53407 $FC 0.0
 IMPROPER 53376 53365 53368 53370 $FC 120.0
 DIHEDRAL 53525 53528 53530 53532 $FC 0.0
 IMPROPER 53501 53490 53493 53495 $FC 120.0
 DIHEDRAL 53650 53653 53655 53657 $FC 0.0
 IMPROPER 53626 53615 53618 53620 $FC 120.0
 DIHEDRAL 53784 53787 53789 53791 $FC 0.0
 IMPROPER 53760 53749 53752 53754 $FC 120.0
 DIHEDRAL 53909 53912 53914 53916 $FC 0.0
 IMPROPER 53885 53874 53877 53879 $FC 120.0
 DIHEDRAL 54043 54046 54048 54050 $FC 0.0
 IMPROPER 54019 54008 54011 54013 $FC 120.0
 DIHEDRAL 54168 54171 54173 54175 $FC 0.0
 IMPROPER 54144 54133 54136 54138 $FC 120.0
 DIHEDRAL 54302 54305 54307 54309 $FC 0.0
 IMPROPER 54278 54267 54270 54272 $FC 120.0
 DIHEDRAL 54436 54439 54441 54443 $FC 0.0
 IMPROPER 54412 54401 54404 54406 $FC 120.0
 DIHEDRAL 54563 54566 54568 54570 $FC 0.0
 IMPROPER 54539 54528 54531 54533 $FC 120.0
 DIHEDRAL 54690 54693 54695 54697 $FC 0.0
 IMPROPER 54666 54655 54658 54660 $FC 120.0
 DIHEDRAL 54824 54827 54829 54831 $FC 0.0
 IMPROPER 54800 54789 54792 54794 $FC 120.0
 DIHEDRAL 54951 54954 54956 54958 $FC 0.0
 IMPROPER 54927 54916 54919 54921 $FC 120.0
 DIHEDRAL 55085 55088 55090 55092 $FC 0.0
 IMPROPER 55061 55050 55053 55055 $FC 120.0
 DIHEDRAL 55229 55232 55234 55236 $FC 0.0
 DIHEDRAL 55236 55239 55241 55243 $FC 0.0
 DIHEDRAL 55243 55246 55248 55250 $FC 0.0
 IMPROPER 55205 55194 55197 55199 $FC 120.0
 IMPROPER 55187 55160 55164 55168 $FC  60.0
 IMPROPER 55160 55164 55168 55176 $FC -60.0
 IMPROPER 55164 55168 55176 55183 $FC  60.0
 IMPROPER 55168 55176 55183 55187 $FC -60.0
 IMPROPER 55176 55183 55187 55160 $FC  60.0
 IMPROPER 55183 55187 55160 55164 $FC -60.0
 IMPROPER 55187 55192 55189 55193 $FC 180.0
 DIHEDRAL 55359 55362 55364 55366 $FC 0.0
 IMPROPER 55335 55324 55327 55329 $FC 120.0
 DIHEDRAL 55484 55487 55489 55491 $FC 0.0
 IMPROPER 55460 55449 55452 55454 $FC 120.0
 DIHEDRAL 55609 55612 55614 55616 $FC 0.0
 IMPROPER 55585 55574 55577 55579 $FC 120.0
 DIHEDRAL 55736 55739 55741 55743 $FC 0.0
 IMPROPER 55712 55701 55704 55706 $FC 120.0
 DIHEDRAL 55870 55873 55875 55877 $FC 0.0
 IMPROPER 55846 55835 55838 55840 $FC 120.0
 DIHEDRAL 55995 55998 56000 56002 $FC 0.0
 IMPROPER 55971 55960 55963 55965 $FC 120.0
 DIHEDRAL 56129 56132 56134 56136 $FC 0.0
 IMPROPER 56105 56094 56097 56099 $FC 120.0
 DIHEDRAL 56254 56257 56259 56261 $FC 0.0
 IMPROPER 56230 56219 56222 56224 $FC 120.0
 DIHEDRAL 56388 56391 56393 56395 $FC 0.0
 IMPROPER 56364 56353 56356 56358 $FC 120.0
 DIHEDRAL 56522 56525 56527 56529 $FC 0.0
 IMPROPER 56498 56487 56490 56492 $FC 120.0
 DIHEDRAL 56656 56659 56661 56663 $FC 0.0
 IMPROPER 56632 56621 56624 56626 $FC 120.0
 DIHEDRAL 56790 56793 56795 56797 $FC 0.0
 IMPROPER 56766 56755 56758 56760 $FC 120.0
 DIHEDRAL 56917 56920 56922 56924 $FC 0.0
 IMPROPER 56893 56882 56885 56887 $FC 120.0
 DIHEDRAL 57051 57054 57056 57058 $FC 0.0
 IMPROPER 57027 57016 57019 57021 $FC 120.0
 DIHEDRAL 57185 57188 57190 57192 $FC 0.0
 IMPROPER 57161 57150 57153 57155 $FC 120.0
 DIHEDRAL 57312 57315 57317 57319 $FC 0.0
 IMPROPER 57288 57277 57280 57282 $FC 120.0
 DIHEDRAL 57437 57440 57442 57444 $FC 0.0
 IMPROPER 57413 57402 57405 57407 $FC 120.0
 DIHEDRAL 57571 57574 57576 57578 $FC 0.0
 IMPROPER 57547 57536 57539 57541 $FC 120.0
 DIHEDRAL 57705 57708 57710 57712 $FC 0.0
 IMPROPER 57681 57670 57673 57675 $FC 120.0
 DIHEDRAL 57849 57852 57854 57856 $FC 0.0
 DIHEDRAL 57856 57859 57861 57863 $FC 0.0
 DIHEDRAL 57863 57866 57868 57870 $FC 0.0
 IMPROPER 57825 57814 57817 57819 $FC 120.0
 IMPROPER 57807 57780 57784 57788 $FC  60.0
 IMPROPER 57780 57784 57788 57796 $FC -60.0
 IMPROPER 57784 57788 57796 57803 $FC  60.0
 IMPROPER 57788 57796 57803 57807 $FC -60.0
 IMPROPER 57796 57803 57807 57780 $FC  60.0
 IMPROPER 57803 57807 57780 57784 $FC -60.0
 IMPROPER 57807 57812 57809 57813 $FC 180.0
 DIHEDRAL 57972 57975 57977 57979 $FC 0.0
 IMPROPER 57948 57937 57940 57942 $FC 120.0
 DIHEDRAL 58106 58109 58111 58113 $FC 0.0
 IMPROPER 58082 58071 58074 58076 $FC 120.0
 DIHEDRAL 58231 58234 58236 58238 $FC 0.0
 IMPROPER 58207 58196 58199 58201 $FC 120.0
 DIHEDRAL 58356 58359 58361 58363 $FC 0.0
 IMPROPER 58332 58321 58324 58326 $FC 120.0
 DIHEDRAL 58490 58493 58495 58497 $FC 0.0
 IMPROPER 58466 58455 58458 58460 $FC 120.0
 DIHEDRAL 58615 58618 58620 58622 $FC 0.0
 IMPROPER 58591 58580 58583 58585 $FC 120.0
 DIHEDRAL 58749 58752 58754 58756 $FC 0.0
 IMPROPER 58725 58714 58717 58719 $FC 120.0
 DIHEDRAL 58876 58879 58881 58883 $FC 0.0
 IMPROPER 58852 58841 58844 58846 $FC 120.0
 DIHEDRAL 59010 59013 59015 59017 $FC 0.0
 IMPROPER 58986 58975 58978 58980 $FC 120.0
 DIHEDRAL 59135 59138 59140 59142 $FC 0.0
 IMPROPER 59111 59100 59103 59105 $FC 120.0
 DIHEDRAL 59262 59265 59267 59269 $FC 0.0
 IMPROPER 59238 59227 59230 59232 $FC 120.0
 DIHEDRAL 59396 59399 59401 59403 $FC 0.0
 IMPROPER 59372 59361 59364 59366 $FC 120.0
 DIHEDRAL 59530 59533 59535 59537 $FC 0.0
 IMPROPER 59506 59495 59498 59500 $FC 120.0
 DIHEDRAL 59664 59667 59669 59671 $FC 0.0
 IMPROPER 59640 59629 59632 59634 $FC 120.0
 DIHEDRAL 59791 59794 59796 59798 $FC 0.0
 IMPROPER 59767 59756 59759 59761 $FC 120.0
 DIHEDRAL 59916 59919 59921 59923 $FC 0.0
 IMPROPER 59892 59881 59884 59886 $FC 120.0
 DIHEDRAL 60041 60044 60046 60048 $FC 0.0
 IMPROPER 60017 60006 60009 60011 $FC 120.0
 DIHEDRAL 60168 60171 60173 60175 $FC 0.0
 IMPROPER 60144 60133 60136 60138 $FC 120.0
 DIHEDRAL 60302 60305 60307 60309 $FC 0.0
 IMPROPER 60278 60267 60270 60272 $FC 120.0
 DIHEDRAL 60427 60430 60432 60434 $FC 0.0
 IMPROPER 60403 60392 60395 60397 $FC 120.0
 DIHEDRAL 60561 60564 60566 60568 $FC 0.0
 IMPROPER 60537 60526 60529 60531 $FC 120.0
 DIHEDRAL 60695 60698 60700 60702 $FC 0.0
 IMPROPER 60671 60660 60663 60665 $FC 120.0
 DIHEDRAL 60822 60825 60827 60829 $FC 0.0
 IMPROPER 60798 60787 60790 60792 $FC 120.0
 DIHEDRAL 60956 60959 60961 60963 $FC 0.0
 IMPROPER 60932 60921 60924 60926 $FC 120.0
 DIHEDRAL 61083 61086 61088 61090 $FC 0.0
 IMPROPER 61059 61048 61051 61053 $FC 120.0
 DIHEDRAL 61210 61213 61215 61217 $FC 0.0
 IMPROPER 61186 61175 61178 61180 $FC 120.0
 DIHEDRAL 61344 61347 61349 61351 $FC 0.0
 IMPROPER 61320 61309 61312 61314 $FC 120.0
 DIHEDRAL 61478 61481 61483 61485 $FC 0.0
 IMPROPER 61454 61443 61446 61448 $FC 120.0
 DIHEDRAL 61612 61615 61617 61619 $FC 0.0
 IMPROPER 61588 61577 61580 61582 $FC 120.0
 DIHEDRAL 61746 61749 61751 61753 $FC 0.0
 IMPROPER 61722 61711 61714 61716 $FC 120.0
 DIHEDRAL 61871 61874 61876 61878 $FC 0.0
 IMPROPER 61847 61836 61839 61841 $FC 120.0
 DIHEDRAL 62015 62018 62020 62022 $FC 0.0
 DIHEDRAL 62022 62025 62027 62029 $FC 0.0
 DIHEDRAL 62029 62032 62034 62036 $FC 0.0
 IMPROPER 61991 61980 61983 61985 $FC 120.0
 IMPROPER 61973 61946 61950 61954 $FC  60.0
 IMPROPER 61946 61950 61954 61962 $FC -60.0
 IMPROPER 61950 61954 61962 61969 $FC  60.0
 IMPROPER 61954 61962 61969 61973 $FC -60.0
 IMPROPER 61962 61969 61973 61946 $FC  60.0
 IMPROPER 61969 61973 61946 61950 $FC -60.0
 IMPROPER 61973 61978 61975 61979 $FC 180.0
 DIHEDRAL 62136 62139 62141 62143 $FC 0.0
 IMPROPER 62112 62101 62104 62106 $FC 120.0
 DIHEDRAL 62261 62264 62266 62268 $FC 0.0
 IMPROPER 62237 62226 62229 62231 $FC 120.0
 DIHEDRAL 62386 62389 62391 62393 $FC 0.0
 IMPROPER 62362 62351 62354 62356 $FC 120.0
 DIHEDRAL 62520 62523 62525 62527 $FC 0.0
 IMPROPER 62496 62485 62488 62490 $FC 120.0
 DIHEDRAL 62645 62648 62650 62652 $FC 0.0
 IMPROPER 62621 62610 62613 62615 $FC 120.0
 DIHEDRAL 62779 62782 62784 62786 $FC 0.0
 IMPROPER 62755 62744 62747 62749 $FC 120.0
 DIHEDRAL 62913 62916 62918 62920 $FC 0.0
 IMPROPER 62889 62878 62881 62883 $FC 120.0
 DIHEDRAL 63040 63043 63045 63047 $FC 0.0
 IMPROPER 63016 63005 63008 63010 $FC 120.0
 DIHEDRAL 63174 63177 63179 63181 $FC 0.0
 IMPROPER 63150 63139 63142 63144 $FC 120.0
 DIHEDRAL 63299 63302 63304 63306 $FC 0.0
 IMPROPER 63275 63264 63267 63269 $FC 120.0
 DIHEDRAL 63433 63436 63438 63440 $FC 0.0
 IMPROPER 63409 63398 63401 63403 $FC 120.0
 DIHEDRAL 63558 63561 63563 63565 $FC 0.0
 IMPROPER 63534 63523 63526 63528 $FC 120.0
 DIHEDRAL 63685 63688 63690 63692 $FC 0.0
 IMPROPER 63661 63650 63653 63655 $FC 120.0
 DIHEDRAL 63810 63813 63815 63817 $FC 0.0
 IMPROPER 63786 63775 63778 63780 $FC 120.0
 DIHEDRAL 63954 63957 63959 63961 $FC 0.0
 DIHEDRAL 63961 63964 63966 63968 $FC 0.0
 DIHEDRAL 63968 63971 63973 63975 $FC 0.0
 IMPROPER 63930 63919 63922 63924 $FC 120.0
 IMPROPER 63912 63885 63889 63893 $FC  60.0
 IMPROPER 63885 63889 63893 63901 $FC -60.0
 IMPROPER 63889 63893 63901 63908 $FC  60.0
 IMPROPER 63893 63901 63908 63912 $FC -60.0
 IMPROPER 63901 63908 63912 63885 $FC  60.0
 IMPROPER 63908 63912 63885 63889 $FC -60.0
 IMPROPER 63912 63917 63914 63918 $FC 180.0
 DIHEDRAL 64077 64080 64082 64084 $FC 0.0
 IMPROPER 64053 64042 64045 64047 $FC 120.0
 DIHEDRAL 64211 64214 64216 64218 $FC 0.0
 IMPROPER 64187 64176 64179 64181 $FC 120.0
 DIHEDRAL 64345 64348 64350 64352 $FC 0.0
 IMPROPER 64321 64310 64313 64315 $FC 120.0
 DIHEDRAL 64470 64473 64475 64477 $FC 0.0
 IMPROPER 64446 64435 64438 64440 $FC 120.0
 DIHEDRAL 64595 64598 64600 64602 $FC 0.0
 IMPROPER 64571 64560 64563 64565 $FC 120.0
 DIHEDRAL 64722 64725 64727 64729 $FC 0.0
 IMPROPER 64698 64687 64690 64692 $FC 120.0
 DIHEDRAL 64847 64850 64852 64854 $FC 0.0
 IMPROPER 64823 64812 64815 64817 $FC 120.0
 DIHEDRAL 64972 64975 64977 64979 $FC 0.0
 IMPROPER 64948 64937 64940 64942 $FC 120.0
 DIHEDRAL 65097 65100 65102 65104 $FC 0.0
 IMPROPER 65073 65062 65065 65067 $FC 120.0
 DIHEDRAL 65231 65234 65236 65238 $FC 0.0
 IMPROPER 65207 65196 65199 65201 $FC 120.0
 DIHEDRAL 65375 65378 65380 65382 $FC 0.0
 DIHEDRAL 65382 65385 65387 65389 $FC 0.0
 DIHEDRAL 65389 65392 65394 65396 $FC 0.0
 IMPROPER 65351 65340 65343 65345 $FC 120.0
 IMPROPER 65333 65306 65310 65314 $FC  60.0
 IMPROPER 65306 65310 65314 65322 $FC -60.0
 IMPROPER 65310 65314 65322 65329 $FC  60.0
 IMPROPER 65314 65322 65329 65333 $FC -60.0
 IMPROPER 65322 65329 65333 65306 $FC  60.0
 IMPROPER 65329 65333 65306 65310 $FC -60.0
 IMPROPER 65333 65338 65335 65339 $FC 180.0
 DIHEDRAL 65505 65508 65510 65512 $FC 0.0
 IMPROPER 65481 65470 65473 65475 $FC 120.0
 DIHEDRAL 65630 65633 65635 65637 $FC 0.0
 IMPROPER 65606 65595 65598 65600 $FC 120.0
 DIHEDRAL 65764 65767 65769 65771 $FC 0.0
 IMPROPER 65740 65729 65732 65734 $FC 120.0
 DIHEDRAL 65889 65892 65894 65896 $FC 0.0
 IMPROPER 65865 65854 65857 65859 $FC 120.0
 DIHEDRAL 66023 66026 66028 66030 $FC 0.0
 IMPROPER 65999 65988 65991 65993 $FC 120.0
 DIHEDRAL 66150 66153 66155 66157 $FC 0.0
 IMPROPER 66126 66115 66118 66120 $FC 120.0
 DIHEDRAL 66277 66280 66282 66284 $FC 0.0
 IMPROPER 66253 66242 66245 66247 $FC 120.0
 DIHEDRAL 66404 66407 66409 66411 $FC 0.0
 IMPROPER 66380 66369 66372 66374 $FC 120.0
 DIHEDRAL 66538 66541 66543 66545 $FC 0.0
 IMPROPER 66514 66503 66506 66508 $FC 120.0
 DIHEDRAL 66665 66668 66670 66672 $FC 0.0
 IMPROPER 66641 66630 66633 66635 $FC 120.0
 DIHEDRAL 66799 66802 66804 66806 $FC 0.0
 IMPROPER 66775 66764 66767 66769 $FC 120.0
 DIHEDRAL 66926 66929 66931 66933 $FC 0.0
 IMPROPER 66902 66891 66894 66896 $FC 120.0
 DIHEDRAL 67060 67063 67065 67067 $FC 0.0
 IMPROPER 67036 67025 67028 67030 $FC 120.0
 DIHEDRAL 67187 67190 67192 67194 $FC 0.0
 IMPROPER 67163 67152 67155 67157 $FC 120.0
 DIHEDRAL 67312 67315 67317 67319 $FC 0.0
 IMPROPER 67288 67277 67280 67282 $FC 120.0
 DIHEDRAL 67446 67449 67451 67453 $FC 0.0
 IMPROPER 67422 67411 67414 67416 $FC 120.0
 DIHEDRAL 67573 67576 67578 67580 $FC 0.0
 IMPROPER 67549 67538 67541 67543 $FC 120.0
 DIHEDRAL 67700 67703 67705 67707 $FC 0.0
 IMPROPER 67676 67665 67668 67670 $FC 120.0
 DIHEDRAL 67844 67847 67849 67851 $FC 0.0
 DIHEDRAL 67851 67854 67856 67858 $FC 0.0
 DIHEDRAL 67858 67861 67863 67865 $FC 0.0
 IMPROPER 67820 67809 67812 67814 $FC 120.0
 IMPROPER 67802 67775 67779 67783 $FC  60.0
 IMPROPER 67775 67779 67783 67791 $FC -60.0
 IMPROPER 67779 67783 67791 67798 $FC  60.0
 IMPROPER 67783 67791 67798 67802 $FC -60.0
 IMPROPER 67791 67798 67802 67775 $FC  60.0
 IMPROPER 67798 67802 67775 67779 $FC -60.0
 IMPROPER 67802 67807 67804 67808 $FC 180.0
 DIHEDRAL 67974 67977 67979 67981 $FC 0.0
 IMPROPER 67950 67939 67942 67944 $FC 120.0
 DIHEDRAL 68108 68111 68113 68115 $FC 0.0
 IMPROPER 68084 68073 68076 68078 $FC 120.0
 DIHEDRAL 68242 68245 68247 68249 $FC 0.0
 IMPROPER 68218 68207 68210 68212 $FC 120.0
 DIHEDRAL 68369 68372 68374 68376 $FC 0.0
 IMPROPER 68345 68334 68337 68339 $FC 120.0
 DIHEDRAL 68503 68506 68508 68510 $FC 0.0
 IMPROPER 68479 68468 68471 68473 $FC 120.0
 DIHEDRAL 68628 68631 68633 68635 $FC 0.0
 IMPROPER 68604 68593 68596 68598 $FC 120.0
 DIHEDRAL 68772 68775 68777 68779 $FC 0.0
 DIHEDRAL 68779 68782 68784 68786 $FC 0.0
 DIHEDRAL 68786 68789 68791 68793 $FC 0.0
 IMPROPER 68748 68737 68740 68742 $FC 120.0
 IMPROPER 68730 68703 68707 68711 $FC  60.0
 IMPROPER 68703 68707 68711 68719 $FC -60.0
 IMPROPER 68707 68711 68719 68726 $FC  60.0
 IMPROPER 68711 68719 68726 68730 $FC -60.0
 IMPROPER 68719 68726 68730 68703 $FC  60.0
 IMPROPER 68726 68730 68703 68707 $FC -60.0
 IMPROPER 68730 68735 68732 68736 $FC 180.0
 DIHEDRAL 68902 68905 68907 68909 $FC 0.0
 IMPROPER 68878 68867 68870 68872 $FC 120.0
 DIHEDRAL 69027 69030 69032 69034 $FC 0.0
 IMPROPER 69003 68992 68995 68997 $FC 120.0
 DIHEDRAL 69161 69164 69166 69168 $FC 0.0
 IMPROPER 69137 69126 69129 69131 $FC 120.0
 DIHEDRAL 69286 69289 69291 69293 $FC 0.0
 IMPROPER 69262 69251 69254 69256 $FC 120.0
 DIHEDRAL 69420 69423 69425 69427 $FC 0.0
 IMPROPER 69396 69385 69388 69390 $FC 120.0
 DIHEDRAL 69554 69557 69559 69561 $FC 0.0
 IMPROPER 69530 69519 69522 69524 $FC 120.0
 DIHEDRAL 69681 69684 69686 69688 $FC 0.0
 IMPROPER 69657 69646 69649 69651 $FC 120.0
 DIHEDRAL 69815 69818 69820 69822 $FC 0.0
 IMPROPER 69791 69780 69783 69785 $FC 120.0
 DIHEDRAL 69949 69952 69954 69956 $FC 0.0
 IMPROPER 69925 69914 69917 69919 $FC 120.0
 DIHEDRAL 70083 70086 70088 70090 $FC 0.0
 IMPROPER 70059 70048 70051 70053 $FC 120.0
 DIHEDRAL 70208 70211 70213 70215 $FC 0.0
 IMPROPER 70184 70173 70176 70178 $FC 120.0
 DIHEDRAL 70333 70336 70338 70340 $FC 0.0
 IMPROPER 70309 70298 70301 70303 $FC 120.0
 DIHEDRAL 70460 70463 70465 70467 $FC 0.0
 IMPROPER 70436 70425 70428 70430 $FC 120.0
 DIHEDRAL 70585 70588 70590 70592 $FC 0.0
 IMPROPER 70561 70550 70553 70555 $FC 120.0
 DIHEDRAL 70719 70722 70724 70726 $FC 0.0
 IMPROPER 70695 70684 70687 70689 $FC 120.0
 DIHEDRAL 70846 70849 70851 70853 $FC 0.0
 IMPROPER 70822 70811 70814 70816 $FC 120.0
 DIHEDRAL 70973 70976 70978 70980 $FC 0.0
 IMPROPER 70949 70938 70941 70943 $FC 120.0
 DIHEDRAL 71098 71101 71103 71105 $FC 0.0
 IMPROPER 71074 71063 71066 71068 $FC 120.0
 DIHEDRAL 71242 71245 71247 71249 $FC 0.0
 DIHEDRAL 71249 71252 71254 71256 $FC 0.0
 DIHEDRAL 71256 71259 71261 71263 $FC 0.0
 IMPROPER 71218 71207 71210 71212 $FC 120.0
 IMPROPER 71200 71173 71177 71181 $FC  60.0
 IMPROPER 71173 71177 71181 71189 $FC -60.0
 IMPROPER 71177 71181 71189 71196 $FC  60.0
 IMPROPER 71181 71189 71196 71200 $FC -60.0
 IMPROPER 71189 71196 71200 71173 $FC  60.0
 IMPROPER 71196 71200 71173 71177 $FC -60.0
 IMPROPER 71200 71205 71202 71206 $FC 180.0
 DIHEDRAL 71372 71375 71377 71379 $FC 0.0
 IMPROPER 71348 71337 71340 71342 $FC 120.0
 DIHEDRAL 71516 71519 71521 71523 $FC 0.0
 DIHEDRAL 71523 71526 71528 71530 $FC 0.0
 DIHEDRAL 71530 71533 71535 71537 $FC 0.0
 IMPROPER 71492 71481 71484 71486 $FC 120.0
 IMPROPER 71474 71447 71451 71455 $FC  60.0
 IMPROPER 71447 71451 71455 71463 $FC -60.0
 IMPROPER 71451 71455 71463 71470 $FC  60.0
 IMPROPER 71455 71463 71470 71474 $FC -60.0
 IMPROPER 71463 71470 71474 71447 $FC  60.0
 IMPROPER 71470 71474 71447 71451 $FC -60.0
 IMPROPER 71474 71479 71476 71480 $FC 180.0
 DIHEDRAL 71646 71649 71651 71653 $FC 0.0
 IMPROPER 71622 71611 71614 71616 $FC 120.0
 DIHEDRAL 71780 71783 71785 71787 $FC 0.0
 IMPROPER 71756 71745 71748 71750 $FC 120.0
 DIHEDRAL 71914 71917 71919 71921 $FC 0.0
 IMPROPER 71890 71879 71882 71884 $FC 120.0
 DIHEDRAL 72039 72042 72044 72046 $FC 0.0
 IMPROPER 72015 72004 72007 72009 $FC 120.0
 DIHEDRAL 72164 72167 72169 72171 $FC 0.0
 IMPROPER 72140 72129 72132 72134 $FC 120.0
 DIHEDRAL 72298 72301 72303 72305 $FC 0.0
 IMPROPER 72274 72263 72266 72268 $FC 120.0
 DIHEDRAL 72423 72426 72428 72430 $FC 0.0
 IMPROPER 72399 72388 72391 72393 $FC 120.0
 DIHEDRAL 72557 72560 72562 72564 $FC 0.0
 IMPROPER 72533 72522 72525 72527 $FC 120.0
 DIHEDRAL 72691 72694 72696 72698 $FC 0.0
 IMPROPER 72667 72656 72659 72661 $FC 120.0
 DIHEDRAL 72825 72828 72830 72832 $FC 0.0
 IMPROPER 72801 72790 72793 72795 $FC 120.0
 DIHEDRAL 72959 72962 72964 72966 $FC 0.0
 IMPROPER 72935 72924 72927 72929 $FC 120.0
 DIHEDRAL 73093 73096 73098 73100 $FC 0.0
 IMPROPER 73069 73058 73061 73063 $FC 120.0
 DIHEDRAL 73227 73230 73232 73234 $FC 0.0
 IMPROPER 73203 73192 73195 73197 $FC 120.0
 DIHEDRAL 73361 73364 73366 73368 $FC 0.0
 IMPROPER 73337 73326 73329 73331 $FC 120.0
 DIHEDRAL 73488 73491 73493 73495 $FC 0.0
 IMPROPER 73464 73453 73456 73458 $FC 120.0
 DIHEDRAL 73622 73625 73627 73629 $FC 0.0
 IMPROPER 73598 73587 73590 73592 $FC 120.0
 DIHEDRAL 73756 73759 73761 73763 $FC 0.0
 IMPROPER 73732 73721 73724 73726 $FC 120.0
 DIHEDRAL 73890 73893 73895 73897 $FC 0.0
 IMPROPER 73866 73855 73858 73860 $FC 120.0
 DIHEDRAL 74024 74027 74029 74031 $FC 0.0
 IMPROPER 74000 73989 73992 73994 $FC 120.0
 DIHEDRAL 74158 74161 74163 74165 $FC 0.0
 IMPROPER 74134 74123 74126 74128 $FC 120.0
 DIHEDRAL 74283 74286 74288 74290 $FC 0.0
 IMPROPER 74259 74248 74251 74253 $FC 120.0
 DIHEDRAL 74410 74413 74415 74417 $FC 0.0
 IMPROPER 74386 74375 74378 74380 $FC 120.0
 DIHEDRAL 74537 74540 74542 74544 $FC 0.0
 IMPROPER 74513 74502 74505 74507 $FC 120.0
 DIHEDRAL 74662 74665 74667 74669 $FC 0.0
 IMPROPER 74638 74627 74630 74632 $FC 120.0
 DIHEDRAL 74796 74799 74801 74803 $FC 0.0
 IMPROPER 74772 74761 74764 74766 $FC 120.0
 DIHEDRAL 74923 74926 74928 74930 $FC 0.0
 IMPROPER 74899 74888 74891 74893 $FC 120.0
 DIHEDRAL 75048 75051 75053 75055 $FC 0.0
 IMPROPER 75024 75013 75016 75018 $FC 120.0
 DIHEDRAL 75182 75185 75187 75189 $FC 0.0
 IMPROPER 75158 75147 75150 75152 $FC 120.0
 DIHEDRAL 75316 75319 75321 75323 $FC 0.0
 IMPROPER 75292 75281 75284 75286 $FC 120.0
 DIHEDRAL 75450 75453 75455 75457 $FC 0.0
 IMPROPER 75426 75415 75418 75420 $FC 120.0
 DIHEDRAL 75575 75578 75580 75582 $FC 0.0
 IMPROPER 75551 75540 75543 75545 $FC 120.0
 DIHEDRAL 75702 75705 75707 75709 $FC 0.0
 IMPROPER 75678 75667 75670 75672 $FC 120.0
 DIHEDRAL 75829 75832 75834 75836 $FC 0.0
 IMPROPER 75805 75794 75797 75799 $FC 120.0
 DIHEDRAL 75963 75966 75968 75970 $FC 0.0
 IMPROPER 75939 75928 75931 75933 $FC 120.0
 DIHEDRAL 76107 76110 76112 76114 $FC 0.0
 DIHEDRAL 76114 76117 76119 76121 $FC 0.0
 DIHEDRAL 76121 76124 76126 76128 $FC 0.0
 IMPROPER 76083 76072 76075 76077 $FC 120.0
 IMPROPER 76065 76038 76042 76046 $FC  60.0
 IMPROPER 76038 76042 76046 76054 $FC -60.0
 IMPROPER 76042 76046 76054 76061 $FC  60.0
 IMPROPER 76046 76054 76061 76065 $FC -60.0
 IMPROPER 76054 76061 76065 76038 $FC  60.0
 IMPROPER 76061 76065 76038 76042 $FC -60.0
 IMPROPER 76065 76070 76067 76071 $FC 180.0
 DIHEDRAL 76237 76240 76242 76244 $FC 0.0
 IMPROPER 76213 76202 76205 76207 $FC 120.0
 DIHEDRAL 76371 76374 76376 76378 $FC 0.0
 IMPROPER 76347 76336 76339 76341 $FC 120.0
 DIHEDRAL 76505 76508 76510 76512 $FC 0.0
 IMPROPER 76481 76470 76473 76475 $FC 120.0
 DIHEDRAL 76630 76633 76635 76637 $FC 0.0
 IMPROPER 76606 76595 76598 76600 $FC 120.0
 DIHEDRAL 76764 76767 76769 76771 $FC 0.0
 IMPROPER 76740 76729 76732 76734 $FC 120.0
 DIHEDRAL 76898 76901 76903 76905 $FC 0.0
 IMPROPER 76874 76863 76866 76868 $FC 120.0
 DIHEDRAL 77032 77035 77037 77039 $FC 0.0
 IMPROPER 77008 76997 77000 77002 $FC 120.0
 DIHEDRAL 77157 77160 77162 77164 $FC 0.0
 IMPROPER 77133 77122 77125 77127 $FC 120.0
 DIHEDRAL 77291 77294 77296 77298 $FC 0.0
 IMPROPER 77267 77256 77259 77261 $FC 120.0
 DIHEDRAL 77416 77419 77421 77423 $FC 0.0
 IMPROPER 77392 77381 77384 77386 $FC 120.0
 DIHEDRAL 77550 77553 77555 77557 $FC 0.0
 IMPROPER 77526 77515 77518 77520 $FC 120.0
 DIHEDRAL 77684 77687 77689 77691 $FC 0.0
 IMPROPER 77660 77649 77652 77654 $FC 120.0
 DIHEDRAL 77818 77821 77823 77825 $FC 0.0
 IMPROPER 77794 77783 77786 77788 $FC 120.0
 DIHEDRAL 77962 77965 77967 77969 $FC 0.0
 DIHEDRAL 77969 77972 77974 77976 $FC 0.0
 DIHEDRAL 77976 77979 77981 77983 $FC 0.0
 IMPROPER 77938 77927 77930 77932 $FC 120.0
 IMPROPER 77920 77893 77897 77901 $FC  60.0
 IMPROPER 77893 77897 77901 77909 $FC -60.0
 IMPROPER 77897 77901 77909 77916 $FC  60.0
 IMPROPER 77901 77909 77916 77920 $FC -60.0
 IMPROPER 77909 77916 77920 77893 $FC  60.0
 IMPROPER 77916 77920 77893 77897 $FC -60.0
 IMPROPER 77920 77925 77922 77926 $FC 180.0
 DIHEDRAL 78092 78095 78097 78099 $FC 0.0
 IMPROPER 78068 78057 78060 78062 $FC 120.0
 DIHEDRAL 78226 78229 78231 78233 $FC 0.0
 IMPROPER 78202 78191 78194 78196 $FC 120.0
 DIHEDRAL 78370 78373 78375 78377 $FC 0.0
 DIHEDRAL 78377 78380 78382 78384 $FC 0.0
 DIHEDRAL 78384 78387 78389 78391 $FC 0.0
 IMPROPER 78346 78335 78338 78340 $FC 120.0
 IMPROPER 78328 78301 78305 78309 $FC  60.0
 IMPROPER 78301 78305 78309 78317 $FC -60.0
 IMPROPER 78305 78309 78317 78324 $FC  60.0
 IMPROPER 78309 78317 78324 78328 $FC -60.0
 IMPROPER 78317 78324 78328 78301 $FC  60.0
 IMPROPER 78324 78328 78301 78305 $FC -60.0
 IMPROPER 78328 78333 78330 78334 $FC 180.0
 DIHEDRAL 78500 78503 78505 78507 $FC 0.0
 IMPROPER 78476 78465 78468 78470 $FC 120.0
 DIHEDRAL 78627 78630 78632 78634 $FC 0.0
 IMPROPER 78603 78592 78595 78597 $FC 120.0
 DIHEDRAL 78754 78757 78759 78761 $FC 0.0
 IMPROPER 78730 78719 78722 78724 $FC 120.0
 DIHEDRAL 78879 78882 78884 78886 $FC 0.0
 IMPROPER 78855 78844 78847 78849 $FC 120.0
 DIHEDRAL 79013 79016 79018 79020 $FC 0.0
 IMPROPER 78989 78978 78981 78983 $FC 120.0
 DIHEDRAL 79147 79150 79152 79154 $FC 0.0
 IMPROPER 79123 79112 79115 79117 $FC 120.0
 DIHEDRAL 79281 79284 79286 79288 $FC 0.0
 IMPROPER 79257 79246 79249 79251 $FC 120.0
 DIHEDRAL 79415 79418 79420 79422 $FC 0.0
 IMPROPER 79391 79380 79383 79385 $FC 120.0
 DIHEDRAL 79540 79543 79545 79547 $FC 0.0
 IMPROPER 79516 79505 79508 79510 $FC 120.0
 DIHEDRAL 79667 79670 79672 79674 $FC 0.0
 IMPROPER 79643 79632 79635 79637 $FC 120.0
 DIHEDRAL 79801 79804 79806 79808 $FC 0.0
 IMPROPER 79777 79766 79769 79771 $FC 120.0
 DIHEDRAL 79935 79938 79940 79942 $FC 0.0
 IMPROPER 79911 79900 79903 79905 $FC 120.0
 DIHEDRAL 80062 80065 80067 80069 $FC 0.0
 IMPROPER 80038 80027 80030 80032 $FC 120.0
 DIHEDRAL 80196 80199 80201 80203 $FC 0.0
 IMPROPER 80172 80161 80164 80166 $FC 120.0
 DIHEDRAL 80321 80324 80326 80328 $FC 0.0
 IMPROPER 80297 80286 80289 80291 $FC 120.0
 DIHEDRAL 80455 80458 80460 80462 $FC 0.0
 IMPROPER 80431 80420 80423 80425 $FC 120.0
 DIHEDRAL 80589 80592 80594 80596 $FC 0.0
 IMPROPER 80565 80554 80557 80559 $FC 120.0
 DIHEDRAL 80723 80726 80728 80730 $FC 0.0
 IMPROPER 80699 80688 80691 80693 $FC 120.0
 DIHEDRAL 80848 80851 80853 80855 $FC 0.0
 IMPROPER 80824 80813 80816 80818 $FC 120.0
 DIHEDRAL 80982 80985 80987 80989 $FC 0.0
 IMPROPER 80958 80947 80950 80952 $FC 120.0
 DIHEDRAL 81107 81110 81112 81114 $FC 0.0
 IMPROPER 81083 81072 81075 81077 $FC 120.0
 DIHEDRAL 81241 81244 81246 81248 $FC 0.0
 IMPROPER 81217 81206 81209 81211 $FC 120.0
 DIHEDRAL 81368 81371 81373 81375 $FC 0.0
 IMPROPER 81344 81333 81336 81338 $FC 120.0
 DIHEDRAL 81502 81505 81507 81509 $FC 0.0
 IMPROPER 81478 81467 81470 81472 $FC 120.0
 DIHEDRAL 81636 81639 81641 81643 $FC 0.0
 IMPROPER 81612 81601 81604 81606 $FC 120.0
 DIHEDRAL 81770 81773 81775 81777 $FC 0.0
 IMPROPER 81746 81735 81738 81740 $FC 120.0
 DIHEDRAL 81895 81898 81900 81902 $FC 0.0
 IMPROPER 81871 81860 81863 81865 $FC 120.0
 DIHEDRAL 82029 82032 82034 82036 $FC 0.0
 IMPROPER 82005 81994 81997 81999 $FC 120.0
 DIHEDRAL 82154 82157 82159 82161 $FC 0.0
 IMPROPER 82130 82119 82122 82124 $FC 120.0
 DIHEDRAL 82279 82282 82284 82286 $FC 0.0
 IMPROPER 82255 82244 82247 82249 $FC 120.0
 DIHEDRAL 82406 82409 82411 82413 $FC 0.0
 IMPROPER 82382 82371 82374 82376 $FC 120.0
 DIHEDRAL 82540 82543 82545 82547 $FC 0.0
 IMPROPER 82516 82505 82508 82510 $FC 120.0
 DIHEDRAL 82674 82677 82679 82681 $FC 0.0
 IMPROPER 82650 82639 82642 82644 $FC 120.0
 DIHEDRAL 82799 82802 82804 82806 $FC 0.0
 IMPROPER 82775 82764 82767 82769 $FC 120.0
 DIHEDRAL 82924 82927 82929 82931 $FC 0.0
 IMPROPER 82900 82889 82892 82894 $FC 120.0
 DIHEDRAL 83051 83054 83056 83058 $FC 0.0
 IMPROPER 83027 83016 83019 83021 $FC 120.0
 DIHEDRAL 83178 83181 83183 83185 $FC 0.0
 IMPROPER 83154 83143 83146 83148 $FC 120.0
 DIHEDRAL 83312 83315 83317 83319 $FC 0.0
 IMPROPER 83288 83277 83280 83282 $FC 120.0
 DIHEDRAL 83437 83440 83442 83444 $FC 0.0
 IMPROPER 83413 83402 83405 83407 $FC 120.0
 DIHEDRAL 83571 83574 83576 83578 $FC 0.0
 IMPROPER 83547 83536 83539 83541 $FC 120.0
 DIHEDRAL 83705 83708 83710 83712 $FC 0.0
 IMPROPER 83681 83670 83673 83675 $FC 120.0
 DIHEDRAL 83830 83833 83835 83837 $FC 0.0
 IMPROPER 83806 83795 83798 83800 $FC 120.0
 DIHEDRAL 83964 83967 83969 83971 $FC 0.0
 IMPROPER 83940 83929 83932 83934 $FC 120.0
 DIHEDRAL 84098 84101 84103 84105 $FC 0.0
 IMPROPER 84074 84063 84066 84068 $FC 120.0
 DIHEDRAL 84223 84226 84228 84230 $FC 0.0
 IMPROPER 84199 84188 84191 84193 $FC 120.0
 DIHEDRAL 84348 84351 84353 84355 $FC 0.0
 IMPROPER 84324 84313 84316 84318 $FC 120.0
 DIHEDRAL 84475 84478 84480 84482 $FC 0.0
 IMPROPER 84451 84440 84443 84445 $FC 120.0
 DIHEDRAL 84609 84612 84614 84616 $FC 0.0
 IMPROPER 84585 84574 84577 84579 $FC 120.0
 DIHEDRAL 84743 84746 84748 84750 $FC 0.0
 IMPROPER 84719 84708 84711 84713 $FC 120.0
 DIHEDRAL 84877 84880 84882 84884 $FC 0.0
 IMPROPER 84853 84842 84845 84847 $FC 120.0
 DIHEDRAL 85004 85007 85009 85011 $FC 0.0
 IMPROPER 84980 84969 84972 84974 $FC 120.0
 DIHEDRAL 85138 85141 85143 85145 $FC 0.0
 IMPROPER 85114 85103 85106 85108 $FC 120.0
 DIHEDRAL 85265 85268 85270 85272 $FC 0.0
 IMPROPER 85241 85230 85233 85235 $FC 120.0
 DIHEDRAL 85409 85412 85414 85416 $FC 0.0
 DIHEDRAL 85416 85419 85421 85423 $FC 0.0
 DIHEDRAL 85423 85426 85428 85430 $FC 0.0
 IMPROPER 85385 85374 85377 85379 $FC 120.0
 IMPROPER 85367 85340 85344 85348 $FC  60.0
 IMPROPER 85340 85344 85348 85356 $FC -60.0
 IMPROPER 85344 85348 85356 85363 $FC  60.0
 IMPROPER 85348 85356 85363 85367 $FC -60.0
 IMPROPER 85356 85363 85367 85340 $FC  60.0
 IMPROPER 85363 85367 85340 85344 $FC -60.0
 IMPROPER 85367 85372 85369 85373 $FC 180.0
 DIHEDRAL 85539 85542 85544 85546 $FC 0.0
 IMPROPER 85515 85504 85507 85509 $FC 120.0
 DIHEDRAL 85673 85676 85678 85680 $FC 0.0
 IMPROPER 85649 85638 85641 85643 $FC 120.0
 DIHEDRAL 85798 85801 85803 85805 $FC 0.0
 IMPROPER 85774 85763 85766 85768 $FC 120.0
 DIHEDRAL 85923 85926 85928 85930 $FC 0.0
 IMPROPER 85899 85888 85891 85893 $FC 120.0
 DIHEDRAL 86057 86060 86062 86064 $FC 0.0
 IMPROPER 86033 86022 86025 86027 $FC 120.0
 DIHEDRAL 86201 86204 86206 86208 $FC 0.0
 DIHEDRAL 86208 86211 86213 86215 $FC 0.0
 DIHEDRAL 86215 86218 86220 86222 $FC 0.0
 IMPROPER 86177 86166 86169 86171 $FC 120.0
 IMPROPER 86159 86132 86136 86140 $FC  60.0
 IMPROPER 86132 86136 86140 86148 $FC -60.0
 IMPROPER 86136 86140 86148 86155 $FC  60.0
 IMPROPER 86140 86148 86155 86159 $FC -60.0
 IMPROPER 86148 86155 86159 86132 $FC  60.0
 IMPROPER 86155 86159 86132 86136 $FC -60.0
 IMPROPER 86159 86164 86161 86165 $FC 180.0
 DIHEDRAL 86324 86327 86329 86331 $FC 0.0
 IMPROPER 86300 86289 86292 86294 $FC 120.0
 DIHEDRAL 86449 86452 86454 86456 $FC 0.0
 IMPROPER 86425 86414 86417 86419 $FC 120.0
 DIHEDRAL 86583 86586 86588 86590 $FC 0.0
 IMPROPER 86559 86548 86551 86553 $FC 120.0
 DIHEDRAL 86727 86730 86732 86734 $FC 0.0
 DIHEDRAL 86734 86737 86739 86741 $FC 0.0
 DIHEDRAL 86741 86744 86746 86748 $FC 0.0
 IMPROPER 86703 86692 86695 86697 $FC 120.0
 IMPROPER 86685 86658 86662 86666 $FC  60.0
 IMPROPER 86658 86662 86666 86674 $FC -60.0
 IMPROPER 86662 86666 86674 86681 $FC  60.0
 IMPROPER 86666 86674 86681 86685 $FC -60.0
 IMPROPER 86674 86681 86685 86658 $FC  60.0
 IMPROPER 86681 86685 86658 86662 $FC -60.0
 IMPROPER 86685 86690 86687 86691 $FC 180.0
 DIHEDRAL 86848 86851 86853 86855 $FC 0.0
 IMPROPER 86824 86813 86816 86818 $FC 120.0
 DIHEDRAL 86982 86985 86987 86989 $FC 0.0
 IMPROPER 86958 86947 86950 86952 $FC 120.0
 DIHEDRAL 87116 87119 87121 87123 $FC 0.0
 IMPROPER 87092 87081 87084 87086 $FC 120.0
 DIHEDRAL 87250 87253 87255 87257 $FC 0.0
 IMPROPER 87226 87215 87218 87220 $FC 120.0
 DIHEDRAL 87377 87380 87382 87384 $FC 0.0
 IMPROPER 87353 87342 87345 87347 $FC 120.0
 DIHEDRAL 87504 87507 87509 87511 $FC 0.0
 IMPROPER 87480 87469 87472 87474 $FC 120.0
 DIHEDRAL 87631 87634 87636 87638 $FC 0.0
 IMPROPER 87607 87596 87599 87601 $FC 120.0
 DIHEDRAL 87765 87768 87770 87772 $FC 0.0
 IMPROPER 87741 87730 87733 87735 $FC 120.0
 DIHEDRAL 87892 87895 87897 87899 $FC 0.0
 IMPROPER 87868 87857 87860 87862 $FC 120.0
 DIHEDRAL 88036 88039 88041 88043 $FC 0.0
 DIHEDRAL 88043 88046 88048 88050 $FC 0.0
 DIHEDRAL 88050 88053 88055 88057 $FC 0.0
 IMPROPER 88012 88001 88004 88006 $FC 120.0
 IMPROPER 87994 87967 87971 87975 $FC  60.0
 IMPROPER 87967 87971 87975 87983 $FC -60.0
 IMPROPER 87971 87975 87983 87990 $FC  60.0
 IMPROPER 87975 87983 87990 87994 $FC -60.0
 IMPROPER 87983 87990 87994 87967 $FC  60.0
 IMPROPER 87990 87994 87967 87971 $FC -60.0
 IMPROPER 87994 87999 87996 88000 $FC 180.0
 DIHEDRAL 88157 88160 88162 88164 $FC 0.0
 IMPROPER 88133 88122 88125 88127 $FC 120.0
 DIHEDRAL 88282 88285 88287 88289 $FC 0.0
 IMPROPER 88258 88247 88250 88252 $FC 120.0
 DIHEDRAL 88416 88419 88421 88423 $FC 0.0
 IMPROPER 88392 88381 88384 88386 $FC 120.0
 DIHEDRAL 88550 88553 88555 88557 $FC 0.0
 IMPROPER 88526 88515 88518 88520 $FC 120.0
 DIHEDRAL 88675 88678 88680 88682 $FC 0.0
 IMPROPER 88651 88640 88643 88645 $FC 120.0
 DIHEDRAL 88802 88805 88807 88809 $FC 0.0
 IMPROPER 88778 88767 88770 88772 $FC 120.0
 DIHEDRAL 88946 88949 88951 88953 $FC 0.0
 DIHEDRAL 88953 88956 88958 88960 $FC 0.0
 DIHEDRAL 88960 88963 88965 88967 $FC 0.0
 IMPROPER 88922 88911 88914 88916 $FC 120.0
 IMPROPER 88904 88877 88881 88885 $FC  60.0
 IMPROPER 88877 88881 88885 88893 $FC -60.0
 IMPROPER 88881 88885 88893 88900 $FC  60.0
 IMPROPER 88885 88893 88900 88904 $FC -60.0
 IMPROPER 88893 88900 88904 88877 $FC  60.0
 IMPROPER 88900 88904 88877 88881 $FC -60.0
 IMPROPER 88904 88909 88906 88910 $FC 180.0
 DIHEDRAL 89076 89079 89081 89083 $FC 0.0
 IMPROPER 89052 89041 89044 89046 $FC 120.0
 DIHEDRAL 89201 89204 89206 89208 $FC 0.0
 IMPROPER 89177 89166 89169 89171 $FC 120.0
 DIHEDRAL 89335 89338 89340 89342 $FC 0.0
 IMPROPER 89311 89300 89303 89305 $FC 120.0
 DIHEDRAL 89462 89465 89467 89469 $FC 0.0
 IMPROPER 89438 89427 89430 89432 $FC 120.0
 DIHEDRAL 89596 89599 89601 89603 $FC 0.0
 IMPROPER 89572 89561 89564 89566 $FC 120.0
 DIHEDRAL 89730 89733 89735 89737 $FC 0.0
 IMPROPER 89706 89695 89698 89700 $FC 120.0
 DIHEDRAL 89855 89858 89860 89862 $FC 0.0
 IMPROPER 89831 89820 89823 89825 $FC 120.0
 DIHEDRAL 89989 89992 89994 89996 $FC 0.0
 IMPROPER 89965 89954 89957 89959 $FC 120.0
 DIHEDRAL 90123 90126 90128 90130 $FC 0.0
 IMPROPER 90099 90088 90091 90093 $FC 120.0
 DIHEDRAL 90257 90260 90262 90264 $FC 0.0
 IMPROPER 90233 90222 90225 90227 $FC 120.0
 DIHEDRAL 90401 90404 90406 90408 $FC 0.0
 DIHEDRAL 90408 90411 90413 90415 $FC 0.0
 DIHEDRAL 90415 90418 90420 90422 $FC 0.0
 IMPROPER 90377 90366 90369 90371 $FC 120.0
 IMPROPER 90359 90332 90336 90340 $FC  60.0
 IMPROPER 90332 90336 90340 90348 $FC -60.0
 IMPROPER 90336 90340 90348 90355 $FC  60.0
 IMPROPER 90340 90348 90355 90359 $FC -60.0
 IMPROPER 90348 90355 90359 90332 $FC  60.0
 IMPROPER 90355 90359 90332 90336 $FC -60.0
 IMPROPER 90359 90364 90361 90365 $FC 180.0
 DIHEDRAL 90531 90534 90536 90538 $FC 0.0
 IMPROPER 90507 90496 90499 90501 $FC 120.0
 DIHEDRAL 90665 90668 90670 90672 $FC 0.0
 IMPROPER 90641 90630 90633 90635 $FC 120.0
 DIHEDRAL 90790 90793 90795 90797 $FC 0.0
 IMPROPER 90766 90755 90758 90760 $FC 120.0
 DIHEDRAL 90924 90927 90929 90931 $FC 0.0
 IMPROPER 90900 90889 90892 90894 $FC 120.0
 DIHEDRAL 91058 91061 91063 91065 $FC 0.0
 IMPROPER 91034 91023 91026 91028 $FC 120.0
 DIHEDRAL 91192 91195 91197 91199 $FC 0.0
 IMPROPER 91168 91157 91160 91162 $FC 120.0
 DIHEDRAL 91326 91329 91331 91333 $FC 0.0
 IMPROPER 91302 91291 91294 91296 $FC 120.0
 DIHEDRAL 91460 91463 91465 91467 $FC 0.0
 IMPROPER 91436 91425 91428 91430 $FC 120.0
 DIHEDRAL 91585 91588 91590 91592 $FC 0.0
 IMPROPER 91561 91550 91553 91555 $FC 120.0
 DIHEDRAL 91719 91722 91724 91726 $FC 0.0
 IMPROPER 91695 91684 91687 91689 $FC 120.0
 DIHEDRAL 91844 91847 91849 91851 $FC 0.0
 IMPROPER 91820 91809 91812 91814 $FC 120.0
 DIHEDRAL 91978 91981 91983 91985 $FC 0.0
 IMPROPER 91954 91943 91946 91948 $FC 120.0
 DIHEDRAL 92112 92115 92117 92119 $FC 0.0
 IMPROPER 92088 92077 92080 92082 $FC 120.0
 DIHEDRAL 92239 92242 92244 92246 $FC 0.0
 IMPROPER 92215 92204 92207 92209 $FC 120.0
 DIHEDRAL 92373 92376 92378 92380 $FC 0.0
 IMPROPER 92349 92338 92341 92343 $FC 120.0
 DIHEDRAL 92498 92501 92503 92505 $FC 0.0
 IMPROPER 92474 92463 92466 92468 $FC 120.0
 DIHEDRAL 92642 92645 92647 92649 $FC 0.0
 DIHEDRAL 92649 92652 92654 92656 $FC 0.0
 DIHEDRAL 92656 92659 92661 92663 $FC 0.0
 IMPROPER 92618 92607 92610 92612 $FC 120.0
 IMPROPER 92600 92573 92577 92581 $FC  60.0
 IMPROPER 92573 92577 92581 92589 $FC -60.0
 IMPROPER 92577 92581 92589 92596 $FC  60.0
 IMPROPER 92581 92589 92596 92600 $FC -60.0
 IMPROPER 92589 92596 92600 92573 $FC  60.0
 IMPROPER 92596 92600 92573 92577 $FC -60.0
 IMPROPER 92600 92605 92602 92606 $FC 180.0
 DIHEDRAL 92772 92775 92777 92779 $FC 0.0
 IMPROPER 92748 92737 92740 92742 $FC 120.0
 DIHEDRAL 92897 92900 92902 92904 $FC 0.0
 IMPROPER 92873 92862 92865 92867 $FC 120.0
 DIHEDRAL 93022 93025 93027 93029 $FC 0.0
 IMPROPER 92998 92987 92990 92992 $FC 120.0
 DIHEDRAL 93149 93152 93154 93156 $FC 0.0
 IMPROPER 93125 93114 93117 93119 $FC 120.0
 DIHEDRAL 93276 93279 93281 93283 $FC 0.0
 IMPROPER 93252 93241 93244 93246 $FC 120.0
 DIHEDRAL 93410 93413 93415 93417 $FC 0.0
 IMPROPER 93386 93375 93378 93380 $FC 120.0
 DIHEDRAL 93544 93547 93549 93551 $FC 0.0
 IMPROPER 93520 93509 93512 93514 $FC 120.0
 DIHEDRAL 93678 93681 93683 93685 $FC 0.0
 IMPROPER 93654 93643 93646 93648 $FC 120.0
 DIHEDRAL 93805 93808 93810 93812 $FC 0.0
 IMPROPER 93781 93770 93773 93775 $FC 120.0
 DIHEDRAL 93939 93942 93944 93946 $FC 0.0
 IMPROPER 93915 93904 93907 93909 $FC 120.0
 DIHEDRAL 94073 94076 94078 94080 $FC 0.0
 IMPROPER 94049 94038 94041 94043 $FC 120.0
 DIHEDRAL 94200 94203 94205 94207 $FC 0.0
 IMPROPER 94176 94165 94168 94170 $FC 120.0
 DIHEDRAL 94325 94328 94330 94332 $FC 0.0
 IMPROPER 94301 94290 94293 94295 $FC 120.0
 DIHEDRAL 94459 94462 94464 94466 $FC 0.0
 IMPROPER 94435 94424 94427 94429 $FC 120.0
 DIHEDRAL 94586 94589 94591 94593 $FC 0.0
 IMPROPER 94562 94551 94554 94556 $FC 120.0
 DIHEDRAL 94711 94714 94716 94718 $FC 0.0
 IMPROPER 94687 94676 94679 94681 $FC 120.0
 DIHEDRAL 94838 94841 94843 94845 $FC 0.0
 IMPROPER 94814 94803 94806 94808 $FC 120.0
 DIHEDRAL 94982 94985 94987 94989 $FC 0.0
 DIHEDRAL 94989 94992 94994 94996 $FC 0.0
 DIHEDRAL 94996 94999 95001 95003 $FC 0.0
 IMPROPER 94958 94947 94950 94952 $FC 120.0
 IMPROPER 94940 94913 94917 94921 $FC  60.0
 IMPROPER 94913 94917 94921 94929 $FC -60.0
 IMPROPER 94917 94921 94929 94936 $FC  60.0
 IMPROPER 94921 94929 94936 94940 $FC -60.0
 IMPROPER 94929 94936 94940 94913 $FC  60.0
 IMPROPER 94936 94940 94913 94917 $FC -60.0
 IMPROPER 94940 94945 94942 94946 $FC 180.0
 DIHEDRAL 95112 95115 95117 95119 $FC 0.0
 IMPROPER 95088 95077 95080 95082 $FC 120.0
 DIHEDRAL 95246 95249 95251 95253 $FC 0.0
 IMPROPER 95222 95211 95214 95216 $FC 120.0
 DIHEDRAL 95380 95383 95385 95387 $FC 0.0
 IMPROPER 95356 95345 95348 95350 $FC 120.0
 DIHEDRAL 95514 95517 95519 95521 $FC 0.0
 IMPROPER 95490 95479 95482 95484 $FC 120.0
 DIHEDRAL 95648 95651 95653 95655 $FC 0.0
 IMPROPER 95624 95613 95616 95618 $FC 120.0
 DIHEDRAL 95775 95778 95780 95782 $FC 0.0
 IMPROPER 95751 95740 95743 95745 $FC 120.0
 DIHEDRAL 95909 95912 95914 95916 $FC 0.0
 IMPROPER 95885 95874 95877 95879 $FC 120.0
 DIHEDRAL 96034 96037 96039 96041 $FC 0.0
 IMPROPER 96010 95999 96002 96004 $FC 120.0
 DIHEDRAL 96168 96171 96173 96175 $FC 0.0
 IMPROPER 96144 96133 96136 96138 $FC 120.0
 DIHEDRAL 96302 96305 96307 96309 $FC 0.0
 IMPROPER 96278 96267 96270 96272 $FC 120.0
 DIHEDRAL 96427 96430 96432 96434 $FC 0.0
 IMPROPER 96403 96392 96395 96397 $FC 120.0
 DIHEDRAL 96561 96564 96566 96568 $FC 0.0
 IMPROPER 96537 96526 96529 96531 $FC 120.0
 DIHEDRAL 96688 96691 96693 96695 $FC 0.0
 IMPROPER 96664 96653 96656 96658 $FC 120.0
 DIHEDRAL 96822 96825 96827 96829 $FC 0.0
 IMPROPER 96798 96787 96790 96792 $FC 120.0
 DIHEDRAL 96947 96950 96952 96954 $FC 0.0
 IMPROPER 96923 96912 96915 96917 $FC 120.0
 DIHEDRAL 97091 97094 97096 97098 $FC 0.0
 DIHEDRAL 97098 97101 97103 97105 $FC 0.0
 DIHEDRAL 97105 97108 97110 97112 $FC 0.0
 IMPROPER 97067 97056 97059 97061 $FC 120.0
 IMPROPER 97049 97022 97026 97030 $FC  60.0
 IMPROPER 97022 97026 97030 97038 $FC -60.0
 IMPROPER 97026 97030 97038 97045 $FC  60.0
 IMPROPER 97030 97038 97045 97049 $FC -60.0
 IMPROPER 97038 97045 97049 97022 $FC  60.0
 IMPROPER 97045 97049 97022 97026 $FC -60.0
 IMPROPER 97049 97054 97051 97055 $FC 180.0
 DIHEDRAL 97214 97217 97219 97221 $FC 0.0
 IMPROPER 97190 97179 97182 97184 $FC 120.0
 DIHEDRAL 97341 97344 97346 97348 $FC 0.0
 IMPROPER 97317 97306 97309 97311 $FC 120.0
 DIHEDRAL 97475 97478 97480 97482 $FC 0.0
 IMPROPER 97451 97440 97443 97445 $FC 120.0
 DIHEDRAL 97609 97612 97614 97616 $FC 0.0
 IMPROPER 97585 97574 97577 97579 $FC 120.0
 DIHEDRAL 97743 97746 97748 97750 $FC 0.0
 IMPROPER 97719 97708 97711 97713 $FC 120.0
 DIHEDRAL 97877 97880 97882 97884 $FC 0.0
 IMPROPER 97853 97842 97845 97847 $FC 120.0
 DIHEDRAL 98011 98014 98016 98018 $FC 0.0
 IMPROPER 97987 97976 97979 97981 $FC 120.0
 DIHEDRAL 98145 98148 98150 98152 $FC 0.0
 IMPROPER 98121 98110 98113 98115 $FC 120.0
 DIHEDRAL 98272 98275 98277 98279 $FC 0.0
 IMPROPER 98248 98237 98240 98242 $FC 120.0
 DIHEDRAL 98406 98409 98411 98413 $FC 0.0
 IMPROPER 98382 98371 98374 98376 $FC 120.0
 DIHEDRAL 98531 98534 98536 98538 $FC 0.0
 IMPROPER 98507 98496 98499 98501 $FC 120.0
 DIHEDRAL 98665 98668 98670 98672 $FC 0.0
 IMPROPER 98641 98630 98633 98635 $FC 120.0
 DIHEDRAL 98790 98793 98795 98797 $FC 0.0
 IMPROPER 98766 98755 98758 98760 $FC 120.0
 DIHEDRAL 98924 98927 98929 98931 $FC 0.0
 IMPROPER 98900 98889 98892 98894 $FC 120.0
 DIHEDRAL 99049 99052 99054 99056 $FC 0.0
 IMPROPER 99025 99014 99017 99019 $FC 120.0
 DIHEDRAL 99183 99186 99188 99190 $FC 0.0
 IMPROPER 99159 99148 99151 99153 $FC 120.0
 DIHEDRAL 99308 99311 99313 99315 $FC 0.0
 IMPROPER 99284 99273 99276 99278 $FC 120.0
 DIHEDRAL 99435 99438 99440 99442 $FC 0.0
 IMPROPER 99411 99400 99403 99405 $FC 120.0
 DIHEDRAL 99569 99572 99574 99576 $FC 0.0
 IMPROPER 99545 99534 99537 99539 $FC 120.0
 DIHEDRAL 99696 99699 99701 99703 $FC 0.0
 IMPROPER 99672 99661 99664 99666 $FC 120.0
 DIHEDRAL 99823 99826 99828 99830 $FC 0.0
 IMPROPER 99799 99788 99791 99793 $FC 120.0
 DIHEDRAL 99957 99960 99962 99964 $FC 0.0
 IMPROPER 99933 99922 99925 99927 $FC 120.0
 DIHEDRAL 100084 100087 100089 100091 $FC 0.0
 IMPROPER 100060 100049 100052 100054 $FC 120.0
 DIHEDRAL 100218 100221 100223 100225 $FC 0.0
 IMPROPER 100194 100183 100186 100188 $FC 120.0
 DIHEDRAL 100343 100346 100348 100350 $FC 0.0
 IMPROPER 100319 100308 100311 100313 $FC 120.0
 DIHEDRAL 100468 100471 100473 100475 $FC 0.0
 IMPROPER 100444 100433 100436 100438 $FC 120.0
 DIHEDRAL 100602 100605 100607 100609 $FC 0.0
 IMPROPER 100578 100567 100570 100572 $FC 120.0
 DIHEDRAL 100736 100739 100741 100743 $FC 0.0
 IMPROPER 100712 100701 100704 100706 $FC 120.0
 DIHEDRAL 100870 100873 100875 100877 $FC 0.0
 IMPROPER 100846 100835 100838 100840 $FC 120.0
 DIHEDRAL 100995 100998 101000 101002 $FC 0.0
 IMPROPER 100971 100960 100963 100965 $FC 120.0
 DIHEDRAL 101129 101132 101134 101136 $FC 0.0
 IMPROPER 101105 101094 101097 101099 $FC 120.0
 DIHEDRAL 101263 101266 101268 101270 $FC 0.0
 IMPROPER 101239 101228 101231 101233 $FC 120.0
 DIHEDRAL 101397 101400 101402 101404 $FC 0.0
 IMPROPER 101373 101362 101365 101367 $FC 120.0
 DIHEDRAL 101524 101527 101529 101531 $FC 0.0
 IMPROPER 101500 101489 101492 101494 $FC 120.0
 DIHEDRAL 101651 101654 101656 101658 $FC 0.0
 IMPROPER 101627 101616 101619 101621 $FC 120.0
 DIHEDRAL 101776 101779 101781 101783 $FC 0.0
 IMPROPER 101752 101741 101744 101746 $FC 120.0
 DIHEDRAL 101901 101904 101906 101908 $FC 0.0
 IMPROPER 101877 101866 101869 101871 $FC 120.0
 DIHEDRAL 102026 102029 102031 102033 $FC 0.0
 IMPROPER 102002 101991 101994 101996 $FC 120.0
 DIHEDRAL 102151 102154 102156 102158 $FC 0.0
 IMPROPER 102127 102116 102119 102121 $FC 120.0
 DIHEDRAL 102285 102288 102290 102292 $FC 0.0
 IMPROPER 102261 102250 102253 102255 $FC 120.0
 DIHEDRAL 102429 102432 102434 102436 $FC 0.0
 DIHEDRAL 102436 102439 102441 102443 $FC 0.0
 DIHEDRAL 102443 102446 102448 102450 $FC 0.0
 IMPROPER 102405 102394 102397 102399 $FC 120.0
 IMPROPER 102387 102360 102364 102368 $FC  60.0
 IMPROPER 102360 102364 102368 102376 $FC -60.0
 IMPROPER 102364 102368 102376 102383 $FC  60.0
 IMPROPER 102368 102376 102383 102387 $FC -60.0
 IMPROPER 102376 102383 102387 102360 $FC  60.0
 IMPROPER 102383 102387 102360 102364 $FC -60.0
 IMPROPER 102387 102392 102389 102393 $FC 180.0
