# Supplementary material for: Examining the Effect of Charged Lipids on Mitochondrial Outer Membrane Dynamics Using Atomistic Simulations
Source: Biomolecules. 2022 Jan 22;12(2):183. doi: 10.3390/biom12020183 (PMC8961577; doi:10.3390/biom12020183)
Supplement: Supplementary file 1 [file biomolecules-12-00183-s001.zip › Supplementary Materials/simulated_systems/simulated_systems/Mito3/restraints/pops_head_upper.ref]

REMARK  GENERATED BY CHARMM-GUI (HTTP://WWW.CHARMM-GUI.ORG) VERSION ON JUN, 09. 2015. 
REMARK  INPUT GENERATION                                                              
REMARK   DATE:     6/ 9/15     15:58: 1      CREATED BY USER: charmm-gui              
ATOM      1  N   POPC    1      -2.341  -1.699  20.169  1.00  0.00      MEMB
ATOM      2  C12 POPC    1      -2.304  -2.164  18.732  1.00  0.00      MEMB
ATOM      3 H12A POPC    1      -1.263  -2.189  18.433  1.00  0.00      MEMB
ATOM      4 H12B POPC    1      -2.804  -1.412  18.120  1.00  0.00      MEMB
ATOM      5  C13 POPC    1      -1.401  -2.485  21.021  1.00  0.00      MEMB
ATOM      6 H13A POPC    1      -1.355  -2.029  22.003  1.00  0.00      MEMB
ATOM      7 H13B POPC    1      -1.783  -3.482  21.220  1.00  0.00      MEMB
ATOM      8 H13C POPC    1      -0.426  -2.497  20.556  1.00  0.00      MEMB
ATOM      9  C14 POPC    1      -1.972  -0.250  20.122  1.00  0.00      MEMB
ATOM     10 H14A POPC    1      -1.938   0.140  21.115  1.00  0.00      MEMB
ATOM     11 H14B POPC    1      -1.007  -0.074  19.651  1.00  0.00      MEMB
ATOM     12 H14C POPC    1      -2.674   0.339  19.520  1.00  0.00      MEMB
ATOM     13  C15 POPC    1      -3.701  -1.855  20.771  1.00  0.00      MEMB
ATOM     14 H15A POPC    1      -4.453  -1.218  20.308  1.00  0.00      MEMB
ATOM     15 H15B POPC    1      -3.689  -1.631  21.823  1.00  0.00      MEMB
ATOM     16 H15C POPC    1      -4.022  -2.897  20.642  1.00  0.00      MEMB
ATOM     17  C11 POPC    1      -2.826  -3.561  18.327  1.00  0.00      MEMB
ATOM     18 H11A POPC    1      -2.113  -4.247  18.806  1.00  0.00      MEMB
ATOM     19 H11B POPC    1      -2.744  -3.653  17.207  1.00  0.00      MEMB
ATOM     20  P   POPC    1      -5.379  -3.450  17.965  1.00  0.00      MEMB
ATOM     21  O13 POPC    1      -6.489  -3.310  18.932  1.00  0.00      MEMB
ATOM     22  O14 POPC    1      -5.546  -4.304  16.777  1.00  0.00      MEMB
ATOM     23  O12 POPC    1      -4.117  -3.905  18.809  1.00  0.00      MEMB
ATOM     24  O11 POPC    1      -4.865  -2.038  17.514  1.00  0.00      MEMB
ATOM     25  C1  POPC    1      -5.603  -0.861  17.810  1.00  0.00      MEMB
ATOM     26  HA  POPC    1      -5.174  -0.307  18.666  1.00  0.00      MEMB
ATOM     27  HB  POPC    1      -6.662  -1.073  18.081  1.00  0.00      MEMB
ATOM     28  C2  POPC    1      -5.581   0.067  16.589  1.00  0.00      MEMB
ATOM     29  HS  POPC    1      -6.250   0.916  16.841  1.00  0.00      MEMB
ATOM     30  O21 POPC    1      -6.020  -0.662  15.427  1.00  0.00      MEMB
ATOM     31  C21 POPC    1      -7.340  -0.773  15.321  1.00  0.00      MEMB
ATOM     32  O22 POPC    1      -8.175  -0.084  15.818  1.00  0.00      MEMB
ATOM     33  C22 POPC    1      -7.790  -1.797  14.358  1.00  0.00      MEMB
ATOM     34  H2R POPC    1      -8.723  -2.265  14.765  1.00  0.00      MEMB
ATOM     35  H2S POPC    1      -6.989  -2.535  14.226  1.00  0.00      MEMB
ATOM     36  C3  POPC    1      -4.160   0.658  16.338  1.00  0.00      MEMB
ATOM     37  HX  POPC    1      -3.851   1.193  17.265  1.00  0.00      MEMB
ATOM     38  HY  POPC    1      -4.263   1.360  15.476  1.00  0.00      MEMB
ATOM     39  O31 POPC    1      -3.228  -0.395  16.051  1.00  0.00      MEMB
ATOM     40  C31 POPC    1      -2.115  -0.102  15.405  1.00  0.00      MEMB
ATOM     41  O32 POPC    1      -1.683   1.019  15.214  1.00  0.00      MEMB
ATOM     42  C32 POPC    1      -1.636  -1.401  14.779  1.00  0.00      MEMB
ATOM     43  H2X POPC    1      -2.226  -2.254  15.192  1.00  0.00      MEMB
ATOM     44  H2Y POPC    1      -0.562  -1.564  14.975  1.00  0.00      MEMB
ATOM     45  C23 POPC    1      -8.180  -1.094  13.076  1.00  0.00      MEMB
ATOM     46  H3R POPC    1      -7.330  -0.602  12.579  1.00  0.00      MEMB
ATOM     47  H3S POPC    1      -8.997  -0.342  13.225  1.00  0.00      MEMB
ATOM     48  C24 POPC    1      -8.594  -2.109  12.101  1.00  0.00      MEMB
ATOM     49  H4R POPC    1      -8.954  -1.474  11.237  1.00  0.00      MEMB
ATOM     50  H4S POPC    1      -9.423  -2.733  12.555  1.00  0.00      MEMB
ATOM     51  C25 POPC    1      -7.559  -3.102  11.577  1.00  0.00      MEMB
ATOM     52  H5R POPC    1      -7.162  -3.681  12.411  1.00  0.00      MEMB
ATOM     53  H5S POPC    1      -6.830  -2.568  10.947  1.00  0.00      MEMB
ATOM     54  C26 POPC    1      -8.029  -4.179  10.672  1.00  0.00      MEMB
ATOM     55  H6R POPC    1      -8.506  -3.488   9.956  1.00  0.00      MEMB
ATOM     56  H6S POPC    1      -8.743  -4.918  11.155  1.00  0.00      MEMB
ATOM     57  C27 POPC    1      -7.083  -4.795   9.622  1.00  0.00      MEMB
ATOM     58  H7R POPC    1      -7.349  -5.857   9.393  1.00  0.00      MEMB
ATOM     59  H7S POPC    1      -6.138  -4.771  10.169  1.00  0.00      MEMB
ATOM     60  C28 POPC    1      -6.922  -3.965   8.312  1.00  0.00      MEMB
ATOM     61  H8R POPC    1      -6.810  -2.890   8.518  1.00  0.00      MEMB
ATOM     62  H8S POPC    1      -7.788  -3.981   7.658  1.00  0.00      MEMB
ATOM     63  C29 POPC    1      -5.716  -4.289   7.513  1.00  0.00      MEMB
ATOM     64  H91 POPC    1      -4.798  -4.246   8.067  1.00  0.00      MEMB
ATOM     65 C210 POPC    1      -5.723  -4.653   6.247  1.00  0.00      MEMB
ATOM     66 H101 POPC    1      -4.847  -5.134   5.750  1.00  0.00      MEMB
ATOM     67 C211 POPC    1      -7.065  -4.764   5.631  1.00  0.00      MEMB
ATOM     68 H11R POPC    1      -7.938  -5.214   6.185  1.00  0.00      MEMB
ATOM     69 H11S POPC    1      -6.816  -5.449   4.978  1.00  0.00      MEMB
ATOM     70 C212 POPC    1      -7.400  -4.075   4.416  1.00  0.00      MEMB
ATOM     71 H12R POPC    1      -8.113  -4.558   3.694  1.00  0.00      MEMB
ATOM     72 H12S POPC    1      -6.447  -3.858   3.877  1.00  0.00      MEMB
ATOM     73 C213 POPC    1      -8.050  -3.001   5.097  1.00  0.00      MEMB
ATOM     74 H13R POPC    1      -7.402  -2.512   5.881  1.00  0.00      MEMB
ATOM     75 H13S POPC    1      -8.973  -3.271   5.664  1.00  0.00      MEMB
ATOM     76 C214 POPC    1      -8.335  -2.167   3.943  1.00  0.00      MEMB
ATOM     77 H14R POPC    1      -8.701  -1.593   4.781  1.00  0.00      MEMB
ATOM     78 H14S POPC    1      -9.221  -2.304   3.316  1.00  0.00      MEMB
ATOM     79 C215 POPC    1      -7.072  -1.826   3.107  1.00  0.00      MEMB
ATOM     80 H15R POPC    1      -6.831  -2.521   2.365  1.00  0.00      MEMB
ATOM     81 H15S POPC    1      -6.221  -1.469   3.777  1.00  0.00      MEMB
ATOM     82 C216 POPC    1      -7.132  -0.752   1.983  1.00  0.00      MEMB
ATOM     83 H16R POPC    1      -8.074  -0.640   1.530  1.00  0.00      MEMB
ATOM     84 H16S POPC    1      -6.355  -0.265   1.433  1.00  0.00      MEMB
ATOM     85 C217 POPC    1      -7.163   0.429   2.588  1.00  0.00      MEMB
ATOM     86 H17R POPC    1      -7.176  -0.037   3.520  1.00  0.00      MEMB
ATOM     87 H17S POPC    1      -8.378   0.515   2.756  1.00  0.00      MEMB
ATOM     88 C218 POPC    1      -6.379   2.295   2.736  1.00  0.00      MEMB
ATOM     89 H18R POPC    1      -5.733   2.450   2.168  1.00  0.00      MEMB
ATOM     90 H18S POPC    1      -6.884   3.229   3.256  1.00  0.00      MEMB
ATOM     91 H18T POPC    1      -7.420   3.069   2.892  1.00  0.00      MEMB
ATOM     92  C33 POPC    1      -1.945  -1.334  13.275  1.00  0.00      MEMB
ATOM     93  H3X POPC    1      -1.488  -0.422  12.824  1.00  0.00      MEMB
ATOM     94  H3Y POPC    1      -3.045  -1.161  13.237  1.00  0.00      MEMB
ATOM     95  C34 POPC    1      -1.546  -2.631  12.523  1.00  0.00      MEMB
ATOM     96  H4X POPC    1      -1.397  -3.470  13.235  1.00  0.00      MEMB
ATOM     97  H4Y POPC    1      -0.546  -2.509  12.064  1.00  0.00      MEMB
ATOM     98  C35 POPC    1      -2.590  -3.213  11.549  1.00  0.00      MEMB
ATOM     99  H5X POPC    1      -3.277  -3.878  12.117  1.00  0.00      MEMB
ATOM    100  H5Y POPC    1      -2.114  -3.856  10.772  1.00  0.00      MEMB
ATOM    101  C36 POPC    1      -3.461  -2.190  10.835  1.00  0.00      MEMB
ATOM    102  H6X POPC    1      -4.100  -1.626  11.546  1.00  0.00      MEMB
ATOM    103  H6Y POPC    1      -4.102  -2.791  10.150  1.00  0.00      MEMB
ATOM    104  C37 POPC    1      -2.597  -1.260  10.002  1.00  0.00      MEMB
ATOM    105  H7X POPC    1      -2.003  -1.974   9.400  1.00  0.00      MEMB
ATOM    106  H7Y POPC    1      -1.869  -0.706  10.625  1.00  0.00      MEMB
ATOM    107  C38 POPC    1      -3.378  -0.341   9.069  1.00  0.00      MEMB
ATOM    108  H8X POPC    1      -3.274   0.714   9.392  1.00  0.00      MEMB
ATOM    109  H8Y POPC    1      -4.457  -0.616   9.129  1.00  0.00      MEMB
ATOM    110  C39 POPC    1      -2.949  -0.480   7.607  1.00  0.00      MEMB
ATOM    111  H9X POPC    1      -2.832  -1.578   7.431  1.00  0.00      MEMB
ATOM    112  H9Y POPC    1      -1.975   0.030   7.426  1.00  0.00      MEMB
ATOM    113 C310 POPC    1      -3.987   0.185   6.702  1.00  0.00      MEMB
ATOM    114 H10X POPC    1      -3.765   1.277   6.634  1.00  0.00      MEMB
ATOM    115 H10Y POPC    1      -4.992   0.073   7.185  1.00  0.00      MEMB
ATOM    116 C311 POPC    1      -4.107  -0.428   5.302  1.00  0.00      MEMB
ATOM    117 H11X POPC    1      -4.893   0.163   4.815  1.00  0.00      MEMB
ATOM    118 H11Y POPC    1      -4.480  -1.467   5.394  1.00  0.00      MEMB
ATOM    119 C312 POPC    1      -2.848  -0.436   4.419  1.00  0.00      MEMB
ATOM    120 H12X POPC    1      -1.950  -0.751   5.001  1.00  0.00      MEMB
ATOM    121 H12Y POPC    1      -2.709   0.579   4.005  1.00  0.00      MEMB
ATOM    122 C313 POPC    1      -2.940  -1.309   3.168  1.00  0.00      MEMB
ATOM    123 H13X POPC    1      -1.993  -1.236   2.584  1.00  0.00      MEMB
ATOM    124 H13Y POPC    1      -3.750  -0.914   2.502  1.00  0.00      MEMB
ATOM    125 C314 POPC    1      -3.133  -2.779   3.551  1.00  0.00      MEMB
ATOM    126 H14X POPC    1      -4.227  -2.969   3.653  1.00  0.00      MEMB
ATOM    127 H14Y POPC    1      -2.543  -3.059   4.430  1.00  0.00      MEMB
ATOM    128 C315 POPC    1      -2.613  -3.812   2.606  1.00  0.00      MEMB
ATOM    129 H15X POPC    1      -1.639  -3.583   2.089  1.00  0.00      MEMB
ATOM    130 H15Y POPC    1      -3.501  -3.651   2.003  1.00  0.00      MEMB
ATOM    131 C316 POPC    1      -3.237  -5.165   2.447  1.00  0.00      MEMB
ATOM    132 H16X POPC    1      -2.979  -5.650   1.467  1.00  0.00      MEMB
ATOM    133 H16Y POPC    1      -4.367  -5.087   2.529  1.00  0.00      MEMB
ATOM    134 H16Z POPC    1      -2.815  -5.613   3.327  1.00  0.00      MEMB
ATOM    135  N   POPE    2       3.861  -2.958  21.642  1.00  0.00      MEMB
ATOM    136  HN1 POPE    2       3.129  -3.256  20.969  1.00  0.00      MEMB
ATOM    137  HN2 POPE    2       4.193  -3.725  22.264  1.00  0.00      MEMB
ATOM    138  HN3 POPE    2       3.553  -2.145  22.211  1.00  0.00      MEMB
ATOM    139  C12 POPE    2       5.073  -2.587  20.848  1.00  0.00      MEMB
ATOM    140 H12A POPE    2       5.090  -3.349  20.036  1.00  0.00      MEMB
ATOM    141 H12B POPE    2       5.933  -2.715  21.535  1.00  0.00      MEMB
ATOM    142  C11 POPE    2       5.024  -1.179  20.234  1.00  0.00      MEMB
ATOM    143 H11A POPE    2       6.066  -0.925  19.924  1.00  0.00      MEMB
ATOM    144 H11B POPE    2       4.726  -0.361  20.922  1.00  0.00      MEMB
ATOM    145  P   POPE    2       4.544  -0.300  17.834  1.00  0.00      MEMB
ATOM    146  O13 POPE    2       5.171   0.967  18.263  1.00  0.00      MEMB
ATOM    147  O14 POPE    2       3.347  -0.280  16.977  1.00  0.00      MEMB
ATOM    148  O11 POPE    2       5.666  -1.215  17.194  1.00  0.00      MEMB
ATOM    149  O12 POPE    2       4.142  -1.185  19.124  1.00  0.00      MEMB
ATOM    150  C1  POPE    2       5.344  -2.572  16.965  1.00  0.00      MEMB
ATOM    151  HA  POPE    2       4.561  -2.595  16.180  1.00  0.00      MEMB
ATOM    152  HB  POPE    2       4.963  -3.117  17.850  1.00  0.00      MEMB
ATOM    153  C2  POPE    2       6.564  -3.410  16.593  1.00  0.00      MEMB
ATOM    154  HS  POPE    2       7.255  -3.473  17.451  1.00  0.00      MEMB
ATOM    155  O21 POPE    2       7.138  -2.798  15.422  1.00  0.00      MEMB
ATOM    156  C21 POPE    2       8.376  -3.158  15.206  1.00  0.00      MEMB
ATOM    157  O22 POPE    2       8.977  -3.986  15.855  1.00  0.00      MEMB
ATOM    158  C22 POPE    2       8.877  -2.344  14.018  1.00  0.00      MEMB
ATOM    159  H2R POPE    2       9.813  -2.845  13.722  1.00  0.00      MEMB
ATOM    160  H2S POPE    2       9.112  -1.317  14.359  1.00  0.00      MEMB
ATOM    161  C3  POPE    2       5.986  -4.780  16.333  1.00  0.00      MEMB
ATOM    162  HX  POPE    2       5.450  -5.248  17.150  1.00  0.00      MEMB
ATOM    163  HY  POPE    2       6.866  -5.513  16.152  1.00  0.00      MEMB
ATOM    164  O31 POPE    2       4.966  -4.417  15.341  1.00  0.00      MEMB
ATOM    165  C31 POPE    2       3.666  -4.940  15.259  1.00  0.00      MEMB
ATOM    166  O32 POPE    2       3.265  -5.849  15.944  1.00  0.00      MEMB
ATOM    167  C32 POPE    2       3.177  -4.746  13.770  1.00  0.00      MEMB
ATOM    168  H2X POPE    2       2.832  -5.655  13.276  1.00  0.00      MEMB
ATOM    169  H2Y POPE    2       3.847  -4.433  12.993  1.00  0.00      MEMB
ATOM    170  C23 POPE    2       7.846  -2.296  12.873  1.00  0.00      MEMB
ATOM    171  H3R POPE    2       6.998  -1.604  13.075  1.00  0.00      MEMB
ATOM    172  H3S POPE    2       7.393  -3.310  12.797  1.00  0.00      MEMB
ATOM    173  C24 POPE    2       8.371  -1.734  11.544  1.00  0.00      MEMB
ATOM    174  H4R POPE    2       8.921  -0.798  11.649  1.00  0.00      MEMB
ATOM    175  H4S POPE    2       7.424  -1.613  10.956  1.00  0.00      MEMB
ATOM    176  C25 POPE    2       9.306  -2.615  10.778  1.00  0.00      MEMB
ATOM    177  H5R POPE    2       8.668  -3.434  11.134  1.00  0.00      MEMB
ATOM    178  H5S POPE    2      10.309  -2.849  11.188  1.00  0.00      MEMB
ATOM    179  C26 POPE    2       9.378  -2.249   9.259  1.00  0.00      MEMB
ATOM    180  H6R POPE    2       9.717  -2.933   8.525  1.00  0.00      MEMB
ATOM    181  H6S POPE    2      10.167  -1.529   9.111  1.00  0.00      MEMB
ATOM    182  C27 POPE    2       8.110  -2.085   8.416  1.00  0.00      MEMB
ATOM    183  H7R POPE    2       7.643  -1.206   8.842  1.00  0.00      MEMB
ATOM    184  H7S POPE    2       7.376  -2.922   8.447  1.00  0.00      MEMB
ATOM    185  C28 POPE    2       8.332  -1.889   6.927  1.00  0.00      MEMB
ATOM    186  H8R POPE    2       7.297  -1.955   6.552  1.00  0.00      MEMB
ATOM    187  H8S POPE    2       8.921  -2.557   6.307  1.00  0.00      MEMB
ATOM    188  C29 POPE    2       9.010  -0.633   6.750  1.00  0.00      MEMB
ATOM    189  H91 POPE    2      10.009  -0.490   7.166  1.00  0.00      MEMB
ATOM    190 C210 POPE    2       8.340   0.263   6.133  1.00  0.00      MEMB
ATOM    191 H101 POPE    2       8.906   1.167   5.988  1.00  0.00      MEMB
ATOM    192 C211 POPE    2       6.904   0.106   5.567  1.00  0.00      MEMB
ATOM    193 H11R POPE    2       6.491  -0.856   5.331  1.00  0.00      MEMB
ATOM    194 H11S POPE    2       7.232  -0.207   4.548  1.00  0.00      MEMB
ATOM    195 C212 POPE    2       5.733   1.304   5.787  1.00  0.00      MEMB
ATOM    196 H12R POPE    2       6.193   2.333   5.866  1.00  0.00      MEMB
ATOM    197 H12S POPE    2       5.480   1.064   6.808  1.00  0.00      MEMB
ATOM    198 C213 POPE    2       4.460   1.734   4.735  1.00  0.00      MEMB
ATOM    199 H13R POPE    2       3.603   2.038   5.310  1.00  0.00      MEMB
ATOM    200 H13S POPE    2       4.190   0.757   4.224  1.00  0.00      MEMB
ATOM    201 C214 POPE    2       4.614   3.081   3.647  1.00  0.00      MEMB
ATOM    202 H14R POPE    2       5.436   3.231   2.824  1.00  0.00      MEMB
ATOM    203 H14S POPE    2       5.245   3.850   4.057  1.00  0.00      MEMB
ATOM    204 C215 POPE    2       3.637   3.365   2.632  1.00  0.00      MEMB
ATOM    205 H15R POPE    2       4.103   4.050   1.856  1.00  0.00      MEMB
ATOM    206 H15S POPE    2       2.962   3.878   3.308  1.00  0.00      MEMB
ATOM    207 C216 POPE    2       3.158   2.065   2.110  1.00  0.00      MEMB
ATOM    208 H16R POPE    2       3.128   1.124   2.683  1.00  0.00      MEMB
ATOM    209 H16S POPE    2       3.594   1.968   1.105  1.00  0.00      MEMB
ATOM    210 C217 POPE    2       1.785   2.044   1.983  1.00  0.00      MEMB
ATOM    211 H17R POPE    2       1.634   3.132   1.740  1.00  0.00      MEMB
ATOM    212 H17S POPE    2       1.243   2.066   2.941  1.00  0.00      MEMB
ATOM    213 C218 POPE    2       1.552   0.876   0.973  1.00  0.00      MEMB
ATOM    214 H18R POPE    2       2.168   0.992   0.038  1.00  0.00      MEMB
ATOM    215 H18S POPE    2       0.945   1.101   0.227  1.00  0.00      MEMB
ATOM    216 H18T POPE    2       0.663   0.233   1.021  1.00  0.00      MEMB
ATOM    217  C33 POPE    2       2.553  -3.467  13.798  1.00  0.00      MEMB
ATOM    218  H3X POPE    2       3.287  -2.747  14.257  1.00  0.00      MEMB
ATOM    219  H3Y POPE    2       1.733  -3.777  14.460  1.00  0.00      MEMB
ATOM    220  C34 POPE    2       1.998  -3.038  12.475  1.00  0.00      MEMB
ATOM    221  H4X POPE    2       1.316  -2.241  12.821  1.00  0.00      MEMB
ATOM    222  H4Y POPE    2       1.368  -3.838  12.039  1.00  0.00      MEMB
ATOM    223  C35 POPE    2       3.003  -2.456  11.479  1.00  0.00      MEMB
ATOM    224  H5X POPE    2       3.655  -3.233  11.017  1.00  0.00      MEMB
ATOM    225  H5Y POPE    2       3.701  -1.791  12.038  1.00  0.00      MEMB
ATOM    226  C36 POPE    2       2.303  -1.627  10.393  1.00  0.00      MEMB
ATOM    227  H6X POPE    2       1.838  -0.721  10.837  1.00  0.00      MEMB
ATOM    228  H6Y POPE    2       1.467  -2.189   9.917  1.00  0.00      MEMB
ATOM    229  C37 POPE    2       3.329  -1.152   9.368  1.00  0.00      MEMB
ATOM    230  H7X POPE    2       3.839  -2.043   8.955  1.00  0.00      MEMB
ATOM    231  H7Y POPE    2       4.119  -0.589   9.923  1.00  0.00      MEMB
ATOM    232  C38 POPE    2       2.741  -0.258   8.260  1.00  0.00      MEMB
ATOM    233  H8X POPE    2       3.566   0.088   7.597  1.00  0.00      MEMB
ATOM    234  H8Y POPE    2       2.320   0.641   8.770  1.00  0.00      MEMB
ATOM    235  C39 POPE    2       1.601  -0.846   7.395  1.00  0.00      MEMB
ATOM    236  H9X POPE    2       1.164   0.009   6.836  1.00  0.00      MEMB
ATOM    237  H9Y POPE    2       0.758  -1.200   8.033  1.00  0.00      MEMB
ATOM    238 C310 POPE    2       2.010  -1.988   6.430  1.00  0.00      MEMB
ATOM    239 H10X POPE    2       1.065  -2.432   6.045  1.00  0.00      MEMB
ATOM    240 H10Y POPE    2       2.533  -2.774   7.027  1.00  0.00      MEMB
ATOM    241 C311 POPE    2       2.869  -1.585   5.203  1.00  0.00      MEMB
ATOM    242 H11X POPE    2       3.757  -1.061   5.599  1.00  0.00      MEMB
ATOM    243 H11Y POPE    2       2.366  -0.833   4.562  1.00  0.00      MEMB
ATOM    244 C312 POPE    2       3.383  -2.799   4.401  1.00  0.00      MEMB
ATOM    245 H12X POPE    2       2.554  -3.399   3.962  1.00  0.00      MEMB
ATOM    246 H12Y POPE    2       3.870  -3.437   5.173  1.00  0.00      MEMB
ATOM    247 C313 POPE    2       4.429  -2.504   3.304  1.00  0.00      MEMB
ATOM    248 H13X POPE    2       4.905  -3.487   3.162  1.00  0.00      MEMB
ATOM    249 H13Y POPE    2       5.191  -1.765   3.635  1.00  0.00      MEMB
ATOM    250 C314 POPE    2       3.786  -2.003   1.998  1.00  0.00      MEMB
ATOM    251 H14X POPE    2       3.465  -0.984   2.243  1.00  0.00      MEMB
ATOM    252 H14Y POPE    2       2.883  -2.595   1.760  1.00  0.00      MEMB
ATOM    253 C315 POPE    2       4.607  -1.709   0.749  1.00  0.00      MEMB
ATOM    254 H15X POPE    2       5.347  -2.390   0.530  1.00  0.00      MEMB
ATOM    255 H15Y POPE    2       5.288  -0.851   0.806  1.00  0.00      MEMB
ATOM    256 C316 POPE    2       3.887  -1.771  -0.569  1.00  0.00      MEMB
ATOM    257 H16X POPE    2       3.500  -2.778  -0.867  1.00  0.00      MEMB
ATOM    258 H16Y POPE    2       4.641  -1.387  -1.277  1.00  0.00      MEMB
ATOM    259 H16Z POPE    2       3.082  -1.086  -0.624  1.00  0.00      MEMB
ATOM    260  N   POPC    3      -1.905   5.283  20.944  1.00  0.00      MEMB
ATOM    261  C12 POPC    3      -2.230   5.170  19.468  1.00  0.00      MEMB
ATOM    262 H12A POPC    3      -1.932   6.080  18.945  1.00  0.00      MEMB
ATOM    263 H12B POPC    3      -3.305   5.133  19.322  1.00  0.00      MEMB
ATOM    264  C13 POPC    3      -2.633   4.233  21.726  1.00  0.00      MEMB
ATOM    265 H13A POPC    3      -3.685   4.477  21.778  1.00  0.00      MEMB
ATOM    266 H13B POPC    3      -2.458   3.231  21.343  1.00  0.00      MEMB
ATOM    267 H13C POPC    3      -2.369   4.278  22.772  1.00  0.00      MEMB
ATOM    268  C14 POPC    3      -0.449   5.121  21.215  1.00  0.00      MEMB
ATOM    269 H14A POPC    3       0.155   5.924  20.792  1.00  0.00      MEMB
ATOM    270 H14B POPC    3      -0.277   5.042  22.277  1.00  0.00      MEMB
ATOM    271 H14C POPC    3      -0.106   4.222  20.707  1.00  0.00      MEMB
ATOM    272  C15 POPC    3      -2.331   6.626  21.431  1.00  0.00      MEMB
ATOM    273 H15A POPC    3      -2.047   6.810  22.453  1.00  0.00      MEMB
ATOM    274 H15B POPC    3      -3.401   6.682  21.388  1.00  0.00      MEMB
ATOM    275 H15C POPC    3      -1.889   7.421  20.836  1.00  0.00      MEMB
ATOM    276  C11 POPC    3      -1.521   4.039  18.694  1.00  0.00      MEMB
ATOM    277 H11A POPC    3      -2.148   3.797  17.801  1.00  0.00      MEMB
ATOM    278 H11B POPC    3      -1.518   3.127  19.318  1.00  0.00      MEMB
ATOM    279  P   POPC    3       0.203   5.160  17.039  1.00  0.00      MEMB
ATOM    280  O13 POPC    3      -0.168   4.411  15.834  1.00  0.00      MEMB
ATOM    281  O14 POPC    3       1.567   5.760  17.125  1.00  0.00      MEMB
ATOM    282  O12 POPC    3      -0.163   4.379  18.375  1.00  0.00      MEMB
ATOM    283  O11 POPC    3      -0.931   6.199  17.216  1.00  0.00      MEMB
ATOM    284  C1  POPC    3      -0.457   7.382  17.642  1.00  0.00      MEMB
ATOM    285  HA  POPC    3       0.550   7.529  18.118  1.00  0.00      MEMB
ATOM    286  HB  POPC    3      -1.190   7.873  18.334  1.00  0.00      MEMB
ATOM    287  C2  POPC    3      -0.521   8.142  16.448  1.00  0.00      MEMB
ATOM    288  HS  POPC    3      -0.805   8.896  16.789  1.00  0.00      MEMB
ATOM    289  O21 POPC    3      -1.398   7.980  15.447  1.00  0.00      MEMB
ATOM    290  C21 POPC    3      -2.537   8.220  15.914  1.00  0.00      MEMB
ATOM    291  O22 POPC    3      -2.929   8.657  16.988  1.00  0.00      MEMB
ATOM    292  C22 POPC    3      -3.194   7.683  14.832  1.00  0.00      MEMB
ATOM    293  H2R POPC    3      -2.967   7.789  13.719  1.00  0.00      MEMB
ATOM    294  H2S POPC    3      -3.769   8.556  15.273  1.00  0.00      MEMB
ATOM    295  C3  POPC    3       0.632   8.310  15.724  1.00  0.00      MEMB
ATOM    296  HX  POPC    3       1.444   8.824  16.447  1.00  0.00      MEMB
ATOM    297  HY  POPC    3       0.195   9.085  14.946  1.00  0.00      MEMB
ATOM    298  O31 POPC    3       1.124   7.389  14.812  1.00  0.00      MEMB
ATOM    299  C31 POPC    3       1.148   7.599  13.476  1.00  0.00      MEMB
ATOM    300  O32 POPC    3       0.774   8.548  12.807  1.00  0.00      MEMB
ATOM    301  C32 POPC    3       1.844   6.380  12.978  1.00  0.00      MEMB
ATOM    302  H2X POPC    3       1.739   5.650  13.793  1.00  0.00      MEMB
ATOM    303  H2Y POPC    3       2.903   6.508  12.941  1.00  0.00      MEMB
ATOM    304  C23 POPC    3      -3.485   6.328  14.909  1.00  0.00      MEMB
ATOM    305  H3R POPC    3      -3.804   6.217  15.949  1.00  0.00      MEMB
ATOM    306  H3S POPC    3      -2.475   6.004  14.803  1.00  0.00      MEMB
ATOM    307  C24 POPC    3      -4.459   5.843  13.847  1.00  0.00      MEMB
ATOM    308  H4R POPC    3      -5.338   6.438  13.536  1.00  0.00      MEMB
ATOM    309  H4S POPC    3      -4.912   4.987  14.360  1.00  0.00      MEMB
ATOM    310  C25 POPC    3      -3.686   5.641  12.599  1.00  0.00      MEMB
ATOM    311  H5R POPC    3      -2.808   5.030  12.886  1.00  0.00      MEMB
ATOM    312  H5S POPC    3      -3.304   6.628  12.259  1.00  0.00      MEMB
ATOM    313  C26 POPC    3      -4.600   5.015  11.581  1.00  0.00      MEMB
ATOM    314  H6R POPC    3      -5.618   5.476  11.634  1.00  0.00      MEMB
ATOM    315  H6S POPC    3      -4.737   3.953  11.872  1.00  0.00      MEMB
ATOM    316  C27 POPC    3      -4.033   5.034  10.169  1.00  0.00      MEMB
ATOM    317  H7R POPC    3      -4.806   4.518   9.564  1.00  0.00      MEMB
ATOM    318  H7S POPC    3      -3.100   4.425  10.115  1.00  0.00      MEMB
ATOM    319  C28 POPC    3      -3.808   6.417   9.550  1.00  0.00      MEMB
ATOM    320  H8R POPC    3      -2.977   6.926  10.089  1.00  0.00      MEMB
ATOM    321  H8S POPC    3      -4.704   7.054   9.711  1.00  0.00      MEMB
ATOM    322  C29 POPC    3      -3.626   6.181   8.062  1.00  0.00      MEMB
ATOM    323  H91 POPC    3      -3.431   5.173   7.731  1.00  0.00      MEMB
ATOM    324 C210 POPC    3      -3.393   7.046   7.111  1.00  0.00      MEMB
ATOM    325 H101 POPC    3      -3.424   6.883   6.034  1.00  0.00      MEMB
ATOM    326 C211 POPC    3      -3.260   8.410   7.322  1.00  0.00      MEMB
ATOM    327 H11R POPC    3      -3.943   8.801   8.078  1.00  0.00      MEMB
ATOM    328 H11S POPC    3      -3.328   8.833   6.297  1.00  0.00      MEMB
ATOM    329 C212 POPC    3      -2.179   8.826   8.163  1.00  0.00      MEMB
ATOM    330 H12R POPC    3      -2.222   8.876   9.239  1.00  0.00      MEMB
ATOM    331 H12S POPC    3      -2.279   9.784   8.136  1.00  0.00      MEMB
ATOM    332 C213 POPC    3      -0.863   8.892   7.681  1.00  0.00      MEMB
ATOM    333 H13R POPC    3      -0.794   7.873   8.043  1.00  0.00      MEMB
ATOM    334 H13S POPC    3      -0.253   9.590   8.290  1.00  0.00      MEMB
ATOM    335 C214 POPC    3      -0.673   9.040   6.227  1.00  0.00      MEMB
ATOM    336 H14R POPC    3      -1.249   8.363   5.566  1.00  0.00      MEMB
ATOM    337 H14S POPC    3       0.404   8.760   6.189  1.00  0.00      MEMB
ATOM    338 C215 POPC    3      -0.699  10.461   5.775  1.00  0.00      MEMB
ATOM    339 H15R POPC    3      -0.358  11.061   6.659  1.00  0.00      MEMB
ATOM    340 H15S POPC    3      -1.674  10.856   5.482  1.00  0.00      MEMB
ATOM    341 C216 POPC    3       0.196  10.510   4.570  1.00  0.00      MEMB
ATOM    342 H16R POPC    3       1.222  10.350   5.026  1.00  0.00      MEMB
ATOM    343 H16S POPC    3       0.038  11.501   4.053  1.00  0.00      MEMB
ATOM    344 C217 POPC    3       0.224   9.413   3.542  1.00  0.00      MEMB
ATOM    345 H17R POPC    3       0.262   8.469   4.060  1.00  0.00      MEMB
ATOM    346 H17S POPC    3       1.234   9.338   3.057  1.00  0.00      MEMB
ATOM    347 C218 POPC    3      -0.829   9.706   2.463  1.00  0.00      MEMB
ATOM    348 H18R POPC    3      -0.732  10.707   1.954  1.00  0.00      MEMB
ATOM    349 H18S POPC    3      -1.805   9.755   2.955  1.00  0.00      MEMB
ATOM    350 H18T POPC    3      -0.797   8.925   1.687  1.00  0.00      MEMB
ATOM    351  C33 POPC    3       1.356   5.894  11.615  1.00  0.00      MEMB
ATOM    352  H3X POPC    3       1.709   6.581  10.823  1.00  0.00      MEMB
ATOM    353  H3Y POPC    3       0.248   5.989  11.654  1.00  0.00      MEMB
ATOM    354  C34 POPC    3       1.875   4.471  11.300  1.00  0.00      MEMB
ATOM    355  H4X POPC    3       1.396   3.806  12.056  1.00  0.00      MEMB
ATOM    356  H4Y POPC    3       2.984   4.423  11.446  1.00  0.00      MEMB
ATOM    357  C35 POPC    3       1.621   3.892   9.887  1.00  0.00      MEMB
ATOM    358  H5X POPC    3       1.854   2.802   9.918  1.00  0.00      MEMB
ATOM    359  H5Y POPC    3       2.315   4.311   9.122  1.00  0.00      MEMB
ATOM    360  C36 POPC    3       0.174   3.931   9.388  1.00  0.00      MEMB
ATOM    361  H6X POPC    3      -0.182   4.971   9.223  1.00  0.00      MEMB
ATOM    362  H6Y POPC    3      -0.492   3.455  10.150  1.00  0.00      MEMB
ATOM    363  C37 POPC    3       0.006   3.125   8.083  1.00  0.00      MEMB
ATOM    364  H7X POPC    3      -1.046   3.219   7.760  1.00  0.00      MEMB
ATOM    365  H7Y POPC    3       0.212   2.044   8.260  1.00  0.00      MEMB
ATOM    366  C38 POPC    3       0.813   3.608   6.866  1.00  0.00      MEMB
ATOM    367  H8X POPC    3       0.604   2.889   6.044  1.00  0.00      MEMB
ATOM    368  H8Y POPC    3       1.878   3.511   7.153  1.00  0.00      MEMB
ATOM    369  C39 POPC    3       0.447   5.057   6.470  1.00  0.00      MEMB
ATOM    370  H9X POPC    3       0.866   5.671   7.295  1.00  0.00      MEMB
ATOM    371  H9Y POPC    3      -0.668   5.143   6.457  1.00  0.00      MEMB
ATOM    372 C310 POPC    3       1.088   5.698   5.219  1.00  0.00      MEMB
ATOM    373 H10X POPC    3       2.104   5.286   5.057  1.00  0.00      MEMB
ATOM    374 H10Y POPC    3       1.228   6.785   5.393  1.00  0.00      MEMB
ATOM    375 C311 POPC    3       0.201   5.630   4.007  1.00  0.00      MEMB
ATOM    376 H11X POPC    3       0.580   6.225   3.135  1.00  0.00      MEMB
ATOM    377 H11Y POPC    3      -0.840   5.946   4.198  1.00  0.00      MEMB
ATOM    378 C312 POPC    3       0.061   4.233   3.626  1.00  0.00      MEMB
ATOM    379 H12X POPC    3      -0.237   3.378   4.243  1.00  0.00      MEMB
ATOM    380 H12Y POPC    3       0.987   4.025   3.121  1.00  0.00      MEMB
ATOM    381 C313 POPC    3      -0.913   4.142   2.655  1.00  0.00      MEMB
ATOM    382 H13X POPC    3      -0.591   4.959   1.894  1.00  0.00      MEMB
ATOM    383 H13Y POPC    3      -1.986   4.455   2.794  1.00  0.00      MEMB
ATOM    384 C314 POPC    3      -0.580   2.657   1.959  1.00  0.00      MEMB
ATOM    385 H14X POPC    3      -1.580   1.986   2.106  1.00  0.00      MEMB
ATOM    386 H14Y POPC    3      -0.420   1.776   2.455  1.00  0.00      MEMB
ATOM    387 C315 POPC    3       0.058   2.724  -0.376  1.00  0.00      MEMB
ATOM    388 H15X POPC    3      -0.607   3.262  -1.308  1.00  0.00      MEMB
ATOM    389 H15Y POPC    3      -0.405   1.701  -0.804  1.00  0.00      MEMB
ATOM    390 C316 POPC    3       1.214   3.448  -0.506  1.00  0.00      MEMB
ATOM    391 H16X POPC    3       1.865   2.974  -1.195  1.00  0.00      MEMB
ATOM    392 H16Y POPC    3       2.008   2.980   0.022  1.00  0.00      MEMB
ATOM    393 H16Z POPC    3       1.246   4.268   0.255  1.00  0.00      MEMB
ATOM    394  N   POPE    4       2.383  -5.976  20.360  1.00  0.00      MEMB
ATOM    395  HN1 POPE    4       3.239  -5.402  20.455  1.00  0.00      MEMB
ATOM    396  HN2 POPE    4       1.888  -5.687  19.489  1.00  0.00      MEMB
ATOM    397  HN3 POPE    4       1.759  -5.924  21.200  1.00  0.00      MEMB
ATOM    398  C12 POPE    4       2.863  -7.374  20.087  1.00  0.00      MEMB
ATOM    399 H12A POPE    4       3.553  -7.730  20.882  1.00  0.00      MEMB
ATOM    400 H12B POPE    4       3.450  -7.293  19.147  1.00  0.00      MEMB
ATOM    401  C11 POPE    4       1.686  -8.316  19.822  1.00  0.00      MEMB
ATOM    402 H11A POPE    4       1.010  -7.812  19.095  1.00  0.00      MEMB
ATOM    403 H11B POPE    4       1.098  -8.508  20.757  1.00  0.00      MEMB
ATOM    404  P   POPE    4       1.424 -10.539  18.324  1.00  0.00      MEMB
ATOM    405  O13 POPE    4       0.284 -11.065  19.092  1.00  0.00      MEMB
ATOM    406  O14 POPE    4       2.314 -11.528  17.697  1.00  0.00      MEMB
ATOM    407  O11 POPE    4       0.869  -9.543  17.247  1.00  0.00      MEMB
ATOM    408  O12 POPE    4       2.226  -9.513  19.258  1.00  0.00      MEMB
ATOM    409  C1  POPE    4       1.738  -8.731  16.472  1.00  0.00      MEMB
ATOM    410  HA  POPE    4       2.755  -8.760  16.858  1.00  0.00      MEMB
ATOM    411  HB  POPE    4       1.462  -7.675  16.613  1.00  0.00      MEMB
ATOM    412  C2  POPE    4       1.640  -9.102  14.973  1.00  0.00      MEMB
ATOM    413  HS  POPE    4       0.572  -9.243  14.710  1.00  0.00      MEMB
ATOM    414  O21 POPE    4       2.430 -10.283  14.727  1.00  0.00      MEMB
ATOM    415  C21 POPE    4       1.791 -11.167  14.003  1.00  0.00      MEMB
ATOM    416  O22 POPE    4       0.689 -11.063  13.491  1.00  0.00      MEMB
ATOM    417  C22 POPE    4       2.586 -12.362  13.784  1.00  0.00      MEMB
ATOM    418  H2R POPE    4       2.805 -12.831  14.777  1.00  0.00      MEMB
ATOM    419  H2S POPE    4       3.563 -12.069  13.342  1.00  0.00      MEMB
ATOM    420  C3  POPE    4       2.082  -7.969  14.026  1.00  0.00      MEMB
ATOM    421  HX  POPE    4       2.978  -7.538  14.457  1.00  0.00      MEMB
ATOM    422  HY  POPE    4       1.364  -7.128  14.046  1.00  0.00      MEMB
ATOM    423  O31 POPE    4       2.246  -8.552  12.713  1.00  0.00      MEMB
ATOM    424  C31 POPE    4       2.948  -8.010  11.754  1.00  0.00      MEMB
ATOM    425  O32 POPE    4       3.299  -6.889  11.648  1.00  0.00      MEMB
ATOM    426  C32 POPE    4       3.245  -8.821  10.576  1.00  0.00      MEMB
ATOM    427  H2X POPE    4       2.303  -9.023  10.056  1.00  0.00      MEMB
ATOM    428  H2Y POPE    4       3.737  -9.725  10.939  1.00  0.00      MEMB
ATOM    429  C23 POPE    4       1.643 -13.137  12.791  1.00  0.00      MEMB
ATOM    430  H3R POPE    4       0.628 -13.446  12.997  1.00  0.00      MEMB
ATOM    431  H3S POPE    4       1.941 -14.063  13.109  1.00  0.00      MEMB
ATOM    432  C24 POPE    4       1.877 -12.964  11.263  1.00  0.00      MEMB
ATOM    433  H4R POPE    4       2.914 -12.692  11.033  1.00  0.00      MEMB
ATOM    434  H4S POPE    4       1.657 -11.955  11.011  1.00  0.00      MEMB
ATOM    435  C25 POPE    4       1.336 -14.151  10.382  1.00  0.00      MEMB
ATOM    436  H5R POPE    4       0.370 -14.312  10.783  1.00  0.00      MEMB
ATOM    437  H5S POPE    4       1.816 -15.155  10.488  1.00  0.00      MEMB
ATOM    438  C26 POPE    4       1.566 -14.077   8.845  1.00  0.00      MEMB
ATOM    439  H6R POPE    4       1.559 -15.050   8.365  1.00  0.00      MEMB
ATOM    440  H6S POPE    4       2.430 -13.468   8.545  1.00  0.00      MEMB
ATOM    441  C27 POPE    4       0.627 -13.246   8.272  1.00  0.00      MEMB
ATOM    442  H7R POPE    4       0.741 -12.333   8.907  1.00  0.00      MEMB
ATOM    443  H7S POPE    4      -0.212 -13.896   8.566  1.00  0.00      MEMB
ATOM    444  C28 POPE    4       0.359 -12.912   6.792  1.00  0.00      MEMB
ATOM    445  H8R POPE    4       0.264 -13.848   6.253  1.00  0.00      MEMB
ATOM    446  H8S POPE    4       1.322 -12.527   6.566  1.00  0.00      MEMB
ATOM    447  C29 POPE    4      -0.688 -11.924   6.268  1.00  0.00      MEMB
ATOM    448  H91 POPE    4      -1.640 -12.303   5.856  1.00  0.00      MEMB
ATOM    449 C210 POPE    4      -0.604 -10.622   6.174  1.00  0.00      MEMB
ATOM    450 H101 POPE    4      -1.493 -10.033   5.880  1.00  0.00      MEMB
ATOM    451 C211 POPE    4       0.635  -9.919   6.585  1.00  0.00      MEMB
ATOM    452 H11R POPE    4       1.501 -10.605   6.715  1.00  0.00      MEMB
ATOM    453 H11S POPE    4       0.446  -9.406   7.541  1.00  0.00      MEMB
ATOM    454 C212 POPE    4       1.021  -9.000   5.427  1.00  0.00      MEMB
ATOM    455 H12R POPE    4       1.914  -8.375   5.639  1.00  0.00      MEMB
ATOM    456 H12S POPE    4       0.180  -8.304   5.242  1.00  0.00      MEMB
ATOM    457 C213 POPE    4       1.473  -9.768   4.176  1.00  0.00      MEMB
ATOM    458 H13R POPE    4       0.640 -10.339   3.716  1.00  0.00      MEMB
ATOM    459 H13S POPE    4       2.257 -10.488   4.508  1.00  0.00      MEMB
ATOM    460 C214 POPE    4       2.046  -8.807   3.127  1.00  0.00      MEMB
ATOM    461 H14R POPE    4       3.051  -8.461   3.454  1.00  0.00      MEMB
ATOM    462 H14S POPE    4       1.367  -7.924   3.075  1.00  0.00      MEMB
ATOM    463 C215 POPE    4       2.106  -9.405   1.719  1.00  0.00      MEMB
ATOM    464 H15R POPE    4       1.466 -10.319   1.720  1.00  0.00      MEMB
ATOM    465 H15S POPE    4       3.130  -9.765   1.489  1.00  0.00      MEMB
ATOM    466 C216 POPE    4       1.488  -8.477   0.643  1.00  0.00      MEMB
ATOM    467 H16R POPE    4       0.531  -8.038   1.028  1.00  0.00      MEMB
ATOM    468 H16S POPE    4       1.218  -9.172  -0.174  1.00  0.00      MEMB
ATOM    469 C217 POPE    4       2.418  -7.396   0.037  1.00  0.00      MEMB
ATOM    470 H17R POPE    4       2.750  -6.789   0.899  1.00  0.00      MEMB
ATOM    471 H17S POPE    4       1.927  -6.672  -0.649  1.00  0.00      MEMB
ATOM    472 C218 POPE    4       3.616  -7.912  -0.773  1.00  0.00      MEMB
ATOM    473 H18R POPE    4       4.269  -8.537  -0.138  1.00  0.00      MEMB
ATOM    474 H18S POPE    4       4.200  -7.038  -1.143  1.00  0.00      MEMB
ATOM    475 H18T POPE    4       3.282  -8.515  -1.649  1.00  0.00      MEMB
ATOM    476  C33 POPE    4       4.171  -8.001   9.624  1.00  0.00      MEMB
ATOM    477  H3X POPE    4       5.203  -8.077  10.052  1.00  0.00      MEMB
ATOM    478  H3Y POPE    4       3.893  -6.921   9.532  1.00  0.00      MEMB
ATOM    479  C34 POPE    4       4.121  -8.453   8.187  1.00  0.00      MEMB
ATOM    480  H4X POPE    4       4.771  -7.906   7.462  1.00  0.00      MEMB
ATOM    481  H4Y POPE    4       3.082  -8.306   7.850  1.00  0.00      MEMB
ATOM    482  C35 POPE    4       4.283  -9.925   8.183  1.00  0.00      MEMB
ATOM    483  H5X POPE    4       4.322 -10.290   7.142  1.00  0.00      MEMB
ATOM    484  H5Y POPE    4       3.490 -10.486   8.699  1.00  0.00      MEMB
ATOM    485  C36 POPE    4       5.278 -10.443   9.100  1.00  0.00      MEMB
ATOM    486  H6X POPE    4       5.266 -10.452  10.197  1.00  0.00      MEMB
ATOM    487  H6Y POPE    4       6.192  -9.710   9.004  1.00  0.00      MEMB
ATOM    488  C37 POPE    4       5.228 -12.077   8.737  1.00  0.00      MEMB
ATOM    489  H7X POPE    4       4.414 -12.686   8.796  1.00  0.00      MEMB
ATOM    490  H7Y POPE    4       5.762 -12.105   9.627  1.00  0.00      MEMB
ATOM    491  C38 POPE    4       5.763 -12.847   7.433  1.00  0.00      MEMB
ATOM    492  H8X POPE    4       6.748 -12.707   6.988  1.00  0.00      MEMB
ATOM    493  H8Y POPE    4       5.102 -12.078   7.009  1.00  0.00      MEMB
ATOM    494  C39 POPE    4       6.589 -14.071   6.758  1.00  0.00      MEMB
ATOM    495  H9X POPE    4       5.775 -14.619   6.832  1.00  0.00      MEMB
ATOM    496  H9Y POPE    4       7.624 -14.293   6.902  1.00  0.00      MEMB
ATOM    497 C310 POPE    4       7.062 -14.539   5.316  1.00  0.00      MEMB
ATOM    498 H10X POPE    4       7.952 -14.128   4.867  1.00  0.00      MEMB
ATOM    499 H10Y POPE    4       6.333 -14.139   4.737  1.00  0.00      MEMB
ATOM    500 C311 POPE    4       6.369 -15.423   4.461  1.00  0.00      MEMB
ATOM    501 H11X POPE    4       5.360 -15.509   4.496  1.00  0.00      MEMB
ATOM    502 H11Y POPE    4       6.965 -15.980   5.199  1.00  0.00      MEMB
ATOM    503 C312 POPE    4       6.476 -15.483   2.968  1.00  0.00      MEMB
ATOM    504 H12X POPE    4       6.423 -16.416   2.540  1.00  0.00      MEMB
ATOM    505 H12Y POPE    4       7.526 -15.287   2.709  1.00  0.00      MEMB
ATOM    506 C313 POPE    4       5.156 -15.098   2.266  1.00  0.00      MEMB
ATOM    507 H13X POPE    4       5.504 -14.400   2.786  1.00  0.00      MEMB
ATOM    508 H13Y POPE    4       4.289 -14.596   2.642  1.00  0.00      MEMB
ATOM    509 C314 POPE    4       5.154 -14.909   0.801  1.00  0.00      MEMB
ATOM    510 H14X POPE    4       5.346 -15.774   0.483  1.00  0.00      MEMB
ATOM    511 H14Y POPE    4       6.249 -15.253   0.607  1.00  0.00      MEMB
ATOM    512 C315 POPE    4       4.423 -13.636  -0.055  1.00  0.00      MEMB
ATOM    513 H15X POPE    4       4.730 -12.535  -0.018  1.00  0.00      MEMB
ATOM    514 H15Y POPE    4       3.573 -13.302   0.452  1.00  0.00      MEMB
ATOM    515 C316 POPE    4       4.276 -13.736  -1.510  1.00  0.00      MEMB
ATOM    516 H16X POPE    4       5.163 -14.041  -2.104  1.00  0.00      MEMB
ATOM    517 H16Y POPE    4       3.679 -12.874  -1.759  1.00  0.00      MEMB
ATOM    518 H16Z POPE    4       3.899 -14.448  -2.172  1.00  0.00      MEMB
ATOM    519  N   POPE    5       6.159   6.197  16.046  1.00  0.00      MEMB
ATOM    520  HN1 POPE    5       5.446   5.450  15.886  1.00  0.00      MEMB
ATOM    521  HN2 POPE    5       5.724   7.080  16.380  1.00  0.00      MEMB
ATOM    522  HN3 POPE    5       6.645   6.393  15.149  1.00  0.00      MEMB
ATOM    523  C12 POPE    5       7.188   5.804  17.080  1.00  0.00      MEMB
ATOM    524 H12A POPE    5       7.959   6.603  17.086  1.00  0.00      MEMB
ATOM    525 H12B POPE    5       7.684   4.884  16.713  1.00  0.00      MEMB
ATOM    526  C11 POPE    5       6.647   5.663  18.524  1.00  0.00      MEMB
ATOM    527 H11A POPE    5       6.247   4.642  18.692  1.00  0.00      MEMB
ATOM    528 H11B POPE    5       5.800   6.365  18.752  1.00  0.00      MEMB
ATOM    529  P   POPE    5       8.149   7.120  20.182  1.00  0.00      MEMB
ATOM    530  O13 POPE    5       9.622   7.171  20.268  1.00  0.00      MEMB
ATOM    531  O14 POPE    5       7.361   7.248  21.423  1.00  0.00      MEMB
ATOM    532  O11 POPE    5       7.671   8.190  19.097  1.00  0.00      MEMB
ATOM    533  O12 POPE    5       7.737   5.792  19.427  1.00  0.00      MEMB
ATOM    534  C1  POPE    5       7.719   9.531  19.597  1.00  0.00      MEMB
ATOM    535  HA  POPE    5       8.704   9.740  20.099  1.00  0.00      MEMB
ATOM    536  HB  POPE    5       6.899   9.737  20.318  1.00  0.00      MEMB
ATOM    537  C2  POPE    5       7.602  10.508  18.448  1.00  0.00      MEMB
ATOM    538  HS  POPE    5       7.492  11.553  18.866  1.00  0.00      MEMB
ATOM    539  O21 POPE    5       6.610  10.236  17.445  1.00  0.00      MEMB
ATOM    540  C21 POPE    5       5.369  10.309  17.803  1.00  0.00      MEMB
ATOM    541  O22 POPE    5       4.939  10.732  18.846  1.00  0.00      MEMB
ATOM    542  C22 POPE    5       4.549   9.803  16.635  1.00  0.00      MEMB
ATOM    543  H2R POPE    5       3.529  10.225  16.874  1.00  0.00      MEMB
ATOM    544  H2S POPE    5       4.469   8.729  16.584  1.00  0.00      MEMB
ATOM    545  C3  POPE    5       8.895  10.471  17.695  1.00  0.00      MEMB
ATOM    546  HX  POPE    5       9.771  10.910  18.239  1.00  0.00      MEMB
ATOM    547  HY  POPE    5       8.437  11.174  16.967  1.00  0.00      MEMB
ATOM    548  O31 POPE    5       9.296   9.274  17.004  1.00  0.00      MEMB
ATOM    549  C31 POPE    5       9.531   9.274  15.688  1.00  0.00      MEMB
ATOM    550  O32 POPE    5       9.406  10.172  14.907  1.00  0.00      MEMB
ATOM    551  C32 POPE    5       9.711   7.871  15.214  1.00  0.00      MEMB
ATOM    552  H2X POPE    5       8.715   7.582  14.847  1.00  0.00      MEMB
ATOM    553  H2Y POPE    5       9.943   7.265  16.083  1.00  0.00      MEMB
ATOM    554  C23 POPE    5       5.173  10.323  15.288  1.00  0.00      MEMB
ATOM    555  H3R POPE    5       6.207  10.579  15.205  1.00  0.00      MEMB
ATOM    556  H3S POPE    5       4.809  11.305  15.638  1.00  0.00      MEMB
ATOM    557  C24 POPE    5       4.678   9.854  13.857  1.00  0.00      MEMB
ATOM    558  H4R POPE    5       4.791  10.551  13.012  1.00  0.00      MEMB
ATOM    559  H4S POPE    5       3.667   9.745  13.448  1.00  0.00      MEMB
ATOM    560  C25 POPE    5       4.704   8.397  13.799  1.00  0.00      MEMB
ATOM    561  H5R POPE    5       3.924   7.950  14.483  1.00  0.00      MEMB
ATOM    562  H5S POPE    5       5.695   8.220  14.205  1.00  0.00      MEMB
ATOM    563  C26 POPE    5       4.489   7.962  12.369  1.00  0.00      MEMB
ATOM    564  H6R POPE    5       3.423   8.093  12.047  1.00  0.00      MEMB
ATOM    565  H6S POPE    5       4.735   6.886  12.461  1.00  0.00      MEMB
ATOM    566  C27 POPE    5       5.327   8.626  11.307  1.00  0.00      MEMB
ATOM    567  H7R POPE    5       6.351   8.732  11.721  1.00  0.00      MEMB
ATOM    568  H7S POPE    5       4.934   9.610  10.954  1.00  0.00      MEMB
ATOM    569  C28 POPE    5       5.429   7.774  10.060  1.00  0.00      MEMB
ATOM    570  H8R POPE    5       5.837   6.778  10.328  1.00  0.00      MEMB
ATOM    571  H8S POPE    5       6.205   8.306   9.466  1.00  0.00      MEMB
ATOM    572  C29 POPE    5       4.103   7.646   9.355  1.00  0.00      MEMB
ATOM    573  H91 POPE    5       3.205   7.983   9.912  1.00  0.00      MEMB
ATOM    574 C210 POPE    5       3.973   7.188   8.101  1.00  0.00      MEMB
ATOM    575 H101 POPE    5       2.969   7.087   7.673  1.00  0.00      MEMB
ATOM    576 C211 POPE    5       5.070   6.732   7.178  1.00  0.00      MEMB
ATOM    577 H11R POPE    5       4.980   5.634   7.008  1.00  0.00      MEMB
ATOM    578 H11S POPE    5       6.095   6.893   7.586  1.00  0.00      MEMB
ATOM    579 C212 POPE    5       4.932   7.531   5.866  1.00  0.00      MEMB
ATOM    580 H12R POPE    5       4.695   8.610   6.051  1.00  0.00      MEMB
ATOM    581 H12S POPE    5       4.094   7.110   5.268  1.00  0.00      MEMB
ATOM    582 C213 POPE    5       6.210   7.497   5.027  1.00  0.00      MEMB
ATOM    583 H13R POPE    5       6.991   6.917   5.537  1.00  0.00      MEMB
ATOM    584 H13S POPE    5       6.534   8.543   4.813  1.00  0.00      MEMB
ATOM    585 C214 POPE    5       6.015   6.955   3.644  1.00  0.00      MEMB
ATOM    586 H14R POPE    5       5.464   7.846   3.294  1.00  0.00      MEMB
ATOM    587 H14S POPE    5       5.434   6.008   3.674  1.00  0.00      MEMB
ATOM    588 C215 POPE    5       7.227   6.924   2.744  1.00  0.00      MEMB
ATOM    589 H15R POPE    5       7.151   6.179   1.911  1.00  0.00      MEMB
ATOM    590 H15S POPE    5       8.048   6.660   3.413  1.00  0.00      MEMB
ATOM    591 C216 POPE    5       7.611   8.317   2.256  1.00  0.00      MEMB
ATOM    592 H16R POPE    5       7.698   9.080   2.973  1.00  0.00      MEMB
ATOM    593 H16S POPE    5       6.688   8.781   1.793  1.00  0.00      MEMB
ATOM    594 C217 POPE    5       8.981   8.380   1.521  1.00  0.00      MEMB
ATOM    595 H17R POPE    5       9.692   7.645   1.943  1.00  0.00      MEMB
ATOM    596 H17S POPE    5       9.351   9.342   1.313  1.00  0.00      MEMB
ATOM    597 C218 POPE    5       9.176   7.810   0.302  1.00  0.00      MEMB
ATOM    598 H18R POPE    5       9.733   7.875  -0.635  1.00  0.00      MEMB
ATOM    599 H18S POPE    5       8.983   8.296  -0.637  1.00  0.00      MEMB
ATOM    600 H18T POPE    5       8.613   6.913   0.529  1.00  0.00      MEMB
ATOM    601  C33 POPE    5      10.732   7.688  14.072  1.00  0.00      MEMB
ATOM    602  H3X POPE    5      11.745   8.014  14.403  1.00  0.00      MEMB
ATOM    603  H3Y POPE    5      10.400   8.159  13.129  1.00  0.00      MEMB
ATOM    604  C34 POPE    5      10.800   6.242  13.681  1.00  0.00      MEMB
ATOM    605  H4X POPE    5      10.688   5.827  14.705  1.00  0.00      MEMB
ATOM    606  H4Y POPE    5      11.787   5.920  13.281  1.00  0.00      MEMB
ATOM    607  C35 POPE    5       9.572   5.762  12.848  1.00  0.00      MEMB
ATOM    608  H5X POPE    5       8.731   5.868  13.533  1.00  0.00      MEMB
ATOM    609  H5Y POPE    5       9.436   4.710  12.472  1.00  0.00      MEMB
ATOM    610  C36 POPE    5       9.382   6.321  11.521  1.00  0.00      MEMB
ATOM    611  H6X POPE    5       9.187   7.373  11.625  1.00  0.00      MEMB
ATOM    612  H6Y POPE    5       8.535   5.718  11.081  1.00  0.00      MEMB
ATOM    613  C37 POPE    5      10.619   6.278  10.707  1.00  0.00      MEMB
ATOM    614  H7X POPE    5      10.608   5.275  10.541  1.00  0.00      MEMB
ATOM    615  H7Y POPE    5      11.590   6.394  11.212  1.00  0.00      MEMB
ATOM    616  C38 POPE    5      10.432   6.938   9.365  1.00  0.00      MEMB
ATOM    617  H8X POPE    5      11.111   6.668   8.567  1.00  0.00      MEMB
ATOM    618  H8Y POPE    5      10.635   7.983   9.575  1.00  0.00      MEMB
ATOM    619  C39 POPE    5       9.073   6.749   8.690  1.00  0.00      MEMB
ATOM    620  H9X POPE    5       9.184   7.371   7.777  1.00  0.00      MEMB
ATOM    621  H9Y POPE    5       8.418   7.265   9.412  1.00  0.00      MEMB
ATOM    622 C310 POPE    5       8.575   5.330   8.269  1.00  0.00      MEMB
ATOM    623 H10X POPE    5       7.481   5.324   8.129  1.00  0.00      MEMB
ATOM    624 H10Y POPE    5       8.751   4.562   9.048  1.00  0.00      MEMB
ATOM    625 C311 POPE    5       9.134   4.880   6.908  1.00  0.00      MEMB
ATOM    626 H11X POPE    5      10.227   5.061   6.914  1.00  0.00      MEMB
ATOM    627 H11Y POPE    5       8.651   5.477   6.106  1.00  0.00      MEMB
ATOM    628 C312 POPE    5       8.823   3.451   6.502  1.00  0.00      MEMB
ATOM    629 H12X POPE    5       7.719   3.325   6.614  1.00  0.00      MEMB
ATOM    630 H12Y POPE    5       9.272   2.743   7.244  1.00  0.00      MEMB
ATOM    631 C313 POPE    5       9.343   3.184   5.038  1.00  0.00      MEMB
ATOM    632 H13X POPE    5       9.947   2.251   4.997  1.00  0.00      MEMB
ATOM    633 H13Y POPE    5      10.044   3.905   4.640  1.00  0.00      MEMB
ATOM    634 C314 POPE    5       8.280   3.147   3.910  1.00  0.00      MEMB
ATOM    635 H14X POPE    5       8.689   3.142   2.906  1.00  0.00      MEMB
ATOM    636 H14Y POPE    5       7.410   3.798   4.139  1.00  0.00      MEMB
ATOM    637 C315 POPE    5       7.793   1.790   3.702  1.00  0.00      MEMB
ATOM    638 H15X POPE    5       7.720   1.973   4.824  1.00  0.00      MEMB
ATOM    639 H15Y POPE    5       8.401   0.956   3.474  1.00  0.00      MEMB
ATOM    640 C316 POPE    5       6.529   1.306   3.071  1.00  0.00      MEMB
ATOM    641 H16X POPE    5       5.898   0.453   3.433  1.00  0.00      MEMB
ATOM    642 H16Y POPE    5       5.995   1.575   2.191  1.00  0.00      MEMB
ATOM    643 H16Z POPE    5       6.354   2.075   3.836  1.00  0.00      MEMB
ATOM    644  N   POPS    6      -9.578   1.628  20.307  1.00  1.00      MEMB
ATOM    645  HN1 POPS    6      -8.593   1.317  20.439  1.00  0.00      MEMB
ATOM    646  HN2 POPS    6      -9.840   2.322  21.007  1.00  0.00      MEMB
ATOM    647  HN3 POPS    6     -10.220   0.813  20.351  1.00  0.00      MEMB
ATOM    648  C12 POPS    6      -9.664   2.410  19.007  1.00  1.00      MEMB
ATOM    649 H12A POPS    6     -10.693   2.531  18.753  1.00  0.00      MEMB
ATOM    650  C13 POPS    6      -9.069   1.734  17.801  1.00  1.00      MEMB
ATOM    651 O13A POPS    6      -8.403   0.713  18.097  1.00  1.00      MEMB
ATOM    652 O13B POPS    6      -9.285   2.215  16.656  1.00  1.00      MEMB
ATOM    653  C11 POPS    6      -9.021   3.814  19.190  1.00  1.00      MEMB
ATOM    654 H11A POPS    6      -9.002   4.315  18.180  1.00  0.00      MEMB
ATOM    655 H11B POPS    6      -7.986   3.746  19.573  1.00  0.00      MEMB
ATOM    656  P   POPS    6     -10.442   5.898  19.816  1.00  1.00      MEMB
ATOM    657  O13 POPS    6      -9.528   6.966  19.386  1.00  1.00      MEMB
ATOM    658  O14 POPS    6     -11.531   6.154  20.792  1.00  1.00      MEMB
ATOM    659  O12 POPS    6      -9.732   4.555  20.179  1.00  1.00      MEMB
ATOM    660  O11 POPS    6     -11.123   5.266  18.604  1.00  1.00      MEMB
ATOM    661  C1  POPS    6     -12.487   5.196  18.503  1.00  0.00      MEMB
ATOM    662  HA  POPS    6     -12.941   6.189  18.788  1.00  0.00      MEMB
ATOM    663  HB  POPS    6     -13.093   4.404  18.976  1.00  0.00      MEMB
ATOM    664  C2  POPS    6     -12.501   4.893  17.066  1.00  0.00      MEMB
ATOM    665  HS  POPS    6     -13.659   4.836  16.972  1.00  0.00      MEMB
ATOM    666  O21 POPS    6     -12.107   3.710  16.438  1.00  0.00      MEMB
ATOM    667  C21 POPS    6     -12.347   3.596  15.127  1.00  0.00      MEMB
ATOM    668  O22 POPS    6     -13.260   3.958  14.481  1.00  0.00      MEMB
ATOM    669  C22 POPS    6     -11.365   2.775  14.578  1.00  0.00      MEMB
ATOM    670  H2R POPS    6     -11.562   1.937  15.290  1.00  0.00      MEMB
ATOM    671  H2S POPS    6     -10.375   3.165  14.613  1.00  0.00      MEMB
ATOM    672  C3  POPS    6     -11.548   6.306  16.434  1.00  0.00      MEMB
ATOM    673  HX  POPS    6     -11.673   7.113  17.243  1.00  0.00      MEMB
ATOM    674  HY  POPS    6     -11.917   6.831  15.374  1.00  0.00      MEMB
ATOM    675  O31 POPS    6     -10.427   6.318  15.858  1.00  0.00      MEMB
ATOM    676  C31 POPS    6     -10.229   6.024  14.604  1.00  0.00      MEMB
ATOM    677  O32 POPS    6     -10.992   5.997  13.651  1.00  0.00      MEMB
ATOM    678  C32 POPS    6      -8.867   5.743  14.821  1.00  0.00      MEMB
ATOM    679  H2X POPS    6      -8.824   4.663  14.709  1.00  0.00      MEMB
ATOM    680  H2Y POPS    6      -8.541   5.940  15.897  1.00  0.00      MEMB
ATOM    681  C23 POPS    6     -11.515   2.481  13.125  1.00  0.00      MEMB
ATOM    682  H3R POPS    6     -12.504   2.399  12.706  1.00  0.00      MEMB
ATOM    683  H3S POPS    6     -11.047   1.476  13.307  1.00  0.00      MEMB
ATOM    684  C24 POPS    6     -10.760   3.028  11.975  1.00  0.00      MEMB
ATOM    685  H4R POPS    6      -9.755   2.767  12.326  1.00  0.00      MEMB
ATOM    686  H4S POPS    6     -11.017   4.091  12.006  1.00  0.00      MEMB
ATOM    687  C25 POPS    6     -11.164   2.490  10.570  1.00  0.00      MEMB
ATOM    688  H5R POPS    6     -12.285   2.409  10.588  1.00  0.00      MEMB
ATOM    689  H5S POPS    6     -10.816   1.443  10.453  1.00  0.00      MEMB
ATOM    690  C26 POPS    6     -10.759   3.388   9.370  1.00  0.00      MEMB
ATOM    691  H6R POPS    6     -11.179   4.397   9.578  1.00  0.00      MEMB
ATOM    692  H6S POPS    6     -11.235   3.020   8.443  1.00  0.00      MEMB
ATOM    693  C27 POPS    6      -9.261   3.521   9.016  1.00  0.00      MEMB
ATOM    694  H7R POPS    6      -8.730   3.164   9.919  1.00  0.00      MEMB
ATOM    695  H7S POPS    6      -9.005   4.602   8.869  1.00  0.00      MEMB
ATOM    696  C28 POPS    6      -8.786   2.778   7.729  1.00  0.00      MEMB
ATOM    697  H8R POPS    6      -7.827   3.254   7.421  1.00  0.00      MEMB
ATOM    698  H8S POPS    6      -9.467   2.957   6.865  1.00  0.00      MEMB
ATOM    699  C29 POPS    6      -8.550   1.301   7.933  1.00  0.00      MEMB
ATOM    700  H91 POPS    6      -7.587   1.044   8.387  1.00  0.00      MEMB
ATOM    701 C210 POPS    6      -9.380   0.305   7.586  1.00  0.00      MEMB
ATOM    702 H101 POPS    6      -9.108  -0.753   7.718  1.00  0.00      MEMB
ATOM    703 C211 POPS    6     -10.701   0.481   6.927  1.00  0.00      MEMB
ATOM    704 H11R POPS    6     -11.127   1.515   6.972  1.00  0.00      MEMB
ATOM    705 H11S POPS    6     -11.375  -0.168   7.492  1.00  0.00      MEMB
ATOM    706 C212 POPS    6     -10.759   0.042   5.484  1.00  0.00      MEMB
ATOM    707 H12R POPS    6     -11.779  -0.048   5.307  1.00  0.00      MEMB
ATOM    708 H12S POPS    6     -10.439  -0.968   5.195  1.00  0.00      MEMB
ATOM    709 C213 POPS    6     -10.106   1.053   4.629  1.00  0.00      MEMB
ATOM    710 H13R POPS    6     -10.045   2.090   4.955  1.00  0.00      MEMB
ATOM    711 H13S POPS    6     -10.466   1.075   3.551  1.00  0.00      MEMB
ATOM    712 C214 POPS    6      -8.737   0.680   4.859  1.00  0.00      MEMB
ATOM    713 H14R POPS    6      -9.079  -0.091   4.113  1.00  0.00      MEMB
ATOM    714 H14S POPS    6      -8.079   0.032   5.446  1.00  0.00      MEMB
ATOM    715 C215 POPS    6      -7.927   1.690   4.323  1.00  0.00      MEMB
ATOM    716 H15R POPS    6      -6.479   1.199   4.382  1.00  0.00      MEMB
ATOM    717 H15S POPS    6      -8.264   2.566   4.367  1.00  0.00      MEMB
ATOM    718 C216 POPS    6      -8.532   2.090   1.688  1.00  0.00      MEMB
ATOM    719 H16R POPS    6      -9.442   2.077   1.846  1.00  0.00      MEMB
ATOM    720 H16S POPS    6      -8.212   1.179   0.940  1.00  0.00      MEMB
ATOM    721 C217 POPS    6      -7.556   2.804   0.651  1.00  0.00      MEMB
ATOM    722 H17R POPS    6      -8.185   2.799  -0.155  1.00  0.00      MEMB
ATOM    723 H17S POPS    6      -6.669   1.951   0.575  1.00  0.00      MEMB
ATOM    724 C218 POPS    6      -7.269   4.269   1.084  1.00  0.00      MEMB
ATOM    725 H18R POPS    6      -8.298   4.477   1.358  1.00  0.00      MEMB
ATOM    726 H18S POPS    6      -6.716   4.909   0.481  1.00  0.00      MEMB
ATOM    727 H18T POPS    6      -6.592   4.468   1.968  1.00  0.00      MEMB
ATOM    728  C33 POPS    6      -8.098   6.481  13.758  1.00  0.00      MEMB
ATOM    729  H3X POPS    6      -8.450   6.256  12.753  1.00  0.00      MEMB
ATOM    730  H3Y POPS    6      -7.089   6.168  13.878  1.00  0.00      MEMB
ATOM    731  C34 POPS    6      -8.117   7.929  13.509  1.00  0.00      MEMB
ATOM    732  H4X POPS    6      -7.272   8.540  13.320  1.00  0.00      MEMB
ATOM    733  H4Y POPS    6      -8.390   8.515  14.268  1.00  0.00      MEMB
ATOM    734  C35 POPS    6      -9.036   8.360  12.531  1.00  0.00      MEMB
ATOM    735  H5X POPS    6      -9.204   9.322  12.761  1.00  0.00      MEMB
ATOM    736  H5Y POPS    6     -10.017   7.975  12.627  1.00  0.00      MEMB
ATOM    737  C36 POPS    6      -8.562   8.701  11.271  1.00  0.00      MEMB
ATOM    738  H6X POPS    6      -8.193   7.705  11.131  1.00  0.00      MEMB
ATOM    739  H6Y POPS    6      -7.680   9.376  11.176  1.00  0.00      MEMB
ATOM    740  C37 POPS    6      -9.743   9.256  10.516  1.00  0.00      MEMB
ATOM    741  H7X POPS    6     -10.025  10.274  10.837  1.00  0.00      MEMB
ATOM    742  H7Y POPS    6     -10.668   8.678  10.581  1.00  0.00      MEMB
ATOM    743  C38 POPS    6      -9.187   9.303   9.171  1.00  0.00      MEMB
ATOM    744  H8X POPS    6      -8.087   9.385   9.427  1.00  0.00      MEMB
ATOM    745  H8Y POPS    6      -9.322  10.256   8.619  1.00  0.00      MEMB
ATOM    746  C39 POPS    6      -9.481   8.009   8.370  1.00  0.00      MEMB
ATOM    747  H9X POPS    6      -8.854   7.160   8.636  1.00  0.00      MEMB
ATOM    748  H9Y POPS    6      -8.942   7.881   7.484  1.00  0.00      MEMB
ATOM    749 C310 POPS    6     -10.915   7.875   7.909  1.00  0.00      MEMB
ATOM    750 H10X POPS    6     -11.268   8.859   7.530  1.00  0.00      MEMB
ATOM    751 H10Y POPS    6     -11.370   7.641   8.882  1.00  0.00      MEMB
ATOM    752 C311 POPS    6     -11.336   6.745   6.951  1.00  0.00      MEMB
ATOM    753 H11X POPS    6     -12.424   6.823   6.761  1.00  0.00      MEMB
ATOM    754 H11Y POPS    6     -11.232   5.792   7.497  1.00  0.00      MEMB
ATOM    755 C312 POPS    6     -10.535   6.621   5.657  1.00  0.00      MEMB
ATOM    756 H12X POPS    6      -9.464   6.629   5.931  1.00  0.00      MEMB
ATOM    757 H12Y POPS    6     -10.736   7.465   4.962  1.00  0.00      MEMB
ATOM    758 C313 POPS    6     -10.767   5.306   4.927  1.00  0.00      MEMB
ATOM    759 H13X POPS    6     -10.562   4.427   5.576  1.00  0.00      MEMB
ATOM    760 H13Y POPS    6     -10.020   5.308   4.103  1.00  0.00      MEMB
ATOM    761 C314 POPS    6     -12.180   5.287   4.394  1.00  0.00      MEMB
ATOM    762 H14X POPS    6     -12.326   6.165   3.737  1.00  0.00      MEMB
ATOM    763 H14Y POPS    6     -12.934   5.284   5.211  1.00  0.00      MEMB
ATOM    764 C315 POPS    6     -12.496   4.141   3.543  1.00  0.00      MEMB
ATOM    765 H15X POPS    6     -12.392   3.270   4.140  1.00  0.00      MEMB
ATOM    766 H15Y POPS    6     -11.792   4.018   2.702  1.00  0.00      MEMB
ATOM    767 C316 POPS    6     -13.873   4.295   3.037  1.00  0.00      MEMB
ATOM    768 H16X POPS    6     -13.872   3.441   2.336  1.00  0.00      MEMB
ATOM    769 H16Y POPS    6     -14.009   5.227   2.511  1.00  0.00      MEMB
ATOM    770 H16Z POPS    6     -14.797   4.261   3.654  1.00  0.00      MEMB
ATOM    771  N   POPS    7      -8.632 -11.975  17.465  1.00  1.00      MEMB
ATOM    772  HN1 POPS    7      -8.722 -11.518  16.540  1.00  0.00      MEMB
ATOM    773  HN2 POPS    7      -8.655 -13.018  17.332  1.00  0.00      MEMB
ATOM    774  HN3 POPS    7      -9.359 -11.655  18.127  1.00  0.00      MEMB
ATOM    775  C12 POPS    7      -7.299 -11.607  18.076  1.00  1.00      MEMB
ATOM    776 H12A POPS    7      -6.789 -10.873  17.468  1.00  0.00      MEMB
ATOM    777  C13 POPS    7      -6.412 -12.859  18.196  1.00  1.00      MEMB
ATOM    778 O13A POPS    7      -6.985 -13.990  18.249  1.00  1.00      MEMB
ATOM    779 O13B POPS    7      -5.168 -12.718  18.175  1.00  1.00      MEMB
ATOM    780  C11 POPS    7      -7.534 -10.954  19.469  1.00  1.00      MEMB
ATOM    781 H11A POPS    7      -7.989 -11.681  20.188  1.00  0.00      MEMB
ATOM    782 H11B POPS    7      -8.232 -10.104  19.335  1.00  0.00      MEMB
ATOM    783  P   POPS    7      -5.793  -8.995  19.924  1.00  1.00      MEMB
ATOM    784  O13 POPS    7      -4.335  -8.929  19.740  1.00  1.00      MEMB
ATOM    785  O14 POPS    7      -6.317  -8.198  21.045  1.00  1.00      MEMB
ATOM    786  O12 POPS    7      -6.318 -10.473  20.009  1.00  1.00      MEMB
ATOM    787  O11 POPS    7      -6.516  -8.416  18.621  1.00  1.00      MEMB
ATOM    788  C1  POPS    7      -5.961  -7.256  17.966  1.00  0.00      MEMB
ATOM    789  HA  POPS    7      -5.124  -6.786  18.528  1.00  0.00      MEMB
ATOM    790  HB  POPS    7      -6.739  -6.456  17.871  1.00  0.00      MEMB
ATOM    791  C2  POPS    7      -5.486  -7.522  16.496  1.00  0.00      MEMB
ATOM    792  HS  POPS    7      -5.503  -6.540  15.979  1.00  0.00      MEMB
ATOM    793  O21 POPS    7      -6.398  -8.401  15.803  1.00  0.00      MEMB
ATOM    794  C21 POPS    7      -7.637  -7.946  15.659  1.00  0.00      MEMB
ATOM    795  O22 POPS    7      -8.071  -6.859  15.969  1.00  0.00      MEMB
ATOM    796  C22 POPS    7      -8.509  -9.060  15.105  1.00  0.00      MEMB
ATOM    797  H2R POPS    7      -8.855  -9.597  16.009  1.00  0.00      MEMB
ATOM    798  H2S POPS    7      -7.944  -9.725  14.430  1.00  0.00      MEMB
ATOM    799  C3  POPS    7      -4.020  -8.117  16.410  1.00  0.00      MEMB
ATOM    800  HX  POPS    7      -3.809  -8.878  17.196  1.00  0.00      MEMB
ATOM    801  HY  POPS    7      -3.295  -7.339  16.725  1.00  0.00      MEMB
ATOM    802  O31 POPS    7      -3.642  -8.543  15.065  1.00  0.00      MEMB
ATOM    803  C31 POPS    7      -3.666  -9.865  14.879  1.00  0.00      MEMB
ATOM    804  O32 POPS    7      -4.256 -10.659  15.585  1.00  0.00      MEMB
ATOM    805  C32 POPS    7      -2.881 -10.237  13.604  1.00  0.00      MEMB
ATOM    806  H2X POPS    7      -3.201 -11.231  13.229  1.00  0.00      MEMB
ATOM    807  H2Y POPS    7      -1.786 -10.294  13.811  1.00  0.00      MEMB
ATOM    808  C23 POPS    7      -9.718  -8.503  14.328  1.00  0.00      MEMB
ATOM    809  H3R POPS    7     -10.270  -7.802  15.006  1.00  0.00      MEMB
ATOM    810  H3S POPS    7     -10.383  -9.366  14.098  1.00  0.00      MEMB
ATOM    811  C24 POPS    7      -9.366  -7.795  12.997  1.00  0.00      MEMB
ATOM    812  H4R POPS    7      -8.871  -6.818  13.249  1.00  0.00      MEMB
ATOM    813  H4S POPS    7     -10.294  -7.579  12.431  1.00  0.00      MEMB
ATOM    814  C25 POPS    7      -8.517  -8.581  11.978  1.00  0.00      MEMB
ATOM    815  H5R POPS    7      -7.761  -9.180  12.526  1.00  0.00      MEMB
ATOM    816  H5S POPS    7      -8.026  -7.813  11.337  1.00  0.00      MEMB
ATOM    817  C26 POPS    7      -9.263  -9.449  10.932  1.00  0.00      MEMB
ATOM    818  H6R POPS    7     -10.220  -8.976  10.616  1.00  0.00      MEMB
ATOM    819  H6S POPS    7      -9.478 -10.433  11.393  1.00  0.00      MEMB
ATOM    820  C27 POPS    7      -8.468  -9.693   9.629  1.00  0.00      MEMB
ATOM    821  H7R POPS    7      -8.428  -8.712   9.090  1.00  0.00      MEMB
ATOM    822  H7S POPS    7      -9.044 -10.383   8.974  1.00  0.00      MEMB
ATOM    823  C28 POPS    7      -7.070 -10.290   9.924  1.00  0.00      MEMB
ATOM    824  H8R POPS    7      -7.121 -11.172  10.590  1.00  0.00      MEMB
ATOM    825  H8S POPS    7      -6.516  -9.521  10.497  1.00  0.00      MEMB
ATOM    826  C29 POPS    7      -6.279 -10.820   8.773  1.00  0.00      MEMB
ATOM    827  H91 POPS    7      -6.505 -11.880   8.578  1.00  0.00      MEMB
ATOM    828 C210 POPS    7      -5.300 -10.178   8.114  1.00  0.00      MEMB
ATOM    829 H101 POPS    7      -4.866 -10.625   7.210  1.00  0.00      MEMB
ATOM    830 C211 POPS    7      -4.815  -8.788   8.406  1.00  0.00      MEMB
ATOM    831 H11R POPS    7      -4.107  -8.844   9.260  1.00  0.00      MEMB
ATOM    832 H11S POPS    7      -5.686  -8.149   8.683  1.00  0.00      MEMB
ATOM    833 C212 POPS    7      -4.106  -8.166   7.183  1.00  0.00      MEMB
ATOM    834 H12R POPS    7      -3.145  -8.689   6.986  1.00  0.00      MEMB
ATOM    835 H12S POPS    7      -3.834  -7.109   7.398  1.00  0.00      MEMB
ATOM    836 C213 POPS    7      -5.009  -8.162   5.947  1.00  0.00      MEMB
ATOM    837 H13R POPS    7      -5.296  -9.177   5.626  1.00  0.00      MEMB
ATOM    838 H13S POPS    7      -4.559  -7.626   5.081  1.00  0.00      MEMB
ATOM    839 C214 POPS    7      -6.367  -7.585   6.227  1.00  0.00      MEMB
ATOM    840 H14R POPS    7      -6.199  -6.753   6.909  1.00  0.00      MEMB
ATOM    841 H14S POPS    7      -7.041  -8.106   6.905  1.00  0.00      MEMB
ATOM    842 C215 POPS    7      -7.153  -7.473   4.934  1.00  0.00      MEMB
ATOM    843 H15R POPS    7      -6.586  -6.940   4.085  1.00  0.00      MEMB
ATOM    844 H15S POPS    7      -8.080  -6.901   5.256  1.00  0.00      MEMB
ATOM    845 C216 POPS    7      -7.725  -8.675   4.442  1.00  0.00      MEMB
ATOM    846 H16R POPS    7      -8.563  -8.888   5.156  1.00  0.00      MEMB
ATOM    847 H16S POPS    7      -6.907  -9.384   4.375  1.00  0.00      MEMB
ATOM    848 C217 POPS    7      -8.251  -8.363   3.138  1.00  0.00      MEMB
ATOM    849 H17R POPS    7      -8.469  -9.333   2.621  1.00  0.00      MEMB
ATOM    850 H17S POPS    7      -7.632  -7.693   2.470  1.00  0.00      MEMB
ATOM    851 C218 POPS    7      -9.478  -7.599   3.500  1.00  0.00      MEMB
ATOM    852 H18R POPS    7     -10.393  -8.128   3.823  1.00  0.00      MEMB
ATOM    853 H18S POPS    7      -9.487  -7.684   2.476  1.00  0.00      MEMB
ATOM    854 H18T POPS    7      -9.575  -6.515   3.414  1.00  0.00      MEMB
ATOM    855  C33 POPS    7      -3.075  -9.244  12.450  1.00  0.00      MEMB
ATOM    856  H3X POPS    7      -3.048  -8.194  12.792  1.00  0.00      MEMB
ATOM    857  H3Y POPS    7      -4.087  -9.359  12.006  1.00  0.00      MEMB
ATOM    858  C34 POPS    7      -1.997  -9.480  11.406  1.00  0.00      MEMB
ATOM    859  H4X POPS    7      -0.954  -9.472  11.808  1.00  0.00      MEMB
ATOM    860  H4Y POPS    7      -2.109  -8.682  10.643  1.00  0.00      MEMB
ATOM    861  C35 POPS    7      -2.152 -10.832  10.806  1.00  0.00      MEMB
ATOM    862  H5X POPS    7      -3.178 -10.987  10.397  1.00  0.00      MEMB
ATOM    863  H5Y POPS    7      -1.889 -11.682  11.503  1.00  0.00      MEMB
ATOM    864  C36 POPS    7      -1.274 -10.972   9.661  1.00  0.00      MEMB
ATOM    865  H6X POPS    7      -0.175 -10.836   9.813  1.00  0.00      MEMB
ATOM    866  H6Y POPS    7      -1.589 -10.414   8.761  1.00  0.00      MEMB
ATOM    867  C37 POPS    7      -1.530 -12.394   9.553  1.00  0.00      MEMB
ATOM    868  H7X POPS    7      -0.892 -12.943  10.293  1.00  0.00      MEMB
ATOM    869  H7Y POPS    7      -1.175 -12.264   8.562  1.00  0.00      MEMB
ATOM    870  C38 POPS    7      -2.718 -13.056   8.969  1.00  0.00      MEMB
ATOM    871  H8X POPS    7      -3.564 -12.957   9.543  1.00  0.00      MEMB
ATOM    872  H8Y POPS    7      -2.588 -14.027   9.214  1.00  0.00      MEMB
ATOM    873  C39 POPS    7      -2.928 -13.056   7.492  1.00  0.00      MEMB
ATOM    874  H9X POPS    7      -2.025 -13.602   7.177  1.00  0.00      MEMB
ATOM    875  H9Y POPS    7      -2.893 -11.985   7.267  1.00  0.00      MEMB
ATOM    876 C310 POPS    7      -4.197 -13.630   6.906  1.00  0.00      MEMB
ATOM    877 H10X POPS    7      -4.945 -12.860   6.975  1.00  0.00      MEMB
ATOM    878 H10Y POPS    7      -4.418 -14.482   7.558  1.00  0.00      MEMB
ATOM    879 C311 POPS    7      -4.297 -13.841   5.383  1.00  0.00      MEMB
ATOM    880 H11X POPS    7      -3.656 -14.555   5.404  1.00  0.00      MEMB
ATOM    881 H11Y POPS    7      -3.642 -13.303   4.704  1.00  0.00      MEMB
ATOM    882 C312 POPS    7      -5.295 -14.737   4.660  1.00  0.00      MEMB
ATOM    883 H12X POPS    7      -5.323 -15.819   4.966  1.00  0.00      MEMB
ATOM    884 H12Y POPS    7      -4.935 -14.822   3.617  1.00  0.00      MEMB
ATOM    885 C313 POPS    7      -6.652 -14.130   4.723  1.00  0.00      MEMB
ATOM    886 H13X POPS    7      -6.906 -14.096   5.778  1.00  0.00      MEMB
ATOM    887 H13Y POPS    7      -7.303 -14.838   4.181  1.00  0.00      MEMB
ATOM    888 C314 POPS    7      -6.816 -12.661   4.559  1.00  0.00      MEMB
ATOM    889 H14X POPS    7      -6.267 -12.169   5.401  1.00  0.00      MEMB
ATOM    890 H14Y POPS    7      -7.895 -12.415   4.684  1.00  0.00      MEMB
ATOM    891 C315 POPS    7      -6.266 -12.254   3.226  1.00  0.00      MEMB
ATOM    892 H15X POPS    7      -5.183 -12.507   3.212  1.00  0.00      MEMB
ATOM    893 H15Y POPS    7      -6.334 -11.157   3.137  1.00  0.00      MEMB
ATOM    894 C316 POPS    7      -6.945 -12.912   2.044  1.00  0.00      MEMB
ATOM    895 H16X POPS    7      -6.773 -14.017   2.016  1.00  0.00      MEMB
ATOM    896 H16Y POPS    7      -6.532 -12.463   1.112  1.00  0.00      MEMB
ATOM    897 H16Z POPS    7      -8.056 -12.775   2.059  1.00  0.00      MEMB
ATOM    898  N   POPS    8      11.731  -7.114  19.981  1.00  1.00      MEMB
ATOM    899  HN1 POPS    8      12.017  -6.132  19.795  1.00  0.00      MEMB
ATOM    900  HN2 POPS    8      10.720  -7.130  20.237  1.00  0.00      MEMB
ATOM    901  HN3 POPS    8      12.318  -7.637  20.649  1.00  0.00      MEMB
ATOM    902  C12 POPS    8      11.730  -7.809  18.664  1.00  1.00      MEMB
ATOM    903 H12A POPS    8      12.586  -8.461  18.641  1.00  0.00      MEMB
ATOM    904  C13 POPS    8      11.765  -6.846  17.459  1.00  1.00      MEMB
ATOM    905 O13A POPS    8      11.623  -5.606  17.637  1.00  1.00      MEMB
ATOM    906 O13B POPS    8      11.956  -7.376  16.332  1.00  1.00      MEMB
ATOM    907  C11 POPS    8      10.475  -8.711  18.615  1.00  1.00      MEMB
ATOM    908 H11A POPS    8      10.643  -9.490  19.358  1.00  0.00      MEMB
ATOM    909 H11B POPS    8      10.347  -9.217  17.632  1.00  0.00      MEMB
ATOM    910  P   POPS    8       8.363  -8.308  20.170  1.00  1.00      MEMB
ATOM    911  O13 POPS    8       7.713  -7.025  20.529  1.00  1.00      MEMB
ATOM    912  O14 POPS    8       9.128  -8.957  21.266  1.00  1.00      MEMB
ATOM    913  O12 POPS    8       9.317  -7.978  18.960  1.00  1.00      MEMB
ATOM    914  O11 POPS    8       7.303  -9.247  19.465  1.00  1.00      MEMB
ATOM    915  C1  POPS    8       6.385  -8.658  18.512  1.00  0.00      MEMB
ATOM    916  HA  POPS    8       6.557  -7.566  18.380  1.00  0.00      MEMB
ATOM    917  HB  POPS    8       5.351  -8.737  18.907  1.00  0.00      MEMB
ATOM    918  C2  POPS    8       6.473  -9.342  17.101  1.00  0.00      MEMB
ATOM    919  HS  POPS    8       6.525 -10.440  17.305  1.00  0.00      MEMB
ATOM    920  O21 POPS    8       7.655  -8.852  16.461  1.00  0.00      MEMB
ATOM    921  C21 POPS    8       8.022  -9.376  15.324  1.00  0.00      MEMB
ATOM    922  O22 POPS    8       7.465 -10.292  14.731  1.00  0.00      MEMB
ATOM    923  C22 POPS    8       9.276  -8.665  14.839  1.00  0.00      MEMB
ATOM    924  H2R POPS    8      10.200  -9.082  15.305  1.00  0.00      MEMB
ATOM    925  H2S POPS    8       9.191  -7.610  15.174  1.00  0.00      MEMB
ATOM    926  C3  POPS    8       5.250  -9.122  16.161  1.00  0.00      MEMB
ATOM    927  HX  POPS    8       4.405  -9.414  16.773  1.00  0.00      MEMB
ATOM    928  HY  POPS    8       5.235  -9.841  15.309  1.00  0.00      MEMB
ATOM    929  O31 POPS    8       5.146  -7.753  15.724  1.00  0.00      MEMB
ATOM    930  C31 POPS    8       5.235  -7.665  14.386  1.00  0.00      MEMB
ATOM    931  O32 POPS    8       4.931  -8.472  13.558  1.00  0.00      MEMB
ATOM    932  C32 POPS    8       5.833  -6.410  13.931  1.00  0.00      MEMB
ATOM    933  H2X POPS    8       6.540  -5.970  14.504  1.00  0.00      MEMB
ATOM    934  H2Y POPS    8       4.989  -5.949  14.080  1.00  0.00      MEMB
ATOM    935  C23 POPS    8       9.349  -8.860  13.312  1.00  0.00      MEMB
ATOM    936  H3R POPS    8       8.348  -8.878  12.827  1.00  0.00      MEMB
ATOM    937  H3S POPS    8       9.733  -9.886  13.135  1.00  0.00      MEMB
ATOM    938  C24 POPS    8      10.191  -7.830  12.556  1.00  0.00      MEMB
ATOM    939  H4R POPS    8      11.217  -7.763  12.976  1.00  0.00      MEMB
ATOM    940  H4S POPS    8       9.725  -6.812  12.591  1.00  0.00      MEMB
ATOM    941  C25 POPS    8      10.256  -8.201  11.078  1.00  0.00      MEMB
ATOM    942  H5R POPS    8      10.367  -7.249  10.533  1.00  0.00      MEMB
ATOM    943  H5S POPS    8       9.269  -8.627  10.777  1.00  0.00      MEMB
ATOM    944  C26 POPS    8      11.424  -9.106  10.654  1.00  0.00      MEMB
ATOM    945  H6R POPS    8      11.512  -9.962  11.358  1.00  0.00      MEMB
ATOM    946  H6S POPS    8      12.390  -8.552  10.615  1.00  0.00      MEMB
ATOM    947  C27 POPS    8      11.151  -9.700   9.278  1.00  0.00      MEMB
ATOM    948  H7R POPS    8      10.225 -10.297   9.443  1.00  0.00      MEMB
ATOM    949  H7S POPS    8      11.957 -10.363   8.901  1.00  0.00      MEMB
ATOM    950  C28 POPS    8      10.837  -8.658   8.206  1.00  0.00      MEMB
ATOM    951  H8R POPS    8      11.129  -7.656   8.541  1.00  0.00      MEMB
ATOM    952  H8S POPS    8       9.717  -8.636   8.186  1.00  0.00      MEMB
ATOM    953  C29 POPS    8      11.552  -8.895   6.884  1.00  0.00      MEMB
ATOM    954  H91 POPS    8      12.415  -8.275   6.667  1.00  0.00      MEMB
ATOM    955 C210 POPS    8      11.248  -9.775   5.924  1.00  0.00      MEMB
ATOM    956 H101 POPS    8      11.714  -9.752   4.955  1.00  0.00      MEMB
ATOM    957 C211 POPS    8      10.152 -10.702   5.932  1.00  0.00      MEMB
ATOM    958 H11R POPS    8       9.555 -10.053   6.561  1.00  0.00      MEMB
ATOM    959 H11S POPS    8      10.330 -11.644   6.498  1.00  0.00      MEMB
ATOM    960 C212 POPS    8       9.376 -10.967   4.637  1.00  0.00      MEMB
ATOM    961 H12R POPS    8       8.710 -11.852   4.743  1.00  0.00      MEMB
ATOM    962 H12S POPS    8      10.090 -11.440   3.979  1.00  0.00      MEMB
ATOM    963 C213 POPS    8       8.691  -9.637   4.112  1.00  0.00      MEMB
ATOM    964 H13R POPS    8       9.392  -8.842   4.240  1.00  0.00      MEMB
ATOM    965 H13S POPS    8       7.749  -9.278   4.571  1.00  0.00      MEMB
ATOM    966 C214 POPS    8       8.234  -9.520   2.729  1.00  0.00      MEMB
ATOM    967 H14R POPS    8       7.972  -8.570   2.311  1.00  0.00      MEMB
ATOM    968 H14S POPS    8       7.279 -10.069   2.527  1.00  0.00      MEMB
ATOM    969 C215 POPS    8       9.483  -9.626   1.924  1.00  0.00      MEMB
ATOM    970 H15R POPS    8       9.717 -10.668   2.341  1.00  0.00      MEMB
ATOM    971 H15S POPS    8      10.523  -9.493   1.879  1.00  0.00      MEMB
ATOM    972 C216 POPS    8       9.362  -9.326   0.380  1.00  0.00      MEMB
ATOM    973 H16R POPS    8       8.983  -8.467  -0.120  1.00  0.00      MEMB
ATOM    974 H16S POPS    8       8.079  -9.456   0.229  1.00  0.00      MEMB
ATOM    975 C217 POPS    8      10.697 -10.521  -0.685  1.00  0.00      MEMB
ATOM    976 H17R POPS    8      10.395 -10.197  -1.742  1.00  0.00      MEMB
ATOM    977 H17S POPS    8      10.512 -12.231  -0.362  1.00  0.00      MEMB
ATOM    978 C218 POPS    8      11.887 -10.973  -0.318  1.00  0.00      MEMB
ATOM    979 H18R POPS    8      11.753 -11.296   0.712  1.00  0.00      MEMB
ATOM    980 H18S POPS    8      12.105  -9.955  -0.540  1.00  0.00      MEMB
ATOM    981 H18T POPS    8      12.127 -11.868  -0.933  1.00  0.00      MEMB
ATOM    982  C33 POPS    8       5.715  -5.628  12.658  1.00  0.00      MEMB
ATOM    983  H3X POPS    8       5.619  -4.518  12.611  1.00  0.00      MEMB
ATOM    984  H3Y POPS    8       4.804  -5.843  12.262  1.00  0.00      MEMB
ATOM    985  C34 POPS    8       6.729  -6.064  11.810  1.00  0.00      MEMB
ATOM    986  H4X POPS    8       6.867  -7.137  12.085  1.00  0.00      MEMB
ATOM    987  H4Y POPS    8       7.486  -5.353  12.175  1.00  0.00      MEMB
ATOM    988  C35 POPS    8       6.394  -5.703  10.401  1.00  0.00      MEMB
ATOM    989  H5X POPS    8       5.967  -4.682  10.351  1.00  0.00      MEMB
ATOM    990  H5Y POPS    8       5.573  -6.270  10.028  1.00  0.00      MEMB
ATOM    991  C36 POPS    8       7.573  -5.992   9.483  1.00  0.00      MEMB
ATOM    992  H6X POPS    8       7.246  -5.953   8.433  1.00  0.00      MEMB
ATOM    993  H6Y POPS    8       8.059  -6.928   9.782  1.00  0.00      MEMB
ATOM    994  C37 POPS    8       8.722  -5.066   9.636  1.00  0.00      MEMB
ATOM    995  H7X POPS    8       9.068  -5.156  10.687  1.00  0.00      MEMB
ATOM    996  H7Y POPS    8       8.097  -4.171   9.536  1.00  0.00      MEMB
ATOM    997  C38 POPS    8       9.965  -5.082   8.710  1.00  0.00      MEMB
ATOM    998  H8X POPS    8      10.591  -5.897   8.990  1.00  0.00      MEMB
ATOM    999  H8Y POPS    8      10.757  -4.312   8.928  1.00  0.00      MEMB
ATOM   1000  C39 POPS    8       9.560  -4.962   7.229  1.00  0.00      MEMB
ATOM   1001  H9X POPS    8       8.787  -4.202   7.063  1.00  0.00      MEMB
ATOM   1002  H9Y POPS    8       9.048  -5.901   7.016  1.00  0.00      MEMB
ATOM   1003 C310 POPS    8      10.678  -4.781   6.201  1.00  0.00      MEMB
ATOM   1004 H10X POPS    8      11.349  -5.647   6.315  1.00  0.00      MEMB
ATOM   1005 H10Y POPS    8      11.286  -3.911   6.400  1.00  0.00      MEMB
ATOM   1006 C311 POPS    8      10.187  -4.588   4.752  1.00  0.00      MEMB
ATOM   1007 H11X POPS    8      11.060  -4.339   4.105  1.00  0.00      MEMB
ATOM   1008 H11Y POPS    8       9.478  -3.731   4.734  1.00  0.00      MEMB
ATOM   1009 C312 POPS    8       9.470  -5.818   4.193  1.00  0.00      MEMB
ATOM   1010 H12X POPS    8       8.497  -5.923   4.710  1.00  0.00      MEMB
ATOM   1011 H12Y POPS    8      10.035  -6.717   4.509  1.00  0.00      MEMB
ATOM   1012 C313 POPS    8       9.334  -5.895   2.659  1.00  0.00      MEMB
ATOM   1013 H13X POPS    8       8.835  -6.848   2.402  1.00  0.00      MEMB
ATOM   1014 H13Y POPS    8      10.325  -5.912   2.164  1.00  0.00      MEMB
ATOM   1015 C314 POPS    8       8.515  -4.829   1.966  1.00  0.00      MEMB
ATOM   1016 H14X POPS    8       8.608  -5.029   0.867  1.00  0.00      MEMB
ATOM   1017 H14Y POPS    8       8.897  -3.800   2.145  1.00  0.00      MEMB
ATOM   1018 C315 POPS    8       7.060  -4.909   2.340  1.00  0.00      MEMB
ATOM   1019 H15X POPS    8       6.833  -4.445   3.319  1.00  0.00      MEMB
ATOM   1020 H15Y POPS    8       6.580  -5.904   2.226  1.00  0.00      MEMB
ATOM   1021 C316 POPS    8       6.409  -4.061   1.407  1.00  0.00      MEMB
ATOM   1022 H16X POPS    8       5.278  -4.196   1.441  1.00  0.00      MEMB
ATOM   1023 H16Y POPS    8       6.773  -4.197   0.386  1.00  0.00      MEMB
ATOM   1024 H16Z POPS    8       6.698  -2.996   1.567  1.00  0.00      MEMB
ATOM   1025  N   POPC    9     -12.012  -3.464  20.969  1.00  0.00      MEMB
ATOM   1026  C12 POPC    9     -11.382  -4.588  20.190  1.00  0.00      MEMB
ATOM   1027 H12A POPC    9     -12.005  -5.462  20.332  1.00  0.00      MEMB
ATOM   1028 H12B POPC    9     -10.404  -4.777  20.639  1.00  0.00      MEMB
ATOM   1029  C13 POPC    9     -11.095  -2.281  20.877  1.00  0.00      MEMB
ATOM   1030 H13A POPC    9     -10.215  -2.453  21.483  1.00  0.00      MEMB
ATOM   1031 H13B POPC    9     -10.766  -2.153  19.838  1.00  0.00      MEMB
ATOM   1032 H13C POPC    9     -11.561  -1.375  21.239  1.00  0.00      MEMB
ATOM   1033  C14 POPC    9     -13.391  -3.131  20.495  1.00  0.00      MEMB
ATOM   1034 H14A POPC    9     -14.062  -3.987  20.571  1.00  0.00      MEMB
ATOM   1035 H14B POPC    9     -13.806  -2.309  21.069  1.00  0.00      MEMB
ATOM   1036 H14C POPC    9     -13.321  -2.864  19.443  1.00  0.00      MEMB
ATOM   1037  C15 POPC    9     -12.136  -3.972  22.358  1.00  0.00      MEMB
ATOM   1038 H15A POPC    9     -12.572  -3.206  22.972  1.00  0.00      MEMB
ATOM   1039 H15B POPC    9     -11.166  -4.288  22.712  1.00  0.00      MEMB
ATOM   1040 H15C POPC    9     -12.791  -4.841  22.400  1.00  0.00      MEMB
ATOM   1041  C11 POPC    9     -11.163  -4.403  18.675  1.00  0.00      MEMB
ATOM   1042 H11A POPC    9     -10.692  -5.360  18.301  1.00  0.00      MEMB
ATOM   1043 H11B POPC    9     -10.444  -3.566  18.556  1.00  0.00      MEMB
ATOM   1044  P   POPC    9     -13.028  -5.181  17.079  1.00  0.00      MEMB
ATOM   1045  O13 POPC    9     -13.381  -6.291  17.984  1.00  0.00      MEMB
ATOM   1046  O14 POPC    9     -12.197  -5.421  15.882  1.00  0.00      MEMB
ATOM   1047  O12 POPC    9     -12.365  -4.047  17.982  1.00  0.00      MEMB
ATOM   1048  O11 POPC    9     -14.343  -4.444  16.659  1.00  0.00      MEMB
ATOM   1049  C1  POPC    9     -14.676  -3.086  16.882  1.00  0.00      MEMB
ATOM   1050  HA  POPC    9     -13.790  -2.436  16.838  1.00  0.00      MEMB
ATOM   1051  HB  POPC    9     -15.126  -2.967  17.887  1.00  0.00      MEMB
ATOM   1052  C2  POPC    9     -15.668  -2.514  15.842  1.00  0.00      MEMB
ATOM   1053  HS  POPC    9     -16.655  -2.841  16.191  1.00  0.00      MEMB
ATOM   1054  O21 POPC    9     -15.434  -3.036  14.547  1.00  0.00      MEMB
ATOM   1055  C21 POPC    9     -16.261  -2.616  13.603  1.00  0.00      MEMB
ATOM   1056  O22 POPC    9     -17.220  -1.843  13.759  1.00  0.00      MEMB
ATOM   1057  C22 POPC    9     -16.023  -3.516  12.370  1.00  0.00      MEMB
ATOM   1058  H2R POPC    9     -16.366  -4.545  12.294  1.00  0.00      MEMB
ATOM   1059  H2S POPC    9     -14.998  -3.392  12.032  1.00  0.00      MEMB
ATOM   1060  C3  POPC    9     -15.590  -0.995  15.826  1.00  0.00      MEMB
ATOM   1061  HX  POPC    9     -15.841  -0.810  16.883  1.00  0.00      MEMB
ATOM   1062  HY  POPC    9     -16.379  -0.482  15.219  1.00  0.00      MEMB
ATOM   1063  O31 POPC    9     -14.286  -0.405  15.633  1.00  0.00      MEMB
ATOM   1064  C31 POPC    9     -13.946  -0.529  14.423  1.00  0.00      MEMB
ATOM   1065  O32 POPC    9     -14.469  -1.132  13.565  1.00  0.00      MEMB
ATOM   1066  C32 POPC    9     -12.993   0.404  13.909  1.00  0.00      MEMB
ATOM   1067  H2X POPC    9     -12.188   0.387  14.598  1.00  0.00      MEMB
ATOM   1068  H2Y POPC    9     -13.417   1.430  14.061  1.00  0.00      MEMB
ATOM   1069  C23 POPC    9     -16.961  -3.019  11.328  1.00  0.00      MEMB
ATOM   1070  H3R POPC    9     -17.019  -2.003  11.660  1.00  0.00      MEMB
ATOM   1071  H3S POPC    9     -17.952  -3.383  11.320  1.00  0.00      MEMB
ATOM   1072  C24 POPC    9     -16.569  -3.212   9.885  1.00  0.00      MEMB
ATOM   1073  H4R POPC    9     -16.495  -4.184   9.619  1.00  0.00      MEMB
ATOM   1074  H4S POPC    9     -15.421  -3.199   9.936  1.00  0.00      MEMB
ATOM   1075  C25 POPC    9     -17.358  -2.251   8.793  1.00  0.00      MEMB
ATOM   1076  H5R POPC    9     -18.276  -2.490   8.331  1.00  0.00      MEMB
ATOM   1077  H5S POPC    9     -16.474  -2.368   8.008  1.00  0.00      MEMB
ATOM   1078  C26 POPC    9     -17.766  -0.590   9.243  1.00  0.00      MEMB
ATOM   1079  H6R POPC    9     -17.499   0.369   9.305  1.00  0.00      MEMB
ATOM   1080  H6S POPC    9     -17.976   0.417   9.176  1.00  0.00      MEMB
ATOM   1081  C27 POPC    9     -14.667   0.398   8.627  1.00  0.00      MEMB
ATOM   1082  H7R POPC    9     -14.043  -0.642   8.909  1.00  0.00      MEMB
ATOM   1083  H7S POPC    9     -14.956   1.311   9.001  1.00  0.00      MEMB
ATOM   1084  C28 POPC    9     -14.229   0.294   7.051  1.00  0.00      MEMB
ATOM   1085  H8R POPC    9     -14.247  -0.969   7.167  1.00  0.00      MEMB
ATOM   1086  H8S POPC    9     -13.209   0.441   6.980  1.00  0.00      MEMB
ATOM   1087  C29 POPC    9     -15.449   1.287   6.220  1.00  0.00      MEMB
ATOM   1088  H91 POPC    9     -16.768   1.014   6.222  1.00  0.00      MEMB
ATOM   1089 C210 POPC    9     -15.364   2.082   5.427  1.00  0.00      MEMB
ATOM   1090 H101 POPC    9     -16.291   2.016   4.960  1.00  0.00      MEMB
ATOM   1091 C211 POPC    9     -14.020   2.113   5.152  1.00  0.00      MEMB
ATOM   1092 H11R POPC    9     -13.570   2.398   6.148  1.00  0.00      MEMB
ATOM   1093 H11S POPC    9     -14.514   2.880   4.649  1.00  0.00      MEMB
ATOM   1094 C212 POPC    9     -13.257   1.143   4.156  1.00  0.00      MEMB
ATOM   1095 H12R POPC    9     -13.305   0.096   4.461  1.00  0.00      MEMB
ATOM   1096 H12S POPC    9     -12.258   1.500   4.173  1.00  0.00      MEMB
ATOM   1097 C213 POPC    9     -13.599   0.930   2.672  1.00  0.00      MEMB
ATOM   1098 H13R POPC    9     -14.242   1.722   2.776  1.00  0.00      MEMB
ATOM   1099 H13S POPC    9     -14.213   0.080   2.348  1.00  0.00      MEMB
ATOM   1100 C214 POPC    9     -12.860   1.257   1.455  1.00  0.00      MEMB
ATOM   1101 H14R POPC    9     -12.343   2.211   1.625  1.00  0.00      MEMB
ATOM   1102 H14S POPC    9     -13.631   1.277   0.624  1.00  0.00      MEMB
ATOM   1103 C215 POPC    9     -12.049   0.027   1.369  1.00  0.00      MEMB
ATOM   1104 H15R POPC    9     -12.712  -0.782   0.994  1.00  0.00      MEMB
ATOM   1105 H15S POPC    9     -11.651  -0.210   2.374  1.00  0.00      MEMB
ATOM   1106 C216 POPC    9     -10.820   0.218   0.616  1.00  0.00      MEMB
ATOM   1107 H16R POPC    9     -10.349   1.055   0.886  1.00  0.00      MEMB
ATOM   1108 H16S POPC    9     -11.130   0.828  -0.291  1.00  0.00      MEMB
ATOM   1109 C217 POPC    9      -9.964  -1.161   0.528  1.00  0.00      MEMB
ATOM   1110 H17R POPC    9      -9.523  -1.552   1.387  1.00  0.00      MEMB
ATOM   1111 H17S POPC    9      -9.155  -0.796  -0.236  1.00  0.00      MEMB
ATOM   1112 C218 POPC    9     -10.764  -2.646   0.473  1.00  0.00      MEMB
ATOM   1113 H18R POPC    9     -11.842  -2.692   0.482  1.00  0.00      MEMB
ATOM   1114 H18S POPC    9     -10.537  -3.328  -0.189  1.00  0.00      MEMB
ATOM   1115 H18T POPC    9     -11.133  -2.888  -0.531  1.00  0.00      MEMB
ATOM   1116  C33 POPC    9     -12.506   0.035  12.437  1.00  0.00      MEMB
ATOM   1117  H3X POPC    9     -11.893   0.721  11.871  1.00  0.00      MEMB
ATOM   1118  H3Y POPC    9     -12.956   0.281  11.534  1.00  0.00      MEMB
ATOM   1119  C34 POPC    9     -11.726  -1.181  12.346  1.00  0.00      MEMB
ATOM   1120  H4X POPC    9     -12.384  -1.902  12.849  1.00  0.00      MEMB
ATOM   1121  H4Y POPC    9     -10.857  -0.896  12.975  1.00  0.00      MEMB
ATOM   1122  C35 POPC    9     -11.592  -1.558  10.867  1.00  0.00      MEMB
ATOM   1123  H5X POPC    9     -11.022  -0.798  10.283  1.00  0.00      MEMB
ATOM   1124  H5Y POPC    9     -12.606  -1.675  10.451  1.00  0.00      MEMB
ATOM   1125  C36 POPC    9     -11.053  -2.928  10.538  1.00  0.00      MEMB
ATOM   1126  H6X POPC    9     -11.398  -3.785  11.121  1.00  0.00      MEMB
ATOM   1127  H6Y POPC    9     -10.097  -2.881  10.858  1.00  0.00      MEMB
ATOM   1128  C37 POPC    9     -10.612  -3.120   9.103  1.00  0.00      MEMB
ATOM   1129  H7X POPC    9      -9.804  -2.366   8.857  1.00  0.00      MEMB
ATOM   1130  H7Y POPC    9     -11.477  -2.886   8.497  1.00  0.00      MEMB
ATOM   1131  C38 POPC    9     -10.122  -4.545   8.789  1.00  0.00      MEMB
ATOM   1132  H8X POPC    9      -9.520  -5.091   9.473  1.00  0.00      MEMB
ATOM   1133  H8Y POPC    9      -9.459  -4.526   7.940  1.00  0.00      MEMB
ATOM   1134  C39 POPC    9     -11.025  -5.696   8.959  1.00  0.00      MEMB
ATOM   1135  H9X POPC    9     -11.284  -5.809  10.045  1.00  0.00      MEMB
ATOM   1136  H9Y POPC    9     -10.490  -6.637   8.675  1.00  0.00      MEMB
ATOM   1137 C310 POPC    9     -12.099  -5.435   7.968  1.00  0.00      MEMB
ATOM   1138 H10X POPC    9     -12.617  -4.489   8.232  1.00  0.00      MEMB
ATOM   1139 H10Y POPC    9     -12.758  -6.298   8.100  1.00  0.00      MEMB
ATOM   1140 C311 POPC    9     -11.540  -5.371   6.534  1.00  0.00      MEMB
ATOM   1141 H11X POPC    9     -10.995  -6.314   6.306  1.00  0.00      MEMB
ATOM   1142 H11Y POPC    9     -10.778  -4.563   6.444  1.00  0.00      MEMB
ATOM   1143 C312 POPC    9     -12.539  -5.078   5.411  1.00  0.00      MEMB
ATOM   1144 H12X POPC    9     -13.351  -4.384   5.709  1.00  0.00      MEMB
ATOM   1145 H12Y POPC    9     -13.034  -6.012   5.072  1.00  0.00      MEMB
ATOM   1146 C313 POPC    9     -11.735  -4.412   4.283  1.00  0.00      MEMB
ATOM   1147 H13X POPC    9     -11.054  -5.175   3.842  1.00  0.00      MEMB
ATOM   1148 H13Y POPC    9     -11.152  -3.587   4.717  1.00  0.00      MEMB
ATOM   1149 C314 POPC    9     -12.514  -3.732   3.188  1.00  0.00      MEMB
ATOM   1150 H14X POPC    9     -11.926  -3.250   2.423  1.00  0.00      MEMB
ATOM   1151 H14Y POPC    9     -13.350  -3.083   3.531  1.00  0.00      MEMB
ATOM   1152 C315 POPC    9     -13.165  -4.735   2.454  1.00  0.00      MEMB
ATOM   1153 H15X POPC    9     -13.901  -4.764   3.216  1.00  0.00      MEMB
ATOM   1154 H15Y POPC    9     -12.733  -5.719   2.749  1.00  0.00      MEMB
ATOM   1155 C316 POPC    9     -13.650  -4.265   1.065  1.00  0.00      MEMB
ATOM   1156 H16X POPC    9     -13.656  -5.101   0.446  1.00  0.00      MEMB
ATOM   1157 H16Y POPC    9     -12.948  -4.063   0.314  1.00  0.00      MEMB
ATOM   1158 H16Z POPC    9     -14.640  -3.987   0.742  1.00  0.00      MEMB
ATOM   1159  N   POPC   10      13.132  -0.087  21.118  1.00  0.00      MEMB
ATOM   1160  C12 POPC   10      13.941   0.885  20.282  1.00  0.00      MEMB
ATOM   1161 H12A POPC   10      14.718   0.320  19.784  1.00  0.00      MEMB
ATOM   1162 H12B POPC   10      14.422   1.566  20.958  1.00  0.00      MEMB
ATOM   1163  C13 POPC   10      14.012  -0.712  22.127  1.00  0.00      MEMB
ATOM   1164 H13A POPC   10      14.760  -1.369  21.664  1.00  0.00      MEMB
ATOM   1165 H13B POPC   10      14.461   0.032  22.765  1.00  0.00      MEMB
ATOM   1166 H13C POPC   10      13.345  -1.334  22.707  1.00  0.00      MEMB
ATOM   1167  C14 POPC   10      11.986   0.596  21.784  1.00  0.00      MEMB
ATOM   1168 H14A POPC   10      12.368   1.485  22.264  1.00  0.00      MEMB
ATOM   1169 H14B POPC   10      11.257   0.894  21.033  1.00  0.00      MEMB
ATOM   1170 H14C POPC   10      11.479  -0.038  22.507  1.00  0.00      MEMB
ATOM   1171  C15 POPC   10      12.625  -1.208  20.290  1.00  0.00      MEMB
ATOM   1172 H15A POPC   10      12.097  -1.941  20.897  1.00  0.00      MEMB
ATOM   1173 H15B POPC   10      13.415  -1.714  19.742  1.00  0.00      MEMB
ATOM   1174 H15C POPC   10      11.939  -0.826  19.538  1.00  0.00      MEMB
ATOM   1175  C11 POPC   10      13.275   1.823  19.241  1.00  0.00      MEMB
ATOM   1176 H11A POPC   10      14.077   2.502  18.854  1.00  0.00      MEMB
ATOM   1177 H11B POPC   10      12.567   2.454  19.825  1.00  0.00      MEMB
ATOM   1178  P   POPC   10      13.359   0.641  16.860  1.00  0.00      MEMB
ATOM   1179  O13 POPC   10      12.618  -0.506  16.302  1.00  0.00      MEMB
ATOM   1180  O14 POPC   10      14.801   0.535  17.167  1.00  0.00      MEMB
ATOM   1181  O12 POPC   10      12.600   1.161  18.173  1.00  0.00      MEMB
ATOM   1182  O11 POPC   10      13.188   1.794  15.852  1.00  0.00      MEMB
ATOM   1183  C1  POPC   10      12.623   3.030  16.178  1.00  0.00      MEMB
ATOM   1184  HA  POPC   10      13.265   3.613  16.871  1.00  0.00      MEMB
ATOM   1185  HB  POPC   10      11.589   2.914  16.605  1.00  0.00      MEMB
ATOM   1186  C2  POPC   10      12.554   3.772  14.866  1.00  0.00      MEMB
ATOM   1187  HS  POPC   10      11.882   4.610  15.172  1.00  0.00      MEMB
ATOM   1188  O21 POPC   10      12.252   2.834  13.779  1.00  0.00      MEMB
ATOM   1189  C21 POPC   10      11.085   3.076  13.337  1.00  0.00      MEMB
ATOM   1190  O22 POPC   10      10.300   3.694  14.036  1.00  0.00      MEMB
ATOM   1191  C22 POPC   10      10.756   2.304  12.022  1.00  0.00      MEMB
ATOM   1192  H2R POPC   10       9.767   1.813  12.144  1.00  0.00      MEMB
ATOM   1193  H2S POPC   10      11.548   1.545  11.955  1.00  0.00      MEMB
ATOM   1194  C3  POPC   10      13.824   4.469  14.383  1.00  0.00      MEMB
ATOM   1195  HX  POPC   10      14.090   5.242  15.137  1.00  0.00      MEMB
ATOM   1196  HY  POPC   10      13.605   5.043  13.442  1.00  0.00      MEMB
ATOM   1197  O31 POPC   10      14.873   3.477  14.229  1.00  0.00      MEMB
ATOM   1198  C31 POPC   10      15.147   3.104  12.974  1.00  0.00      MEMB
ATOM   1199  O32 POPC   10      14.573   3.528  11.991  1.00  0.00      MEMB
ATOM   1200  C32 POPC   10      16.383   2.193  12.867  1.00  0.00      MEMB
ATOM   1201  H2X POPC   10      16.473   1.629  13.820  1.00  0.00      MEMB
ATOM   1202  H2Y POPC   10      17.284   2.844  12.777  1.00  0.00      MEMB
ATOM   1203  C23 POPC   10      10.635   3.028  10.667  1.00  0.00      MEMB
ATOM   1204  H3R POPC   10       9.761   3.721  10.756  1.00  0.00      MEMB
ATOM   1205  H3S POPC   10      10.276   2.354   9.871  1.00  0.00      MEMB
ATOM   1206  C24 POPC   10      11.986   3.634  10.182  1.00  0.00      MEMB
ATOM   1207  H4R POPC   10      12.815   2.929  10.181  1.00  0.00      MEMB
ATOM   1208  H4S POPC   10      12.291   4.394  10.956  1.00  0.00      MEMB
ATOM   1209  C25 POPC   10      11.811   4.298   8.786  1.00  0.00      MEMB
ATOM   1210  H5R POPC   10      10.830   4.753   8.785  1.00  0.00      MEMB
ATOM   1211  H5S POPC   10      11.546   3.619   7.976  1.00  0.00      MEMB
ATOM   1212  C26 POPC   10      12.871   5.336   8.359  1.00  0.00      MEMB
ATOM   1213  H6R POPC   10      12.944   6.182   9.099  1.00  0.00      MEMB
ATOM   1214  H6S POPC   10      12.566   5.796   7.380  1.00  0.00      MEMB
ATOM   1215  C27 POPC   10      14.217   4.700   8.247  1.00  0.00      MEMB
ATOM   1216  H7R POPC   10      14.507   4.486   9.303  1.00  0.00      MEMB
ATOM   1217  H7S POPC   10      14.901   5.444   7.793  1.00  0.00      MEMB
ATOM   1218  C28 POPC   10      14.196   3.418   7.417  1.00  0.00      MEMB
ATOM   1219  H8R POPC   10      13.824   3.671   6.394  1.00  0.00      MEMB
ATOM   1220  H8S POPC   10      13.447   2.727   7.853  1.00  0.00      MEMB
ATOM   1221  C29 POPC   10      15.564   2.783   7.497  1.00  0.00      MEMB
ATOM   1222  H91 POPC   10      16.107   3.008   8.436  1.00  0.00      MEMB
ATOM   1223 C210 POPC   10      16.149   2.047   6.532  1.00  0.00      MEMB
ATOM   1224 H101 POPC   10      17.150   1.604   6.693  1.00  0.00      MEMB
ATOM   1225 C211 POPC   10      15.552   1.711   5.188  1.00  0.00      MEMB
ATOM   1226 H11R POPC   10      14.437   1.684   5.126  1.00  0.00      MEMB
ATOM   1227 H11S POPC   10      15.902   0.700   4.907  1.00  0.00      MEMB
ATOM   1228 C212 POPC   10      16.109   2.557   4.047  1.00  0.00      MEMB
ATOM   1229 H12R POPC   10      15.783   2.105   3.082  1.00  0.00      MEMB
ATOM   1230 H12S POPC   10      17.215   2.505   4.096  1.00  0.00      MEMB
ATOM   1231 C213 POPC   10      15.793   4.040   4.093  1.00  0.00      MEMB
ATOM   1232 H13R POPC   10      16.488   4.481   4.847  1.00  0.00      MEMB
ATOM   1233 H13S POPC   10      14.751   4.210   4.454  1.00  0.00      MEMB
ATOM   1234 C214 POPC   10      15.962   4.650   2.689  1.00  0.00      MEMB
ATOM   1235 H14R POPC   10      16.835   4.265   2.121  1.00  0.00      MEMB
ATOM   1236 H14S POPC   10      16.098   5.740   2.843  1.00  0.00      MEMB
ATOM   1237 C215 POPC   10      14.723   4.343   1.834  1.00  0.00      MEMB
ATOM   1238 H15R POPC   10      13.896   4.508   2.549  1.00  0.00      MEMB
ATOM   1239 H15S POPC   10      14.694   3.271   1.543  1.00  0.00      MEMB
ATOM   1240 C216 POPC   10      14.465   5.239   0.618  1.00  0.00      MEMB
ATOM   1241 H16R POPC   10      13.635   4.812   0.002  1.00  0.00      MEMB
ATOM   1242 H16S POPC   10      15.331   5.254  -0.075  1.00  0.00      MEMB
ATOM   1243 C217 POPC   10      14.132   6.684   1.032  1.00  0.00      MEMB
ATOM   1244 H17R POPC   10      14.810   7.113   1.772  1.00  0.00      MEMB
ATOM   1245 H17S POPC   10      13.089   6.757   1.420  1.00  0.00      MEMB
ATOM   1246 C218 POPC   10      14.262   7.589  -0.131  1.00  0.00      MEMB
ATOM   1247 H18R POPC   10      13.757   8.535  -0.050  1.00  0.00      MEMB
ATOM   1248 H18S POPC   10      13.726   6.949  -0.775  1.00  0.00      MEMB
ATOM   1249 H18T POPC   10      15.227   7.704  -0.619  1.00  0.00      MEMB
ATOM   1250  C33 POPC   10      16.327   1.316  11.561  1.00  0.00      MEMB
ATOM   1251  H3X POPC   10      17.334   0.953  11.275  1.00  0.00      MEMB
ATOM   1252  H3Y POPC   10      15.995   1.921  10.680  1.00  0.00      MEMB
ATOM   1253  C34 POPC   10      15.515   0.011  11.734  1.00  0.00      MEMB
ATOM   1254  H4X POPC   10      14.543   0.310  12.182  1.00  0.00      MEMB
ATOM   1255  H4Y POPC   10      16.032  -0.620  12.490  1.00  0.00      MEMB
ATOM   1256  C35 POPC   10      15.310  -0.797  10.419  1.00  0.00      MEMB
ATOM   1257  H5X POPC   10      16.263  -1.209  10.021  1.00  0.00      MEMB
ATOM   1258  H5Y POPC   10      14.929  -0.055   9.691  1.00  0.00      MEMB
ATOM   1259  C36 POPC   10      14.175  -1.842  10.434  1.00  0.00      MEMB
ATOM   1260  H6X POPC   10      13.236  -1.263  10.579  1.00  0.00      MEMB
ATOM   1261  H6Y POPC   10      14.375  -2.635  11.185  1.00  0.00      MEMB
ATOM   1262  C37 POPC   10      13.832  -2.555   9.138  1.00  0.00      MEMB
ATOM   1263  H7X POPC   10      12.948  -3.203   9.226  1.00  0.00      MEMB
ATOM   1264  H7Y POPC   10      14.546  -3.334   9.072  1.00  0.00      MEMB
ATOM   1265  C38 POPC   10      13.738  -1.570   7.985  1.00  0.00      MEMB
ATOM   1266  H8X POPC   10      14.708  -1.063   7.805  1.00  0.00      MEMB
ATOM   1267  H8Y POPC   10      12.999  -0.800   8.306  1.00  0.00      MEMB
ATOM   1268  C39 POPC   10      13.322  -2.191   6.670  1.00  0.00      MEMB
ATOM   1269  H9X POPC   10      12.325  -2.570   6.857  1.00  0.00      MEMB
ATOM   1270  H9Y POPC   10      13.965  -3.052   6.407  1.00  0.00      MEMB
ATOM   1271 C310 POPC   10      13.447  -1.192   5.529  1.00  0.00      MEMB
ATOM   1272 H10X POPC   10      14.448  -0.732   5.685  1.00  0.00      MEMB
ATOM   1273 H10Y POPC   10      12.667  -0.401   5.529  1.00  0.00      MEMB
ATOM   1274 C311 POPC   10      13.569  -1.858   4.169  1.00  0.00      MEMB
ATOM   1275 H11X POPC   10      12.623  -2.389   3.944  1.00  0.00      MEMB
ATOM   1276 H11Y POPC   10      14.384  -2.618   4.252  1.00  0.00      MEMB
ATOM   1277 C312 POPC   10      13.917  -0.854   3.062  1.00  0.00      MEMB
ATOM   1278 H12X POPC   10      14.269  -1.454   2.199  1.00  0.00      MEMB
ATOM   1279 H12Y POPC   10      14.764  -0.203   3.372  1.00  0.00      MEMB
ATOM   1280 C313 POPC   10      12.721  -0.002   2.603  1.00  0.00      MEMB
ATOM   1281 H13X POPC   10      12.473   0.724   3.406  1.00  0.00      MEMB
ATOM   1282 H13Y POPC   10      11.851  -0.675   2.446  1.00  0.00      MEMB
ATOM   1283 C314 POPC   10      12.989   0.718   1.276  1.00  0.00      MEMB
ATOM   1284 H14X POPC   10      13.334  -0.041   0.552  1.00  0.00      MEMB
ATOM   1285 H14Y POPC   10      13.845   1.396   1.434  1.00  0.00      MEMB
ATOM   1286 C315 POPC   10      11.823   1.525   0.660  1.00  0.00      MEMB
ATOM   1287 H15X POPC   10      10.944   0.874   0.456  1.00  0.00      MEMB
ATOM   1288 H15Y POPC   10      12.224   1.906  -0.311  1.00  0.00      MEMB
ATOM   1289 C316 POPC   10      11.348   2.779   1.406  1.00  0.00      MEMB
ATOM   1290 H16X POPC   10      12.195   3.478   1.497  1.00  0.00      MEMB
ATOM   1291 H16Y POPC   10      10.976   2.580   2.430  1.00  0.00      MEMB
ATOM   1292 H16Z POPC   10      10.568   3.312   0.818  1.00  0.00      MEMB
ATOM   1293  N   POPS   11       1.112  15.871  18.365  1.00  1.00      MEMB
ATOM   1294  HN1 POPS   11       1.394  16.721  18.878  1.00  0.00      MEMB
ATOM   1295  HN2 POPS   11       1.341  16.003  17.362  1.00  0.00      MEMB
ATOM   1296  HN3 POPS   11       0.118  15.619  18.486  1.00  0.00      MEMB
ATOM   1297  C12 POPS   11       1.876  14.714  18.909  1.00  1.00      MEMB
ATOM   1298 H12A POPS   11       1.683  14.722  19.976  1.00  0.00      MEMB
ATOM   1299  C13 POPS   11       3.398  14.806  18.648  1.00  1.00      MEMB
ATOM   1300 O13A POPS   11       3.816  15.756  17.936  1.00  1.00      MEMB
ATOM   1301 O13B POPS   11       4.185  13.971  19.153  1.00  1.00      MEMB
ATOM   1302  C11 POPS   11       1.293  13.490  18.143  1.00  1.00      MEMB
ATOM   1303 H11A POPS   11       1.557  13.619  17.068  1.00  0.00      MEMB
ATOM   1304 H11B POPS   11       0.177  13.539  18.207  1.00  0.00      MEMB
ATOM   1305  P   POPS   11       1.137  11.398  19.702  1.00  1.00      MEMB
ATOM   1306  O13 POPS   11       0.739  12.227  20.819  1.00  1.00      MEMB
ATOM   1307  O14 POPS   11       1.856  10.125  19.969  1.00  1.00      MEMB
ATOM   1308  O12 POPS   11       1.826  12.231  18.565  1.00  1.00      MEMB
ATOM   1309  O11 POPS   11      -0.232  11.157  19.062  1.00  1.00      MEMB
ATOM   1310  C1  POPS   11      -0.177  10.348  17.992  1.00  0.00      MEMB
ATOM   1311  HA  POPS   11      -1.171   9.820  18.212  1.00  0.00      MEMB
ATOM   1312  HB  POPS   11       0.594   9.504  18.141  1.00  0.00      MEMB
ATOM   1313  C2  POPS   11      -0.373  10.863  16.381  1.00  0.00      MEMB
ATOM   1314  HS  POPS   11      -0.904  10.290  15.563  1.00  0.00      MEMB
ATOM   1315  O21 POPS   11       0.804  11.418  15.822  1.00  0.00      MEMB
ATOM   1316  C21 POPS   11       1.688  10.791  15.070  1.00  0.00      MEMB
ATOM   1317  O22 POPS   11       2.019   9.738  14.611  1.00  0.00      MEMB
ATOM   1318  C22 POPS   11       2.568  11.525  14.526  1.00  0.00      MEMB
ATOM   1319  H2R POPS   11       2.647  11.295  13.454  1.00  0.00      MEMB
ATOM   1320  H2S POPS   11       3.179  10.920  15.178  1.00  0.00      MEMB
ATOM   1321  C3  POPS   11      -1.610  11.680  16.438  1.00  0.00      MEMB
ATOM   1322  HX  POPS   11      -1.509  12.438  17.179  1.00  0.00      MEMB
ATOM   1323  HY  POPS   11      -2.253  10.867  16.859  1.00  0.00      MEMB
ATOM   1324  O31 POPS   11      -2.209  11.965  15.163  1.00  0.00      MEMB
ATOM   1325  C31 POPS   11      -1.661  12.984  14.639  1.00  0.00      MEMB
ATOM   1326  O32 POPS   11      -0.611  13.465  15.029  1.00  0.00      MEMB
ATOM   1327  C32 POPS   11      -2.431  13.458  13.409  1.00  0.00      MEMB
ATOM   1328  H2X POPS   11      -3.477  13.044  13.495  1.00  0.00      MEMB
ATOM   1329  H2Y POPS   11      -1.846  13.067  12.521  1.00  0.00      MEMB
ATOM   1330  C23 POPS   11       3.022  12.716  15.075  1.00  0.00      MEMB
ATOM   1331  H3R POPS   11       3.160  12.529  16.181  1.00  0.00      MEMB
ATOM   1332  H3S POPS   11       2.114  13.261  14.802  1.00  0.00      MEMB
ATOM   1333  C24 POPS   11       4.275  13.086  14.272  1.00  0.00      MEMB
ATOM   1334  H4R POPS   11       4.116  12.919  13.189  1.00  0.00      MEMB
ATOM   1335  H4S POPS   11       5.232  12.541  14.442  1.00  0.00      MEMB
ATOM   1336  C25 POPS   11       4.629  14.490  14.622  1.00  0.00      MEMB
ATOM   1337  H5R POPS   11       5.650  14.706  14.243  1.00  0.00      MEMB
ATOM   1338  H5S POPS   11       4.611  14.571  15.739  1.00  0.00      MEMB
ATOM   1339  C26 POPS   11       3.671  15.498  14.009  1.00  0.00      MEMB
ATOM   1340  H6R POPS   11       3.962  16.471  14.454  1.00  0.00      MEMB
ATOM   1341  H6S POPS   11       2.606  15.287  14.245  1.00  0.00      MEMB
ATOM   1342  C27 POPS   11       3.816  15.629  12.501  1.00  0.00      MEMB
ATOM   1343  H7R POPS   11       3.522  14.667  12.037  1.00  0.00      MEMB
ATOM   1344  H7S POPS   11       4.880  15.866  12.247  1.00  0.00      MEMB
ATOM   1345  C28 POPS   11       2.897  16.705  11.942  1.00  0.00      MEMB
ATOM   1346  H8R POPS   11       3.176  17.649  12.443  1.00  0.00      MEMB
ATOM   1347  H8S POPS   11       1.814  16.492  12.123  1.00  0.00      MEMB
ATOM   1348  C29 POPS   11       3.163  16.815  10.485  1.00  0.00      MEMB
ATOM   1349  H91 POPS   11       4.005  17.463  10.214  1.00  0.00      MEMB
ATOM   1350 C210 POPS   11       2.671  15.964   9.582  1.00  0.00      MEMB
ATOM   1351 H101 POPS   11       2.966  16.081   8.536  1.00  0.00      MEMB
ATOM   1352 C211 POPS   11       1.788  14.778   9.866  1.00  0.00      MEMB
ATOM   1353 H11R POPS   11       0.914  14.731   9.184  1.00  0.00      MEMB
ATOM   1354 H11S POPS   11       1.402  14.824  10.911  1.00  0.00      MEMB
ATOM   1355 C212 POPS   11       2.581  13.466   9.636  1.00  0.00      MEMB
ATOM   1356 H12R POPS   11       1.887  12.617   9.792  1.00  0.00      MEMB
ATOM   1357 H12S POPS   11       3.393  13.385  10.399  1.00  0.00      MEMB
ATOM   1358 C213 POPS   11       3.160  13.322   8.210  1.00  0.00      MEMB
ATOM   1359 H13R POPS   11       4.042  12.658   8.129  1.00  0.00      MEMB
ATOM   1360 H13S POPS   11       3.525  14.306   7.871  1.00  0.00      MEMB
ATOM   1361 C214 POPS   11       2.213  12.797   7.137  1.00  0.00      MEMB
ATOM   1362 H14R POPS   11       1.211  13.276   7.261  1.00  0.00      MEMB
ATOM   1363 H14S POPS   11       2.157  11.678   7.222  1.00  0.00      MEMB
ATOM   1364 C215 POPS   11       2.804  13.193   5.757  1.00  0.00      MEMB
ATOM   1365 H15R POPS   11       3.812  12.742   5.675  1.00  0.00      MEMB
ATOM   1366 H15S POPS   11       2.853  14.288   5.698  1.00  0.00      MEMB
ATOM   1367 C216 POPS   11       1.981  12.750   4.572  1.00  0.00      MEMB
ATOM   1368 H16R POPS   11       1.122  13.343   4.257  1.00  0.00      MEMB
ATOM   1369 H16S POPS   11       1.477  12.096   5.231  1.00  0.00      MEMB
ATOM   1370 C217 POPS   11       2.675  12.155   3.344  1.00  0.00      MEMB
ATOM   1371 H17R POPS   11       3.402  11.366   3.622  1.00  0.00      MEMB
ATOM   1372 H17S POPS   11       3.212  13.020   2.924  1.00  0.00      MEMB
ATOM   1373 C218 POPS   11       1.862  11.675   2.150  1.00  0.00      MEMB
ATOM   1374 H18R POPS   11       1.142  12.366   1.697  1.00  0.00      MEMB
ATOM   1375 H18S POPS   11       1.117  11.004   2.380  1.00  0.00      MEMB
ATOM   1376 H18T POPS   11       2.516  11.111   1.467  1.00  0.00      MEMB
ATOM   1377  C33 POPS   11      -2.568  14.883  13.126  1.00  0.00      MEMB
ATOM   1378  H3X POPS   11      -1.546  15.207  13.218  1.00  0.00      MEMB
ATOM   1379  H3Y POPS   11      -3.185  15.305  13.924  1.00  0.00      MEMB
ATOM   1380  C34 POPS   11      -3.000  15.299  11.739  1.00  0.00      MEMB
ATOM   1381  H4X POPS   11      -3.205  16.393  11.835  1.00  0.00      MEMB
ATOM   1382  H4Y POPS   11      -3.922  14.719  11.519  1.00  0.00      MEMB
ATOM   1383  C35 POPS   11      -1.986  15.032  10.612  1.00  0.00      MEMB
ATOM   1384  H5X POPS   11      -1.873  13.950  10.479  1.00  0.00      MEMB
ATOM   1385  H5Y POPS   11      -0.968  15.422  10.823  1.00  0.00      MEMB
ATOM   1386  C36 POPS   11      -2.435  15.613   9.273  1.00  0.00      MEMB
ATOM   1387  H6X POPS   11      -1.973  16.627   9.250  1.00  0.00      MEMB
ATOM   1388  H6Y POPS   11      -3.536  15.722   9.297  1.00  0.00      MEMB
ATOM   1389  C37 POPS   11      -2.052  14.782   8.033  1.00  0.00      MEMB
ATOM   1390  H7X POPS   11      -2.717  13.959   7.841  1.00  0.00      MEMB
ATOM   1391  H7Y POPS   11      -1.015  14.432   8.152  1.00  0.00      MEMB
ATOM   1392  C38 POPS   11      -2.184  15.559   6.751  1.00  0.00      MEMB
ATOM   1393  H8X POPS   11      -1.653  16.423   7.108  1.00  0.00      MEMB
ATOM   1394  H8Y POPS   11      -3.260  15.753   6.582  1.00  0.00      MEMB
ATOM   1395  C39 POPS   11      -1.496  15.035   5.502  1.00  0.00      MEMB
ATOM   1396  H9X POPS   11      -0.773  14.260   5.823  1.00  0.00      MEMB
ATOM   1397  H9Y POPS   11      -0.936  15.843   4.961  1.00  0.00      MEMB
ATOM   1398 C310 POPS   11      -2.487  14.390   4.533  1.00  0.00      MEMB
ATOM   1399 H10X POPS   11      -3.359  15.035   4.337  1.00  0.00      MEMB
ATOM   1400 H10Y POPS   11      -2.946  13.528   5.049  1.00  0.00      MEMB
ATOM   1401 C311 POPS   11      -1.771  14.014   3.223  1.00  0.00      MEMB
ATOM   1402 H11X POPS   11      -1.033  13.205   3.420  1.00  0.00      MEMB
ATOM   1403 H11Y POPS   11      -1.203  14.889   2.863  1.00  0.00      MEMB
ATOM   1404 C312 POPS   11      -2.697  13.596   2.080  1.00  0.00      MEMB
ATOM   1405 H12X POPS   11      -3.575  14.262   1.975  1.00  0.00      MEMB
ATOM   1406 H12Y POPS   11      -3.010  12.628   2.419  1.00  0.00      MEMB
ATOM   1407 C313 POPS   11      -2.049  13.318   0.720  1.00  0.00      MEMB
ATOM   1408 H13X POPS   11      -2.701  12.665   0.096  1.00  0.00      MEMB
ATOM   1409 H13Y POPS   11      -1.111  12.769   0.939  1.00  0.00      MEMB
ATOM   1410 C314 POPS   11      -1.805  14.644   0.008  1.00  0.00      MEMB
ATOM   1411 H14X POPS   11      -1.258  15.251   0.757  1.00  0.00      MEMB
ATOM   1412 H14Y POPS   11      -2.789  15.108  -0.239  1.00  0.00      MEMB
ATOM   1413 C315 POPS   11      -0.843  14.651  -1.173  1.00  0.00      MEMB
ATOM   1414 H15X POPS   11      -0.704  15.704  -1.519  1.00  0.00      MEMB
ATOM   1415 H15Y POPS   11      -1.324  14.091  -1.997  1.00  0.00      MEMB
ATOM   1416 C316 POPS   11       0.494  13.998  -0.807  1.00  0.00      MEMB
ATOM   1417 H16X POPS   11       0.333  12.914  -0.649  1.00  0.00      MEMB
ATOM   1418 H16Y POPS   11       0.933  14.445   0.122  1.00  0.00      MEMB
ATOM   1419 H16Z POPS   11       1.213  14.030  -1.644  1.00  0.00      MEMB
ATOM   1420  N   POPC   12      -7.167  11.786  21.020  1.00  0.00      MEMB
ATOM   1421  C12 POPC   12      -7.597  12.192  19.610  1.00  0.00      MEMB
ATOM   1422 H12A POPC   12      -8.552  12.708  19.685  1.00  0.00      MEMB
ATOM   1423 H12B POPC   12      -7.753  11.277  19.030  1.00  0.00      MEMB
ATOM   1424  C13 POPC   12      -5.912  10.989  20.947  1.00  0.00      MEMB
ATOM   1425 H13A POPC   12      -5.187  11.442  20.254  1.00  0.00      MEMB
ATOM   1426 H13B POPC   12      -5.469  10.808  21.916  1.00  0.00      MEMB
ATOM   1427 H13C POPC   12      -6.172  10.017  20.553  1.00  0.00      MEMB
ATOM   1428  C14 POPC   12      -6.918  12.951  21.900  1.00  0.00      MEMB
ATOM   1429 H14A POPC   12      -7.833  13.516  22.066  1.00  0.00      MEMB
ATOM   1430 H14B POPC   12      -6.568  12.582  22.855  1.00  0.00      MEMB
ATOM   1431 H14C POPC   12      -6.154  13.572  21.447  1.00  0.00      MEMB
ATOM   1432  C15 POPC   12      -8.220  10.941  21.657  1.00  0.00      MEMB
ATOM   1433 H15A POPC   12      -8.866  10.479  20.912  1.00  0.00      MEMB
ATOM   1434 H15B POPC   12      -8.830  11.576  22.263  1.00  0.00      MEMB
ATOM   1435 H15C POPC   12      -7.817  10.151  22.282  1.00  0.00      MEMB
ATOM   1436  C11 POPC   12      -6.617  13.066  18.773  1.00  0.00      MEMB
ATOM   1437 H11A POPC   12      -6.280  13.925  19.375  1.00  0.00      MEMB
ATOM   1438 H11B POPC   12      -7.131  13.535  17.907  1.00  0.00      MEMB
ATOM   1439  P   POPC   12      -5.301  11.617  16.998  1.00  0.00      MEMB
ATOM   1440  O13 POPC   12      -4.274  10.657  17.299  1.00  0.00      MEMB
ATOM   1441  O14 POPC   12      -5.108  12.531  15.850  1.00  0.00      MEMB
ATOM   1442  O12 POPC   12      -5.459  12.370  18.372  1.00  0.00      MEMB
ATOM   1443  O11 POPC   12      -6.625  10.806  16.860  1.00  0.00      MEMB
ATOM   1444  C1  POPC   12      -6.817   9.492  17.442  1.00  0.00      MEMB
ATOM   1445  HA  POPC   12      -7.657   9.535  18.147  1.00  0.00      MEMB
ATOM   1446  HB  POPC   12      -5.909   9.012  17.868  1.00  0.00      MEMB
ATOM   1447  C2  POPC   12      -7.298   8.546  16.424  1.00  0.00      MEMB
ATOM   1448  HS  POPC   12      -7.223   7.434  16.725  1.00  0.00      MEMB
ATOM   1449  O21 POPC   12      -6.625   9.088  15.241  1.00  0.00      MEMB
ATOM   1450  C21 POPC   12      -5.780   8.319  14.920  1.00  0.00      MEMB
ATOM   1451  O22 POPC   12      -5.594   7.316  15.634  1.00  0.00      MEMB
ATOM   1452  C22 POPC   12      -4.934   9.033  13.529  1.00  0.00      MEMB
ATOM   1453  H2R POPC   12      -5.635   9.819  13.320  1.00  0.00      MEMB
ATOM   1454  H2S POPC   12      -4.848   8.189  12.790  1.00  0.00      MEMB
ATOM   1455  C3  POPC   12      -8.804   8.721  16.342  1.00  0.00      MEMB
ATOM   1456  HX  POPC   12      -9.343   8.423  17.228  1.00  0.00      MEMB
ATOM   1457  HY  POPC   12      -9.101   7.870  15.750  1.00  0.00      MEMB
ATOM   1458  O31 POPC   12      -9.096  10.036  15.728  1.00  0.00      MEMB
ATOM   1459  C31 POPC   12      -9.936  10.038  14.691  1.00  0.00      MEMB
ATOM   1460  O32 POPC   12     -10.585   9.019  14.461  1.00  0.00      MEMB
ATOM   1461  C32 POPC   12      -9.610  11.228  13.578  1.00  0.00      MEMB
ATOM   1462  H2X POPC   12      -9.926  12.197  13.905  1.00  0.00      MEMB
ATOM   1463  H2Y POPC   12     -10.185  10.944  12.644  1.00  0.00      MEMB
ATOM   1464  C23 POPC   12      -3.469   9.921  13.647  1.00  0.00      MEMB
ATOM   1465  H3R POPC   12      -2.465   9.490  13.983  1.00  0.00      MEMB
ATOM   1466  H3S POPC   12      -3.530  10.502  14.557  1.00  0.00      MEMB
ATOM   1467  C24 POPC   12      -2.507  10.068  12.524  1.00  0.00      MEMB
ATOM   1468  H4R POPC   12      -2.439   9.189  11.888  1.00  0.00      MEMB
ATOM   1469  H4S POPC   12      -1.459  10.416  12.895  1.00  0.00      MEMB
ATOM   1470  C25 POPC   12      -3.295  11.058  11.860  1.00  0.00      MEMB
ATOM   1471  H5R POPC   12      -2.876  11.609  12.601  1.00  0.00      MEMB
ATOM   1472  H5S POPC   12      -4.358  11.173  12.126  1.00  0.00      MEMB
ATOM   1473  C26 POPC   12      -2.814  11.483  10.551  1.00  0.00      MEMB
ATOM   1474  H6R POPC   12      -1.712  11.302  10.460  1.00  0.00      MEMB
ATOM   1475  H6S POPC   12      -3.075  12.541  10.464  1.00  0.00      MEMB
ATOM   1476  C27 POPC   12      -3.710  10.851   9.534  1.00  0.00      MEMB
ATOM   1477  H7R POPC   12      -4.765  11.047   9.684  1.00  0.00      MEMB
ATOM   1478  H7S POPC   12      -3.691   9.771   9.835  1.00  0.00      MEMB
ATOM   1479  C28 POPC   12      -3.457  11.467   8.081  1.00  0.00      MEMB
ATOM   1480  H8R POPC   12      -2.308  11.485   7.894  1.00  0.00      MEMB
ATOM   1481  H8S POPC   12      -3.525  12.483   8.212  1.00  0.00      MEMB
ATOM   1482  C29 POPC   12      -4.196  11.027   6.792  1.00  0.00      MEMB
ATOM   1483  H91 POPC   12      -3.440  11.020   5.991  1.00  0.00      MEMB
ATOM   1484 C210 POPC   12      -5.207  10.128   6.519  1.00  0.00      MEMB
ATOM   1485 H101 POPC   12      -5.179   9.595   5.535  1.00  0.00      MEMB
ATOM   1486 C211 POPC   12      -5.929   9.232   7.501  1.00  0.00      MEMB
ATOM   1487 H11R POPC   12      -5.660   9.321   8.603  1.00  0.00      MEMB
ATOM   1488 H11S POPC   12      -5.787   8.110   7.321  1.00  0.00      MEMB
ATOM   1489 C212 POPC   12      -7.235   9.660   7.176  1.00  0.00      MEMB
ATOM   1490 H12R POPC   12      -7.512  10.654   7.544  1.00  0.00      MEMB
ATOM   1491 H12S POPC   12      -7.486   8.917   7.877  1.00  0.00      MEMB
ATOM   1492 C213 POPC   12      -7.892   9.108   5.962  1.00  0.00      MEMB
ATOM   1493 H13R POPC   12      -8.977   8.913   6.101  1.00  0.00      MEMB
ATOM   1494 H13S POPC   12      -7.481   8.117   5.685  1.00  0.00      MEMB
ATOM   1495 C214 POPC   12      -8.147  10.157   4.996  1.00  0.00      MEMB
ATOM   1496 H14R POPC   12      -7.183  10.503   4.612  1.00  0.00      MEMB
ATOM   1497 H14S POPC   12      -8.684  11.013   5.484  1.00  0.00      MEMB
ATOM   1498 C215 POPC   12      -9.023   9.496   3.999  1.00  0.00      MEMB
ATOM   1499 H15R POPC   12     -10.014   9.235   4.451  1.00  0.00      MEMB
ATOM   1500 H15S POPC   12      -8.586   8.552   3.599  1.00  0.00      MEMB
ATOM   1501 C216 POPC   12      -9.249  10.448   2.910  1.00  0.00      MEMB
ATOM   1502 H16R POPC   12     -10.211   9.995   2.690  1.00  0.00      MEMB
ATOM   1503 H16S POPC   12      -8.483  10.355   2.106  1.00  0.00      MEMB
ATOM   1504 C217 POPC   12      -9.956  11.728   3.200  1.00  0.00      MEMB
ATOM   1505 H17R POPC   12      -9.413  12.423   3.835  1.00  0.00      MEMB
ATOM   1506 H17S POPC   12     -11.003  11.517   3.440  1.00  0.00      MEMB
ATOM   1507 C218 POPC   12     -10.141  12.537   2.067  1.00  0.00      MEMB
ATOM   1508 H18R POPC   12     -10.880  13.354   2.047  1.00  0.00      MEMB
ATOM   1509 H18S POPC   12     -10.316  11.861   1.199  1.00  0.00      MEMB
ATOM   1510 H18T POPC   12      -9.162  13.066   1.994  1.00  0.00      MEMB
ATOM   1511  C33 POPC   12      -8.104  11.323  13.055  1.00  0.00      MEMB
ATOM   1512  H3X POPC   12      -7.804  10.465  12.530  1.00  0.00      MEMB
ATOM   1513  H3Y POPC   12      -7.374  11.086  13.827  1.00  0.00      MEMB
ATOM   1514  C34 POPC   12      -7.671  12.291  11.947  1.00  0.00      MEMB
ATOM   1515  H4X POPC   12      -6.581  12.141  11.736  1.00  0.00      MEMB
ATOM   1516  H4Y POPC   12      -7.796  13.291  12.352  1.00  0.00      MEMB
ATOM   1517  C35 POPC   12      -8.511  12.326  10.678  1.00  0.00      MEMB
ATOM   1518  H5X POPC   12      -9.513  12.764  10.878  1.00  0.00      MEMB
ATOM   1519  H5Y POPC   12      -8.650  11.336  10.283  1.00  0.00      MEMB
ATOM   1520  C36 POPC   12      -7.790  12.989   9.529  1.00  0.00      MEMB
ATOM   1521  H6X POPC   12      -7.204  12.222   8.979  1.00  0.00      MEMB
ATOM   1522  H6Y POPC   12      -7.122  13.784   9.919  1.00  0.00      MEMB
ATOM   1523  C37 POPC   12      -8.740  13.711   8.610  1.00  0.00      MEMB
ATOM   1524  H7X POPC   12      -9.227  14.403   9.347  1.00  0.00      MEMB
ATOM   1525  H7Y POPC   12      -9.515  13.022   8.204  1.00  0.00      MEMB
ATOM   1526  C38 POPC   12      -7.935  14.472   7.527  1.00  0.00      MEMB
ATOM   1527  H8X POPC   12      -7.099  15.023   8.015  1.00  0.00      MEMB
ATOM   1528  H8Y POPC   12      -8.621  15.245   7.129  1.00  0.00      MEMB
ATOM   1529  C39 POPC   12      -7.385  13.630   6.334  1.00  0.00      MEMB
ATOM   1530  H9X POPC   12      -8.272  13.206   5.824  1.00  0.00      MEMB
ATOM   1531  H9Y POPC   12      -6.819  12.740   6.669  1.00  0.00      MEMB
ATOM   1532 C310 POPC   12      -6.415  14.384   5.379  1.00  0.00      MEMB
ATOM   1533 H10X POPC   12      -5.537  14.713   5.973  1.00  0.00      MEMB
ATOM   1534 H10Y POPC   12      -6.906  15.307   4.992  1.00  0.00      MEMB
ATOM   1535 C311 POPC   12      -5.807  13.556   4.216  1.00  0.00      MEMB
ATOM   1536 H11X POPC   12      -5.171  12.702   4.561  1.00  0.00      MEMB
ATOM   1537 H11Y POPC   12      -5.117  14.221   3.658  1.00  0.00      MEMB
ATOM   1538 C312 POPC   12      -6.881  13.126   3.219  1.00  0.00      MEMB
ATOM   1539 H12X POPC   12      -7.599  13.959   3.062  1.00  0.00      MEMB
ATOM   1540 H12Y POPC   12      -7.444  12.300   3.678  1.00  0.00      MEMB
ATOM   1541 C313 POPC   12      -6.376  12.684   1.859  1.00  0.00      MEMB
ATOM   1542 H13X POPC   12      -5.919  13.523   1.285  1.00  0.00      MEMB
ATOM   1543 H13Y POPC   12      -7.185  12.272   1.208  1.00  0.00      MEMB
ATOM   1544 C314 POPC   12      -5.390  11.572   1.913  1.00  0.00      MEMB
ATOM   1545 H14X POPC   12      -5.702  10.718   2.551  1.00  0.00      MEMB
ATOM   1546 H14Y POPC   12      -4.529  11.832   2.485  1.00  0.00      MEMB
ATOM   1547 C315 POPC   12      -5.228  11.381   0.429  1.00  0.00      MEMB
ATOM   1548 H15X POPC   12      -4.553  11.951  -0.212  1.00  0.00      MEMB
ATOM   1549 H15Y POPC   12      -6.140  11.037  -0.108  1.00  0.00      MEMB
ATOM   1550 C316 POPC   12      -4.687  10.275   0.235  1.00  0.00      MEMB
ATOM   1551 H16X POPC   12      -5.491   9.527   0.636  1.00  0.00      MEMB
ATOM   1552 H16Y POPC   12      -3.627  10.214   0.789  1.00  0.00      MEMB
ATOM   1553 H16Z POPC   12      -4.709   9.804  -0.797  1.00  0.00      MEMB
ATOM   1554  N   POPC   13       9.266 -16.805  18.755  1.00  0.00      MEMB
ATOM   1555  C12 POPC   13       8.977 -15.340  19.076  1.00  0.00      MEMB
ATOM   1556 H12A POPC   13       9.635 -14.712  18.491  1.00  0.00      MEMB
ATOM   1557 H12B POPC   13       9.206 -15.159  20.119  1.00  0.00      MEMB
ATOM   1558  C13 POPC   13       8.733 -17.687  19.830  1.00  0.00      MEMB
ATOM   1559 H13A POPC   13       9.230 -17.370  20.733  1.00  0.00      MEMB
ATOM   1560 H13B POPC   13       7.660 -17.502  19.947  1.00  0.00      MEMB
ATOM   1561 H13C POPC   13       8.941 -18.741  19.704  1.00  0.00      MEMB
ATOM   1562  C14 POPC   13       8.710 -17.178  17.428  1.00  0.00      MEMB
ATOM   1563 H14A POPC   13       8.980 -18.199  17.223  1.00  0.00      MEMB
ATOM   1564 H14B POPC   13       7.629 -17.063  17.407  1.00  0.00      MEMB
ATOM   1565 H14C POPC   13       9.071 -16.507  16.654  1.00  0.00      MEMB
ATOM   1566  C15 POPC   13      10.744 -16.946  18.676  1.00  0.00      MEMB
ATOM   1567 H15A POPC   13      11.204 -16.837  19.649  1.00  0.00      MEMB
ATOM   1568 H15B POPC   13      11.129 -16.154  18.028  1.00  0.00      MEMB
ATOM   1569 H15C POPC   13      11.015 -17.908  18.275  1.00  0.00      MEMB
ATOM   1570  C11 POPC   13       7.585 -14.796  18.742  1.00  0.00      MEMB
ATOM   1571 H11A POPC   13       7.422 -14.992  17.652  1.00  0.00      MEMB
ATOM   1572 H11B POPC   13       7.524 -13.682  18.874  1.00  0.00      MEMB
ATOM   1573  P   POPC   13       5.147 -15.076  19.359  1.00  0.00      MEMB
ATOM   1574  O13 POPC   13       5.034 -13.610  19.304  1.00  0.00      MEMB
ATOM   1575  O14 POPC   13       4.308 -15.775  20.353  1.00  0.00      MEMB
ATOM   1576  O12 POPC   13       6.652 -15.470  19.581  1.00  0.00      MEMB
ATOM   1577  O11 POPC   13       4.859 -15.689  17.948  1.00  0.00      MEMB
ATOM   1578  C1  POPC   13       5.010 -17.048  17.610  1.00  0.00      MEMB
ATOM   1579  HA  POPC   13       4.299 -17.683  18.188  1.00  0.00      MEMB
ATOM   1580  HB  POPC   13       6.033 -17.420  17.825  1.00  0.00      MEMB
ATOM   1581  C2  POPC   13       4.720 -17.162  16.102  1.00  0.00      MEMB
ATOM   1582  HS  POPC   13       5.153 -18.124  15.782  1.00  0.00      MEMB
ATOM   1583  O21 POPC   13       5.259 -16.009  15.391  1.00  0.00      MEMB
ATOM   1584  C21 POPC   13       6.425 -16.182  14.822  1.00  0.00      MEMB
ATOM   1585  O22 POPC   13       6.946 -17.275  14.658  1.00  0.00      MEMB
ATOM   1586  C22 POPC   13       7.059 -14.877  14.317  1.00  0.00      MEMB
ATOM   1587  H2R POPC   13       6.832 -14.042  15.020  1.00  0.00      MEMB
ATOM   1588  H2S POPC   13       6.675 -14.708  13.292  1.00  0.00      MEMB
ATOM   1589  C3  POPC   13       3.185 -17.219  15.882  1.00  0.00      MEMB
ATOM   1590  HX  POPC   13       2.785 -16.393  16.523  1.00  0.00      MEMB
ATOM   1591  HY  POPC   13       2.754 -18.145  16.293  1.00  0.00      MEMB
ATOM   1592  O31 POPC   13       2.842 -17.173  14.473  1.00  0.00      MEMB
ATOM   1593  C31 POPC   13       2.834 -15.939  14.052  1.00  0.00      MEMB
ATOM   1594  O32 POPC   13       2.750 -14.988  14.819  1.00  0.00      MEMB
ATOM   1595  C32 POPC   13       2.883 -15.902  12.488  1.00  0.00      MEMB
ATOM   1596  H2X POPC   13       1.786 -15.788  12.222  1.00  0.00      MEMB
ATOM   1597  H2Y POPC   13       3.258 -16.808  12.022  1.00  0.00      MEMB
ATOM   1598  C23 POPC   13       8.600 -14.957  14.200  1.00  0.00      MEMB
ATOM   1599  H3R POPC   13       8.967 -15.644  13.402  1.00  0.00      MEMB
ATOM   1600  H3S POPC   13       8.921 -15.340  15.196  1.00  0.00      MEMB
ATOM   1601  C24 POPC   13       9.268 -13.589  13.987  1.00  0.00      MEMB
ATOM   1602  H4R POPC   13      10.236 -13.664  14.536  1.00  0.00      MEMB
ATOM   1603  H4S POPC   13       8.684 -12.784  14.482  1.00  0.00      MEMB
ATOM   1604  C25 POPC   13       9.594 -13.214  12.525  1.00  0.00      MEMB
ATOM   1605  H5R POPC   13      10.510 -13.769  12.230  1.00  0.00      MEMB
ATOM   1606  H5S POPC   13       9.786 -12.120  12.383  1.00  0.00      MEMB
ATOM   1607  C26 POPC   13       8.615 -13.607  11.435  1.00  0.00      MEMB
ATOM   1608  H6R POPC   13       7.690 -12.985  11.560  1.00  0.00      MEMB
ATOM   1609  H6S POPC   13       8.297 -14.666  11.479  1.00  0.00      MEMB
ATOM   1610  C27 POPC   13       9.351 -13.397  10.064  1.00  0.00      MEMB
ATOM   1611  H7R POPC   13      10.207 -14.077   9.998  1.00  0.00      MEMB
ATOM   1612  H7S POPC   13       9.862 -12.367  10.095  1.00  0.00      MEMB
ATOM   1613  C28 POPC   13       8.519 -13.753   8.842  1.00  0.00      MEMB
ATOM   1614  H8R POPC   13       7.970 -14.734   8.942  1.00  0.00      MEMB
ATOM   1615  H8S POPC   13       8.926 -13.519   7.850  1.00  0.00      MEMB
ATOM   1616  C29 POPC   13       7.944 -12.465   9.167  1.00  0.00      MEMB
ATOM   1617  H91 POPC   13       7.110 -13.079   9.770  1.00  0.00      MEMB
ATOM   1618 C210 POPC   13       7.648 -11.298   8.386  1.00  0.00      MEMB
ATOM   1619 H101 POPC   13       6.757 -10.978   7.807  1.00  0.00      MEMB
ATOM   1620 C211 POPC   13       7.627 -10.778   6.985  1.00  0.00      MEMB
ATOM   1621 H11R POPC   13       8.393 -11.531   6.874  1.00  0.00      MEMB
ATOM   1622 H11S POPC   13       7.707  -9.677   7.043  1.00  0.00      MEMB
ATOM   1623 C212 POPC   13       6.503 -10.893   5.704  1.00  0.00      MEMB
ATOM   1624 H12R POPC   13       7.157 -10.843   4.937  1.00  0.00      MEMB
ATOM   1625 H12S POPC   13       5.629 -10.324   5.565  1.00  0.00      MEMB
ATOM   1626 C213 POPC   13       5.853 -12.115   5.022  1.00  0.00      MEMB
ATOM   1627 H13R POPC   13       5.061 -12.839   5.476  1.00  0.00      MEMB
ATOM   1628 H13S POPC   13       6.917 -12.491   5.118  1.00  0.00      MEMB
ATOM   1629 C214 POPC   13       5.342 -12.459   3.791  1.00  0.00      MEMB
ATOM   1630 H14R POPC   13       4.559 -11.799   3.585  1.00  0.00      MEMB
ATOM   1631 H14S POPC   13       4.715 -13.440   3.964  1.00  0.00      MEMB
ATOM   1632 C215 POPC   13       6.659 -12.578   3.043  1.00  0.00      MEMB
ATOM   1633 H15R POPC   13       7.390 -13.376   3.332  1.00  0.00      MEMB
ATOM   1634 H15S POPC   13       7.232 -11.733   3.079  1.00  0.00      MEMB
ATOM   1635 C216 POPC   13       6.285 -12.807   1.685  1.00  0.00      MEMB
ATOM   1636 H16R POPC   13       5.214 -12.744   1.759  1.00  0.00      MEMB
ATOM   1637 H16S POPC   13       6.853 -13.793   1.676  1.00  0.00      MEMB
ATOM   1638 C217 POPC   13       6.805 -13.175   0.346  1.00  0.00      MEMB
ATOM   1639 H17R POPC   13       7.737 -13.675   0.205  1.00  0.00      MEMB
ATOM   1640 H17S POPC   13       6.435 -12.092   0.399  1.00  0.00      MEMB
ATOM   1641 C218 POPC   13       7.025 -13.845  -0.891  1.00  0.00      MEMB
ATOM   1642 H18R POPC   13       6.563 -14.756  -1.164  1.00  0.00      MEMB
ATOM   1643 H18S POPC   13       7.747 -13.550  -1.583  1.00  0.00      MEMB
ATOM   1644 H18T POPC   13       6.385 -13.029  -1.101  1.00  0.00      MEMB
ATOM   1645  C33 POPC   13       3.867 -14.764  12.001  1.00  0.00      MEMB
ATOM   1646  H3X POPC   13       4.733 -14.569  12.573  1.00  0.00      MEMB
ATOM   1647  H3Y POPC   13       3.713 -13.775  12.346  1.00  0.00      MEMB
ATOM   1648  C34 POPC   13       4.180 -14.480  10.581  1.00  0.00      MEMB
ATOM   1649  H4X POPC   13       4.573 -13.481  10.451  1.00  0.00      MEMB
ATOM   1650  H4Y POPC   13       3.431 -14.262   9.902  1.00  0.00      MEMB
ATOM   1651  C35 POPC   13       4.990 -15.513  10.091  1.00  0.00      MEMB
ATOM   1652  H5X POPC   13       4.580 -16.445  10.533  1.00  0.00      MEMB
ATOM   1653  H5Y POPC   13       6.001 -15.179  10.288  1.00  0.00      MEMB
ATOM   1654  C36 POPC   13       4.886 -15.501   8.686  1.00  0.00      MEMB
ATOM   1655  H6X POPC   13       4.701 -14.582   8.190  1.00  0.00      MEMB
ATOM   1656  H6Y POPC   13       3.793 -15.445   8.678  1.00  0.00      MEMB
ATOM   1657  C37 POPC   13       5.779 -16.628   8.011  1.00  0.00      MEMB
ATOM   1658  H7X POPC   13       5.765 -17.589   8.511  1.00  0.00      MEMB
ATOM   1659  H7Y POPC   13       6.753 -16.167   7.769  1.00  0.00      MEMB
ATOM   1660  C38 POPC   13       5.492 -17.131   6.612  1.00  0.00      MEMB
ATOM   1661  H8X POPC   13       5.401 -16.169   6.244  1.00  0.00      MEMB
ATOM   1662  H8Y POPC   13       4.539 -17.541   6.388  1.00  0.00      MEMB
ATOM   1663  C39 POPC   13       6.006 -18.332   5.891  1.00  0.00      MEMB
ATOM   1664  H9X POPC   13       5.578 -18.532   4.888  1.00  0.00      MEMB
ATOM   1665  H9Y POPC   13       5.714 -19.149   6.582  1.00  0.00      MEMB
ATOM   1666 C310 POPC   13       7.424 -18.303   5.553  1.00  0.00      MEMB
ATOM   1667 H10X POPC   13       7.719 -19.341   5.375  1.00  0.00      MEMB
ATOM   1668 H10Y POPC   13       7.911 -17.751   6.364  1.00  0.00      MEMB
ATOM   1669 C311 POPC   13       7.865 -17.874   4.204  1.00  0.00      MEMB
ATOM   1670 H11X POPC   13       8.829 -17.374   4.172  1.00  0.00      MEMB
ATOM   1671 H11Y POPC   13       7.525 -17.035   3.909  1.00  0.00      MEMB
ATOM   1672 C312 POPC   13       7.325 -18.576   3.020  1.00  0.00      MEMB
ATOM   1673 H12X POPC   13       6.402 -18.194   2.557  1.00  0.00      MEMB
ATOM   1674 H12Y POPC   13       6.980 -19.542   3.372  1.00  0.00      MEMB
ATOM   1675 C313 POPC   13       8.479 -18.557   2.088  1.00  0.00      MEMB
ATOM   1676 H13X POPC   13       9.283 -19.194   2.477  1.00  0.00      MEMB
ATOM   1677 H13Y POPC   13       8.907 -17.585   1.796  1.00  0.00      MEMB
ATOM   1678 C314 POPC   13       8.039 -19.039   0.852  1.00  0.00      MEMB
ATOM   1679 H14X POPC   13       7.335 -19.838   1.101  1.00  0.00      MEMB
ATOM   1680 H14Y POPC   13       8.915 -19.564   0.410  1.00  0.00      MEMB
ATOM   1681 C315 POPC   13       7.478 -17.919   0.008  1.00  0.00      MEMB
ATOM   1682 H15X POPC   13       6.511 -17.450   0.161  1.00  0.00      MEMB
ATOM   1683 H15Y POPC   13       6.834 -18.392  -0.612  1.00  0.00      MEMB
ATOM   1684 C316 POPC   13       8.491 -17.115  -0.756  1.00  0.00      MEMB
ATOM   1685 H16X POPC   13       9.009 -16.529  -0.058  1.00  0.00      MEMB
ATOM   1686 H16Y POPC   13       8.034 -16.515  -1.555  1.00  0.00      MEMB
ATOM   1687 H16Z POPC   13       9.378 -17.613  -1.161  1.00  0.00      MEMB
ATOM   1688  N   POPC   14      -2.481 -15.762  18.415  1.00  0.00      MEMB
ATOM   1689  C12 POPC   14      -1.013 -16.059  18.394  1.00  0.00      MEMB
ATOM   1690 H12A POPC   14      -0.481 -15.108  18.324  1.00  0.00      MEMB
ATOM   1691 H12B POPC   14      -0.849 -16.575  17.462  1.00  0.00      MEMB
ATOM   1692  C13 POPC   14      -2.953 -15.657  19.805  1.00  0.00      MEMB
ATOM   1693 H13A POPC   14      -3.988 -15.340  19.854  1.00  0.00      MEMB
ATOM   1694 H13B POPC   14      -2.800 -16.599  20.344  1.00  0.00      MEMB
ATOM   1695 H13C POPC   14      -2.368 -14.886  20.283  1.00  0.00      MEMB
ATOM   1696  C14 POPC   14      -2.650 -14.474  17.692  1.00  0.00      MEMB
ATOM   1697 H14A POPC   14      -3.701 -14.220  17.521  1.00  0.00      MEMB
ATOM   1698 H14B POPC   14      -2.241 -13.649  18.276  1.00  0.00      MEMB
ATOM   1699 H14C POPC   14      -2.146 -14.544  16.743  1.00  0.00      MEMB
ATOM   1700  C15 POPC   14      -3.269 -16.815  17.750  1.00  0.00      MEMB
ATOM   1701 H15A POPC   14      -4.291 -16.482  17.587  1.00  0.00      MEMB
ATOM   1702 H15B POPC   14      -3.240 -17.651  18.436  1.00  0.00      MEMB
ATOM   1703 H15C POPC   14      -2.816 -17.073  16.799  1.00  0.00      MEMB
ATOM   1704  C11 POPC   14      -0.381 -16.880  19.555  1.00  0.00      MEMB
ATOM   1705 H11A POPC   14      -0.404 -16.291  20.494  1.00  0.00      MEMB
ATOM   1706 H11B POPC   14       0.697 -16.998  19.257  1.00  0.00      MEMB
ATOM   1707  P   POPC   14      -0.253 -19.497  19.570  1.00  0.00      MEMB
ATOM   1708  O13 POPC   14      -1.318 -20.485  19.306  1.00  0.00      MEMB
ATOM   1709  O14 POPC   14       0.657 -19.733  20.688  1.00  0.00      MEMB
ATOM   1710  O12 POPC   14      -1.040 -18.124  19.808  1.00  0.00      MEMB
ATOM   1711  O11 POPC   14       0.490 -19.187  18.200  1.00  0.00      MEMB
ATOM   1712  C1  POPC   14      -0.291 -18.781  17.079  1.00  0.00      MEMB
ATOM   1713  HA  POPC   14       0.275 -17.996  16.549  1.00  0.00      MEMB
ATOM   1714  HB  POPC   14      -1.307 -18.416  17.374  1.00  0.00      MEMB
ATOM   1715  C2  POPC   14      -0.514 -19.928  16.087  1.00  0.00      MEMB
ATOM   1716  HS  POPC   14      -0.847 -20.755  16.744  1.00  0.00      MEMB
ATOM   1717  O21 POPC   14       0.722 -20.317  15.461  1.00  0.00      MEMB
ATOM   1718  C21 POPC   14       0.629 -21.228  14.451  1.00  0.00      MEMB
ATOM   1719  O22 POPC   14      -0.357 -21.703  14.005  1.00  0.00      MEMB
ATOM   1720  C22 POPC   14       1.809 -21.650  13.647  1.00  0.00      MEMB
ATOM   1721  H2R POPC   14       1.761 -22.693  13.308  1.00  0.00      MEMB
ATOM   1722  H2S POPC   14       2.755 -21.839  14.018  1.00  0.00      MEMB
ATOM   1723  C3  POPC   14      -1.557 -19.537  15.002  1.00  0.00      MEMB
ATOM   1724  HX  POPC   14      -2.514 -19.210  15.450  1.00  0.00      MEMB
ATOM   1725  HY  POPC   14      -1.868 -20.395  14.401  1.00  0.00      MEMB
ATOM   1726  O31 POPC   14      -0.910 -18.584  14.141  1.00  0.00      MEMB
ATOM   1727  C31 POPC   14      -1.682 -17.749  13.496  1.00  0.00      MEMB
ATOM   1728  O32 POPC   14      -2.899 -17.782  13.455  1.00  0.00      MEMB
ATOM   1729  C32 POPC   14      -0.809 -16.659  12.848  1.00  0.00      MEMB
ATOM   1730  H2X POPC   14      -0.263 -17.168  12.035  1.00  0.00      MEMB
ATOM   1731  H2Y POPC   14      -0.051 -16.238  13.536  1.00  0.00      MEMB
ATOM   1732  C23 POPC   14       2.112 -20.709  12.640  1.00  0.00      MEMB
ATOM   1733  H3R POPC   14       3.174 -20.946  12.391  1.00  0.00      MEMB
ATOM   1734  H3S POPC   14       1.993 -19.696  13.073  1.00  0.00      MEMB
ATOM   1735  C24 POPC   14       1.168 -21.074  11.543  1.00  0.00      MEMB
ATOM   1736  H4R POPC   14       0.130 -20.985  11.942  1.00  0.00      MEMB
ATOM   1737  H4S POPC   14       1.343 -22.130  11.222  1.00  0.00      MEMB
ATOM   1738  C25 POPC   14       1.343 -20.070  10.435  1.00  0.00      MEMB
ATOM   1739  H5R POPC   14       2.409 -20.105  10.129  1.00  0.00      MEMB
ATOM   1740  H5S POPC   14       1.115 -19.087  10.917  1.00  0.00      MEMB
ATOM   1741  C26 POPC   14       0.446 -20.280   9.203  1.00  0.00      MEMB
ATOM   1742  H6R POPC   14      -0.590 -20.437   9.579  1.00  0.00      MEMB
ATOM   1743  H6S POPC   14       0.730 -21.184   8.627  1.00  0.00      MEMB
ATOM   1744  C27 POPC   14       0.294 -19.057   8.283  1.00  0.00      MEMB
ATOM   1745  H7R POPC   14       0.043 -18.206   8.941  1.00  0.00      MEMB
ATOM   1746  H7S POPC   14      -0.520 -19.211   7.541  1.00  0.00      MEMB
ATOM   1747  C28 POPC   14       1.430 -18.698   7.392  1.00  0.00      MEMB
ATOM   1748  H8R POPC   14       1.091 -18.186   6.455  1.00  0.00      MEMB
ATOM   1749  H8S POPC   14       1.967 -19.575   7.123  1.00  0.00      MEMB
ATOM   1750  C29 POPC   14       2.402 -17.939   8.087  1.00  0.00      MEMB
ATOM   1751  H91 POPC   14       2.909 -18.280   9.022  1.00  0.00      MEMB
ATOM   1752 C210 POPC   14       2.705 -16.879   7.436  1.00  0.00      MEMB
ATOM   1753 H101 POPC   14       3.639 -16.793   7.691  1.00  0.00      MEMB
ATOM   1754 C211 POPC   14       2.520 -16.012   6.238  1.00  0.00      MEMB
ATOM   1755 H11R POPC   14       2.644 -14.929   6.513  1.00  0.00      MEMB
ATOM   1756 H11S POPC   14       1.545 -16.293   5.959  1.00  0.00      MEMB
ATOM   1757 C212 POPC   14       3.157 -16.219   4.878  1.00  0.00      MEMB
ATOM   1758 H12R POPC   14       4.094 -16.288   5.126  1.00  0.00      MEMB
ATOM   1759 H12S POPC   14       3.275 -15.372   4.208  1.00  0.00      MEMB
ATOM   1760 C213 POPC   14       3.314 -17.585   4.314  1.00  0.00      MEMB
ATOM   1761 H13R POPC   14       2.305 -17.882   4.217  1.00  0.00      MEMB
ATOM   1762 H13S POPC   14       3.782 -18.386   4.898  1.00  0.00      MEMB
ATOM   1763 C214 POPC   14       3.935 -17.532   3.012  1.00  0.00      MEMB
ATOM   1764 H14R POPC   14       3.943 -18.472   2.624  1.00  0.00      MEMB
ATOM   1765 H14S POPC   14       4.936 -17.227   3.030  1.00  0.00      MEMB
ATOM   1766 C215 POPC   14       3.150 -16.792   2.058  1.00  0.00      MEMB
ATOM   1767 H15R POPC   14       3.925 -16.747   1.282  1.00  0.00      MEMB
ATOM   1768 H15S POPC   14       2.950 -15.751   2.316  1.00  0.00      MEMB
ATOM   1769 C216 POPC   14       1.863 -17.437   1.608  1.00  0.00      MEMB
ATOM   1770 H16R POPC   14       1.448 -17.893   2.467  1.00  0.00      MEMB
ATOM   1771 H16S POPC   14       2.063 -18.169   0.791  1.00  0.00      MEMB
ATOM   1772 C217 POPC   14       0.730 -16.485   1.178  1.00  0.00      MEMB
ATOM   1773 H17R POPC   14       0.017 -16.965   0.531  1.00  0.00      MEMB
ATOM   1774 H17S POPC   14       0.905 -15.965   0.357  1.00  0.00      MEMB
ATOM   1775 C218 POPC   14       0.394 -15.231   1.932  1.00  0.00      MEMB
ATOM   1776 H18R POPC   14       0.138 -15.779   2.831  1.00  0.00      MEMB
ATOM   1777 H18S POPC   14      -0.472 -14.667   1.521  1.00  0.00      MEMB
ATOM   1778 H18T POPC   14       1.243 -14.513   2.060  1.00  0.00      MEMB
ATOM   1779  C33 POPC   14      -1.670 -15.471  12.366  1.00  0.00      MEMB
ATOM   1780  H3X POPC   14      -1.114 -14.520  12.252  1.00  0.00      MEMB
ATOM   1781  H3Y POPC   14      -2.406 -15.228  13.172  1.00  0.00      MEMB
ATOM   1782  C34 POPC   14      -2.303 -15.751  10.991  1.00  0.00      MEMB
ATOM   1783  H4X POPC   14      -3.113 -14.986  10.867  1.00  0.00      MEMB
ATOM   1784  H4Y POPC   14      -2.690 -16.770  10.950  1.00  0.00      MEMB
ATOM   1785  C35 POPC   14      -1.375 -15.763   9.752  1.00  0.00      MEMB
ATOM   1786  H5X POPC   14      -0.385 -16.190   9.834  1.00  0.00      MEMB
ATOM   1787  H5Y POPC   14      -1.092 -14.745   9.903  1.00  0.00      MEMB
ATOM   1788  C36 POPC   14      -2.045 -16.003   8.344  1.00  0.00      MEMB
ATOM   1789  H6X POPC   14      -2.915 -15.398   8.109  1.00  0.00      MEMB
ATOM   1790  H6Y POPC   14      -2.551 -16.949   8.344  1.00  0.00      MEMB
ATOM   1791  C37 POPC   14      -1.169 -15.869   7.101  1.00  0.00      MEMB
ATOM   1792  H7X POPC   14      -0.694 -16.817   6.957  1.00  0.00      MEMB
ATOM   1793  H7Y POPC   14      -0.392 -15.173   7.306  1.00  0.00      MEMB
ATOM   1794  C38 POPC   14      -1.809 -15.634   5.748  1.00  0.00      MEMB
ATOM   1795  H8X POPC   14      -1.197 -15.642   4.848  1.00  0.00      MEMB
ATOM   1796  H8Y POPC   14      -1.925 -14.542   5.652  1.00  0.00      MEMB
ATOM   1797  C39 POPC   14      -3.052 -16.538   5.501  1.00  0.00      MEMB
ATOM   1798  H9X POPC   14      -3.448 -16.212   4.492  1.00  0.00      MEMB
ATOM   1799  H9Y POPC   14      -3.880 -16.334   6.240  1.00  0.00      MEMB
ATOM   1800 C310 POPC   14      -2.728 -17.920   5.273  1.00  0.00      MEMB
ATOM   1801 H10X POPC   14      -2.385 -18.355   6.213  1.00  0.00      MEMB
ATOM   1802 H10Y POPC   14      -1.973 -17.822   4.466  1.00  0.00      MEMB
ATOM   1803 C311 POPC   14      -3.904 -18.685   4.839  1.00  0.00      MEMB
ATOM   1804 H11X POPC   14      -4.326 -18.137   3.929  1.00  0.00      MEMB
ATOM   1805 H11Y POPC   14      -4.609 -18.772   5.670  1.00  0.00      MEMB
ATOM   1806 C312 POPC   14      -3.606 -20.051   4.465  1.00  0.00      MEMB
ATOM   1807 H12X POPC   14      -4.399 -20.780   4.214  1.00  0.00      MEMB
ATOM   1808 H12Y POPC   14      -2.968 -20.632   5.178  1.00  0.00      MEMB
ATOM   1809 C313 POPC   14      -2.858 -19.540   3.290  1.00  0.00      MEMB
ATOM   1810 H13X POPC   14      -1.767 -19.406   3.554  1.00  0.00      MEMB
ATOM   1811 H13Y POPC   14      -3.293 -19.217   2.326  1.00  0.00      MEMB
ATOM   1812 C314 POPC   14      -2.594 -20.484   2.595  1.00  0.00      MEMB
ATOM   1813 H14X POPC   14      -2.527 -21.349   3.511  1.00  0.00      MEMB
ATOM   1814 H14Y POPC   14      -1.354 -20.426   2.318  1.00  0.00      MEMB
ATOM   1815 C315 POPC   14      -3.727 -21.123   0.995  1.00  0.00      MEMB
ATOM   1816 H15X POPC   14      -3.503 -20.635   0.095  1.00  0.00      MEMB
ATOM   1817 H15Y POPC   14      -4.500 -20.765   1.682  1.00  0.00      MEMB
ATOM   1818 C316 POPC   14      -3.669 -22.893  -0.179  1.00  0.00      MEMB
ATOM   1819 H16X POPC   14      -3.576 -24.025   0.406  1.00  0.00      MEMB
ATOM   1820 H16Y POPC   14      -2.937 -23.570   0.102  1.00  0.00      MEMB
ATOM   1821 H16Z POPC   14      -4.359 -22.480   0.156  1.00  0.00      MEMB
ATOM   1822  N   POPC   15       8.865  15.730  20.503  1.00  0.00      MEMB
ATOM   1823  C12 POPC   15       9.936  16.466  19.697  1.00  0.00      MEMB
ATOM   1824 H12A POPC   15      10.417  17.220  20.297  1.00  0.00      MEMB
ATOM   1825 H12B POPC   15       9.425  17.033  18.919  1.00  0.00      MEMB
ATOM   1826  C13 POPC   15       8.171  14.763  19.595  1.00  0.00      MEMB
ATOM   1827 H13A POPC   15       7.657  15.313  18.823  1.00  0.00      MEMB
ATOM   1828 H13B POPC   15       8.934  14.141  19.116  1.00  0.00      MEMB
ATOM   1829 H13C POPC   15       7.437  14.130  20.087  1.00  0.00      MEMB
ATOM   1830  C14 POPC   15       9.484  15.011  21.620  1.00  0.00      MEMB
ATOM   1831 H14A POPC   15       8.735  14.458  22.183  1.00  0.00      MEMB
ATOM   1832 H14B POPC   15      10.231  14.304  21.258  1.00  0.00      MEMB
ATOM   1833 H14C POPC   15       9.955  15.732  22.272  1.00  0.00      MEMB
ATOM   1834  C15 POPC   15       7.934  16.745  21.088  1.00  0.00      MEMB
ATOM   1835 H15A POPC   15       7.208  16.269  21.725  1.00  0.00      MEMB
ATOM   1836 H15B POPC   15       7.434  17.276  20.285  1.00  0.00      MEMB
ATOM   1837 H15C POPC   15       8.475  17.461  21.701  1.00  0.00      MEMB
ATOM   1838  C11 POPC   15      11.124  15.703  19.069  1.00  0.00      MEMB
ATOM   1839 H11A POPC   15      11.766  15.219  19.836  1.00  0.00      MEMB
ATOM   1840 H11B POPC   15      11.777  16.476  18.589  1.00  0.00      MEMB
ATOM   1841  P   POPC   15      11.930  13.935  17.463  1.00  0.00      MEMB
ATOM   1842  O13 POPC   15      12.478  13.077  18.539  1.00  0.00      MEMB
ATOM   1843  O14 POPC   15      12.831  14.884  16.795  1.00  0.00      MEMB
ATOM   1844  O12 POPC   15      10.695  14.745  18.107  1.00  0.00      MEMB
ATOM   1845  O11 POPC   15      11.249  13.100  16.374  1.00  0.00      MEMB
ATOM   1846  C1  POPC   15       9.930  12.723  16.489  1.00  0.00      MEMB
ATOM   1847  HA  POPC   15       9.400  12.989  17.455  1.00  0.00      MEMB
ATOM   1848  HB  POPC   15      10.152  11.665  16.379  1.00  0.00      MEMB
ATOM   1849  C2  POPC   15       8.991  13.031  15.317  1.00  0.00      MEMB
ATOM   1850  HS  POPC   15       7.981  12.576  15.525  1.00  0.00      MEMB
ATOM   1851  O21 POPC   15       9.530  12.461  14.116  1.00  0.00      MEMB
ATOM   1852  C21 POPC   15       8.756  12.454  13.061  1.00  0.00      MEMB
ATOM   1853  O22 POPC   15       7.630  12.919  12.996  1.00  0.00      MEMB
ATOM   1854  C22 POPC   15       9.466  11.783  11.883  1.00  0.00      MEMB
ATOM   1855  H2R POPC   15       9.297  10.682  11.952  1.00  0.00      MEMB
ATOM   1856  H2S POPC   15      10.541  12.053  11.828  1.00  0.00      MEMB
ATOM   1857  C3  POPC   15       8.944  14.538  15.211  1.00  0.00      MEMB
ATOM   1858  HX  POPC   15       8.919  15.041  16.206  1.00  0.00      MEMB
ATOM   1859  HY  POPC   15       8.001  14.758  14.687  1.00  0.00      MEMB
ATOM   1860  O31 POPC   15      10.105  14.929  14.468  1.00  0.00      MEMB
ATOM   1861  C31 POPC   15      10.177  16.186  14.228  1.00  0.00      MEMB
ATOM   1862  O32 POPC   15       9.330  17.021  14.522  1.00  0.00      MEMB
ATOM   1863  C32 POPC   15      11.511  16.443  13.570  1.00  0.00      MEMB
ATOM   1864  H2X POPC   15      12.106  16.915  14.381  1.00  0.00      MEMB
ATOM   1865  H2Y POPC   15      11.365  17.012  12.623  1.00  0.00      MEMB
ATOM   1866  C23 POPC   15       8.783  12.127  10.560  1.00  0.00      MEMB
ATOM   1867  H3R POPC   15       7.688  11.978  10.684  1.00  0.00      MEMB
ATOM   1868  H3S POPC   15       9.117  11.352   9.828  1.00  0.00      MEMB
ATOM   1869  C24 POPC   15       9.189  13.454   9.900  1.00  0.00      MEMB
ATOM   1870  H4R POPC   15       8.881  13.295   8.849  1.00  0.00      MEMB
ATOM   1871  H4S POPC   15      10.289  13.619   9.859  1.00  0.00      MEMB
ATOM   1872  C25 POPC   15       8.498  14.724  10.416  1.00  0.00      MEMB
ATOM   1873  H5R POPC   15       8.913  14.982  11.415  1.00  0.00      MEMB
ATOM   1874  H5S POPC   15       7.407  14.558  10.549  1.00  0.00      MEMB
ATOM   1875  C26 POPC   15       8.728  15.955   9.529  1.00  0.00      MEMB
ATOM   1876  H6R POPC   15       8.022  16.737   9.892  1.00  0.00      MEMB
ATOM   1877  H6S POPC   15       8.485  15.795   8.458  1.00  0.00      MEMB
ATOM   1878  C27 POPC   15      10.136  16.513   9.715  1.00  0.00      MEMB
ATOM   1879  H7R POPC   15      10.964  15.784   9.620  1.00  0.00      MEMB
ATOM   1880  H7S POPC   15      10.180  16.929  10.747  1.00  0.00      MEMB
ATOM   1881  C28 POPC   15      10.427  17.622   8.779  1.00  0.00      MEMB
ATOM   1882  H8R POPC   15       9.581  18.371   8.921  1.00  0.00      MEMB
ATOM   1883  H8S POPC   15      10.338  17.312   7.695  1.00  0.00      MEMB
ATOM   1884  C29 POPC   15      11.805  18.128   9.311  1.00  0.00      MEMB
ATOM   1885  H91 POPC   15      11.606  18.961  10.001  1.00  0.00      MEMB
ATOM   1886 C210 POPC   15      13.037  18.163   8.690  1.00  0.00      MEMB
ATOM   1887 H101 POPC   15      13.561  19.174   8.655  1.00  0.00      MEMB
ATOM   1888 C211 POPC   15      13.251  17.634   7.235  1.00  0.00      MEMB
ATOM   1889 H11R POPC   15      12.391  17.119   6.715  1.00  0.00      MEMB
ATOM   1890 H11S POPC   15      14.270  17.426   6.972  1.00  0.00      MEMB
ATOM   1891 C212 POPC   15      13.773  18.379   6.003  1.00  0.00      MEMB
ATOM   1892 H12R POPC   15      14.278  19.431   6.221  1.00  0.00      MEMB
ATOM   1893 H12S POPC   15      13.032  18.770   6.630  1.00  0.00      MEMB
ATOM   1894 C213 POPC   15      13.001  17.871   4.381  1.00  0.00      MEMB
ATOM   1895 H13R POPC   15      13.460  17.055   4.495  1.00  0.00      MEMB
ATOM   1896 H13S POPC   15      13.294  18.392   3.423  1.00  0.00      MEMB
ATOM   1897 C214 POPC   15      11.542  17.873   3.659  1.00  0.00      MEMB
ATOM   1898 H14R POPC   15      11.106  18.861   3.570  1.00  0.00      MEMB
ATOM   1899 H14S POPC   15      10.659  17.765   4.255  1.00  0.00      MEMB
ATOM   1900 C215 POPC   15      11.553  17.298   2.270  1.00  0.00      MEMB
ATOM   1901 H15R POPC   15      12.429  17.527   1.628  1.00  0.00      MEMB
ATOM   1902 H15S POPC   15      10.716  17.736   1.699  1.00  0.00      MEMB
ATOM   1903 C216 POPC   15      11.677  15.892   2.554  1.00  0.00      MEMB
ATOM   1904 H16R POPC   15      10.746  15.673   3.109  1.00  0.00      MEMB
ATOM   1905 H16S POPC   15      12.568  15.740   3.214  1.00  0.00      MEMB
ATOM   1906 C217 POPC   15      11.780  15.235   1.224  1.00  0.00      MEMB
ATOM   1907 H17R POPC   15      10.912  15.588   0.623  1.00  0.00      MEMB
ATOM   1908 H17S POPC   15      11.687  14.153   1.404  1.00  0.00      MEMB
ATOM   1909 C218 POPC   15      13.120  15.397   0.515  1.00  0.00      MEMB
ATOM   1910 H18R POPC   15      13.378  16.393   0.100  1.00  0.00      MEMB
ATOM   1911 H18S POPC   15      13.103  14.707  -0.345  1.00  0.00      MEMB
ATOM   1912 H18T POPC   15      13.903  15.110   1.251  1.00  0.00      MEMB
ATOM   1913  C33 POPC   15      12.409  15.397  12.977  1.00  0.00      MEMB
ATOM   1914  H3X POPC   15      11.708  14.957  12.240  1.00  0.00      MEMB
ATOM   1915  H3Y POPC   15      12.718  14.805  13.855  1.00  0.00      MEMB
ATOM   1916  C34 POPC   15      13.589  15.953  12.185  1.00  0.00      MEMB
ATOM   1917  H4X POPC   15      14.337  16.447  12.866  1.00  0.00      MEMB
ATOM   1918  H4Y POPC   15      13.199  16.679  11.418  1.00  0.00      MEMB
ATOM   1919  C35 POPC   15      14.264  15.020  11.276  1.00  0.00      MEMB
ATOM   1920  H5X POPC   15      14.719  14.272  11.961  1.00  0.00      MEMB
ATOM   1921  H5Y POPC   15      14.961  15.684  10.718  1.00  0.00      MEMB
ATOM   1922  C36 POPC   15      13.388  14.406  10.237  1.00  0.00      MEMB
ATOM   1923  H6X POPC   15      12.892  15.241   9.704  1.00  0.00      MEMB
ATOM   1924  H6Y POPC   15      12.680  13.800  10.830  1.00  0.00      MEMB
ATOM   1925  C37 POPC   15      14.060  13.484   9.228  1.00  0.00      MEMB
ATOM   1926  H7X POPC   15      14.690  12.778   9.813  1.00  0.00      MEMB
ATOM   1927  H7Y POPC   15      14.746  14.019   8.538  1.00  0.00      MEMB
ATOM   1928  C38 POPC   15      13.033  12.752   8.336  1.00  0.00      MEMB
ATOM   1929  H8X POPC   15      12.289  12.150   8.901  1.00  0.00      MEMB
ATOM   1930  H8Y POPC   15      13.631  12.035   7.744  1.00  0.00      MEMB
ATOM   1931  C39 POPC   15      12.344  13.618   7.254  1.00  0.00      MEMB
ATOM   1932  H9X POPC   15      13.134  14.259   6.812  1.00  0.00      MEMB
ATOM   1933  H9Y POPC   15      11.580  14.291   7.695  1.00  0.00      MEMB
ATOM   1934 C310 POPC   15      11.705  12.750   6.147  1.00  0.00      MEMB
ATOM   1935 H10X POPC   15      12.481  12.018   5.826  1.00  0.00      MEMB
ATOM   1936 H10Y POPC   15      11.453  13.313   5.222  1.00  0.00      MEMB
ATOM   1937 C311 POPC   15      10.472  11.997   6.677  1.00  0.00      MEMB
ATOM   1938 H11X POPC   15       9.574  12.634   6.826  1.00  0.00      MEMB
ATOM   1939 H11Y POPC   15      10.743  11.651   7.691  1.00  0.00      MEMB
ATOM   1940 C312 POPC   15      10.121  10.750   5.865  1.00  0.00      MEMB
ATOM   1941 H12X POPC   15       9.340  10.175   6.417  1.00  0.00      MEMB
ATOM   1942 H12Y POPC   15      11.034  10.112   5.803  1.00  0.00      MEMB
ATOM   1943 C313 POPC   15       9.709  11.058   4.418  1.00  0.00      MEMB
ATOM   1944 H13X POPC   15       9.798  10.108   3.855  1.00  0.00      MEMB
ATOM   1945 H13Y POPC   15      10.445  11.766   3.964  1.00  0.00      MEMB
ATOM   1946 C314 POPC   15       8.266  11.570   4.252  1.00  0.00      MEMB
ATOM   1947 H14X POPC   15       8.146  12.437   4.946  1.00  0.00      MEMB
ATOM   1948 H14Y POPC   15       7.512  10.814   4.561  1.00  0.00      MEMB
ATOM   1949 C315 POPC   15       7.975  12.195   2.866  1.00  0.00      MEMB
ATOM   1950 H15X POPC   15       8.894  12.734   2.547  1.00  0.00      MEMB
ATOM   1951 H15Y POPC   15       7.214  12.974   3.079  1.00  0.00      MEMB
ATOM   1952 C316 POPC   15       7.438  11.375   1.683  1.00  0.00      MEMB
ATOM   1953 H16X POPC   15       6.460  10.892   1.858  1.00  0.00      MEMB
ATOM   1954 H16Y POPC   15       8.121  10.595   1.387  1.00  0.00      MEMB
ATOM   1955 H16Z POPC   15       7.333  12.003   0.781  1.00  0.00      MEMB
ATOM   1956  N   POPE   16      19.633   8.598  21.363  1.00  0.00      MEMB
ATOM   1957  HN1 POPE   16      20.083   7.659  21.281  1.00  0.00      MEMB
ATOM   1958  HN2 POPE   16      20.200   9.145  22.046  1.00  0.00      MEMB
ATOM   1959  HN3 POPE   16      18.644   8.534  21.661  1.00  0.00      MEMB
ATOM   1960  C12 POPE   16      19.680   9.455  20.131  1.00  0.00      MEMB
ATOM   1961 H12A POPE   16      20.713   9.602  20.014  1.00  0.00      MEMB
ATOM   1962 H12B POPE   16      19.433  10.496  20.371  1.00  0.00      MEMB
ATOM   1963  C11 POPE   16      18.812   8.986  18.960  1.00  0.00      MEMB
ATOM   1964 H11A POPE   16      18.959   7.918  18.719  1.00  0.00      MEMB
ATOM   1965 H11B POPE   16      19.123   9.529  18.025  1.00  0.00      MEMB
ATOM   1966  P   POPE   16      16.248   8.826  18.336  1.00  0.00      MEMB
ATOM   1967  O13 POPE   16      15.033   9.497  18.849  1.00  0.00      MEMB
ATOM   1968  O14 POPE   16      16.207   7.364  18.133  1.00  0.00      MEMB
ATOM   1969  O11 POPE   16      16.695   9.497  16.979  1.00  0.00      MEMB
ATOM   1970  O12 POPE   16      17.453   9.205  19.329  1.00  0.00      MEMB
ATOM   1971  C1  POPE   16      16.842  10.909  17.022  1.00  0.00      MEMB
ATOM   1972  HA  POPE   16      17.760  11.115  17.606  1.00  0.00      MEMB
ATOM   1973  HB  POPE   16      15.970  11.415  17.505  1.00  0.00      MEMB
ATOM   1974  C2  POPE   16      16.931  11.596  15.637  1.00  0.00      MEMB
ATOM   1975  HS  POPE   16      16.007  12.189  15.486  1.00  0.00      MEMB
ATOM   1976  O21 POPE   16      17.162  10.689  14.534  1.00  0.00      MEMB
ATOM   1977  C21 POPE   16      16.129   9.910  14.244  1.00  0.00      MEMB
ATOM   1978  O22 POPE   16      14.996  10.024  14.674  1.00  0.00      MEMB
ATOM   1979  C22 POPE   16      16.540   8.970  13.104  1.00  0.00      MEMB
ATOM   1980  H2R POPE   16      17.305   8.271  13.502  1.00  0.00      MEMB
ATOM   1981  H2S POPE   16      16.917   9.586  12.259  1.00  0.00      MEMB
ATOM   1982  C3  POPE   16      18.041  12.639  15.667  1.00  0.00      MEMB
ATOM   1983  HX  POPE   16      18.900  12.058  15.872  1.00  0.00      MEMB
ATOM   1984  HY  POPE   16      18.005  13.340  16.533  1.00  0.00      MEMB
ATOM   1985  O31 POPE   16      18.200  13.220  14.362  1.00  0.00      MEMB
ATOM   1986  C31 POPE   16      19.063  14.186  14.384  1.00  0.00      MEMB
ATOM   1987  O32 POPE   16      19.496  14.703  15.355  1.00  0.00      MEMB
ATOM   1988  C32 POPE   16      19.592  14.702  13.133  1.00  0.00      MEMB
ATOM   1989  H2X POPE   16      19.904  15.756  13.260  1.00  0.00      MEMB
ATOM   1990  H2Y POPE   16      18.935  14.658  12.353  1.00  0.00      MEMB
ATOM   1991  C23 POPE   16      15.354   8.133  12.602  1.00  0.00      MEMB
ATOM   1992  H3R POPE   16      14.632   8.862  12.160  1.00  0.00      MEMB
ATOM   1993  H3S POPE   16      14.922   7.609  13.486  1.00  0.00      MEMB
ATOM   1994  C24 POPE   16      15.639   7.037  11.560  1.00  0.00      MEMB
ATOM   1995  H4R POPE   16      15.947   7.487  10.590  1.00  0.00      MEMB
ATOM   1996  H4S POPE   16      14.642   6.574  11.398  1.00  0.00      MEMB
ATOM   1997  C25 POPE   16      16.699   5.996  11.959  1.00  0.00      MEMB
ATOM   1998  H5R POPE   16      16.516   4.991  11.526  1.00  0.00      MEMB
ATOM   1999  H5S POPE   16      16.669   5.843  13.055  1.00  0.00      MEMB
ATOM   2000  C26 POPE   16      18.011   6.445  11.345  1.00  0.00      MEMB
ATOM   2001  H6R POPE   16      18.261   7.442  11.775  1.00  0.00      MEMB
ATOM   2002  H6S POPE   16      17.825   6.576  10.254  1.00  0.00      MEMB
ATOM   2003  C27 POPE   16      19.157   5.477  11.461  1.00  0.00      MEMB
ATOM   2004  H7R POPE   16      19.050   4.524  10.897  1.00  0.00      MEMB
ATOM   2005  H7S POPE   16      19.383   5.268  12.521  1.00  0.00      MEMB
ATOM   2006  C28 POPE   16      20.351   6.088  10.879  1.00  0.00      MEMB
ATOM   2007  H8R POPE   16      20.328   5.901   9.786  1.00  0.00      MEMB
ATOM   2008  H8S POPE   16      21.129   5.382  11.287  1.00  0.00      MEMB
ATOM   2009  C29 POPE   16      20.492   7.570  11.247  1.00  0.00      MEMB
ATOM   2010  H91 POPE   16      20.832   7.924  12.213  1.00  0.00      MEMB
ATOM   2011 C210 POPE   16      20.479   8.612  10.536  1.00  0.00      MEMB
ATOM   2012 H101 POPE   16      21.122   9.391  10.951  1.00  0.00      MEMB
ATOM   2013 C211 POPE   16      20.331   8.551   9.108  1.00  0.00      MEMB
ATOM   2014 H11R POPE   16      20.249   7.592   8.610  1.00  0.00      MEMB
ATOM   2015 H11S POPE   16      21.409   8.505   8.778  1.00  0.00      MEMB
ATOM   2016 C212 POPE   16      19.350   9.659   8.540  1.00  0.00      MEMB
ATOM   2017 H12R POPE   16      19.703  10.661   8.227  1.00  0.00      MEMB
ATOM   2018 H12S POPE   16      18.674   9.955   9.320  1.00  0.00      MEMB
ATOM   2019 C213 POPE   16      18.611   9.275   7.253  1.00  0.00      MEMB
ATOM   2020 H13R POPE   16      18.239   8.290   7.356  1.00  0.00      MEMB
ATOM   2021 H13S POPE   16      19.094   8.799   6.384  1.00  0.00      MEMB
ATOM   2022 C214 POPE   16      18.255  10.419   6.380  1.00  0.00      MEMB
ATOM   2023 H14R POPE   16      18.986  11.256   6.191  1.00  0.00      MEMB
ATOM   2024 H14S POPE   16      17.398  10.848   6.920  1.00  0.00      MEMB
ATOM   2025 C215 POPE   16      17.818   9.796   5.086  1.00  0.00      MEMB
ATOM   2026 H15R POPE   16      17.323  10.774   5.000  1.00  0.00      MEMB
ATOM   2027 H15S POPE   16      17.284   8.852   5.124  1.00  0.00      MEMB
ATOM   2028 C216 POPE   16      18.659   9.542   3.889  1.00  0.00      MEMB
ATOM   2029 H16R POPE   16      19.470   8.954   3.876  1.00  0.00      MEMB
ATOM   2030 H16S POPE   16      18.968  10.544   3.747  1.00  0.00      MEMB
ATOM   2031 C217 POPE   16      18.350   8.722   2.592  1.00  0.00      MEMB
ATOM   2032 H17R POPE   16      18.027   7.757   2.877  1.00  0.00      MEMB
ATOM   2033 H17S POPE   16      19.194   8.788   1.871  1.00  0.00      MEMB
ATOM   2034 C218 POPE   16      17.179   9.096   1.825  1.00  0.00      MEMB
ATOM   2035 H18R POPE   16      16.617   9.055   2.761  1.00  0.00      MEMB
ATOM   2036 H18S POPE   16      16.715   8.933   0.878  1.00  0.00      MEMB
ATOM   2037 H18T POPE   16      17.191  10.115   1.413  1.00  0.00      MEMB
ATOM   2038  C33 POPE   16      20.198  13.934  12.218  1.00  0.00      MEMB
ATOM   2039  H3X POPE   16      19.765  12.950  12.459  1.00  0.00      MEMB
ATOM   2040  H3Y POPE   16      21.017  14.474  12.769  1.00  0.00      MEMB
ATOM   2041  C34 POPE   16      20.411  14.230  10.787  1.00  0.00      MEMB
ATOM   2042  H4X POPE   16      21.418  14.306  10.416  1.00  0.00      MEMB
ATOM   2043  H4Y POPE   16      20.136  15.225  10.561  1.00  0.00      MEMB
ATOM   2044  C35 POPE   16      19.505  13.513   9.995  1.00  0.00      MEMB
ATOM   2045  H5X POPE   16      18.758  14.005  10.488  1.00  0.00      MEMB
ATOM   2046  H5Y POPE   16      19.066  12.687  10.500  1.00  0.00      MEMB
ATOM   2047  C36 POPE   16      19.547  13.851   8.519  1.00  0.00      MEMB
ATOM   2048  H6X POPE   16      20.435  13.311   8.231  1.00  0.00      MEMB
ATOM   2049  H6Y POPE   16      19.762  14.909   8.206  1.00  0.00      MEMB
ATOM   2050  C37 POPE   16      18.266  13.428   7.847  1.00  0.00      MEMB
ATOM   2051  H7X POPE   16      17.399  13.749   8.439  1.00  0.00      MEMB
ATOM   2052  H7Y POPE   16      18.076  12.393   7.996  1.00  0.00      MEMB
ATOM   2053  C38 POPE   16      18.138  13.855   6.394  1.00  0.00      MEMB
ATOM   2054  H8X POPE   16      18.147  14.893   6.672  1.00  0.00      MEMB
ATOM   2055  H8Y POPE   16      17.141  13.619   5.975  1.00  0.00      MEMB
ATOM   2056  C39 POPE   16      19.282  13.715   5.381  1.00  0.00      MEMB
ATOM   2057  H9X POPE   16      19.160  12.796   4.800  1.00  0.00      MEMB
ATOM   2058  H9Y POPE   16      20.254  13.700   5.892  1.00  0.00      MEMB
ATOM   2059 C310 POPE   16      19.476  14.879   4.437  1.00  0.00      MEMB
ATOM   2060 H10X POPE   16      20.042  15.698   4.903  1.00  0.00      MEMB
ATOM   2061 H10Y POPE   16      18.534  15.221   3.996  1.00  0.00      MEMB
ATOM   2062 C311 POPE   16      20.169  14.653   3.224  1.00  0.00      MEMB
ATOM   2063 H11X POPE   16      20.375  15.476   2.683  1.00  0.00      MEMB
ATOM   2064 H11Y POPE   16      19.399  14.296   2.625  1.00  0.00      MEMB
ATOM   2065 C312 POPE   16      21.452  14.036   3.309  1.00  0.00      MEMB
ATOM   2066 H12X POPE   16      21.367  13.179   3.740  1.00  0.00      MEMB
ATOM   2067 H12Y POPE   16      21.985  14.347   4.225  1.00  0.00      MEMB
ATOM   2068 C313 POPE   16      21.991  13.777   1.885  1.00  0.00      MEMB
ATOM   2069 H13X POPE   16      22.833  13.053   2.170  1.00  0.00      MEMB
ATOM   2070 H13Y POPE   16      22.071  14.652   1.431  1.00  0.00      MEMB
ATOM   2071 C314 POPE   16      22.258  12.954   0.604  1.00  0.00      MEMB
ATOM   2072 H14X POPE   16      22.673  13.421  -0.273  1.00  0.00      MEMB
ATOM   2073 H14Y POPE   16      21.321  13.335   0.381  1.00  0.00      MEMB
ATOM   2074 C315 POPE   16      22.315  11.484   0.447  1.00  0.00      MEMB
ATOM   2075 H15X POPE   16      21.446  11.140  -0.107  1.00  0.00      MEMB
ATOM   2076 H15Y POPE   16      22.397  10.796   1.322  1.00  0.00      MEMB
ATOM   2077 C316 POPE   16      23.570  10.896   0.612  1.00  0.00      MEMB
ATOM   2078 H16X POPE   16      23.414   9.763   0.457  1.00  0.00      MEMB
ATOM   2079 H16Y POPE   16      23.924  11.298   1.625  1.00  0.00      MEMB
ATOM   2080 H16Z POPE   16      24.055  11.529  -0.083  1.00  0.00      MEMB
ATOM   2081  N   POPC   17     -18.815   2.630  21.084  1.00  0.00      MEMB
ATOM   2082  C12 POPC   17     -19.511   2.426  19.725  1.00  0.00      MEMB
ATOM   2083 H12A POPC   17     -19.374   3.310  19.092  1.00  0.00      MEMB
ATOM   2084 H12B POPC   17     -20.583   2.402  19.895  1.00  0.00      MEMB
ATOM   2085  C13 POPC   17     -17.376   2.993  20.951  1.00  0.00      MEMB
ATOM   2086 H13A POPC   17     -17.283   3.966  20.511  1.00  0.00      MEMB
ATOM   2087 H13B POPC   17     -16.890   2.924  21.913  1.00  0.00      MEMB
ATOM   2088 H13C POPC   17     -16.894   2.257  20.295  1.00  0.00      MEMB
ATOM   2089  C14 POPC   17     -19.530   3.692  21.836  1.00  0.00      MEMB
ATOM   2090 H14A POPC   17     -20.549   3.366  22.048  1.00  0.00      MEMB
ATOM   2091 H14B POPC   17     -19.066   3.868  22.783  1.00  0.00      MEMB
ATOM   2092 H14C POPC   17     -19.661   4.608  21.273  1.00  0.00      MEMB
ATOM   2093  C15 POPC   17     -18.867   1.381  21.892  1.00  0.00      MEMB
ATOM   2094 H15A POPC   17     -19.890   1.078  22.059  1.00  0.00      MEMB
ATOM   2095 H15B POPC   17     -18.390   1.535  22.846  1.00  0.00      MEMB
ATOM   2096 H15C POPC   17     -18.326   0.589  21.368  1.00  0.00      MEMB
ATOM   2097  C11 POPC   17     -19.125   1.199  18.850  1.00  0.00      MEMB
ATOM   2098 H11A POPC   17     -19.868   1.143  18.005  1.00  0.00      MEMB
ATOM   2099 H11B POPC   17     -19.188   0.216  19.346  1.00  0.00      MEMB
ATOM   2100  P   POPC   17     -17.426   1.285  16.936  1.00  0.00      MEMB
ATOM   2101  O13 POPC   17     -18.184   0.178  16.312  1.00  0.00      MEMB
ATOM   2102  O14 POPC   17     -15.956   1.396  16.807  1.00  0.00      MEMB
ATOM   2103  O12 POPC   17     -17.772   1.325  18.451  1.00  0.00      MEMB
ATOM   2104  O11 POPC   17     -17.988   2.620  16.499  1.00  0.00      MEMB
ATOM   2105  C1  POPC   17     -17.189   3.743  16.773  1.00  0.00      MEMB
ATOM   2106  HA  POPC   17     -16.079   3.611  16.949  1.00  0.00      MEMB
ATOM   2107  HB  POPC   17     -17.620   4.439  17.510  1.00  0.00      MEMB
ATOM   2108  C2  POPC   17     -17.215   4.435  15.510  1.00  0.00      MEMB
ATOM   2109  HS  POPC   17     -17.010   5.498  15.846  1.00  0.00      MEMB
ATOM   2110  O21 POPC   17     -18.373   4.457  14.680  1.00  0.00      MEMB
ATOM   2111  C21 POPC   17     -19.450   4.777  15.283  1.00  0.00      MEMB
ATOM   2112  O22 POPC   17     -19.536   5.333  16.373  1.00  0.00      MEMB
ATOM   2113  C22 POPC   17     -20.533   4.306  14.349  1.00  0.00      MEMB
ATOM   2114  H2R POPC   17     -20.277   3.409  13.794  1.00  0.00      MEMB
ATOM   2115  H2S POPC   17     -20.718   5.121  13.603  1.00  0.00      MEMB
ATOM   2116  C3  POPC   17     -16.083   3.869  14.633  1.00  0.00      MEMB
ATOM   2117  HX  POPC   17     -15.174   4.110  15.070  1.00  0.00      MEMB
ATOM   2118  HY  POPC   17     -15.871   4.429  13.818  1.00  0.00      MEMB
ATOM   2119  O31 POPC   17     -16.139   2.666  14.000  1.00  0.00      MEMB
ATOM   2120  C31 POPC   17     -15.271   2.473  13.034  1.00  0.00      MEMB
ATOM   2121  O32 POPC   17     -14.382   3.110  12.539  1.00  0.00      MEMB
ATOM   2122  C32 POPC   17     -15.667   1.279  12.622  1.00  0.00      MEMB
ATOM   2123  H2X POPC   17     -16.549   0.751  12.959  1.00  0.00      MEMB
ATOM   2124  H2Y POPC   17     -15.106   0.931  13.396  1.00  0.00      MEMB
ATOM   2125  C23 POPC   17     -21.756   3.923  15.161  1.00  0.00      MEMB
ATOM   2126  H3R POPC   17     -22.613   4.144  14.456  1.00  0.00      MEMB
ATOM   2127  H3S POPC   17     -21.734   4.589  16.092  1.00  0.00      MEMB
ATOM   2128  C24 POPC   17     -21.896   2.696  15.908  1.00  0.00      MEMB
ATOM   2129  H4R POPC   17     -22.910   2.678  16.361  1.00  0.00      MEMB
ATOM   2130  H4S POPC   17     -21.128   2.820  16.698  1.00  0.00      MEMB
ATOM   2131  C25 POPC   17     -21.672   1.522  15.040  1.00  0.00      MEMB
ATOM   2132  H5R POPC   17     -21.795   0.691  15.748  1.00  0.00      MEMB
ATOM   2133  H5S POPC   17     -20.601   1.531  14.739  1.00  0.00      MEMB
ATOM   2134  C26 POPC   17     -22.751   1.398  13.953  1.00  0.00      MEMB
ATOM   2135  H6R POPC   17     -23.057   2.358  13.491  1.00  0.00      MEMB
ATOM   2136  H6S POPC   17     -23.658   1.071  14.507  1.00  0.00      MEMB
ATOM   2137  C27 POPC   17     -22.449   0.399  12.830  1.00  0.00      MEMB
ATOM   2138  H7R POPC   17     -23.450  -0.028  12.556  1.00  0.00      MEMB
ATOM   2139  H7S POPC   17     -21.827  -0.433  13.236  1.00  0.00      MEMB
ATOM   2140  C28 POPC   17     -21.793   1.047  11.572  1.00  0.00      MEMB
ATOM   2141  H8R POPC   17     -22.204   2.072  11.445  1.00  0.00      MEMB
ATOM   2142  H8S POPC   17     -22.078   0.464  10.663  1.00  0.00      MEMB
ATOM   2143  C29 POPC   17     -20.294   1.211  11.588  1.00  0.00      MEMB
ATOM   2144  H91 POPC   17     -19.761   0.927  12.501  1.00  0.00      MEMB
ATOM   2145 C210 POPC   17     -19.581   1.855  10.657  1.00  0.00      MEMB
ATOM   2146 H101 POPC   17     -18.501   1.987  10.814  1.00  0.00      MEMB
ATOM   2147 C211 POPC   17     -20.143   2.522   9.439  1.00  0.00      MEMB
ATOM   2148 H11R POPC   17     -19.474   3.373   9.200  1.00  0.00      MEMB
ATOM   2149 H11S POPC   17     -21.168   2.859   9.683  1.00  0.00      MEMB
ATOM   2150 C212 POPC   17     -20.329   1.653   8.205  1.00  0.00      MEMB
ATOM   2151 H12R POPC   17     -21.268   1.073   8.295  1.00  0.00      MEMB
ATOM   2152 H12S POPC   17     -19.524   0.932   8.216  1.00  0.00      MEMB
ATOM   2153 C213 POPC   17     -20.249   2.328   6.839  1.00  0.00      MEMB
ATOM   2154 H13R POPC   17     -19.200   2.622   6.599  1.00  0.00      MEMB
ATOM   2155 H13S POPC   17     -20.864   3.241   6.907  1.00  0.00      MEMB
ATOM   2156 C214 POPC   17     -20.792   1.356   5.782  1.00  0.00      MEMB
ATOM   2157 H14R POPC   17     -21.881   1.175   5.932  1.00  0.00      MEMB
ATOM   2158 H14S POPC   17     -20.269   0.383   5.940  1.00  0.00      MEMB
ATOM   2159 C215 POPC   17     -20.517   1.717   4.319  1.00  0.00      MEMB
ATOM   2160 H15R POPC   17     -20.803   0.799   3.759  1.00  0.00      MEMB
ATOM   2161 H15S POPC   17     -19.430   1.894   4.183  1.00  0.00      MEMB
ATOM   2162 C216 POPC   17     -21.262   2.945   3.795  1.00  0.00      MEMB
ATOM   2163 H16R POPC   17     -20.888   3.832   4.350  1.00  0.00      MEMB
ATOM   2164 H16S POPC   17     -22.338   2.891   4.043  1.00  0.00      MEMB
ATOM   2165 C217 POPC   17     -21.087   3.245   2.284  1.00  0.00      MEMB
ATOM   2166 H17R POPC   17     -20.057   3.471   2.022  1.00  0.00      MEMB
ATOM   2167 H17S POPC   17     -21.485   4.269   2.121  1.00  0.00      MEMB
ATOM   2168 C218 POPC   17     -21.581   2.203   1.241  1.00  0.00      MEMB
ATOM   2169 H18R POPC   17     -22.575   1.760   1.328  1.00  0.00      MEMB
ATOM   2170 H18S POPC   17     -21.024   1.275   1.335  1.00  0.00      MEMB
ATOM   2171 H18T POPC   17     -21.640   2.642   0.224  1.00  0.00      MEMB
ATOM   2172  C33 POPC   17     -15.014   0.811  11.508  1.00  0.00      MEMB
ATOM   2173  H3X POPC   17     -14.795  -0.206  11.880  1.00  0.00      MEMB
ATOM   2174  H3Y POPC   17     -14.228   1.380  10.940  1.00  0.00      MEMB
ATOM   2175  C34 POPC   17     -16.073   0.444  10.828  1.00  0.00      MEMB
ATOM   2176  H4X POPC   17     -16.433   1.360  10.301  1.00  0.00      MEMB
ATOM   2177  H4Y POPC   17     -16.714  -0.264  11.400  1.00  0.00      MEMB
ATOM   2178  C35 POPC   17     -15.782  -0.825  10.074  1.00  0.00      MEMB
ATOM   2179  H5X POPC   17     -15.462  -1.451   9.447  1.00  0.00      MEMB
ATOM   2180  H5Y POPC   17     -14.807  -0.936  10.384  1.00  0.00      MEMB
ATOM   2181  C36 POPC   17     -16.391  -0.385   7.595  1.00  0.00      MEMB
ATOM   2182  H6X POPC   17     -16.665   0.898   7.890  1.00  0.00      MEMB
ATOM   2183  H6Y POPC   17     -17.007  -0.736   7.217  1.00  0.00      MEMB
ATOM   2184  C37 POPC   17     -16.201  -1.065   5.955  1.00  0.00      MEMB
ATOM   2185  H7X POPC   17     -16.116  -2.050   6.216  1.00  0.00      MEMB
ATOM   2186  H7Y POPC   17     -15.145  -1.025   5.481  1.00  0.00      MEMB
ATOM   2187  C38 POPC   17     -17.071  -0.330   4.662  1.00  0.00      MEMB
ATOM   2188  H8X POPC   17     -17.665   0.702   4.783  1.00  0.00      MEMB
ATOM   2189  H8Y POPC   17     -17.862  -0.974   4.545  1.00  0.00      MEMB
ATOM   2190  C39 POPC   17     -16.307   0.195   3.488  1.00  0.00      MEMB
ATOM   2191  H9X POPC   17     -15.639  -0.589   3.211  1.00  0.00      MEMB
ATOM   2192  H9Y POPC   17     -15.380   0.503   3.840  1.00  0.00      MEMB
ATOM   2193 C310 POPC   17     -16.896   1.527   2.930  1.00  0.00      MEMB
ATOM   2194 H10X POPC   17     -17.125   2.459   3.554  1.00  0.00      MEMB
ATOM   2195 H10Y POPC   17     -17.846   1.090   2.717  1.00  0.00      MEMB
ATOM   2196 C311 POPC   17     -16.158   2.093   1.810  1.00  0.00      MEMB
ATOM   2197 H11X POPC   17     -15.604   1.275   1.329  1.00  0.00      MEMB
ATOM   2198 H11Y POPC   17     -15.544   2.824   2.322  1.00  0.00      MEMB
ATOM   2199 C312 POPC   17     -16.931   3.004   0.996  1.00  0.00      MEMB
ATOM   2200 H12X POPC   17     -17.393   3.714   1.717  1.00  0.00      MEMB
ATOM   2201 H12Y POPC   17     -17.680   2.311   0.594  1.00  0.00      MEMB
ATOM   2202 C313 POPC   17     -16.167   3.777  -0.072  1.00  0.00      MEMB
ATOM   2203 H13X POPC   17     -16.996   4.210  -0.651  1.00  0.00      MEMB
ATOM   2204 H13Y POPC   17     -15.548   3.153  -0.749  1.00  0.00      MEMB
ATOM   2205 C314 POPC   17     -15.303   4.935   0.414  1.00  0.00      MEMB
ATOM   2206 H14X POPC   17     -14.509   4.436   0.917  1.00  0.00      MEMB
ATOM   2207 H14Y POPC   17     -15.833   5.617   1.120  1.00  0.00      MEMB
ATOM   2208 C315 POPC   17     -14.366   5.569  -0.607  1.00  0.00      MEMB
ATOM   2209 H15X POPC   17     -13.584   4.905  -1.001  1.00  0.00      MEMB
ATOM   2210 H15Y POPC   17     -13.934   6.507  -0.171  1.00  0.00      MEMB
ATOM   2211 C316 POPC   17     -15.055   5.913  -1.831  1.00  0.00      MEMB
ATOM   2212 H16X POPC   17     -15.453   6.821  -1.346  1.00  0.00      MEMB
ATOM   2213 H16Y POPC   17     -15.851   5.195  -2.160  1.00  0.00      MEMB
ATOM   2214 H16Z POPC   17     -14.516   6.286  -2.707  1.00  0.00      MEMB
ATOM   2215  N   POPC   18     -17.330   8.587  19.904  1.00  0.00      MEMB
ATOM   2216  C12 POPC   18     -17.569   9.877  19.113  1.00  0.00      MEMB
ATOM   2217 H12A POPC   18     -18.316  10.463  19.639  1.00  0.00      MEMB
ATOM   2218 H12B POPC   18     -17.996   9.674  18.140  1.00  0.00      MEMB
ATOM   2219  C13 POPC   18     -18.615   8.022  20.395  1.00  0.00      MEMB
ATOM   2220 H13A POPC   18     -19.197   8.640  21.099  1.00  0.00      MEMB
ATOM   2221 H13B POPC   18     -19.291   7.948  19.558  1.00  0.00      MEMB
ATOM   2222 H13C POPC   18     -18.513   7.023  20.781  1.00  0.00      MEMB
ATOM   2223  C14 POPC   18     -16.610   7.605  19.019  1.00  0.00      MEMB
ATOM   2224 H14A POPC   18     -17.174   7.344  18.118  1.00  0.00      MEMB
ATOM   2225 H14B POPC   18     -15.687   8.085  18.665  1.00  0.00      MEMB
ATOM   2226 H14C POPC   18     -16.455   6.677  19.519  1.00  0.00      MEMB
ATOM   2227  C15 POPC   18     -16.561   8.987  21.083  1.00  0.00      MEMB
ATOM   2228 H15A POPC   18     -15.496   9.101  20.856  1.00  0.00      MEMB
ATOM   2229 H15B POPC   18     -16.709   8.355  21.944  1.00  0.00      MEMB
ATOM   2230 H15C POPC   18     -16.899   9.968  21.433  1.00  0.00      MEMB
ATOM   2231  C11 POPC   18     -16.373  10.867  18.982  1.00  0.00      MEMB
ATOM   2232 H11A POPC   18     -16.292  11.373  19.965  1.00  0.00      MEMB
ATOM   2233 H11B POPC   18     -16.631  11.699  18.288  1.00  0.00      MEMB
ATOM   2234  P   POPC   18     -13.938  11.221  18.119  1.00  0.00      MEMB
ATOM   2235  O13 POPC   18     -13.180  11.799  19.247  1.00  0.00      MEMB
ATOM   2236  O14 POPC   18     -14.493  12.060  17.041  1.00  0.00      MEMB
ATOM   2237  O12 POPC   18     -15.124  10.252  18.674  1.00  0.00      MEMB
ATOM   2238  O11 POPC   18     -12.997  10.158  17.459  1.00  0.00      MEMB
ATOM   2239  C1  POPC   18     -13.711   8.980  17.225  1.00  0.00      MEMB
ATOM   2240  HA  POPC   18     -14.738   9.041  16.847  1.00  0.00      MEMB
ATOM   2241  HB  POPC   18     -13.625   8.339  18.144  1.00  0.00      MEMB
ATOM   2242  C2  POPC   18     -13.240   8.353  16.008  1.00  0.00      MEMB
ATOM   2243  HS  POPC   18     -12.083   8.559  16.170  1.00  0.00      MEMB
ATOM   2244  O21 POPC   18     -13.448   8.635  14.677  1.00  0.00      MEMB
ATOM   2245  C21 POPC   18     -12.977   9.713  14.299  1.00  0.00      MEMB
ATOM   2246  O22 POPC   18     -12.416  10.573  14.959  1.00  0.00      MEMB
ATOM   2247  C22 POPC   18     -13.393   9.851  12.904  1.00  0.00      MEMB
ATOM   2248  H2R POPC   18     -14.408   9.405  12.919  1.00  0.00      MEMB
ATOM   2249  H2S POPC   18     -12.740   9.394  12.130  1.00  0.00      MEMB
ATOM   2250  C3  POPC   18     -13.877   6.869  16.082  1.00  0.00      MEMB
ATOM   2251  HX  POPC   18     -13.752   6.775  17.177  1.00  0.00      MEMB
ATOM   2252  HY  POPC   18     -13.320   5.956  15.507  1.00  0.00      MEMB
ATOM   2253  O31 POPC   18     -15.028   6.401  15.710  1.00  0.00      MEMB
ATOM   2254  C31 POPC   18     -14.886   6.381  14.343  1.00  0.00      MEMB
ATOM   2255  O32 POPC   18     -13.926   6.168  13.638  1.00  0.00      MEMB
ATOM   2256  C32 POPC   18     -16.115   6.664  13.932  1.00  0.00      MEMB
ATOM   2257  H2X POPC   18     -16.594   7.286  14.664  1.00  0.00      MEMB
ATOM   2258  H2Y POPC   18     -16.879   5.976  14.031  1.00  0.00      MEMB
ATOM   2259  C23 POPC   18     -13.495  11.341  12.749  1.00  0.00      MEMB
ATOM   2260  H3R POPC   18     -12.512  11.810  12.991  1.00  0.00      MEMB
ATOM   2261  H3S POPC   18     -14.265  11.704  13.486  1.00  0.00      MEMB
ATOM   2262  C24 POPC   18     -13.874  11.666  11.328  1.00  0.00      MEMB
ATOM   2263  H4R POPC   18     -13.272  11.154  10.550  1.00  0.00      MEMB
ATOM   2264  H4S POPC   18     -13.715  12.760  11.206  1.00  0.00      MEMB
ATOM   2265  C25 POPC   18     -15.279  11.214  11.048  1.00  0.00      MEMB
ATOM   2266  H5R POPC   18     -15.941  11.415  11.945  1.00  0.00      MEMB
ATOM   2267  H5S POPC   18     -15.426  10.194  10.660  1.00  0.00      MEMB
ATOM   2268  C26 POPC   18     -15.756  11.845   9.805  1.00  0.00      MEMB
ATOM   2269  H6R POPC   18     -15.088  12.401   9.123  1.00  0.00      MEMB
ATOM   2270  H6S POPC   18     -16.279  12.504  10.483  1.00  0.00      MEMB
ATOM   2271  C27 POPC   18     -16.698  11.002   8.973  1.00  0.00      MEMB
ATOM   2272  H7R POPC   18     -17.648  10.744   9.540  1.00  0.00      MEMB
ATOM   2273  H7S POPC   18     -16.230  10.225   8.412  1.00  0.00      MEMB
ATOM   2274  C28 POPC   18     -17.196  11.689   7.743  1.00  0.00      MEMB
ATOM   2275  H8R POPC   18     -17.125  12.729   8.043  1.00  0.00      MEMB
ATOM   2276  H8S POPC   18     -18.272  11.354   7.764  1.00  0.00      MEMB
ATOM   2277  C29 POPC   18     -16.597  12.059   6.436  1.00  0.00      MEMB
ATOM   2278  H91 POPC   18     -15.624  12.526   6.633  1.00  0.00      MEMB
ATOM   2279 C210 POPC   18     -17.203  12.101   5.217  1.00  0.00      MEMB
ATOM   2280 H101 POPC   18     -16.645  12.530   4.388  1.00  0.00      MEMB
ATOM   2281 C211 POPC   18     -18.642  11.783   4.809  1.00  0.00      MEMB
ATOM   2282 H11R POPC   18     -19.124  12.593   4.190  1.00  0.00      MEMB
ATOM   2283 H11S POPC   18     -19.353  11.574   5.621  1.00  0.00      MEMB
ATOM   2284 C212 POPC   18     -18.921  10.671   3.957  1.00  0.00      MEMB
ATOM   2285 H12R POPC   18     -20.036  10.497   4.016  1.00  0.00      MEMB
ATOM   2286 H12S POPC   18     -18.303   9.840   4.255  1.00  0.00      MEMB
ATOM   2287 C213 POPC   18     -18.541  11.114   2.652  1.00  0.00      MEMB
ATOM   2288 H13R POPC   18     -17.633  11.746   2.448  1.00  0.00      MEMB
ATOM   2289 H13S POPC   18     -19.402  11.876   2.616  1.00  0.00      MEMB
ATOM   2290 C214 POPC   18     -18.589   9.868   1.694  1.00  0.00      MEMB
ATOM   2291 H14R POPC   18     -19.500   9.295   1.848  1.00  0.00      MEMB
ATOM   2292 H14S POPC   18     -17.574   9.478   1.765  1.00  0.00      MEMB
ATOM   2293 C215 POPC   18     -18.730   9.837   0.190  1.00  0.00      MEMB
ATOM   2294 H15R POPC   18     -17.662  10.196  -0.009  1.00  0.00      MEMB
ATOM   2295 H15S POPC   18     -19.673  10.365  -0.162  1.00  0.00      MEMB
ATOM   2296 C216 POPC   18     -18.577   8.981  -0.971  1.00  0.00      MEMB
ATOM   2297 H16R POPC   18     -18.658   9.533  -1.970  1.00  0.00      MEMB
ATOM   2298 H16S POPC   18     -19.467   8.387  -0.810  1.00  0.00      MEMB
ATOM   2299 C217 POPC   18     -17.317   8.242  -0.935  1.00  0.00      MEMB
ATOM   2300 H17R POPC   18     -17.445   7.418  -0.202  1.00  0.00      MEMB
ATOM   2301 H17S POPC   18     -16.408   8.821  -0.613  1.00  0.00      MEMB
ATOM   2302 C218 POPC   18     -17.196   7.756  -2.354  1.00  0.00      MEMB
ATOM   2303 H18R POPC   18     -16.358   8.273  -2.879  1.00  0.00      MEMB
ATOM   2304 H18S POPC   18     -18.093   7.552  -2.916  1.00  0.00      MEMB
ATOM   2305 H18T POPC   18     -17.070   6.677  -2.308  1.00  0.00      MEMB
ATOM   2306  C33 POPC   18     -16.220   6.315  12.473  1.00  0.00      MEMB
ATOM   2307  H3X POPC   18     -15.301   6.745  12.071  1.00  0.00      MEMB
ATOM   2308  H3Y POPC   18     -17.153   6.836  12.296  1.00  0.00      MEMB
ATOM   2309  C34 POPC   18     -16.611   4.924  11.882  1.00  0.00      MEMB
ATOM   2310  H4X POPC   18     -17.356   4.353  12.475  1.00  0.00      MEMB
ATOM   2311  H4Y POPC   18     -15.789   4.283  11.823  1.00  0.00      MEMB
ATOM   2312  C35 POPC   18     -16.832   4.901  10.438  1.00  0.00      MEMB
ATOM   2313  H5X POPC   18     -17.597   5.684  10.413  1.00  0.00      MEMB
ATOM   2314  H5Y POPC   18     -17.226   3.894  10.175  1.00  0.00      MEMB
ATOM   2315  C36 POPC   18     -15.572   5.296   9.675  1.00  0.00      MEMB
ATOM   2316  H6X POPC   18     -14.830   4.464   9.575  1.00  0.00      MEMB
ATOM   2317  H6Y POPC   18     -15.069   6.178  10.128  1.00  0.00      MEMB
ATOM   2318  C37 POPC   18     -15.919   5.773   8.288  1.00  0.00      MEMB
ATOM   2319  H7X POPC   18     -16.791   5.173   7.945  1.00  0.00      MEMB
ATOM   2320  H7Y POPC   18     -15.010   5.517   7.704  1.00  0.00      MEMB
ATOM   2321  C38 POPC   18     -16.156   7.297   8.235  1.00  0.00      MEMB
ATOM   2322  H8X POPC   18     -15.413   7.849   8.854  1.00  0.00      MEMB
ATOM   2323  H8Y POPC   18     -17.167   7.515   8.649  1.00  0.00      MEMB
ATOM   2324  C39 POPC   18     -16.057   7.904   6.831  1.00  0.00      MEMB
ATOM   2325  H9X POPC   18     -16.612   8.872   6.813  1.00  0.00      MEMB
ATOM   2326  H9Y POPC   18     -16.546   7.185   6.142  1.00  0.00      MEMB
ATOM   2327 C310 POPC   18     -14.620   8.215   6.372  1.00  0.00      MEMB
ATOM   2328 H10X POPC   18     -14.220   7.277   5.927  1.00  0.00      MEMB
ATOM   2329 H10Y POPC   18     -14.025   8.541   7.258  1.00  0.00      MEMB
ATOM   2330 C311 POPC   18     -14.579   9.302   5.291  1.00  0.00      MEMB
ATOM   2331 H11X POPC   18     -14.963  10.250   5.729  1.00  0.00      MEMB
ATOM   2332 H11Y POPC   18     -15.324   8.968   4.537  1.00  0.00      MEMB
ATOM   2333 C312 POPC   18     -13.234   9.521   4.565  1.00  0.00      MEMB
ATOM   2334 H12X POPC   18     -12.777   8.621   4.113  1.00  0.00      MEMB
ATOM   2335 H12Y POPC   18     -12.474   9.996   5.228  1.00  0.00      MEMB
ATOM   2336 C313 POPC   18     -13.404  10.379   3.344  1.00  0.00      MEMB
ATOM   2337 H13X POPC   18     -14.252  10.127   2.689  1.00  0.00      MEMB
ATOM   2338 H13Y POPC   18     -12.478  10.402   2.742  1.00  0.00      MEMB
ATOM   2339 C314 POPC   18     -13.559  11.742   3.760  1.00  0.00      MEMB
ATOM   2340 H14X POPC   18     -12.636  11.921   4.397  1.00  0.00      MEMB
ATOM   2341 H14Y POPC   18     -14.415  11.842   4.447  1.00  0.00      MEMB
ATOM   2342 C315 POPC   18     -13.604  12.523   2.456  1.00  0.00      MEMB
ATOM   2343 H15X POPC   18     -12.622  12.616   2.044  1.00  0.00      MEMB
ATOM   2344 H15Y POPC   18     -13.417  13.556   2.488  1.00  0.00      MEMB
ATOM   2345 C316 POPC   18     -14.879  12.649   1.659  1.00  0.00      MEMB
ATOM   2346 H16X POPC   18     -14.739  13.567   1.016  1.00  0.00      MEMB
ATOM   2347 H16Y POPC   18     -15.713  12.848   2.406  1.00  0.00      MEMB
ATOM   2348 H16Z POPC   18     -15.127  11.815   1.087  1.00  0.00      MEMB
ATOM   2349  N   POPE   19     -16.340 -13.970  17.991  1.00  0.00      MEMB
ATOM   2350  HN1 POPE   19     -17.291 -14.064  17.587  1.00  0.00      MEMB
ATOM   2351  HN2 POPE   19     -15.854 -13.172  17.516  1.00  0.00      MEMB
ATOM   2352  HN3 POPE   19     -15.751 -14.804  17.803  1.00  0.00      MEMB
ATOM   2353  C12 POPE   19     -16.513 -13.807  19.482  1.00  0.00      MEMB
ATOM   2354 H12A POPE   19     -16.918 -14.769  19.839  1.00  0.00      MEMB
ATOM   2355 H12B POPE   19     -17.302 -13.043  19.637  1.00  0.00      MEMB
ATOM   2356  C11 POPE   19     -15.256 -13.356  20.239  1.00  0.00      MEMB
ATOM   2357 H11A POPE   19     -14.340 -13.963  20.122  1.00  0.00      MEMB
ATOM   2358 H11B POPE   19     -15.481 -13.488  21.327  1.00  0.00      MEMB
ATOM   2359  P   POPE   19     -14.121 -11.337  18.840  1.00  0.00      MEMB
ATOM   2360  O13 POPE   19     -12.864 -10.892  19.462  1.00  0.00      MEMB
ATOM   2361  O14 POPE   19     -14.916 -10.445  17.978  1.00  0.00      MEMB
ATOM   2362  O11 POPE   19     -13.770 -12.651  18.004  1.00  0.00      MEMB
ATOM   2363  O12 POPE   19     -15.038 -11.984  19.953  1.00  0.00      MEMB
ATOM   2364  C1  POPE   19     -12.811 -12.567  16.945  1.00  0.00      MEMB
ATOM   2365  HA  POPE   19     -11.843 -12.980  17.313  1.00  0.00      MEMB
ATOM   2366  HB  POPE   19     -12.593 -11.503  16.658  1.00  0.00      MEMB
ATOM   2367  C2  POPE   19     -13.364 -13.379  15.716  1.00  0.00      MEMB
ATOM   2368  HS  POPE   19     -12.715 -13.217  14.827  1.00  0.00      MEMB
ATOM   2369  O21 POPE   19     -14.737 -13.017  15.429  1.00  0.00      MEMB
ATOM   2370  C21 POPE   19     -14.884 -11.808  14.919  1.00  0.00      MEMB
ATOM   2371  O22 POPE   19     -14.006 -11.028  14.624  1.00  0.00      MEMB
ATOM   2372  C22 POPE   19     -16.343 -11.582  14.660  1.00  0.00      MEMB
ATOM   2373  H2R POPE   19     -16.452 -10.584  14.320  1.00  0.00      MEMB
ATOM   2374  H2S POPE   19     -16.950 -11.645  15.578  1.00  0.00      MEMB
ATOM   2375  C3  POPE   19     -13.371 -14.909  16.018  1.00  0.00      MEMB
ATOM   2376  HX  POPE   19     -13.994 -14.994  16.922  1.00  0.00      MEMB
ATOM   2377  HY  POPE   19     -12.381 -15.327  16.230  1.00  0.00      MEMB
ATOM   2378  O31 POPE   19     -13.949 -15.680  15.001  1.00  0.00      MEMB
ATOM   2379  C31 POPE   19     -14.407 -16.895  15.377  1.00  0.00      MEMB
ATOM   2380  O32 POPE   19     -14.273 -17.448  16.419  1.00  0.00      MEMB
ATOM   2381  C32 POPE   19     -15.427 -17.348  14.544  1.00  0.00      MEMB
ATOM   2382  H2X POPE   19     -16.331 -17.020  15.130  1.00  0.00      MEMB
ATOM   2383  H2Y POPE   19     -15.492 -18.435  14.253  1.00  0.00      MEMB
ATOM   2384  C23 POPE   19     -16.817 -12.344  13.450  1.00  0.00      MEMB
ATOM   2385  H3R POPE   19     -16.554 -13.401  13.491  1.00  0.00      MEMB
ATOM   2386  H3S POPE   19     -16.502 -11.857  12.478  1.00  0.00      MEMB
ATOM   2387  C24 POPE   19     -18.290 -12.441  13.482  1.00  0.00      MEMB
ATOM   2388  H4R POPE   19     -18.509 -11.351  13.401  1.00  0.00      MEMB
ATOM   2389  H4S POPE   19     -18.877 -12.623  14.354  1.00  0.00      MEMB
ATOM   2390  C25 POPE   19     -18.789 -13.404  12.365  1.00  0.00      MEMB
ATOM   2391  H5R POPE   19     -18.106 -12.988  11.534  1.00  0.00      MEMB
ATOM   2392  H5S POPE   19     -19.960 -13.484  12.182  1.00  0.00      MEMB
ATOM   2393  C26 POPE   19     -18.696 -14.694  12.296  1.00  0.00      MEMB
ATOM   2394  H6R POPE   19     -18.957 -14.790  13.341  1.00  0.00      MEMB
ATOM   2395  H6S POPE   19     -17.637 -14.568  12.138  1.00  0.00      MEMB
ATOM   2396  C27 POPE   19     -19.637 -15.431  11.314  1.00  0.00      MEMB
ATOM   2397  H7R POPE   19     -20.708 -15.355  11.552  1.00  0.00      MEMB
ATOM   2398  H7S POPE   19     -19.399 -16.431  11.543  1.00  0.00      MEMB
ATOM   2399  C28 POPE   19     -19.408 -15.285   9.836  1.00  0.00      MEMB
ATOM   2400  H8R POPE   19     -18.468 -14.763   9.568  1.00  0.00      MEMB
ATOM   2401  H8S POPE   19     -20.192 -14.665   9.549  1.00  0.00      MEMB
ATOM   2402  C29 POPE   19     -19.758 -16.248   8.846  1.00  0.00      MEMB
ATOM   2403  H91 POPE   19     -19.947 -17.227   9.321  1.00  0.00      MEMB
ATOM   2404 C210 POPE   19     -18.802 -16.371   7.956  1.00  0.00      MEMB
ATOM   2405 H101 POPE   19     -18.925 -17.540   8.038  1.00  0.00      MEMB
ATOM   2406 C211 POPE   19     -17.149 -15.718   7.655  1.00  0.00      MEMB
ATOM   2407 H11R POPE   19     -16.154 -16.183   8.111  1.00  0.00      MEMB
ATOM   2408 H11S POPE   19     -16.664 -15.101   8.408  1.00  0.00      MEMB
ATOM   2409 C212 POPE   19     -16.440 -15.788   6.197  1.00  0.00      MEMB
ATOM   2410 H12R POPE   19     -16.466 -16.731   5.667  1.00  0.00      MEMB
ATOM   2411 H12S POPE   19     -15.380 -15.930   5.855  1.00  0.00      MEMB
ATOM   2412 C213 POPE   19     -17.277 -14.870   5.615  1.00  0.00      MEMB
ATOM   2413 H13R POPE   19     -16.505 -14.109   5.675  1.00  0.00      MEMB
ATOM   2414 H13S POPE   19     -18.069 -14.676   6.363  1.00  0.00      MEMB
ATOM   2415 C214 POPE   19     -17.818 -15.429   4.364  1.00  0.00      MEMB
ATOM   2416 H14R POPE   19     -18.070 -14.549   3.788  1.00  0.00      MEMB
ATOM   2417 H14S POPE   19     -18.735 -16.039   4.573  1.00  0.00      MEMB
ATOM   2418 C215 POPE   19     -16.837 -16.249   3.557  1.00  0.00      MEMB
ATOM   2419 H15R POPE   19     -17.112 -17.236   3.884  1.00  0.00      MEMB
ATOM   2420 H15S POPE   19     -15.765 -16.077   3.698  1.00  0.00      MEMB
ATOM   2421 C216 POPE   19     -17.020 -16.124   2.133  1.00  0.00      MEMB
ATOM   2422 H16R POPE   19     -16.819 -15.114   1.816  1.00  0.00      MEMB
ATOM   2423 H16S POPE   19     -18.094 -15.967   2.214  1.00  0.00      MEMB
ATOM   2424 C217 POPE   19     -16.395 -17.171   1.137  1.00  0.00      MEMB
ATOM   2425 H17R POPE   19     -16.992 -18.095   1.106  1.00  0.00      MEMB
ATOM   2426 H17S POPE   19     -15.332 -17.316   1.255  1.00  0.00      MEMB
ATOM   2427 C218 POPE   19     -16.094 -16.914  -0.214  1.00  0.00      MEMB
ATOM   2428 H18R POPE   19     -16.968 -17.061  -0.728  1.00  0.00      MEMB
ATOM   2429 H18S POPE   19     -15.784 -17.361  -1.084  1.00  0.00      MEMB
ATOM   2430 H18T POPE   19     -16.168 -15.950  -0.229  1.00  0.00      MEMB
ATOM   2431  C33 POPE   19     -15.174 -16.539  13.363  1.00  0.00      MEMB
ATOM   2432  H3X POPE   19     -15.672 -15.540  13.296  1.00  0.00      MEMB
ATOM   2433  H3Y POPE   19     -15.889 -17.218  13.030  1.00  0.00      MEMB
ATOM   2434  C34 POPE   19     -14.081 -16.910  12.324  1.00  0.00      MEMB
ATOM   2435  H4X POPE   19     -14.321 -17.956  12.030  1.00  0.00      MEMB
ATOM   2436  H4Y POPE   19     -13.234 -16.785  12.932  1.00  0.00      MEMB
ATOM   2437  C35 POPE   19     -13.684 -15.875  11.195  1.00  0.00      MEMB
ATOM   2438  H5X POPE   19     -14.002 -14.870  11.341  1.00  0.00      MEMB
ATOM   2439  H5Y POPE   19     -14.512 -15.964  10.751  1.00  0.00      MEMB
ATOM   2440  C36 POPE   19     -12.949 -16.067   9.839  1.00  0.00      MEMB
ATOM   2441  H6X POPE   19     -13.251 -16.822   9.123  1.00  0.00      MEMB
ATOM   2442  H6Y POPE   19     -12.061 -16.443  10.186  1.00  0.00      MEMB
ATOM   2443  C37 POPE   19     -12.969 -15.111   8.733  1.00  0.00      MEMB
ATOM   2444  H7X POPE   19     -13.941 -14.652   8.857  1.00  0.00      MEMB
ATOM   2445  H7Y POPE   19     -12.913 -15.611   7.726  1.00  0.00      MEMB
ATOM   2446  C38 POPE   19     -11.842 -14.192   8.854  1.00  0.00      MEMB
ATOM   2447  H8X POPE   19     -11.598 -13.886   9.897  1.00  0.00      MEMB
ATOM   2448  H8Y POPE   19     -12.125 -13.297   8.285  1.00  0.00      MEMB
ATOM   2449  C39 POPE   19     -10.694 -14.777   8.119  1.00  0.00      MEMB
ATOM   2450  H9X POPE   19     -10.549 -15.878   8.147  1.00  0.00      MEMB
ATOM   2451  H9Y POPE   19      -9.958 -14.385   8.757  1.00  0.00      MEMB
ATOM   2452 C310 POPE   19     -10.455 -14.045   6.820  1.00  0.00      MEMB
ATOM   2453 H10X POPE   19      -9.515 -14.161   6.293  1.00  0.00      MEMB
ATOM   2454 H10Y POPE   19     -10.484 -12.966   7.025  1.00  0.00      MEMB
ATOM   2455 C311 POPE   19     -11.368 -14.540   5.768  1.00  0.00      MEMB
ATOM   2456 H11X POPE   19     -12.356 -14.120   5.947  1.00  0.00      MEMB
ATOM   2457 H11Y POPE   19     -11.481 -15.603   5.877  1.00  0.00      MEMB
ATOM   2458 C312 POPE   19     -10.815 -14.266   4.396  1.00  0.00      MEMB
ATOM   2459 H12X POPE   19      -9.786 -14.693   4.307  1.00  0.00      MEMB
ATOM   2460 H12Y POPE   19     -10.758 -13.174   4.237  1.00  0.00      MEMB
ATOM   2461 C313 POPE   19     -11.716 -14.853   3.341  1.00  0.00      MEMB
ATOM   2462 H13X POPE   19     -12.710 -14.391   3.334  1.00  0.00      MEMB
ATOM   2463 H13Y POPE   19     -11.851 -15.905   3.524  1.00  0.00      MEMB
ATOM   2464 C314 POPE   19     -11.115 -14.722   1.992  1.00  0.00      MEMB
ATOM   2465 H14X POPE   19     -10.027 -14.946   2.136  1.00  0.00      MEMB
ATOM   2466 H14Y POPE   19     -11.163 -13.632   1.738  1.00  0.00      MEMB
ATOM   2467 C315 POPE   19     -11.703 -15.686   0.882  1.00  0.00      MEMB
ATOM   2468 H15X POPE   19     -12.730 -15.357   0.715  1.00  0.00      MEMB
ATOM   2469 H15Y POPE   19     -11.582 -16.680   1.244  1.00  0.00      MEMB
ATOM   2470 C316 POPE   19     -11.169 -15.861  -0.530  1.00  0.00      MEMB
ATOM   2471 H16X POPE   19     -11.394 -16.385  -1.442  1.00  0.00      MEMB
ATOM   2472 H16Y POPE   19     -10.169 -16.176  -0.573  1.00  0.00      MEMB
ATOM   2473 H16Z POPE   19     -11.154 -14.856  -0.707  1.00  0.00      MEMB
ATOM   2474  C12 PNPI   20      16.115  -5.906  22.789  1.00  0.00      MEMB
ATOM   2475  H2  PNPI   20      15.398  -6.400  22.084  1.00  0.00      MEMB
ATOM   2476  O2  PNPI   20      15.939  -4.485  22.705  1.00  0.00      MEMB
ATOM   2477  HO2 PNPI   20      15.060  -4.285  22.411  1.00  0.00      MEMB
ATOM   2478  C13 PNPI   20      15.760  -6.383  24.187  1.00  0.00      MEMB
ATOM   2479  H3  PNPI   20      15.885  -7.486  24.248  1.00  0.00      MEMB
ATOM   2480  O3  PNPI   20      14.358  -6.171  24.410  1.00  0.00      MEMB
ATOM   2481  HO3 PNPI   20      14.041  -5.942  23.548  1.00  0.00      MEMB
ATOM   2482  C14 PNPI   20      16.752  -5.799  25.202  1.00  0.00      MEMB
ATOM   2483  H4  PNPI   20      16.801  -4.677  25.222  1.00  0.00      MEMB
ATOM   2484  O4  PNPI   20      16.501  -6.414  26.467  1.00  0.00      MEMB
ATOM   2485  P4  PNPI   20      15.973  -5.449  27.711  1.00  0.00      MEMB
ATOM   2486 OP42 PNPI   20      17.166  -4.813  28.555  1.00  0.00      MEMB
ATOM   2487 HP42 PNPI   20      17.476  -3.972  28.222  1.00  0.00      MEMB
ATOM   2488 OP43 PNPI   20      15.189  -4.278  27.104  1.00  0.00      MEMB
ATOM   2489 OP44 PNPI   20      15.128  -6.365  28.568  1.00  0.00      MEMB
ATOM   2490  C15 PNPI   20      18.159  -6.213  24.802  1.00  0.00      MEMB
ATOM   2491  H5  PNPI   20      18.204  -7.328  24.808  1.00  0.00      MEMB
ATOM   2492  O5  PNPI   20      19.054  -5.572  25.710  1.00  0.00      MEMB
ATOM   2493  P5  PNPI   20      20.123  -6.301  26.706  1.00  0.00      MEMB
ATOM   2494 OP52 PNPI   20      19.350  -6.847  27.881  1.00  0.00      MEMB
ATOM   2495 OP53 PNPI   20      20.672  -7.427  25.794  1.00  0.00      MEMB
ATOM   2496 OP54 PNPI   20      21.118  -5.198  27.064  1.00  0.00      MEMB
ATOM   2497  C16 PNPI   20      18.516  -5.757  23.392  1.00  0.00      MEMB
ATOM   2498  H6  PNPI   20      18.471  -4.644  23.319  1.00  0.00      MEMB
ATOM   2499  O6  PNPI   20      19.845  -6.189  23.071  1.00  0.00      MEMB
ATOM   2500  HO6 PNPI   20      20.080  -6.794  23.754  1.00  0.00      MEMB
ATOM   2501  C11 PNPI   20      17.521  -6.363  22.417  1.00  0.00      MEMB
ATOM   2502  H1  PNPI   20      17.562  -7.468  22.541  1.00  0.00      MEMB
ATOM   2503  P   PNPI   20      17.407  -6.873  19.731  1.00  0.00      MEMB
ATOM   2504  O13 PNPI   20      15.944  -6.666  19.542  1.00  0.00      MEMB
ATOM   2505  O14 PNPI   20      17.861  -8.287  19.881  1.00  0.00      MEMB
ATOM   2506  O12 PNPI   20      17.904  -6.055  21.075  1.00  0.00      MEMB
ATOM   2507  O11 PNPI   20      18.262  -6.180  18.601  1.00  0.00      MEMB
ATOM   2508  C1  PNPI   20      19.689  -6.155  18.566  1.00  0.00      MEMB
ATOM   2509  HA  PNPI   20      20.084  -7.149  18.252  1.00  0.00      MEMB
ATOM   2510  HB  PNPI   20      20.094  -5.981  19.586  1.00  0.00      MEMB
ATOM   2511  C2  PNPI   20      20.187  -5.052  17.548  1.00  0.00      MEMB
ATOM   2512  HS  PNPI   20      20.167  -4.082  18.082  1.00  0.00      MEMB
ATOM   2513  O21 PNPI   20      19.281  -4.981  16.418  1.00  0.00      MEMB
ATOM   2514  C21 PNPI   20      19.438  -3.995  15.541  1.00  0.00      MEMB
ATOM   2515  O22 PNPI   20      20.321  -3.156  15.573  1.00  0.00      MEMB
ATOM   2516  C22 PNPI   20      18.246  -3.979  14.572  1.00  0.00      MEMB
ATOM   2517  H2R PNPI   20      17.326  -3.997  15.195  1.00  0.00      MEMB
ATOM   2518  H2S PNPI   20      18.236  -4.860  13.900  1.00  0.00      MEMB
ATOM   2519  C3  PNPI   20      21.653  -5.328  17.074  1.00  0.00      MEMB
ATOM   2520  HX  PNPI   20      22.040  -4.575  16.339  1.00  0.00      MEMB
ATOM   2521  HY  PNPI   20      22.280  -5.178  17.980  1.00  0.00      MEMB
ATOM   2522  O31 PNPI   20      21.816  -6.698  16.636  1.00  0.00      MEMB
ATOM   2523  C31 PNPI   20      21.696  -6.872  15.316  1.00  0.00      MEMB
ATOM   2524  O32 PNPI   20      21.470  -5.982  14.516  1.00  0.00      MEMB
ATOM   2525  C32 PNPI   20      22.058  -8.316  14.934  1.00  0.00      MEMB
ATOM   2526  H2X PNPI   20      21.404  -9.089  15.372  1.00  0.00      MEMB
ATOM   2527  H2Y PNPI   20      23.111  -8.490  15.243  1.00  0.00      MEMB
ATOM   2528  C23 PNPI   20      18.236  -2.745  13.642  1.00  0.00      MEMB
ATOM   2529  H3R PNPI   20      18.468  -1.814  14.213  1.00  0.00      MEMB
ATOM   2530  H3S PNPI   20      17.200  -2.687  13.235  1.00  0.00      MEMB
ATOM   2531  C24 PNPI   20      19.190  -2.902  12.443  1.00  0.00      MEMB
ATOM   2532  H4R PNPI   20      19.130  -3.931  12.033  1.00  0.00      MEMB
ATOM   2533  H4S PNPI   20      20.224  -2.834  12.831  1.00  0.00      MEMB
ATOM   2534  C25 PNPI   20      19.002  -1.860  11.324  1.00  0.00      MEMB
ATOM   2535  H5R PNPI   20      19.002  -0.832  11.729  1.00  0.00      MEMB
ATOM   2536  H5S PNPI   20      18.010  -1.952  10.847  1.00  0.00      MEMB
ATOM   2537  C26 PNPI   20      20.062  -1.983  10.256  1.00  0.00      MEMB
ATOM   2538  H6R PNPI   20      19.992  -2.987   9.792  1.00  0.00      MEMB
ATOM   2539  H6S PNPI   20      21.097  -1.853  10.662  1.00  0.00      MEMB
ATOM   2540  C27 PNPI   20      19.792  -1.067   9.101  1.00  0.00      MEMB
ATOM   2541  H7R PNPI   20      19.901   0.032   9.320  1.00  0.00      MEMB
ATOM   2542  H7S PNPI   20      18.826  -1.302   8.619  1.00  0.00      MEMB
ATOM   2543  C28 PNPI   20      20.745  -1.318   8.045  1.00  0.00      MEMB
ATOM   2544  H8R PNPI   20      20.408  -0.436   7.453  1.00  0.00      MEMB
ATOM   2545  H8S PNPI   20      20.691  -2.182   7.324  1.00  0.00      MEMB
ATOM   2546  C29 PNPI   20      22.042  -0.979   8.712  1.00  0.00      MEMB
ATOM   2547  H91 PNPI   20      22.313   0.027   8.619  1.00  0.00      MEMB
ATOM   2548 C210 PNPI   20      23.081  -1.685   8.855  1.00  0.00      MEMB
ATOM   2549 H101 PNPI   20      24.121  -1.282   8.811  1.00  0.00      MEMB
ATOM   2550 C211 PNPI   20      22.818  -2.851   8.258  1.00  0.00      MEMB
ATOM   2551 H11R PNPI   20      23.811  -2.897   8.344  1.00  0.00      MEMB
ATOM   2552 H11S PNPI   20      23.009  -2.819   7.195  1.00  0.00      MEMB
ATOM   2553 C212 PNPI   20      21.954  -3.882   8.899  1.00  0.00      MEMB
ATOM   2554 H121 PNPI   20      22.482  -4.157   9.880  1.00  0.00      MEMB
ATOM   2555 C213 PNPI   20      21.308  -4.930   8.272  1.00  0.00      MEMB
ATOM   2556 H131 PNPI   20      20.954  -5.670   8.989  1.00  0.00      MEMB
ATOM   2557 C214 PNPI   20      21.162  -5.577   6.867  1.00  0.00      MEMB
ATOM   2558 H14R PNPI   20      21.698  -6.521   6.519  1.00  0.00      MEMB
ATOM   2559 H14S PNPI   20      21.489  -4.936   6.136  1.00  0.00      MEMB
ATOM   2560 C215 PNPI   20      19.888  -5.993   6.414  1.00  0.00      MEMB
ATOM   2561 H151 PNPI   20      19.168  -6.076   7.208  1.00  0.00      MEMB
ATOM   2562 C216 PNPI   20      19.676  -6.434   5.189  1.00  0.00      MEMB
ATOM   2563 H161 PNPI   20      18.630  -6.432   4.921  1.00  0.00      MEMB
ATOM   2564 C217 PNPI   20      20.661  -6.586   4.071  1.00  0.00      MEMB
ATOM   2565 H17R PNPI   20      21.334  -7.471   4.134  1.00  0.00      MEMB
ATOM   2566 H17S PNPI   20      21.292  -5.673   3.866  1.00  0.00      MEMB
ATOM   2567 C218 PNPI   20      19.643  -6.800   2.989  1.00  0.00      MEMB
ATOM   2568 H18R PNPI   20      18.801  -7.470   2.934  1.00  0.00      MEMB
ATOM   2569 H18S PNPI   20      19.334  -5.776   2.673  1.00  0.00      MEMB
ATOM   2570 H18T PNPI   20      20.104  -7.341   2.179  1.00  0.00      MEMB
ATOM   2571  C33 PNPI   20      21.950  -8.498  13.425  1.00  0.00      MEMB
ATOM   2572  H3X PNPI   20      22.527  -9.405  13.261  1.00  0.00      MEMB
ATOM   2573  H3Y PNPI   20      22.283  -7.575  12.898  1.00  0.00      MEMB
ATOM   2574  C34 PNPI   20      20.644  -9.034  12.881  1.00  0.00      MEMB
ATOM   2575  H4X PNPI   20      19.821  -8.488  13.342  1.00  0.00      MEMB
ATOM   2576  H4Y PNPI   20      20.535 -10.089  13.184  1.00  0.00      MEMB
ATOM   2577  C35 PNPI   20      20.532  -8.986  11.372  1.00  0.00      MEMB
ATOM   2578  H5X PNPI   20      21.143  -9.735  10.842  1.00  0.00      MEMB
ATOM   2579  H5Y PNPI   20      20.897  -8.055  11.055  1.00  0.00      MEMB
ATOM   2580  C36 PNPI   20      19.204  -8.624  10.750  1.00  0.00      MEMB
ATOM   2581  H6X PNPI   20      18.463  -9.368  11.060  1.00  0.00      MEMB
ATOM   2582  H6Y PNPI   20      19.371  -8.750   9.652  1.00  0.00      MEMB
ATOM   2583  C37 PNPI   20      18.747  -7.176  11.076  1.00  0.00      MEMB
ATOM   2584  H7X PNPI   20      19.559  -6.423  10.923  1.00  0.00      MEMB
ATOM   2585  H7Y PNPI   20      18.439  -7.130  12.148  1.00  0.00      MEMB
ATOM   2586  C38 PNPI   20      17.587  -6.800  10.146  1.00  0.00      MEMB
ATOM   2587  H8X PNPI   20      16.670  -7.150  10.660  1.00  0.00      MEMB
ATOM   2588  H8Y PNPI   20      17.739  -7.419   9.229  1.00  0.00      MEMB
ATOM   2589  C39 PNPI   20      17.541  -5.326   9.678  1.00  0.00      MEMB
ATOM   2590  H9X PNPI   20      18.528  -5.143   9.203  1.00  0.00      MEMB
ATOM   2591  H9Y PNPI   20      17.388  -4.621  10.526  1.00  0.00      MEMB
ATOM   2592 C310 PNPI   20      16.427  -5.026   8.666  1.00  0.00      MEMB
ATOM   2593 H10X PNPI   20      15.466  -5.186   9.213  1.00  0.00      MEMB
ATOM   2594 H10Y PNPI   20      16.478  -5.667   7.766  1.00  0.00      MEMB
ATOM   2595 C311 PNPI   20      16.405  -3.647   8.009  1.00  0.00      MEMB
ATOM   2596 H11X PNPI   20      16.377  -2.821   8.760  1.00  0.00      MEMB
ATOM   2597 H11Y PNPI   20      15.442  -3.678   7.435  1.00  0.00      MEMB
ATOM   2598 C312 PNPI   20      17.445  -3.338   6.998  1.00  0.00      MEMB
ATOM   2599 H12X PNPI   20      17.455  -4.183   6.278  1.00  0.00      MEMB
ATOM   2600 H12Y PNPI   20      18.382  -3.276   7.587  1.00  0.00      MEMB
ATOM   2601 C313 PNPI   20      17.085  -2.006   6.331  1.00  0.00      MEMB
ATOM   2602 H13X PNPI   20      16.777  -1.306   7.144  1.00  0.00      MEMB
ATOM   2603 H13Y PNPI   20      16.209  -2.135   5.668  1.00  0.00      MEMB
ATOM   2604 C314 PNPI   20      18.188  -1.395   5.460  1.00  0.00      MEMB
ATOM   2605 H14X PNPI   20      18.987  -1.082   6.152  1.00  0.00      MEMB
ATOM   2606 H14Y PNPI   20      17.842  -0.459   4.982  1.00  0.00      MEMB
ATOM   2607 C315 PNPI   20      18.603  -2.291   4.273  1.00  0.00      MEMB
ATOM   2608 H15X PNPI   20      17.676  -2.474   3.670  1.00  0.00      MEMB
ATOM   2609 H15Y PNPI   20      19.024  -3.258   4.633  1.00  0.00      MEMB
ATOM   2610 C316 PNPI   20      19.565  -1.678   3.251  1.00  0.00      MEMB
ATOM   2611 H16X PNPI   20      20.427  -1.160   3.716  1.00  0.00      MEMB
ATOM   2612 H16Y PNPI   20      19.917  -2.449   2.531  1.00  0.00      MEMB
ATOM   2613 H16Z PNPI   20      19.022  -0.940   2.634  1.00  0.00      MEMB
ATOM   2614  N   POPE   21      -6.899  21.181  19.676  1.00  0.00      MEMB
ATOM   2615  HN1 POPE   21      -7.920  21.137  19.497  1.00  0.00      MEMB
ATOM   2616  HN2 POPE   21      -6.747  21.619  20.609  1.00  0.00      MEMB
ATOM   2617  HN3 POPE   21      -6.432  21.766  18.943  1.00  0.00      MEMB
ATOM   2618  C12 POPE   21      -6.389  19.762  19.620  1.00  0.00      MEMB
ATOM   2619 H12A POPE   21      -6.572  19.382  18.587  1.00  0.00      MEMB
ATOM   2620 H12B POPE   21      -7.032  19.227  20.356  1.00  0.00      MEMB
ATOM   2621  C11 POPE   21      -4.879  19.678  19.947  1.00  0.00      MEMB
ATOM   2622 H11A POPE   21      -4.661  18.635  20.277  1.00  0.00      MEMB
ATOM   2623 H11B POPE   21      -4.626  20.340  20.799  1.00  0.00      MEMB
ATOM   2624  P   POPE   21      -2.555  19.539  18.623  1.00  0.00      MEMB
ATOM   2625  O13 POPE   21      -2.215  18.521  19.662  1.00  0.00      MEMB
ATOM   2626  O14 POPE   21      -1.700  20.721  18.507  1.00  0.00      MEMB
ATOM   2627  O11 POPE   21      -2.612  18.761  17.233  1.00  0.00      MEMB
ATOM   2628  O12 POPE   21      -4.083  20.044  18.818  1.00  0.00      MEMB
ATOM   2629  C1  POPE   21      -3.434  17.602  17.138  1.00  0.00      MEMB
ATOM   2630  HA  POPE   21      -4.458  17.846  17.489  1.00  0.00      MEMB
ATOM   2631  HB  POPE   21      -2.977  16.819  17.761  1.00  0.00      MEMB
ATOM   2632  C2  POPE   21      -3.592  17.080  15.680  1.00  0.00      MEMB
ATOM   2633  HS  POPE   21      -3.755  15.968  15.670  1.00  0.00      MEMB
ATOM   2634  O21 POPE   21      -2.455  17.470  14.903  1.00  0.00      MEMB
ATOM   2635  C21 POPE   21      -1.451  16.656  14.999  1.00  0.00      MEMB
ATOM   2636  O22 POPE   21      -1.430  15.656  15.685  1.00  0.00      MEMB
ATOM   2637  C22 POPE   21      -0.448  17.054  13.910  1.00  0.00      MEMB
ATOM   2638  H2R POPE   21      -0.984  17.147  12.933  1.00  0.00      MEMB
ATOM   2639  H2S POPE   21       0.337  16.281  13.753  1.00  0.00      MEMB
ATOM   2640  C3  POPE   21      -4.816  17.711  15.002  1.00  0.00      MEMB
ATOM   2641  HX  POPE   21      -5.718  17.205  15.427  1.00  0.00      MEMB
ATOM   2642  HY  POPE   21      -4.807  17.536  13.891  1.00  0.00      MEMB
ATOM   2643  O31 POPE   21      -4.762  19.125  15.315  1.00  0.00      MEMB
ATOM   2644  C31 POPE   21      -5.879  19.717  15.020  1.00  0.00      MEMB
ATOM   2645  O32 POPE   21      -6.853  19.081  14.689  1.00  0.00      MEMB
ATOM   2646  C32 POPE   21      -5.739  21.229  15.151  1.00  0.00      MEMB
ATOM   2647  H2X POPE   21      -4.735  21.534  14.822  1.00  0.00      MEMB
ATOM   2648  H2Y POPE   21      -5.943  21.644  16.161  1.00  0.00      MEMB
ATOM   2649  C23 POPE   21       0.117  18.345  14.445  1.00  0.00      MEMB
ATOM   2650  H3R POPE   21       0.687  17.990  15.333  1.00  0.00      MEMB
ATOM   2651  H3S POPE   21      -0.698  19.027  14.800  1.00  0.00      MEMB
ATOM   2652  C24 POPE   21       0.926  19.132  13.415  1.00  0.00      MEMB
ATOM   2653  H4R POPE   21       1.552  18.432  12.878  1.00  0.00      MEMB
ATOM   2654  H4S POPE   21       1.619  19.840  13.915  1.00  0.00      MEMB
ATOM   2655  C25 POPE   21      -0.023  19.850  12.436  1.00  0.00      MEMB
ATOM   2656  H5R POPE   21      -0.465  20.702  12.994  1.00  0.00      MEMB
ATOM   2657  H5S POPE   21      -0.843  19.138  12.200  1.00  0.00      MEMB
ATOM   2658  C26 POPE   21       0.516  20.346  11.080  1.00  0.00      MEMB
ATOM   2659  H6R POPE   21       0.985  19.510  10.524  1.00  0.00      MEMB
ATOM   2660  H6S POPE   21       1.294  21.113  11.256  1.00  0.00      MEMB
ATOM   2661  C27 POPE   21      -0.623  20.935  10.216  1.00  0.00      MEMB
ATOM   2662  H7R POPE   21      -1.134  21.699  10.823  1.00  0.00      MEMB
ATOM   2663  H7S POPE   21      -1.405  20.180   9.977  1.00  0.00      MEMB
ATOM   2664  C28 POPE   21      -0.232  21.661   8.931  1.00  0.00      MEMB
ATOM   2665  H8R POPE   21       0.502  22.478   9.145  1.00  0.00      MEMB
ATOM   2666  H8S POPE   21      -1.140  22.102   8.496  1.00  0.00      MEMB
ATOM   2667  C29 POPE   21       0.375  20.704   7.983  1.00  0.00      MEMB
ATOM   2668  H91 POPE   21       1.340  20.531   8.305  1.00  0.00      MEMB
ATOM   2669 C210 POPE   21      -0.006  19.951   6.986  1.00  0.00      MEMB
ATOM   2670 H101 POPE   21       0.727  19.335   6.431  1.00  0.00      MEMB
ATOM   2671 C211 POPE   21      -1.414  19.937   6.569  1.00  0.00      MEMB
ATOM   2672 H11R POPE   21      -1.461  20.129   5.492  1.00  0.00      MEMB
ATOM   2673 H11S POPE   21      -2.062  20.642   7.110  1.00  0.00      MEMB
ATOM   2674 C212 POPE   21      -1.955  18.601   6.934  1.00  0.00      MEMB
ATOM   2675 H12R POPE   21      -1.607  18.262   7.948  1.00  0.00      MEMB
ATOM   2676 H12S POPE   21      -1.494  17.949   6.146  1.00  0.00      MEMB
ATOM   2677 C213 POPE   21      -3.483  18.484   6.911  1.00  0.00      MEMB
ATOM   2678 H13R POPE   21      -4.017  19.155   7.622  1.00  0.00      MEMB
ATOM   2679 H13S POPE   21      -3.765  17.467   7.219  1.00  0.00      MEMB
ATOM   2680 C214 POPE   21      -4.084  18.726   5.535  1.00  0.00      MEMB
ATOM   2681 H14R POPE   21      -3.865  19.783   5.303  1.00  0.00      MEMB
ATOM   2682 H14S POPE   21      -5.178  18.639   5.688  1.00  0.00      MEMB
ATOM   2683 C215 POPE   21      -3.577  17.794   4.415  1.00  0.00      MEMB
ATOM   2684 H15R POPE   21      -3.541  16.785   4.846  1.00  0.00      MEMB
ATOM   2685 H15S POPE   21      -2.550  18.093   4.113  1.00  0.00      MEMB
ATOM   2686 C216 POPE   21      -4.483  17.717   3.178  1.00  0.00      MEMB
ATOM   2687 H16R POPE   21      -5.525  17.832   3.533  1.00  0.00      MEMB
ATOM   2688 H16S POPE   21      -4.431  16.713   2.680  1.00  0.00      MEMB
ATOM   2689 C217 POPE   21      -4.195  18.824   2.157  1.00  0.00      MEMB
ATOM   2690 H17R POPE   21      -4.846  18.613   1.274  1.00  0.00      MEMB
ATOM   2691 H17S POPE   21      -3.117  18.765   1.875  1.00  0.00      MEMB
ATOM   2692 C218 POPE   21      -4.459  20.246   2.657  1.00  0.00      MEMB
ATOM   2693 H18R POPE   21      -4.383  20.999   1.847  1.00  0.00      MEMB
ATOM   2694 H18S POPE   21      -3.689  20.521   3.410  1.00  0.00      MEMB
ATOM   2695 H18T POPE   21      -5.482  20.294   3.090  1.00  0.00      MEMB
ATOM   2696  C33 POPE   21      -6.747  21.845  14.235  1.00  0.00      MEMB
ATOM   2697  H3X POPE   21      -7.086  22.794  14.696  1.00  0.00      MEMB
ATOM   2698  H3Y POPE   21      -7.595  21.150  14.142  1.00  0.00      MEMB
ATOM   2699  C34 POPE   21      -6.328  22.137  12.824  1.00  0.00      MEMB
ATOM   2700  H4X POPE   21      -5.310  22.558  12.860  1.00  0.00      MEMB
ATOM   2701  H4Y POPE   21      -7.021  22.943  12.523  1.00  0.00      MEMB
ATOM   2702  C35 POPE   21      -6.497  21.017  11.772  1.00  0.00      MEMB
ATOM   2703  H5X POPE   21      -7.310  20.304  12.021  1.00  0.00      MEMB
ATOM   2704  H5Y POPE   21      -5.529  20.481  11.725  1.00  0.00      MEMB
ATOM   2705  C36 POPE   21      -6.862  21.511  10.376  1.00  0.00      MEMB
ATOM   2706  H6X POPE   21      -7.858  22.039  10.404  1.00  0.00      MEMB
ATOM   2707  H6Y POPE   21      -6.852  20.767   9.561  1.00  0.00      MEMB
ATOM   2708  C37 POPE   21      -5.893  22.514   9.903  1.00  0.00      MEMB
ATOM   2709  H7X POPE   21      -4.800  22.440   9.921  1.00  0.00      MEMB
ATOM   2710  H7Y POPE   21      -6.038  23.210  10.734  1.00  0.00      MEMB
ATOM   2711  C38 POPE   21      -6.372  22.986   8.596  1.00  0.00      MEMB
ATOM   2712  H8X POPE   21      -7.441  23.374   8.573  1.00  0.00      MEMB
ATOM   2713  H8Y POPE   21      -6.617  22.375   7.734  1.00  0.00      MEMB
ATOM   2714  C39 POPE   21      -5.295  23.734   7.933  1.00  0.00      MEMB
ATOM   2715  H9X POPE   21      -5.028  24.548   8.538  1.00  0.00      MEMB
ATOM   2716  H9Y POPE   21      -5.879  23.949   7.047  1.00  0.00      MEMB
ATOM   2717 C310 POPE   21      -3.835  24.144   7.825  1.00  0.00      MEMB
ATOM   2718 H10X POPE   21      -3.374  23.746   8.719  1.00  0.00      MEMB
ATOM   2719 H10Y POPE   21      -3.545  25.289   7.723  1.00  0.00      MEMB
ATOM   2720 C311 POPE   21      -3.674  23.394   6.650  1.00  0.00      MEMB
ATOM   2721 H11X POPE   21      -4.601  22.934   6.223  1.00  0.00      MEMB
ATOM   2722 H11Y POPE   21      -3.010  22.700   7.162  1.00  0.00      MEMB
ATOM   2723 C312 POPE   21      -3.086  24.152   5.574  1.00  0.00      MEMB
ATOM   2724 H12X POPE   21      -2.360  24.784   6.035  1.00  0.00      MEMB
ATOM   2725 H12Y POPE   21      -3.831  24.707   5.051  1.00  0.00      MEMB
ATOM   2726 C313 POPE   21      -2.411  23.254   4.629  1.00  0.00      MEMB
ATOM   2727 H13X POPE   21      -2.971  22.312   4.492  1.00  0.00      MEMB
ATOM   2728 H13Y POPE   21      -1.395  23.098   5.048  1.00  0.00      MEMB
ATOM   2729 C314 POPE   21      -2.252  23.882   3.299  1.00  0.00      MEMB
ATOM   2730 H14X POPE   21      -1.762  24.856   3.495  1.00  0.00      MEMB
ATOM   2731 H14Y POPE   21      -3.193  24.058   2.752  1.00  0.00      MEMB
ATOM   2732 C315 POPE   21      -1.454  22.970   2.448  1.00  0.00      MEMB
ATOM   2733 H15X POPE   21      -1.946  22.015   2.210  1.00  0.00      MEMB
ATOM   2734 H15Y POPE   21      -0.448  22.819   2.904  1.00  0.00      MEMB
ATOM   2735 C316 POPE   21      -1.339  23.601   1.170  1.00  0.00      MEMB
ATOM   2736 H16X POPE   21      -0.418  24.255   1.266  1.00  0.00      MEMB
ATOM   2737 H16Y POPE   21      -2.230  23.980   0.678  1.00  0.00      MEMB
ATOM   2738 H16Z POPE   21      -1.112  22.993   0.360  1.00  0.00      MEMB
ATOM   2739  N   POPC   22      -7.672 -19.316  19.787  1.00  0.00      MEMB
ATOM   2740  C12 POPC   22      -8.466 -18.087  19.340  1.00  0.00      MEMB
ATOM   2741 H12A POPC   22      -8.603 -18.215  18.261  1.00  0.00      MEMB
ATOM   2742 H12B POPC   22      -7.900 -17.188  19.519  1.00  0.00      MEMB
ATOM   2743  C13 POPC   22      -8.186 -20.425  18.944  1.00  0.00      MEMB
ATOM   2744 H13A POPC   22      -7.992 -20.184  17.900  1.00  0.00      MEMB
ATOM   2745 H13B POPC   22      -7.693 -21.345  19.154  1.00  0.00      MEMB
ATOM   2746 H13C POPC   22      -9.262 -20.580  19.051  1.00  0.00      MEMB
ATOM   2747  C14 POPC   22      -6.214 -19.161  19.524  1.00  0.00      MEMB
ATOM   2748 H14A POPC   22      -5.724 -20.122  19.613  1.00  0.00      MEMB
ATOM   2749 H14B POPC   22      -6.067 -18.797  18.515  1.00  0.00      MEMB
ATOM   2750 H14C POPC   22      -5.773 -18.462  20.229  1.00  0.00      MEMB
ATOM   2751  C15 POPC   22      -7.858 -19.546  21.237  1.00  0.00      MEMB
ATOM   2752 H15A POPC   22      -8.917 -19.737  21.416  1.00  0.00      MEMB
ATOM   2753 H15B POPC   22      -7.593 -18.630  21.750  1.00  0.00      MEMB
ATOM   2754 H15C POPC   22      -7.241 -20.335  21.648  1.00  0.00      MEMB
ATOM   2755  C11 POPC   22      -9.908 -17.874  19.872  1.00  0.00      MEMB
ATOM   2756 H11A POPC   22     -10.287 -16.841  19.660  1.00  0.00      MEMB
ATOM   2757 H11B POPC   22      -9.961 -17.875  20.965  1.00  0.00      MEMB
ATOM   2758  P   POPC   22     -11.557 -18.703  18.056  1.00  0.00      MEMB
ATOM   2759  O13 POPC   22     -12.226 -17.386  18.121  1.00  0.00      MEMB
ATOM   2760  O14 POPC   22     -12.350 -19.915  17.797  1.00  0.00      MEMB
ATOM   2761  O12 POPC   22     -10.755 -18.914  19.404  1.00  0.00      MEMB
ATOM   2762  O11 POPC   22     -10.373 -18.682  17.023  1.00  0.00      MEMB
ATOM   2763  C1  POPC   22     -10.449 -17.898  15.829  1.00  0.00      MEMB
ATOM   2764  HA  POPC   22      -9.435 -17.482  15.703  1.00  0.00      MEMB
ATOM   2765  HB  POPC   22     -11.170 -17.043  15.870  1.00  0.00      MEMB
ATOM   2766  C2  POPC   22     -10.770 -18.726  14.552  1.00  0.00      MEMB
ATOM   2767  HS  POPC   22     -11.808 -19.122  14.686  1.00  0.00      MEMB
ATOM   2768  O21 POPC   22      -9.769 -19.747  14.404  1.00  0.00      MEMB
ATOM   2769  C21 POPC   22     -10.094 -20.920  14.939  1.00  0.00      MEMB
ATOM   2770  O22 POPC   22     -11.195 -21.227  15.351  1.00  0.00      MEMB
ATOM   2771  C22 POPC   22      -8.874 -21.844  14.824  1.00  0.00      MEMB
ATOM   2772  H2R POPC   22      -8.668 -22.269  15.831  1.00  0.00      MEMB
ATOM   2773  H2S POPC   22      -8.015 -21.212  14.500  1.00  0.00      MEMB
ATOM   2774  C3  POPC   22     -10.788 -17.839  13.269  1.00  0.00      MEMB
ATOM   2775  HX  POPC   22     -11.558 -17.084  13.466  1.00  0.00      MEMB
ATOM   2776  HY  POPC   22     -11.078 -18.414  12.360  1.00  0.00      MEMB
ATOM   2777  O31 POPC   22      -9.531 -17.174  13.058  1.00  0.00      MEMB
ATOM   2778  C31 POPC   22      -9.486 -16.485  11.916  1.00  0.00      MEMB
ATOM   2779  O32 POPC   22     -10.412 -16.211  11.229  1.00  0.00      MEMB
ATOM   2780  C32 POPC   22      -8.110 -16.066  11.533  1.00  0.00      MEMB
ATOM   2781  H2X POPC   22      -7.459 -16.725  12.133  1.00  0.00      MEMB
ATOM   2782  H2Y POPC   22      -8.019 -15.013  11.851  1.00  0.00      MEMB
ATOM   2783  C23 POPC   22      -9.142 -22.968  13.786  1.00  0.00      MEMB
ATOM   2784  H3R POPC   22     -10.020 -23.569  14.117  1.00  0.00      MEMB
ATOM   2785  H3S POPC   22      -8.279 -23.676  13.733  1.00  0.00      MEMB
ATOM   2786  C24 POPC   22      -9.414 -22.415  12.369  1.00  0.00      MEMB
ATOM   2787  H4R POPC   22      -8.860 -23.015  11.613  1.00  0.00      MEMB
ATOM   2788  H4S POPC   22      -9.071 -21.364  12.258  1.00  0.00      MEMB
ATOM   2789  C25 POPC   22     -10.883 -22.446  11.929  1.00  0.00      MEMB
ATOM   2790  H5R POPC   22     -11.528 -21.895  12.654  1.00  0.00      MEMB
ATOM   2791  H5S POPC   22     -11.192 -23.513  11.879  1.00  0.00      MEMB
ATOM   2792  C26 POPC   22     -11.057 -21.748  10.574  1.00  0.00      MEMB
ATOM   2793  H6R POPC   22     -10.294 -22.077   9.835  1.00  0.00      MEMB
ATOM   2794  H6S POPC   22     -10.830 -20.676  10.740  1.00  0.00      MEMB
ATOM   2795  C27 POPC   22     -12.470 -21.828   9.972  1.00  0.00      MEMB
ATOM   2796  H7R POPC   22     -12.841 -22.854   9.865  1.00  0.00      MEMB
ATOM   2797  H7S POPC   22     -12.401 -21.424   8.935  1.00  0.00      MEMB
ATOM   2798  C28 POPC   22     -13.566 -21.104  10.743  1.00  0.00      MEMB
ATOM   2799  H8R POPC   22     -13.735 -21.397  11.782  1.00  0.00      MEMB
ATOM   2800  H8S POPC   22     -14.504 -21.185  10.161  1.00  0.00      MEMB
ATOM   2801  C29 POPC   22     -13.203 -19.728  10.817  1.00  0.00      MEMB
ATOM   2802  H91 POPC   22     -12.679 -19.294  11.677  1.00  0.00      MEMB
ATOM   2803 C210 POPC   22     -13.501 -18.938   9.894  1.00  0.00      MEMB
ATOM   2804 H101 POPC   22     -13.142 -18.070  10.326  1.00  0.00      MEMB
ATOM   2805 C211 POPC   22     -14.205 -19.011   8.597  1.00  0.00      MEMB
ATOM   2806 H11R POPC   22     -15.104 -18.550   8.790  1.00  0.00      MEMB
ATOM   2807 H11S POPC   22     -14.691 -19.970   8.444  1.00  0.00      MEMB
ATOM   2808 C212 POPC   22     -13.570 -18.365   7.342  1.00  0.00      MEMB
ATOM   2809 H12R POPC   22     -13.648 -17.262   7.300  1.00  0.00      MEMB
ATOM   2810 H12S POPC   22     -14.159 -18.653   6.474  1.00  0.00      MEMB
ATOM   2811 C213 POPC   22     -12.179 -18.857   7.141  1.00  0.00      MEMB
ATOM   2812 H13R POPC   22     -12.250 -19.950   7.031  1.00  0.00      MEMB
ATOM   2813 H13S POPC   22     -11.602 -18.601   8.053  1.00  0.00      MEMB
ATOM   2814 C214 POPC   22     -11.492 -18.331   5.901  1.00  0.00      MEMB
ATOM   2815 H14R POPC   22     -10.503 -18.808   5.791  1.00  0.00      MEMB
ATOM   2816 H14S POPC   22     -11.299 -17.301   6.137  1.00  0.00      MEMB
ATOM   2817 C215 POPC   22     -12.299 -18.473   4.614  1.00  0.00      MEMB
ATOM   2818 H15R POPC   22     -13.067 -17.669   4.582  1.00  0.00      MEMB
ATOM   2819 H15S POPC   22     -12.776 -19.472   4.621  1.00  0.00      MEMB
ATOM   2820 C216 POPC   22     -11.457 -18.470   3.343  1.00  0.00      MEMB
ATOM   2821 H16R POPC   22     -10.428 -18.709   3.636  1.00  0.00      MEMB
ATOM   2822 H16S POPC   22     -11.401 -17.489   2.899  1.00  0.00      MEMB
ATOM   2823 C217 POPC   22     -11.909 -19.385   2.204  1.00  0.00      MEMB
ATOM   2824 H17R POPC   22     -12.895 -19.014   1.865  1.00  0.00      MEMB
ATOM   2825 H17S POPC   22     -11.941 -20.456   2.520  1.00  0.00      MEMB
ATOM   2826 C218 POPC   22     -11.056 -19.292   0.954  1.00  0.00      MEMB
ATOM   2827 H18R POPC   22     -10.017 -19.508   1.212  1.00  0.00      MEMB
ATOM   2828 H18S POPC   22     -11.121 -18.293   0.499  1.00  0.00      MEMB
ATOM   2829 H18T POPC   22     -11.347 -20.028   0.186  1.00  0.00      MEMB
ATOM   2830  C33 POPC   22      -7.798 -16.286  10.027  1.00  0.00      MEMB
ATOM   2831  H3X POPC   22      -8.435 -17.112   9.622  1.00  0.00      MEMB
ATOM   2832  H3Y POPC   22      -6.748 -16.636   9.983  1.00  0.00      MEMB
ATOM   2833  C34 POPC   22      -7.793 -15.057   9.118  1.00  0.00      MEMB
ATOM   2834  H4X POPC   22      -6.918 -14.406   9.171  1.00  0.00      MEMB
ATOM   2835  H4Y POPC   22      -8.430 -14.265   9.520  1.00  0.00      MEMB
ATOM   2836  C35 POPC   22      -7.984 -15.417   7.650  1.00  0.00      MEMB
ATOM   2837  H5X POPC   22      -8.026 -14.417   7.166  1.00  0.00      MEMB
ATOM   2838  H5Y POPC   22      -8.843 -16.055   7.361  1.00  0.00      MEMB
ATOM   2839  C36 POPC   22      -6.797 -15.982   7.020  1.00  0.00      MEMB
ATOM   2840  H6X POPC   22      -5.969 -15.344   7.316  1.00  0.00      MEMB
ATOM   2841  H6Y POPC   22      -6.971 -15.960   5.933  1.00  0.00      MEMB
ATOM   2842  C37 POPC   22      -6.551 -17.420   6.950  1.00  0.00      MEMB
ATOM   2843  H7X POPC   22      -6.301 -17.757   7.956  1.00  0.00      MEMB
ATOM   2844  H7Y POPC   22      -5.627 -17.383   6.349  1.00  0.00      MEMB
ATOM   2845  C38 POPC   22      -7.683 -18.160   6.216  1.00  0.00      MEMB
ATOM   2846  H8X POPC   22      -8.100 -17.610   5.342  1.00  0.00      MEMB
ATOM   2847  H8Y POPC   22      -8.498 -18.267   6.963  1.00  0.00      MEMB
ATOM   2848  C39 POPC   22      -7.275 -19.518   5.669  1.00  0.00      MEMB
ATOM   2849  H9X POPC   22      -8.148 -20.156   5.474  1.00  0.00      MEMB
ATOM   2850  H9Y POPC   22      -6.613 -19.957   6.443  1.00  0.00      MEMB
ATOM   2851 C310 POPC   22      -6.621 -19.507   4.294  1.00  0.00      MEMB
ATOM   2852 H10X POPC   22      -6.145 -20.474   4.108  1.00  0.00      MEMB
ATOM   2853 H10Y POPC   22      -6.001 -18.648   4.358  1.00  0.00      MEMB
ATOM   2854 C311 POPC   22      -7.363 -19.127   3.035  1.00  0.00      MEMB
ATOM   2855 H11X POPC   22      -7.816 -18.139   3.228  1.00  0.00      MEMB
ATOM   2856 H11Y POPC   22      -8.105 -19.933   2.937  1.00  0.00      MEMB
ATOM   2857 C312 POPC   22      -6.523 -18.989   1.748  1.00  0.00      MEMB
ATOM   2858 H12X POPC   22      -6.171 -19.990   1.449  1.00  0.00      MEMB
ATOM   2859 H12Y POPC   22      -5.617 -18.387   1.944  1.00  0.00      MEMB
ATOM   2860 C313 POPC   22      -7.336 -18.432   0.567  1.00  0.00      MEMB
ATOM   2861 H13X POPC   22      -7.428 -17.332   0.497  1.00  0.00      MEMB
ATOM   2862 H13Y POPC   22      -8.289 -18.991   0.563  1.00  0.00      MEMB
ATOM   2863 C314 POPC   22      -6.775 -18.785  -0.753  1.00  0.00      MEMB
ATOM   2864 H14X POPC   22      -6.226 -19.703  -0.528  1.00  0.00      MEMB
ATOM   2865 H14Y POPC   22      -5.979 -18.137  -1.080  1.00  0.00      MEMB
ATOM   2866 C315 POPC   22      -7.704 -18.796  -2.002  1.00  0.00      MEMB
ATOM   2867 H15X POPC   22      -8.194 -19.784  -2.046  1.00  0.00      MEMB
ATOM   2868 H15Y POPC   22      -7.218 -18.663  -3.015  1.00  0.00      MEMB
ATOM   2869 C316 POPC   22      -8.576 -17.602  -1.974  1.00  0.00      MEMB
ATOM   2870 H16X POPC   22      -7.963 -16.678  -1.834  1.00  0.00      MEMB
ATOM   2871 H16Y POPC   22      -9.270 -17.776  -1.134  1.00  0.00      MEMB
ATOM   2872 H16Z POPC   22      -9.113 -17.492  -2.927  1.00  0.00      MEMB
ATOM   2873  N   POPC   23      16.393 -13.493  21.028  1.00  0.00      MEMB
ATOM   2874  C12 POPC   23      17.017 -12.993  19.716  1.00  0.00      MEMB
ATOM   2875 H12A POPC   23      18.046 -12.707  19.917  1.00  0.00      MEMB
ATOM   2876 H12B POPC   23      16.477 -12.103  19.396  1.00  0.00      MEMB
ATOM   2877  C13 POPC   23      14.912 -13.763  20.902  1.00  0.00      MEMB
ATOM   2878 H13A POPC   23      14.761 -14.481  20.091  1.00  0.00      MEMB
ATOM   2879 H13B POPC   23      14.453 -14.100  21.832  1.00  0.00      MEMB
ATOM   2880 H13C POPC   23      14.369 -12.852  20.677  1.00  0.00      MEMB
ATOM   2881  C14 POPC   23      17.106 -14.759  21.378  1.00  0.00      MEMB
ATOM   2882 H14A POPC   23      16.918 -15.432  20.539  1.00  0.00      MEMB
ATOM   2883 H14B POPC   23      18.167 -14.590  21.509  1.00  0.00      MEMB
ATOM   2884 H14C POPC   23      16.728 -15.292  22.235  1.00  0.00      MEMB
ATOM   2885  C15 POPC   23      16.489 -12.443  22.067  1.00  0.00      MEMB
ATOM   2886 H15A POPC   23      17.480 -12.058  22.165  1.00  0.00      MEMB
ATOM   2887 H15B POPC   23      16.152 -12.887  22.993  1.00  0.00      MEMB
ATOM   2888 H15C POPC   23      15.834 -11.616  21.797  1.00  0.00      MEMB
ATOM   2889  C11 POPC   23      17.093 -13.954  18.490  1.00  0.00      MEMB
ATOM   2890 H11A POPC   23      17.992 -14.611  18.467  1.00  0.00      MEMB
ATOM   2891 H11B POPC   23      17.188 -13.267  17.608  1.00  0.00      MEMB
ATOM   2892  P   POPC   23      15.223 -15.132  17.067  1.00  0.00      MEMB
ATOM   2893  O13 POPC   23      14.767 -13.867  16.453  1.00  0.00      MEMB
ATOM   2894  O14 POPC   23      14.195 -16.159  17.347  1.00  0.00      MEMB
ATOM   2895  O12 POPC   23      15.940 -14.785  18.439  1.00  0.00      MEMB
ATOM   2896  O11 POPC   23      16.383 -15.760  16.215  1.00  0.00      MEMB
ATOM   2897  C1  POPC   23      17.319 -16.725  16.695  1.00  0.00      MEMB
ATOM   2898  HA  POPC   23      16.912 -17.735  16.478  1.00  0.00      MEMB
ATOM   2899  HB  POPC   23      17.461 -16.680  17.801  1.00  0.00      MEMB
ATOM   2900  C2  POPC   23      18.727 -16.435  16.055  1.00  0.00      MEMB
ATOM   2901  HS  POPC   23      19.200 -15.718  16.737  1.00  0.00      MEMB
ATOM   2902  O21 POPC   23      18.603 -15.886  14.751  1.00  0.00      MEMB
ATOM   2903  C21 POPC   23      18.594 -14.570  14.696  1.00  0.00      MEMB
ATOM   2904  O22 POPC   23      18.882 -13.818  15.618  1.00  0.00      MEMB
ATOM   2905  C22 POPC   23      18.213 -14.167  13.276  1.00  0.00      MEMB
ATOM   2906  H2R POPC   23      17.686 -13.201  13.360  1.00  0.00      MEMB
ATOM   2907  H2S POPC   23      17.450 -14.870  12.892  1.00  0.00      MEMB
ATOM   2908  C3  POPC   23      19.710 -17.584  15.862  1.00  0.00      MEMB
ATOM   2909  HX  POPC   23      20.107 -18.067  16.699  1.00  0.00      MEMB
ATOM   2910  HY  POPC   23      20.720 -17.298  15.522  1.00  0.00      MEMB
ATOM   2911  O31 POPC   23      19.031 -18.520  15.073  1.00  0.00      MEMB
ATOM   2912  C31 POPC   23      19.672 -19.005  14.074  1.00  0.00      MEMB
ATOM   2913  O32 POPC   23      20.878 -19.008  13.891  1.00  0.00      MEMB
ATOM   2914  C32 POPC   23      18.605 -19.730  13.328  1.00  0.00      MEMB
ATOM   2915  H2X POPC   23      17.863 -20.286  13.898  1.00  0.00      MEMB
ATOM   2916  H2Y POPC   23      19.116 -20.530  12.994  1.00  0.00      MEMB
ATOM   2917  C23 POPC   23      19.413 -14.057  12.304  1.00  0.00      MEMB
ATOM   2918  H3R POPC   23      20.078 -13.230  12.632  1.00  0.00      MEMB
ATOM   2919  H3S POPC   23      19.013 -13.761  11.303  1.00  0.00      MEMB
ATOM   2920  C24 POPC   23      20.207 -15.358  12.084  1.00  0.00      MEMB
ATOM   2921  H4R POPC   23      19.638 -15.966  11.355  1.00  0.00      MEMB
ATOM   2922  H4S POPC   23      20.416 -15.940  13.009  1.00  0.00      MEMB
ATOM   2923  C25 POPC   23      21.548 -15.049  11.467  1.00  0.00      MEMB
ATOM   2924  H5R POPC   23      22.002 -14.433  12.253  1.00  0.00      MEMB
ATOM   2925  H5S POPC   23      21.356 -14.365  10.621  1.00  0.00      MEMB
ATOM   2926  C26 POPC   23      22.391 -16.265  11.025  1.00  0.00      MEMB
ATOM   2927  H6R POPC   23      22.752 -16.848  11.911  1.00  0.00      MEMB
ATOM   2928  H6S POPC   23      23.301 -15.884  10.498  1.00  0.00      MEMB
ATOM   2929  C27 POPC   23      21.669 -17.258  10.076  1.00  0.00      MEMB
ATOM   2930  H7R POPC   23      20.991 -17.903  10.670  1.00  0.00      MEMB
ATOM   2931  H7S POPC   23      22.451 -17.976   9.751  1.00  0.00      MEMB
ATOM   2932  C28 POPC   23      20.863 -16.653   8.879  1.00  0.00      MEMB
ATOM   2933  H8R POPC   23      19.886 -16.247   9.226  1.00  0.00      MEMB
ATOM   2934  H8S POPC   23      20.632 -17.460   8.150  1.00  0.00      MEMB
ATOM   2935  C29 POPC   23      21.629 -15.601   8.136  1.00  0.00      MEMB
ATOM   2936  H91 POPC   23      22.605 -15.973   7.793  1.00  0.00      MEMB
ATOM   2937 C210 POPC   23      21.250 -14.351   7.795  1.00  0.00      MEMB
ATOM   2938 H101 POPC   23      22.050 -13.709   7.408  1.00  0.00      MEMB
ATOM   2939 C211 POPC   23      19.946 -13.612   8.044  1.00  0.00      MEMB
ATOM   2940 H11R POPC   23      20.176 -12.569   8.352  1.00  0.00      MEMB
ATOM   2941 H11S POPC   23      19.377 -14.068   8.889  1.00  0.00      MEMB
ATOM   2942 C212 POPC   23      19.025 -13.486   6.795  1.00  0.00      MEMB
ATOM   2943 H12R POPC   23      18.026 -13.112   7.116  1.00  0.00      MEMB
ATOM   2944 H12S POPC   23      18.872 -14.500   6.373  1.00  0.00      MEMB
ATOM   2945 C213 POPC   23      19.560 -12.596   5.648  1.00  0.00      MEMB
ATOM   2946 H13R POPC   23      20.510 -13.035   5.271  1.00  0.00      MEMB
ATOM   2947 H13S POPC   23      19.830 -11.588   6.035  1.00  0.00      MEMB
ATOM   2948 C214 POPC   23      18.594 -12.455   4.432  1.00  0.00      MEMB
ATOM   2949 H14R POPC   23      17.906 -11.608   4.632  1.00  0.00      MEMB
ATOM   2950 H14S POPC   23      18.022 -13.376   4.248  1.00  0.00      MEMB
ATOM   2951 C215 POPC   23      19.355 -12.206   3.129  1.00  0.00      MEMB
ATOM   2952 H15R POPC   23      20.087 -11.537   3.615  1.00  0.00      MEMB
ATOM   2953 H15S POPC   23      18.887 -11.589   2.336  1.00  0.00      MEMB
ATOM   2954 C216 POPC   23      19.842 -13.512   2.476  1.00  0.00      MEMB
ATOM   2955 H16R POPC   23      19.106 -13.995   1.810  1.00  0.00      MEMB
ATOM   2956 H16S POPC   23      20.240 -14.237   3.216  1.00  0.00      MEMB
ATOM   2957 C217 POPC   23      20.956 -13.433   1.553  1.00  0.00      MEMB
ATOM   2958 H17R POPC   23      21.249 -14.368   1.215  1.00  0.00      MEMB
ATOM   2959 H17S POPC   23      21.808 -13.820   2.257  1.00  0.00      MEMB
ATOM   2960 C218 POPC   23      20.907 -12.165   0.526  1.00  0.00      MEMB
ATOM   2961 H18R POPC   23      21.084 -11.097   0.855  1.00  0.00      MEMB
ATOM   2962 H18S POPC   23      19.929 -12.239   0.122  1.00  0.00      MEMB
ATOM   2963 H18T POPC   23      21.482 -12.108  -0.402  1.00  0.00      MEMB
ATOM   2964  C33 POPC   23      18.135 -18.921  12.150  1.00  0.00      MEMB
ATOM   2965  H3X POPC   23      18.973 -18.576  11.510  1.00  0.00      MEMB
ATOM   2966  H3Y POPC   23      17.652 -18.071  12.663  1.00  0.00      MEMB
ATOM   2967  C34 POPC   23      17.125 -19.643  11.289  1.00  0.00      MEMB
ATOM   2968  H4X POPC   23      16.451 -20.062  12.015  1.00  0.00      MEMB
ATOM   2969  H4Y POPC   23      17.483 -20.564  10.863  1.00  0.00      MEMB
ATOM   2970  C35 POPC   23      16.523 -18.781  10.175  1.00  0.00      MEMB
ATOM   2971  H5X POPC   23      15.958 -19.428   9.462  1.00  0.00      MEMB
ATOM   2972  H5Y POPC   23      17.277 -18.207   9.637  1.00  0.00      MEMB
ATOM   2973  C36 POPC   23      15.650 -17.696  10.735  1.00  0.00      MEMB
ATOM   2974  H6X POPC   23      16.034 -17.210  11.642  1.00  0.00      MEMB
ATOM   2975  H6Y POPC   23      15.002 -18.468  11.059  1.00  0.00      MEMB
ATOM   2976  C37 POPC   23      14.931 -16.748   9.780  1.00  0.00      MEMB
ATOM   2977  H7X POPC   23      13.876 -16.429   9.860  1.00  0.00      MEMB
ATOM   2978  H7Y POPC   23      14.821 -17.278   8.840  1.00  0.00      MEMB
ATOM   2979  C38 POPC   23      15.617 -15.437   9.772  1.00  0.00      MEMB
ATOM   2980  H8X POPC   23      16.698 -15.662   9.867  1.00  0.00      MEMB
ATOM   2981  H8Y POPC   23      15.277 -14.844  10.662  1.00  0.00      MEMB
ATOM   2982  C39 POPC   23      15.256 -14.736   8.469  1.00  0.00      MEMB
ATOM   2983  H9X POPC   23      15.688 -13.721   8.535  1.00  0.00      MEMB
ATOM   2984  H9Y POPC   23      14.153 -14.654   8.384  1.00  0.00      MEMB
ATOM   2985 C310 POPC   23      15.737 -15.454   7.195  1.00  0.00      MEMB
ATOM   2986 H10X POPC   23      15.410 -16.513   7.188  1.00  0.00      MEMB
ATOM   2987 H10Y POPC   23      16.834 -15.504   7.305  1.00  0.00      MEMB
ATOM   2988 C311 POPC   23      15.240 -14.803   5.873  1.00  0.00      MEMB
ATOM   2989 H11X POPC   23      15.449 -13.705   5.881  1.00  0.00      MEMB
ATOM   2990 H11Y POPC   23      14.144 -15.007   5.807  1.00  0.00      MEMB
ATOM   2991 C312 POPC   23      15.882 -15.419   4.618  1.00  0.00      MEMB
ATOM   2992 H12X POPC   23      15.805 -16.520   4.741  1.00  0.00      MEMB
ATOM   2993 H12Y POPC   23      16.951 -15.123   4.643  1.00  0.00      MEMB
ATOM   2994 C313 POPC   23      15.336 -14.984   3.243  1.00  0.00      MEMB
ATOM   2995 H13X POPC   23      15.046 -13.917   3.271  1.00  0.00      MEMB
ATOM   2996 H13Y POPC   23      14.485 -15.624   2.913  1.00  0.00      MEMB
ATOM   2997 C314 POPC   23      16.404 -15.016   2.181  1.00  0.00      MEMB
ATOM   2998 H14X POPC   23      17.369 -14.748   2.636  1.00  0.00      MEMB
ATOM   2999 H14Y POPC   23      16.208 -14.301   1.346  1.00  0.00      MEMB
ATOM   3000 C315 POPC   23      16.564 -16.381   1.687  1.00  0.00      MEMB
ATOM   3001 H15X POPC   23      16.432 -17.222   2.397  1.00  0.00      MEMB
ATOM   3002 H15Y POPC   23      17.636 -16.355   1.378  1.00  0.00      MEMB
ATOM   3003 C316 POPC   23      15.635 -16.573   0.557  1.00  0.00      MEMB
ATOM   3004 H16X POPC   23      14.629 -16.972   0.565  1.00  0.00      MEMB
ATOM   3005 H16Y POPC   23      15.975 -17.476   0.197  1.00  0.00      MEMB
ATOM   3006 H16Z POPC   23      15.770 -15.916  -0.262  1.00  0.00      MEMB
ATOM   3007  N   POPC   24       5.989  20.858  20.782  1.00  0.00      MEMB
ATOM   3008  C12 POPC   24       5.885  19.988  19.524  1.00  0.00      MEMB
ATOM   3009 H12A POPC   24       6.086  18.956  19.796  1.00  0.00      MEMB
ATOM   3010 H12B POPC   24       6.710  20.313  18.902  1.00  0.00      MEMB
ATOM   3011  C13 POPC   24       5.117  22.046  20.580  1.00  0.00      MEMB
ATOM   3012 H13A POPC   24       4.077  21.762  20.698  1.00  0.00      MEMB
ATOM   3013 H13B POPC   24       5.290  22.868  21.259  1.00  0.00      MEMB
ATOM   3014 H13C POPC   24       5.227  22.366  19.544  1.00  0.00      MEMB
ATOM   3015  C14 POPC   24       5.520  20.209  22.044  1.00  0.00      MEMB
ATOM   3016 H14A POPC   24       5.371  20.953  22.828  1.00  0.00      MEMB
ATOM   3017 H14B POPC   24       4.550  19.749  21.887  1.00  0.00      MEMB
ATOM   3018 H14C POPC   24       6.130  19.403  22.433  1.00  0.00      MEMB
ATOM   3019  C15 POPC   24       7.419  21.321  20.887  1.00  0.00      MEMB
ATOM   3020 H15A POPC   24       7.625  22.240  20.337  1.00  0.00      MEMB
ATOM   3021 H15B POPC   24       8.057  20.547  20.486  1.00  0.00      MEMB
ATOM   3022 H15C POPC   24       7.705  21.508  21.910  1.00  0.00      MEMB
ATOM   3023  C11 POPC   24       4.605  20.016  18.597  1.00  0.00      MEMB
ATOM   3024 H11A POPC   24       3.730  19.784  19.222  1.00  0.00      MEMB
ATOM   3025 H11B POPC   24       4.581  19.169  17.867  1.00  0.00      MEMB
ATOM   3026  P   POPC   24       2.996  21.708  17.336  1.00  0.00      MEMB
ATOM   3027  O13 POPC   24       2.225  22.110  18.531  1.00  0.00      MEMB
ATOM   3028  O14 POPC   24       2.465  20.628  16.477  1.00  0.00      MEMB
ATOM   3029  O12 POPC   24       4.453  21.258  17.893  1.00  0.00      MEMB
ATOM   3030  O11 POPC   24       3.292  23.005  16.459  1.00  0.00      MEMB
ATOM   3031  C1  POPC   24       3.663  24.226  17.122  1.00  0.00      MEMB
ATOM   3032  HA  POPC   24       3.870  24.063  18.210  1.00  0.00      MEMB
ATOM   3033  HB  POPC   24       2.866  25.011  17.019  1.00  0.00      MEMB
ATOM   3034  C2  POPC   24       4.930  24.838  16.480  1.00  0.00      MEMB
ATOM   3035  HS  POPC   24       4.929  25.924  16.744  1.00  0.00      MEMB
ATOM   3036  O21 POPC   24       4.856  24.685  15.048  1.00  0.00      MEMB
ATOM   3037  C21 POPC   24       5.631  25.521  14.417  1.00  0.00      MEMB
ATOM   3038  O22 POPC   24       6.397  26.289  14.966  1.00  0.00      MEMB
ATOM   3039  C22 POPC   24       5.401  25.360  12.924  1.00  0.00      MEMB
ATOM   3040  H2R POPC   24       5.233  26.370  12.494  1.00  0.00      MEMB
ATOM   3041  H2S POPC   24       4.534  24.706  12.741  1.00  0.00      MEMB
ATOM   3042  C3  POPC   24       6.206  24.156  17.053  1.00  0.00      MEMB
ATOM   3043  HX  POPC   24       6.134  24.153  18.156  1.00  0.00      MEMB
ATOM   3044  HY  POPC   24       7.102  24.763  16.792  1.00  0.00      MEMB
ATOM   3045  O31 POPC   24       6.259  22.776  16.651  1.00  0.00      MEMB
ATOM   3046  C31 POPC   24       7.248  22.378  15.902  1.00  0.00      MEMB
ATOM   3047  O32 POPC   24       8.276  23.013  15.751  1.00  0.00      MEMB
ATOM   3048  C32 POPC   24       6.896  20.991  15.313  1.00  0.00      MEMB
ATOM   3049  H2X POPC   24       6.293  20.426  16.040  1.00  0.00      MEMB
ATOM   3050  H2Y POPC   24       7.779  20.389  15.124  1.00  0.00      MEMB
ATOM   3051  C23 POPC   24       6.573  24.656  12.253  1.00  0.00      MEMB
ATOM   3052  H3R POPC   24       6.823  23.690  12.702  1.00  0.00      MEMB
ATOM   3053  H3S POPC   24       7.399  25.272  12.540  1.00  0.00      MEMB
ATOM   3054  C24 POPC   24       6.372  24.569  10.735  1.00  0.00      MEMB
ATOM   3055  H4R POPC   24       6.068  25.605  10.479  1.00  0.00      MEMB
ATOM   3056  H4S POPC   24       5.571  23.881  10.427  1.00  0.00      MEMB
ATOM   3057  C25 POPC   24       7.507  23.986   9.878  1.00  0.00      MEMB
ATOM   3058  H5R POPC   24       8.044  23.173  10.341  1.00  0.00      MEMB
ATOM   3059  H5S POPC   24       8.342  24.607   9.782  1.00  0.00      MEMB
ATOM   3060  C26 POPC   24       7.249  23.910   8.356  1.00  0.00      MEMB
ATOM   3061  H6R POPC   24       6.419  24.607   8.126  1.00  0.00      MEMB
ATOM   3062  H6S POPC   24       6.901  22.923   8.205  1.00  0.00      MEMB
ATOM   3063  C27 POPC   24       8.364  24.383   7.358  1.00  0.00      MEMB
ATOM   3064  H7R POPC   24       8.881  25.363   7.336  1.00  0.00      MEMB
ATOM   3065  H7S POPC   24       8.198  24.144   6.344  1.00  0.00      MEMB
ATOM   3066  C28 POPC   24       9.503  23.724   7.511  1.00  0.00      MEMB
ATOM   3067  H8R POPC   24       9.558  24.205   8.458  1.00  0.00      MEMB
ATOM   3068  H8S POPC   24      10.482  24.259   7.164  1.00  0.00      MEMB
ATOM   3069  C29 POPC   24       9.145  22.226   7.514  1.00  0.00      MEMB
ATOM   3070  H91 POPC   24       9.156  21.655   8.509  1.00  0.00      MEMB
ATOM   3071 C210 POPC   24       9.617  21.548   6.472  1.00  0.00      MEMB
ATOM   3072 H101 POPC   24       9.405  20.485   6.708  1.00  0.00      MEMB
ATOM   3073 C211 POPC   24      10.523  22.078   5.210  1.00  0.00      MEMB
ATOM   3074 H11R POPC   24      11.705  22.060   4.880  1.00  0.00      MEMB
ATOM   3075 H11S POPC   24      11.138  22.953   5.353  1.00  0.00      MEMB
ATOM   3076 C212 POPC   24      10.046  21.411   4.069  1.00  0.00      MEMB
ATOM   3077 H12R POPC   24       9.882  20.315   4.208  1.00  0.00      MEMB
ATOM   3078 H12S POPC   24      10.840  21.592   3.332  1.00  0.00      MEMB
ATOM   3079 C213 POPC   24       8.923  22.347   4.047  1.00  0.00      MEMB
ATOM   3080 H13R POPC   24       9.419  23.342   3.959  1.00  0.00      MEMB
ATOM   3081 H13S POPC   24       8.318  22.443   4.964  1.00  0.00      MEMB
ATOM   3082 C214 POPC   24       7.934  21.983   3.042  1.00  0.00      MEMB
ATOM   3083 H14R POPC   24       7.000  22.533   3.272  1.00  0.00      MEMB
ATOM   3084 H14S POPC   24       7.764  20.895   3.036  1.00  0.00      MEMB
ATOM   3085 C215 POPC   24       8.480  22.410   1.744  1.00  0.00      MEMB
ATOM   3086 H15R POPC   24       7.896  22.012   0.896  1.00  0.00      MEMB
ATOM   3087 H15S POPC   24       9.494  21.998   1.614  1.00  0.00      MEMB
ATOM   3088 C216 POPC   24       8.621  23.903   1.747  1.00  0.00      MEMB
ATOM   3089 H16R POPC   24       9.514  24.200   1.970  1.00  0.00      MEMB
ATOM   3090 H16S POPC   24       8.150  24.641   2.430  1.00  0.00      MEMB
ATOM   3091 C217 POPC   24       8.743  24.415   0.467  1.00  0.00      MEMB
ATOM   3092 H17R POPC   24       9.187  23.713  -0.340  1.00  0.00      MEMB
ATOM   3093 H17S POPC   24       9.315  25.355   0.340  1.00  0.00      MEMB
ATOM   3094 C218 POPC   24       7.200  24.489   0.729  1.00  0.00      MEMB
ATOM   3095 H18R POPC   24       6.397  25.109   0.995  1.00  0.00      MEMB
ATOM   3096 H18S POPC   24       7.227  23.608   0.120  1.00  0.00      MEMB
ATOM   3097 H18T POPC   24       6.557  25.308   0.142  1.00  0.00      MEMB
ATOM   3098  C33 POPC   24       6.151  21.118  13.981  1.00  0.00      MEMB
ATOM   3099  H3X POPC   24       6.808  21.614  13.231  1.00  0.00      MEMB
ATOM   3100  H3Y POPC   24       5.270  21.767  14.202  1.00  0.00      MEMB
ATOM   3101  C34 POPC   24       5.648  19.820  13.325  1.00  0.00      MEMB
ATOM   3102  H4X POPC   24       5.048  19.203  14.026  1.00  0.00      MEMB
ATOM   3103  H4Y POPC   24       6.447  19.171  12.908  1.00  0.00      MEMB
ATOM   3104  C35 POPC   24       4.700  20.215  12.190  1.00  0.00      MEMB
ATOM   3105  H5X POPC   24       4.069  21.015  12.651  1.00  0.00      MEMB
ATOM   3106  H5Y POPC   24       4.062  19.347  11.944  1.00  0.00      MEMB
ATOM   3107  C36 POPC   24       5.449  20.661  10.919  1.00  0.00      MEMB
ATOM   3108  H6X POPC   24       6.382  20.076  10.800  1.00  0.00      MEMB
ATOM   3109  H6Y POPC   24       5.787  21.705  11.046  1.00  0.00      MEMB
ATOM   3110  C37 POPC   24       4.706  20.571   9.582  1.00  0.00      MEMB
ATOM   3111  H7X POPC   24       4.380  19.538   9.322  1.00  0.00      MEMB
ATOM   3112  H7Y POPC   24       5.395  20.924   8.782  1.00  0.00      MEMB
ATOM   3113  C38 POPC   24       3.600  21.589   9.465  1.00  0.00      MEMB
ATOM   3114  H8X POPC   24       3.929  22.583   9.806  1.00  0.00      MEMB
ATOM   3115  H8Y POPC   24       2.762  21.319  10.122  1.00  0.00      MEMB
ATOM   3116  C39 POPC   24       3.130  21.669   8.028  1.00  0.00      MEMB
ATOM   3117  H9X POPC   24       2.210  22.310   8.080  1.00  0.00      MEMB
ATOM   3118  H9Y POPC   24       2.967  20.602   7.705  1.00  0.00      MEMB
ATOM   3119 C310 POPC   24       3.975  22.169   6.902  1.00  0.00      MEMB
ATOM   3120 H10X POPC   24       4.861  21.513   6.756  1.00  0.00      MEMB
ATOM   3121 H10Y POPC   24       4.274  23.181   7.224  1.00  0.00      MEMB
ATOM   3122 C311 POPC   24       3.127  22.445   5.645  1.00  0.00      MEMB
ATOM   3123 H11X POPC   24       3.639  23.260   5.094  1.00  0.00      MEMB
ATOM   3124 H11Y POPC   24       2.115  22.796   5.955  1.00  0.00      MEMB
ATOM   3125 C312 POPC   24       2.893  21.332   4.626  1.00  0.00      MEMB
ATOM   3126 H12X POPC   24       2.129  21.716   3.905  1.00  0.00      MEMB
ATOM   3127 H12Y POPC   24       2.410  20.475   5.142  1.00  0.00      MEMB
ATOM   3128 C313 POPC   24       4.151  21.026   3.788  1.00  0.00      MEMB
ATOM   3129 H13X POPC   24       5.071  20.992   4.407  1.00  0.00      MEMB
ATOM   3130 H13Y POPC   24       4.327  21.863   3.077  1.00  0.00      MEMB
ATOM   3131 C314 POPC   24       4.078  19.686   3.054  1.00  0.00      MEMB
ATOM   3132 H14X POPC   24       3.391  19.733   2.180  1.00  0.00      MEMB
ATOM   3133 H14Y POPC   24       3.722  18.933   3.798  1.00  0.00      MEMB
ATOM   3134 C315 POPC   24       5.423  19.179   2.542  1.00  0.00      MEMB
ATOM   3135 H15X POPC   24       5.440  18.083   2.695  1.00  0.00      MEMB
ATOM   3136 H15Y POPC   24       6.283  19.604   3.097  1.00  0.00      MEMB
ATOM   3137 C316 POPC   24       5.649  19.431   1.083  1.00  0.00      MEMB
ATOM   3138 H16X POPC   24       6.744  19.297   0.907  1.00  0.00      MEMB
ATOM   3139 H16Y POPC   24       5.407  20.485   0.830  1.00  0.00      MEMB
ATOM   3140 H16Z POPC   24       5.080  18.776   0.389  1.00  0.00      MEMB
ATOM   3141  N   POPE   25      19.857   1.944  21.116  1.00  0.00      MEMB
ATOM   3142  HN1 POPE   25      20.254   2.899  20.970  1.00  0.00      MEMB
ATOM   3143  HN2 POPE   25      18.878   1.903  20.779  1.00  0.00      MEMB
ATOM   3144  HN3 POPE   25      19.915   1.747  22.135  1.00  0.00      MEMB
ATOM   3145  C12 POPE   25      20.653   0.923  20.338  1.00  0.00      MEMB
ATOM   3146 H12A POPE   25      20.273  -0.083  20.586  1.00  0.00      MEMB
ATOM   3147 H12B POPE   25      21.697   0.991  20.698  1.00  0.00      MEMB
ATOM   3148  C11 POPE   25      20.557   1.061  18.800  1.00  0.00      MEMB
ATOM   3149 H11A POPE   25      19.528   0.905  18.401  1.00  0.00      MEMB
ATOM   3150 H11B POPE   25      21.169   0.247  18.347  1.00  0.00      MEMB
ATOM   3151  P   POPE   25      22.507   2.773  18.387  1.00  0.00      MEMB
ATOM   3152  O13 POPE   25      23.440   1.720  17.940  1.00  0.00      MEMB
ATOM   3153  O14 POPE   25      22.776   3.358  19.707  1.00  0.00      MEMB
ATOM   3154  O11 POPE   25      22.532   3.942  17.346  1.00  0.00      MEMB
ATOM   3155  O12 POPE   25      21.000   2.320  18.339  1.00  0.00      MEMB
ATOM   3156  C1  POPE   25      21.655   3.869  16.220  1.00  0.00      MEMB
ATOM   3157  HA  POPE   25      20.732   4.427  16.473  1.00  0.00      MEMB
ATOM   3158  HB  POPE   25      21.413   2.820  15.916  1.00  0.00      MEMB
ATOM   3159  C2  POPE   25      22.320   4.458  14.968  1.00  0.00      MEMB
ATOM   3160  HS  POPE   25      21.574   4.460  14.134  1.00  0.00      MEMB
ATOM   3161  O21 POPE   25      23.479   3.655  14.640  1.00  0.00      MEMB
ATOM   3162  C21 POPE   25      23.158   2.452  14.133  1.00  0.00      MEMB
ATOM   3163  O22 POPE   25      22.049   2.097  13.791  1.00  0.00      MEMB
ATOM   3164  C22 POPE   25      24.390   1.579  13.977  1.00  0.00      MEMB
ATOM   3165  H2R POPE   25      24.067   0.515  13.925  1.00  0.00      MEMB
ATOM   3166  H2S POPE   25      24.981   1.640  14.903  1.00  0.00      MEMB
ATOM   3167  C3  POPE   25      22.702   5.961  15.215  1.00  0.00      MEMB
ATOM   3168  HX  POPE   25      23.198   6.011  16.188  1.00  0.00      MEMB
ATOM   3169  HY  POPE   25      21.761   6.559  15.338  1.00  0.00      MEMB
ATOM   3170  O31 POPE   25      23.636   6.533  14.250  1.00  0.00      MEMB
ATOM   3171  C31 POPE   25      22.956   6.721  13.152  1.00  0.00      MEMB
ATOM   3172  O32 POPE   25      21.786   6.411  13.110  1.00  0.00      MEMB
ATOM   3173  C32 POPE   25      23.894   7.263  12.039  1.00  0.00      MEMB
ATOM   3174  H2X POPE   25      24.792   6.637  11.990  1.00  0.00      MEMB
ATOM   3175  H2Y POPE   25      24.117   8.287  12.332  1.00  0.00      MEMB
ATOM   3176  C23 POPE   25      25.070   2.012  12.670  1.00  0.00      MEMB
ATOM   3177  H3R POPE   25      26.029   1.466  12.514  1.00  0.00      MEMB
ATOM   3178  H3S POPE   25      25.326   3.098  12.645  1.00  0.00      MEMB
ATOM   3179  C24 POPE   25      24.176   1.622  11.487  1.00  0.00      MEMB
ATOM   3180  H4R POPE   25      23.507   2.450  11.149  1.00  0.00      MEMB
ATOM   3181  H4S POPE   25      23.573   0.735  11.757  1.00  0.00      MEMB
ATOM   3182  C25 POPE   25      25.081   1.263  10.342  1.00  0.00      MEMB
ATOM   3183  H5R POPE   25      25.778   0.436  10.569  1.00  0.00      MEMB
ATOM   3184  H5S POPE   25      25.598   2.197  10.333  1.00  0.00      MEMB
ATOM   3185  C26 POPE   25      24.431   1.056   9.012  1.00  0.00      MEMB
ATOM   3186  H6R POPE   25      23.860   1.907   8.609  1.00  0.00      MEMB
ATOM   3187  H6S POPE   25      23.794   0.357   9.499  1.00  0.00      MEMB
ATOM   3188  C27 POPE   25      25.295   0.392   7.957  1.00  0.00      MEMB
ATOM   3189  H7R POPE   25      25.798  -0.519   8.180  1.00  0.00      MEMB
ATOM   3190  H7S POPE   25      26.217   0.893   8.099  1.00  0.00      MEMB
ATOM   3191  C28 POPE   25      24.752   0.363   6.519  1.00  0.00      MEMB
ATOM   3192  H8R POPE   25      25.504  -0.053   5.827  1.00  0.00      MEMB
ATOM   3193  H8S POPE   25      24.450   1.364   6.180  1.00  0.00      MEMB
ATOM   3194  C29 POPE   25      23.580  -0.368   6.258  1.00  0.00      MEMB
ATOM   3195  H91 POPE   25      23.747  -1.410   6.456  1.00  0.00      MEMB
ATOM   3196 C210 POPE   25      22.358   0.098   6.217  1.00  0.00      MEMB
ATOM   3197 H101 POPE   25      21.693  -0.746   6.176  1.00  0.00      MEMB
ATOM   3198 C211 POPE   25      21.769   1.471   6.424  1.00  0.00      MEMB
ATOM   3199 H11R POPE   25      22.577   2.189   6.607  1.00  0.00      MEMB
ATOM   3200 H11S POPE   25      21.001   1.663   7.230  1.00  0.00      MEMB
ATOM   3201 C212 POPE   25      21.084   1.634   5.118  1.00  0.00      MEMB
ATOM   3202 H12R POPE   25      20.626   2.629   5.093  1.00  0.00      MEMB
ATOM   3203 H12S POPE   25      20.242   0.936   4.913  1.00  0.00      MEMB
ATOM   3204 C213 POPE   25      22.056   1.647   4.020  1.00  0.00      MEMB
ATOM   3205 H13R POPE   25      22.680   0.720   3.897  1.00  0.00      MEMB
ATOM   3206 H13S POPE   25      22.778   2.499   4.105  1.00  0.00      MEMB
ATOM   3207 C214 POPE   25      21.250   1.910   2.862  1.00  0.00      MEMB
ATOM   3208 H14R POPE   25      20.739   2.927   2.836  1.00  0.00      MEMB
ATOM   3209 H14S POPE   25      20.391   1.198   2.568  1.00  0.00      MEMB
ATOM   3210 C215 POPE   25      22.499   1.757   2.030  1.00  0.00      MEMB
ATOM   3211 H15R POPE   25      21.500   1.998   1.534  1.00  0.00      MEMB
ATOM   3212 H15S POPE   25      22.841   0.816   1.615  1.00  0.00      MEMB
ATOM   3213 C216 POPE   25      23.822   2.707   1.841  1.00  0.00      MEMB
ATOM   3214 H16R POPE   25      24.017   3.185   2.769  1.00  0.00      MEMB
ATOM   3215 H16S POPE   25      23.766   3.851   1.929  1.00  0.00      MEMB
ATOM   3216 C217 POPE   25      24.741   2.732   0.411  1.00  0.00      MEMB
ATOM   3217 H17R POPE   25      25.117   1.738   0.552  1.00  0.00      MEMB
ATOM   3218 H17S POPE   25      25.307   3.681   0.721  1.00  0.00      MEMB
ATOM   3219 C218 POPE   25      24.613   3.019  -1.161  1.00  0.00      MEMB
ATOM   3220 H18R POPE   25      24.138   2.602  -1.933  1.00  0.00      MEMB
ATOM   3221 H18S POPE   25      25.502   3.179  -1.736  1.00  0.00      MEMB
ATOM   3222 H18T POPE   25      23.808   3.795  -1.447  1.00  0.00      MEMB
ATOM   3223  C33 POPE   25      23.408   7.514  10.621  1.00  0.00      MEMB
ATOM   3224  H3X POPE   25      23.975   8.163   9.947  1.00  0.00      MEMB
ATOM   3225  H3Y POPE   25      22.717   8.295  10.806  1.00  0.00      MEMB
ATOM   3226  C34 POPE   25      22.891   6.317   9.879  1.00  0.00      MEMB
ATOM   3227  H4X POPE   25      21.970   6.644   9.358  1.00  0.00      MEMB
ATOM   3228  H4Y POPE   25      22.773   5.423  10.524  1.00  0.00      MEMB
ATOM   3229  C35 POPE   25      23.752   6.037   8.742  1.00  0.00      MEMB
ATOM   3230  H5X POPE   25      24.722   5.816   9.224  1.00  0.00      MEMB
ATOM   3231  H5Y POPE   25      23.752   7.015   8.217  1.00  0.00      MEMB
ATOM   3232  C36 POPE   25      23.227   4.975   7.801  1.00  0.00      MEMB
ATOM   3233  H6X POPE   25      22.229   5.286   7.423  1.00  0.00      MEMB
ATOM   3234  H6Y POPE   25      23.196   4.000   8.337  1.00  0.00      MEMB
ATOM   3235  C37 POPE   25      24.149   4.799   6.621  1.00  0.00      MEMB
ATOM   3236  H7X POPE   25      23.906   5.497   5.810  1.00  0.00      MEMB
ATOM   3237  H7Y POPE   25      24.056   3.747   6.252  1.00  0.00      MEMB
ATOM   3238  C38 POPE   25      25.548   5.046   7.090  1.00  0.00      MEMB
ATOM   3239  H8X POPE   25      25.579   4.271   7.915  1.00  0.00      MEMB
ATOM   3240  H8Y POPE   25      25.893   5.982   7.514  1.00  0.00      MEMB
ATOM   3241  C39 POPE   25      26.562   4.974   5.981  1.00  0.00      MEMB
ATOM   3242  H9X POPE   25      26.254   4.028   5.842  1.00  0.00      MEMB
ATOM   3243  H9Y POPE   25      27.640   4.930   6.256  1.00  0.00      MEMB
ATOM   3244 C310 POPE   25      26.348   5.689   4.725  1.00  0.00      MEMB
ATOM   3245 H10X POPE   25      26.641   6.601   5.263  1.00  0.00      MEMB
ATOM   3246 H10Y POPE   25      25.365   5.587   4.301  1.00  0.00      MEMB
ATOM   3247 C311 POPE   25      27.378   5.409   3.716  1.00  0.00      MEMB
ATOM   3248 H11X POPE   25      27.967   4.525   3.563  1.00  0.00      MEMB
ATOM   3249 H11Y POPE   25      27.978   5.625   4.550  1.00  0.00      MEMB
ATOM   3250 C312 POPE   25      27.405   6.160   2.414  1.00  0.00      MEMB
ATOM   3251 H12X POPE   25      27.318   7.235   2.484  1.00  0.00      MEMB
ATOM   3252 H12Y POPE   25      26.478   5.628   2.276  1.00  0.00      MEMB
ATOM   3253 C313 POPE   25      28.342   5.937   1.247  1.00  0.00      MEMB
ATOM   3254 H13X POPE   25      28.494   4.949   1.037  1.00  0.00      MEMB
ATOM   3255 H13Y POPE   25      29.372   6.291   1.206  1.00  0.00      MEMB
ATOM   3256 C314 POPE   25      27.877   6.498   0.006  1.00  0.00      MEMB
ATOM   3257 H14X POPE   25      27.041   6.177  -0.474  1.00  0.00      MEMB
ATOM   3258 H14Y POPE   25      28.597   6.057  -0.712  1.00  0.00      MEMB
ATOM   3259 C315 POPE   25      27.670   7.969   0.161  1.00  0.00      MEMB
ATOM   3260 H15X POPE   25      28.628   8.488   0.347  1.00  0.00      MEMB
ATOM   3261 H15Y POPE   25      27.020   8.189   0.921  1.00  0.00      MEMB
ATOM   3262 C316 POPE   25      26.756   8.710  -0.737  1.00  0.00      MEMB
ATOM   3263 H16X POPE   25      27.335   9.068  -1.436  1.00  0.00      MEMB
ATOM   3264 H16Y POPE   25      26.740   9.670  -0.505  1.00  0.00      MEMB
ATOM   3265 H16Z POPE   25      26.110   8.381  -1.554  1.00  0.00      MEMB
ATOM   3266  N   POPE   26     -11.204  18.222  21.897  1.00  0.00      MEMB
ATOM   3267  HN1 POPE   26     -10.325  17.773  22.243  1.00  0.00      MEMB
ATOM   3268  HN2 POPE   26     -11.005  18.980  21.214  1.00  0.00      MEMB
ATOM   3269  HN3 POPE   26     -11.686  18.642  22.711  1.00  0.00      MEMB
ATOM   3270  C12 POPE   26     -12.152  17.206  21.281  1.00  0.00      MEMB
ATOM   3271 H12A POPE   26     -12.675  16.731  22.138  1.00  0.00      MEMB
ATOM   3272 H12B POPE   26     -11.518  16.467  20.744  1.00  0.00      MEMB
ATOM   3273  C11 POPE   26     -13.270  17.746  20.347  1.00  0.00      MEMB
ATOM   3274 H11A POPE   26     -13.929  18.464  20.902  1.00  0.00      MEMB
ATOM   3275 H11B POPE   26     -13.907  16.865  20.059  1.00  0.00      MEMB
ATOM   3276  P   POPE   26     -13.262  18.152  17.685  1.00  0.00      MEMB
ATOM   3277  O13 POPE   26     -14.696  18.448  17.596  1.00  0.00      MEMB
ATOM   3278  O14 POPE   26     -12.800  16.817  17.246  1.00  0.00      MEMB
ATOM   3279  O11 POPE   26     -12.400  19.221  16.889  1.00  0.00      MEMB
ATOM   3280  O12 POPE   26     -12.705  18.369  19.198  1.00  0.00      MEMB
ATOM   3281  C1  POPE   26     -11.450  20.119  17.477  1.00  0.00      MEMB
ATOM   3282  HA  POPE   26     -10.904  19.642  18.311  1.00  0.00      MEMB
ATOM   3283  HB  POPE   26     -11.960  21.046  17.825  1.00  0.00      MEMB
ATOM   3284  C2  POPE   26     -10.374  20.594  16.478  1.00  0.00      MEMB
ATOM   3285  HS  POPE   26      -9.633  21.241  17.020  1.00  0.00      MEMB
ATOM   3286  O21 POPE   26     -11.089  21.315  15.453  1.00  0.00      MEMB
ATOM   3287  C21 POPE   26     -10.417  21.975  14.546  1.00  0.00      MEMB
ATOM   3288  O22 POPE   26      -9.262  22.255  14.604  1.00  0.00      MEMB
ATOM   3289  C22 POPE   26     -11.264  22.506  13.419  1.00  0.00      MEMB
ATOM   3290  H2R POPE   26     -11.417  23.558  13.740  1.00  0.00      MEMB
ATOM   3291  H2S POPE   26     -12.198  21.938  13.426  1.00  0.00      MEMB
ATOM   3292  C3  POPE   26      -9.571  19.379  15.938  1.00  0.00      MEMB
ATOM   3293  HX  POPE   26      -9.372  18.656  16.758  1.00  0.00      MEMB
ATOM   3294  HY  POPE   26      -8.619  19.821  15.612  1.00  0.00      MEMB
ATOM   3295  O31 POPE   26     -10.278  18.626  14.950  1.00  0.00      MEMB
ATOM   3296  C31 POPE   26      -9.786  18.412  13.748  1.00  0.00      MEMB
ATOM   3297  O32 POPE   26      -8.794  18.866  13.243  1.00  0.00      MEMB
ATOM   3298  C32 POPE   26     -10.654  17.445  12.974  1.00  0.00      MEMB
ATOM   3299  H2X POPE   26     -10.582  16.493  13.529  1.00  0.00      MEMB
ATOM   3300  H2Y POPE   26     -10.241  17.288  11.960  1.00  0.00      MEMB
ATOM   3301  C23 POPE   26     -10.541  22.518  12.036  1.00  0.00      MEMB
ATOM   3302  H3R POPE   26      -9.464  22.720  12.236  1.00  0.00      MEMB
ATOM   3303  H3S POPE   26     -10.878  23.351  11.378  1.00  0.00      MEMB
ATOM   3304  C24 POPE   26     -10.734  21.244  11.195  1.00  0.00      MEMB
ATOM   3305  H4R POPE   26     -10.893  20.352  11.832  1.00  0.00      MEMB
ATOM   3306  H4S POPE   26      -9.814  21.062  10.588  1.00  0.00      MEMB
ATOM   3307  C25 POPE   26     -11.994  21.273  10.313  1.00  0.00      MEMB
ATOM   3308  H5R POPE   26     -12.131  20.266   9.873  1.00  0.00      MEMB
ATOM   3309  H5S POPE   26     -11.853  21.969   9.464  1.00  0.00      MEMB
ATOM   3310  C26 POPE   26     -13.282  21.533  11.108  1.00  0.00      MEMB
ATOM   3311  H6R POPE   26     -13.296  22.601  11.427  1.00  0.00      MEMB
ATOM   3312  H6S POPE   26     -13.262  20.876  12.019  1.00  0.00      MEMB
ATOM   3313  C27 POPE   26     -14.589  21.214  10.357  1.00  0.00      MEMB
ATOM   3314  H7R POPE   26     -15.413  21.506  11.047  1.00  0.00      MEMB
ATOM   3315  H7S POPE   26     -14.717  20.118  10.225  1.00  0.00      MEMB
ATOM   3316  C28 POPE   26     -14.747  21.882   8.973  1.00  0.00      MEMB
ATOM   3317  H8R POPE   26     -14.069  21.415   8.225  1.00  0.00      MEMB
ATOM   3318  H8S POPE   26     -14.458  22.941   9.042  1.00  0.00      MEMB
ATOM   3319  C29 POPE   26     -16.188  21.730   8.559  1.00  0.00      MEMB
ATOM   3320  H91 POPE   26     -16.910  22.089   9.310  1.00  0.00      MEMB
ATOM   3321 C210 POPE   26     -16.631  21.361   7.337  1.00  0.00      MEMB
ATOM   3322 H101 POPE   26     -17.714  21.516   7.130  1.00  0.00      MEMB
ATOM   3323 C211 POPE   26     -15.736  21.038   6.102  1.00  0.00      MEMB
ATOM   3324 H11R POPE   26     -14.844  21.705   6.043  1.00  0.00      MEMB
ATOM   3325 H11S POPE   26     -16.183  21.131   5.038  1.00  0.00      MEMB
ATOM   3326 C212 POPE   26     -15.559  19.619   5.912  1.00  0.00      MEMB
ATOM   3327 H12R POPE   26     -16.564  19.217   5.667  1.00  0.00      MEMB
ATOM   3328 H12S POPE   26     -15.281  19.235   6.892  1.00  0.00      MEMB
ATOM   3329 C213 POPE   26     -14.533  19.341   4.825  1.00  0.00      MEMB
ATOM   3330 H13R POPE   26     -14.763  19.852   3.862  1.00  0.00      MEMB
ATOM   3331 H13S POPE   26     -14.646  18.252   4.677  1.00  0.00      MEMB
ATOM   3332 C214 POPE   26     -13.108  19.683   5.284  1.00  0.00      MEMB
ATOM   3333 H14R POPE   26     -13.024  19.302   6.328  1.00  0.00      MEMB
ATOM   3334 H14S POPE   26     -12.931  20.783   5.298  1.00  0.00      MEMB
ATOM   3335 C215 POPE   26     -11.994  18.987   4.500  1.00  0.00      MEMB
ATOM   3336 H15R POPE   26     -12.010  17.900   4.739  1.00  0.00      MEMB
ATOM   3337 H15S POPE   26     -11.003  19.364   4.837  1.00  0.00      MEMB
ATOM   3338 C216 POPE   26     -12.018  19.172   2.987  1.00  0.00      MEMB
ATOM   3339 H16R POPE   26     -11.793  20.232   2.726  1.00  0.00      MEMB
ATOM   3340 H16S POPE   26     -12.979  18.849   2.529  1.00  0.00      MEMB
ATOM   3341 C217 POPE   26     -10.882  18.357   2.409  1.00  0.00      MEMB
ATOM   3342 H17R POPE   26     -11.075  17.276   2.625  1.00  0.00      MEMB
ATOM   3343 H17S POPE   26      -9.962  18.667   2.952  1.00  0.00      MEMB
ATOM   3344 C218 POPE   26     -10.648  18.648   0.937  1.00  0.00      MEMB
ATOM   3345 H18R POPE   26     -10.307  19.664   0.722  1.00  0.00      MEMB
ATOM   3346 H18S POPE   26     -11.568  18.562   0.349  1.00  0.00      MEMB
ATOM   3347 H18T POPE   26      -9.916  17.920   0.555  1.00  0.00      MEMB
ATOM   3348  C33 POPE   26     -12.122  17.857  12.814  1.00  0.00      MEMB
ATOM   3349  H3X POPE   26     -12.300  18.872  12.401  1.00  0.00      MEMB
ATOM   3350  H3Y POPE   26     -12.541  17.843  13.844  1.00  0.00      MEMB
ATOM   3351  C34 POPE   26     -12.865  16.894  11.882  1.00  0.00      MEMB
ATOM   3352  H4X POPE   26     -13.933  17.070  12.122  1.00  0.00      MEMB
ATOM   3353  H4Y POPE   26     -12.577  15.836  12.077  1.00  0.00      MEMB
ATOM   3354  C35 POPE   26     -12.643  17.172  10.389  1.00  0.00      MEMB
ATOM   3355  H5X POPE   26     -11.590  17.516  10.280  1.00  0.00      MEMB
ATOM   3356  H5Y POPE   26     -13.259  18.036  10.059  1.00  0.00      MEMB
ATOM   3357  C36 POPE   26     -12.843  15.940   9.479  1.00  0.00      MEMB
ATOM   3358  H6X POPE   26     -13.876  15.519   9.471  1.00  0.00      MEMB
ATOM   3359  H6Y POPE   26     -12.156  15.128   9.823  1.00  0.00      MEMB
ATOM   3360  C37 POPE   26     -12.376  16.261   8.060  1.00  0.00      MEMB
ATOM   3361  H7X POPE   26     -11.313  16.569   8.152  1.00  0.00      MEMB
ATOM   3362  H7Y POPE   26     -12.907  17.113   7.589  1.00  0.00      MEMB
ATOM   3363  C38 POPE   26     -12.401  15.080   7.115  1.00  0.00      MEMB
ATOM   3364  H8X POPE   26     -11.906  14.185   7.539  1.00  0.00      MEMB
ATOM   3365  H8Y POPE   26     -11.756  15.393   6.268  1.00  0.00      MEMB
ATOM   3366  C39 POPE   26     -13.798  14.749   6.623  1.00  0.00      MEMB
ATOM   3367  H9X POPE   26     -14.271  15.622   6.131  1.00  0.00      MEMB
ATOM   3368  H9Y POPE   26     -14.518  14.294   7.326  1.00  0.00      MEMB
ATOM   3369 C310 POPE   26     -13.650  13.762   5.567  1.00  0.00      MEMB
ATOM   3370 H10X POPE   26     -14.675  13.528   5.187  1.00  0.00      MEMB
ATOM   3371 H10Y POPE   26     -13.212  12.819   6.011  1.00  0.00      MEMB
ATOM   3372 C311 POPE   26     -12.837  14.399   4.440  1.00  0.00      MEMB
ATOM   3373 H11X POPE   26     -12.253  13.658   3.885  1.00  0.00      MEMB
ATOM   3374 H11Y POPE   26     -11.804  14.638   4.628  1.00  0.00      MEMB
ATOM   3375 C312 POPE   26     -13.590  15.474   3.562  1.00  0.00      MEMB
ATOM   3376 H12X POPE   26     -12.942  15.607   2.658  1.00  0.00      MEMB
ATOM   3377 H12Y POPE   26     -13.760  16.350   4.159  1.00  0.00      MEMB
ATOM   3378 C313 POPE   26     -15.034  15.315   2.992  1.00  0.00      MEMB
ATOM   3379 H13X POPE   26     -15.879  14.954   3.575  1.00  0.00      MEMB
ATOM   3380 H13Y POPE   26     -14.930  14.379   2.886  1.00  0.00      MEMB
ATOM   3381 C314 POPE   26     -15.263  15.758   1.543  1.00  0.00      MEMB
ATOM   3382 H14X POPE   26     -15.930  15.188   0.840  1.00  0.00      MEMB
ATOM   3383 H14Y POPE   26     -14.306  15.890   1.039  1.00  0.00      MEMB
ATOM   3384 C315 POPE   26     -15.657  17.092   1.852  1.00  0.00      MEMB
ATOM   3385 H15X POPE   26     -15.184  17.540   2.716  1.00  0.00      MEMB
ATOM   3386 H15Y POPE   26     -16.458  17.096   2.486  1.00  0.00      MEMB
ATOM   3387 C316 POPE   26     -16.011  17.970   0.780  1.00  0.00      MEMB
ATOM   3388 H16X POPE   26     -16.564  17.600  -0.087  1.00  0.00      MEMB
ATOM   3389 H16Y POPE   26     -15.199  18.430   0.309  1.00  0.00      MEMB
ATOM   3390 H16Z POPE   26     -16.628  18.653   1.401  1.00  0.00      MEMB
ATOM   3391  N   POPE   27     -22.346  -8.044  20.684  1.00  0.00      MEMB
ATOM   3392  HN1 POPE   27     -23.315  -8.048  20.302  1.00  0.00      MEMB
ATOM   3393  HN2 POPE   27     -21.863  -8.949  20.509  1.00  0.00      MEMB
ATOM   3394  HN3 POPE   27     -22.471  -7.878  21.695  1.00  0.00      MEMB
ATOM   3395  C12 POPE   27     -21.608  -6.842  20.215  1.00  0.00      MEMB
ATOM   3396 H12A POPE   27     -20.533  -7.136  20.188  1.00  0.00      MEMB
ATOM   3397 H12B POPE   27     -21.791  -6.115  21.035  1.00  0.00      MEMB
ATOM   3398  C11 POPE   27     -22.167  -6.215  18.911  1.00  0.00      MEMB
ATOM   3399 H11A POPE   27     -23.268  -6.182  18.849  1.00  0.00      MEMB
ATOM   3400 H11B POPE   27     -21.868  -6.782  18.049  1.00  0.00      MEMB
ATOM   3401  P   POPE   27     -20.156  -4.660  18.514  1.00  0.00      MEMB
ATOM   3402  O13 POPE   27     -19.526  -4.932  19.823  1.00  0.00      MEMB
ATOM   3403  O14 POPE   27     -19.932  -3.359  17.860  1.00  0.00      MEMB
ATOM   3404  O11 POPE   27     -19.815  -5.870  17.546  1.00  0.00      MEMB
ATOM   3405  O12 POPE   27     -21.720  -4.896  18.677  1.00  0.00      MEMB
ATOM   3406  C1  POPE   27     -18.454  -6.126  17.214  1.00  0.00      MEMB
ATOM   3407  HA  POPE   27     -18.356  -7.166  16.838  1.00  0.00      MEMB
ATOM   3408  HB  POPE   27     -17.774  -5.999  18.074  1.00  0.00      MEMB
ATOM   3409  C2  POPE   27     -18.004  -5.202  16.139  1.00  0.00      MEMB
ATOM   3410  HS  POPE   27     -17.772  -4.204  16.613  1.00  0.00      MEMB
ATOM   3411  O21 POPE   27     -19.234  -5.215  15.218  1.00  0.00      MEMB
ATOM   3412  C21 POPE   27     -18.855  -4.442  14.277  1.00  0.00      MEMB
ATOM   3413  O22 POPE   27     -17.830  -3.994  14.418  1.00  0.00      MEMB
ATOM   3414  C22 POPE   27     -19.515  -4.366  12.963  1.00  0.00      MEMB
ATOM   3415  H2R POPE   27     -19.153  -5.273  12.441  1.00  0.00      MEMB
ATOM   3416  H2S POPE   27     -19.344  -3.450  12.360  1.00  0.00      MEMB
ATOM   3417  C3  POPE   27     -16.592  -5.764  15.555  1.00  0.00      MEMB
ATOM   3418  HX  POPE   27     -15.928  -5.868  16.421  1.00  0.00      MEMB
ATOM   3419  HY  POPE   27     -16.025  -5.028  14.946  1.00  0.00      MEMB
ATOM   3420  O31 POPE   27     -16.800  -6.962  14.823  1.00  0.00      MEMB
ATOM   3421  C31 POPE   27     -16.222  -7.078  13.645  1.00  0.00      MEMB
ATOM   3422  O32 POPE   27     -15.568  -6.296  13.016  1.00  0.00      MEMB
ATOM   3423  C32 POPE   27     -16.285  -8.468  13.213  1.00  0.00      MEMB
ATOM   3424  H2X POPE   27     -15.911  -8.948  14.122  1.00  0.00      MEMB
ATOM   3425  H2Y POPE   27     -15.546  -8.682  12.431  1.00  0.00      MEMB
ATOM   3426  C23 POPE   27     -20.931  -4.314  13.271  1.00  0.00      MEMB
ATOM   3427  H3R POPE   27     -21.191  -3.258  13.572  1.00  0.00      MEMB
ATOM   3428  H3S POPE   27     -21.161  -5.000  14.104  1.00  0.00      MEMB
ATOM   3429  C24 POPE   27     -21.673  -4.563  12.011  1.00  0.00      MEMB
ATOM   3430  H4R POPE   27     -21.536  -3.686  11.348  1.00  0.00      MEMB
ATOM   3431  H4S POPE   27     -22.681  -4.739  12.341  1.00  0.00      MEMB
ATOM   3432  C25 POPE   27     -21.842  -5.823  11.237  1.00  0.00      MEMB
ATOM   3433  H5R POPE   27     -22.494  -6.551  11.791  1.00  0.00      MEMB
ATOM   3434  H5S POPE   27     -20.833  -6.203  11.205  1.00  0.00      MEMB
ATOM   3435  C26 POPE   27     -22.400  -5.419   9.869  1.00  0.00      MEMB
ATOM   3436  H6R POPE   27     -21.659  -4.863   9.251  1.00  0.00      MEMB
ATOM   3437  H6S POPE   27     -23.250  -4.747   9.870  1.00  0.00      MEMB
ATOM   3438  C27 POPE   27     -23.001  -6.520   9.093  1.00  0.00      MEMB
ATOM   3439  H7R POPE   27     -23.475  -5.913   8.284  1.00  0.00      MEMB
ATOM   3440  H7S POPE   27     -23.734  -7.157   9.624  1.00  0.00      MEMB
ATOM   3441  C28 POPE   27     -21.788  -7.191   8.588  1.00  0.00      MEMB
ATOM   3442  H8R POPE   27     -21.088  -7.490   9.328  1.00  0.00      MEMB
ATOM   3443  H8S POPE   27     -21.242  -6.457   7.915  1.00  0.00      MEMB
ATOM   3444  C29 POPE   27     -21.782  -8.482   8.061  1.00  0.00      MEMB
ATOM   3445  H91 POPE   27     -22.269  -9.401   8.429  1.00  0.00      MEMB
ATOM   3446 C210 POPE   27     -22.213  -8.233   6.944  1.00  0.00      MEMB
ATOM   3447 H101 POPE   27     -21.716  -9.190   6.617  1.00  0.00      MEMB
ATOM   3448 C211 POPE   27     -22.661  -6.917   6.242  1.00  0.00      MEMB
ATOM   3449 H11R POPE   27     -22.939  -6.750   5.196  1.00  0.00      MEMB
ATOM   3450 H11S POPE   27     -23.856  -6.975   6.847  1.00  0.00      MEMB
ATOM   3451 C212 POPE   27     -21.034  -7.129   5.354  1.00  0.00      MEMB
ATOM   3452 H12R POPE   27     -20.333  -8.048   5.111  1.00  0.00      MEMB
ATOM   3453 H12S POPE   27     -20.404  -6.758   6.066  1.00  0.00      MEMB
ATOM   3454 C213 POPE   27     -20.100  -6.251   4.207  1.00  0.00      MEMB
ATOM   3455 H13R POPE   27     -19.676  -5.326   4.022  1.00  0.00      MEMB
ATOM   3456 H13S POPE   27     -21.048  -5.695   3.939  1.00  0.00      MEMB
ATOM   3457 C214 POPE   27     -18.889  -7.123   3.009  1.00  0.00      MEMB
ATOM   3458 H14R POPE   27     -18.305  -7.884   3.099  1.00  0.00      MEMB
ATOM   3459 H14S POPE   27     -19.084  -6.351   2.172  1.00  0.00      MEMB
ATOM   3460 C215 POPE   27     -18.175  -9.221   2.429  1.00  0.00      MEMB
ATOM   3461 H15R POPE   27     -19.528  -7.210   0.998  1.00  0.00      MEMB
ATOM   3462 H15S POPE   27     -19.814  -9.507   2.191  1.00  0.00      MEMB
ATOM   3463 C216 POPE   27     -18.686  -9.677   0.860  1.00  0.00      MEMB
ATOM   3464 H16R POPE   27     -18.423 -10.087   1.782  1.00  0.00      MEMB
ATOM   3465 H16S POPE   27     -18.460  -8.875   0.128  1.00  0.00      MEMB
ATOM   3466 C217 POPE   27     -19.580 -10.818   0.293  1.00  0.00      MEMB
ATOM   3467 H17R POPE   27     -19.095 -11.251  -0.581  1.00  0.00      MEMB
ATOM   3468 H17S POPE   27     -20.637 -10.618  -0.016  1.00  0.00      MEMB
ATOM   3469 C218 POPE   27     -20.537 -11.568   1.033  1.00  0.00      MEMB
ATOM   3470 H18R POPE   27     -19.907 -12.137   1.647  1.00  0.00      MEMB
ATOM   3471 H18S POPE   27     -20.809 -12.311   0.343  1.00  0.00      MEMB
ATOM   3472 H18T POPE   27     -21.535 -11.183   1.445  1.00  0.00      MEMB
ATOM   3473  C33 POPE   27     -17.634  -8.858  12.688  1.00  0.00      MEMB
ATOM   3474  H3X POPE   27     -18.442  -8.423  13.317  1.00  0.00      MEMB
ATOM   3475  H3Y POPE   27     -17.553  -9.947  12.776  1.00  0.00      MEMB
ATOM   3476  C34 POPE   27     -17.783  -8.721  11.179  1.00  0.00      MEMB
ATOM   3477  H4X POPE   27     -18.628  -9.313  10.823  1.00  0.00      MEMB
ATOM   3478  H4Y POPE   27     -16.866  -9.138  10.726  1.00  0.00      MEMB
ATOM   3479  C35 POPE   27     -17.980  -7.301  10.708  1.00  0.00      MEMB
ATOM   3480  H5X POPE   27     -17.168  -6.702  11.164  1.00  0.00      MEMB
ATOM   3481  H5Y POPE   27     -18.980  -6.992  11.072  1.00  0.00      MEMB
ATOM   3482  C36 POPE   27     -17.864  -7.071   9.201  1.00  0.00      MEMB
ATOM   3483  H6X POPE   27     -18.506  -7.762   8.627  1.00  0.00      MEMB
ATOM   3484  H6Y POPE   27     -16.780  -7.113   8.926  1.00  0.00      MEMB
ATOM   3485  C37 POPE   27     -18.393  -5.720   8.782  1.00  0.00      MEMB
ATOM   3486  H7X POPE   27     -17.869  -5.085   9.395  1.00  0.00      MEMB
ATOM   3487  H7Y POPE   27     -19.385  -5.506   9.195  1.00  0.00      MEMB
ATOM   3488  C38 POPE   27     -18.223  -5.369   7.304  1.00  0.00      MEMB
ATOM   3489  H8X POPE   27     -19.013  -4.622   7.068  1.00  0.00      MEMB
ATOM   3490  H8Y POPE   27     -18.333  -6.297   6.729  1.00  0.00      MEMB
ATOM   3491  C39 POPE   27     -16.891  -4.745   6.918  1.00  0.00      MEMB
ATOM   3492  H9X POPE   27     -16.010  -5.261   7.305  1.00  0.00      MEMB
ATOM   3493  H9Y POPE   27     -16.877  -3.921   7.475  1.00  0.00      MEMB
ATOM   3494 C310 POPE   27     -16.718  -4.227   5.535  1.00  0.00      MEMB
ATOM   3495 H10X POPE   27     -15.844  -3.551   5.323  1.00  0.00      MEMB
ATOM   3496 H10Y POPE   27     -17.635  -3.826   5.057  1.00  0.00      MEMB
ATOM   3497 C311 POPE   27     -16.335  -5.470   4.960  1.00  0.00      MEMB
ATOM   3498 H11X POPE   27     -17.110  -6.271   5.001  1.00  0.00      MEMB
ATOM   3499 H11Y POPE   27     -15.335  -5.793   5.321  1.00  0.00      MEMB
ATOM   3500 C312 POPE   27     -16.157  -5.194   3.649  1.00  0.00      MEMB
ATOM   3501 H12X POPE   27     -15.711  -4.196   3.311  1.00  0.00      MEMB
ATOM   3502 H12Y POPE   27     -17.207  -4.974   3.285  1.00  0.00      MEMB
ATOM   3503 C313 POPE   27     -15.336  -6.550   3.323  1.00  0.00      MEMB
ATOM   3504 H13X POPE   27     -14.255  -6.695   3.404  1.00  0.00      MEMB
ATOM   3505 H13Y POPE   27     -15.093  -5.849   2.608  1.00  0.00      MEMB
ATOM   3506 C314 POPE   27     -15.836  -7.920   2.690  1.00  0.00      MEMB
ATOM   3507 H14X POPE   27     -16.617  -7.797   1.877  1.00  0.00      MEMB
ATOM   3508 H14Y POPE   27     -16.275  -8.391   3.524  1.00  0.00      MEMB
ATOM   3509 C315 POPE   27     -14.734  -8.804   1.946  1.00  0.00      MEMB
ATOM   3510 H15X POPE   27     -13.851  -8.669   2.559  1.00  0.00      MEMB
ATOM   3511 H15Y POPE   27     -14.398  -8.553   0.903  1.00  0.00      MEMB
ATOM   3512 C316 POPE   27     -15.131 -10.160   1.596  1.00  0.00      MEMB
ATOM   3513 H16X POPE   27     -14.250 -10.738   1.886  1.00  0.00      MEMB
ATOM   3514 H16Y POPE   27     -15.342 -10.289   0.502  1.00  0.00      MEMB
ATOM   3515 H16Z POPE   27     -15.987 -10.348   2.238  1.00  0.00      MEMB
ATOM   3516  N   POPC   28       5.835 -25.631  18.402  1.00  0.00      MEMB
ATOM   3517  C12 POPC   28       5.732 -24.205  17.914  1.00  0.00      MEMB
ATOM   3518 H12A POPC   28       4.879 -24.079  17.261  1.00  0.00      MEMB
ATOM   3519 H12B POPC   28       6.646 -24.019  17.355  1.00  0.00      MEMB
ATOM   3520  C13 POPC   28       4.572 -26.070  19.025  1.00  0.00      MEMB
ATOM   3521 H13A POPC   28       4.764 -27.099  19.280  1.00  0.00      MEMB
ATOM   3522 H13B POPC   28       4.396 -25.480  19.929  1.00  0.00      MEMB
ATOM   3523 H13C POPC   28       3.734 -25.983  18.346  1.00  0.00      MEMB
ATOM   3524  C14 POPC   28       6.172 -26.625  17.323  1.00  0.00      MEMB
ATOM   3525 H14A POPC   28       5.406 -26.608  16.574  1.00  0.00      MEMB
ATOM   3526 H14B POPC   28       7.115 -26.422  16.813  1.00  0.00      MEMB
ATOM   3527 H14C POPC   28       6.268 -27.635  17.728  1.00  0.00      MEMB
ATOM   3528  C15 POPC   28       6.878 -25.783  19.448  1.00  0.00      MEMB
ATOM   3529 H15A POPC   28       7.861 -25.616  19.012  1.00  0.00      MEMB
ATOM   3530 H15B POPC   28       6.829 -26.804  19.803  1.00  0.00      MEMB
ATOM   3531 H15C POPC   28       6.724 -25.088  20.267  1.00  0.00      MEMB
ATOM   3532  C11 POPC   28       5.556 -23.050  18.945  1.00  0.00      MEMB
ATOM   3533 H11A POPC   28       5.411 -22.115  18.350  1.00  0.00      MEMB
ATOM   3534 H11B POPC   28       6.544 -22.967  19.454  1.00  0.00      MEMB
ATOM   3535  P   POPC   28       3.044 -22.527  19.688  1.00  0.00      MEMB
ATOM   3536  O13 POPC   28       3.111 -21.103  20.081  1.00  0.00      MEMB
ATOM   3537  O14 POPC   28       1.956 -23.406  20.177  1.00  0.00      MEMB
ATOM   3538  O12 POPC   28       4.486 -23.239  19.897  1.00  0.00      MEMB
ATOM   3539  O11 POPC   28       2.971 -22.631  18.132  1.00  0.00      MEMB
ATOM   3540  C1  POPC   28       2.683 -21.460  17.426  1.00  0.00      MEMB
ATOM   3541  HA  POPC   28       3.043 -20.512  17.875  1.00  0.00      MEMB
ATOM   3542  HB  POPC   28       1.573 -21.396  17.254  1.00  0.00      MEMB
ATOM   3543  C2  POPC   28       3.345 -21.555  16.100  1.00  0.00      MEMB
ATOM   3544  HS  POPC   28       2.696 -20.857  15.533  1.00  0.00      MEMB
ATOM   3545  O21 POPC   28       3.697 -22.927  15.683  1.00  0.00      MEMB
ATOM   3546  C21 POPC   28       2.758 -23.740  15.300  1.00  0.00      MEMB
ATOM   3547  O22 POPC   28       1.608 -23.521  15.350  1.00  0.00      MEMB
ATOM   3548  C22 POPC   28       3.207 -24.847  14.470  1.00  0.00      MEMB
ATOM   3549  H2R POPC   28       3.848 -25.398  15.168  1.00  0.00      MEMB
ATOM   3550  H2S POPC   28       3.632 -24.515  13.514  1.00  0.00      MEMB
ATOM   3551  C3  POPC   28       4.610 -20.812  15.708  1.00  0.00      MEMB
ATOM   3552  HX  POPC   28       5.359 -21.207  16.393  1.00  0.00      MEMB
ATOM   3553  HY  POPC   28       4.392 -19.758  15.878  1.00  0.00      MEMB
ATOM   3554  O31 POPC   28       4.943 -20.929  14.298  1.00  0.00      MEMB
ATOM   3555  C31 POPC   28       5.706 -21.981  13.999  1.00  0.00      MEMB
ATOM   3556  O32 POPC   28       6.057 -22.839  14.786  1.00  0.00      MEMB
ATOM   3557  C32 POPC   28       6.199 -21.931  12.563  1.00  0.00      MEMB
ATOM   3558  H2X POPC   28       7.297 -21.810  12.687  1.00  0.00      MEMB
ATOM   3559  H2Y POPC   28       5.758 -21.065  12.011  1.00  0.00      MEMB
ATOM   3560  C23 POPC   28       2.071 -25.698  14.062  1.00  0.00      MEMB
ATOM   3561  H3R POPC   28       1.179 -25.410  13.477  1.00  0.00      MEMB
ATOM   3562  H3S POPC   28       1.894 -26.327  15.001  1.00  0.00      MEMB
ATOM   3563  C24 POPC   28       2.489 -26.777  13.263  1.00  0.00      MEMB
ATOM   3564  H4R POPC   28       1.821 -27.535  13.440  1.00  0.00      MEMB
ATOM   3565  H4S POPC   28       3.395 -26.889  13.792  1.00  0.00      MEMB
ATOM   3566  C25 POPC   28       2.838 -26.998  11.881  1.00  0.00      MEMB
ATOM   3567  H5R POPC   28       3.540 -26.168  11.897  1.00  0.00      MEMB
ATOM   3568  H5S POPC   28       1.860 -26.891  11.400  1.00  0.00      MEMB
ATOM   3569  C26 POPC   28       3.480 -28.306  11.353  1.00  0.00      MEMB
ATOM   3570  H6R POPC   28       2.890 -29.231  11.435  1.00  0.00      MEMB
ATOM   3571  H6S POPC   28       4.367 -28.646  11.843  1.00  0.00      MEMB
ATOM   3572  C27 POPC   28       4.021 -27.975  10.000  1.00  0.00      MEMB
ATOM   3573  H7R POPC   28       4.569 -28.813   9.533  1.00  0.00      MEMB
ATOM   3574  H7S POPC   28       4.767 -27.165  10.205  1.00  0.00      MEMB
ATOM   3575  C28 POPC   28       2.923 -27.448   9.083  1.00  0.00      MEMB
ATOM   3576  H8R POPC   28       3.472 -27.090   8.209  1.00  0.00      MEMB
ATOM   3577  H8S POPC   28       2.451 -26.540   9.505  1.00  0.00      MEMB
ATOM   3578  C29 POPC   28       1.855 -28.445   8.734  1.00  0.00      MEMB
ATOM   3579  H91 POPC   28       1.280 -28.812   9.583  1.00  0.00      MEMB
ATOM   3580 C210 POPC   28       1.380 -28.750   7.526  1.00  0.00      MEMB
ATOM   3581 H101 POPC   28       0.523 -29.435   7.445  1.00  0.00      MEMB
ATOM   3582 C211 POPC   28       1.819 -28.140   6.236  1.00  0.00      MEMB
ATOM   3583 H11R POPC   28       1.923 -27.054   6.381  1.00  0.00      MEMB
ATOM   3584 H11S POPC   28       0.990 -28.300   5.525  1.00  0.00      MEMB
ATOM   3585 C212 POPC   28       3.086 -28.563   5.507  1.00  0.00      MEMB
ATOM   3586 H12R POPC   28       2.832 -28.572   4.424  1.00  0.00      MEMB
ATOM   3587 H12S POPC   28       3.258 -29.567   5.848  1.00  0.00      MEMB
ATOM   3588 C213 POPC   28       4.312 -27.721   5.858  1.00  0.00      MEMB
ATOM   3589 H13R POPC   28       4.645 -27.956   6.892  1.00  0.00      MEMB
ATOM   3590 H13S POPC   28       3.984 -26.666   5.887  1.00  0.00      MEMB
ATOM   3591 C214 POPC   28       5.539 -27.856   4.953  1.00  0.00      MEMB
ATOM   3592 H14R POPC   28       5.859 -28.913   4.854  1.00  0.00      MEMB
ATOM   3593 H14S POPC   28       6.347 -27.263   5.454  1.00  0.00      MEMB
ATOM   3594 C215 POPC   28       5.421 -27.421   3.528  1.00  0.00      MEMB
ATOM   3595 H15R POPC   28       4.903 -28.247   2.995  1.00  0.00      MEMB
ATOM   3596 H15S POPC   28       6.427 -27.284   3.065  1.00  0.00      MEMB
ATOM   3597 C216 POPC   28       4.584 -26.171   3.486  1.00  0.00      MEMB
ATOM   3598 H16R POPC   28       4.963 -25.415   4.213  1.00  0.00      MEMB
ATOM   3599 H16S POPC   28       3.543 -26.444   3.730  1.00  0.00      MEMB
ATOM   3600 C217 POPC   28       4.531 -25.600   2.135  1.00  0.00      MEMB
ATOM   3601 H17R POPC   28       3.863 -24.705   2.121  1.00  0.00      MEMB
ATOM   3602 H17S POPC   28       4.072 -26.338   1.432  1.00  0.00      MEMB
ATOM   3603 C218 POPC   28       5.935 -25.251   1.744  1.00  0.00      MEMB
ATOM   3604 H18R POPC   28       6.435 -24.340   2.099  1.00  0.00      MEMB
ATOM   3605 H18S POPC   28       5.552 -24.860   0.907  1.00  0.00      MEMB
ATOM   3606 H18T POPC   28       6.579 -26.005   1.281  1.00  0.00      MEMB
ATOM   3607  C33 POPC   28       5.896 -23.264  11.830  1.00  0.00      MEMB
ATOM   3608  H3X POPC   28       4.882 -23.167  11.393  1.00  0.00      MEMB
ATOM   3609  H3Y POPC   28       5.961 -24.150  12.473  1.00  0.00      MEMB
ATOM   3610  C34 POPC   28       6.719 -23.597  10.639  1.00  0.00      MEMB
ATOM   3611  H4X POPC   28       6.401 -24.418   9.985  1.00  0.00      MEMB
ATOM   3612  H4Y POPC   28       7.803 -23.819  10.909  1.00  0.00      MEMB
ATOM   3613  C35 POPC   28       6.468 -22.440   9.728  1.00  0.00      MEMB
ATOM   3614  H5X POPC   28       7.180 -22.824   9.015  1.00  0.00      MEMB
ATOM   3615  H5Y POPC   28       6.635 -21.443  10.212  1.00  0.00      MEMB
ATOM   3616  C36 POPC   28       5.359 -22.043   8.904  1.00  0.00      MEMB
ATOM   3617  H6X POPC   28       5.526 -20.937   8.691  1.00  0.00      MEMB
ATOM   3618  H6Y POPC   28       4.541 -22.232   9.600  1.00  0.00      MEMB
ATOM   3619  C37 POPC   28       5.226 -22.825   7.630  1.00  0.00      MEMB
ATOM   3620  H7X POPC   28       4.834 -23.820   7.916  1.00  0.00      MEMB
ATOM   3621  H7Y POPC   28       6.200 -22.974   7.104  1.00  0.00      MEMB
ATOM   3622  C38 POPC   28       4.126 -22.063   6.908  1.00  0.00      MEMB
ATOM   3623  H8X POPC   28       4.508 -21.075   6.574  1.00  0.00      MEMB
ATOM   3624  H8Y POPC   28       3.389 -21.876   7.735  1.00  0.00      MEMB
ATOM   3625  C39 POPC   28       3.319 -22.830   5.853  1.00  0.00      MEMB
ATOM   3626  H9X POPC   28       3.189 -23.862   6.248  1.00  0.00      MEMB
ATOM   3627  H9Y POPC   28       3.835 -22.882   4.874  1.00  0.00      MEMB
ATOM   3628 C310 POPC   28       1.928 -22.222   5.586  1.00  0.00      MEMB
ATOM   3629 H10X POPC   28       1.393 -22.157   6.565  1.00  0.00      MEMB
ATOM   3630 H10Y POPC   28       1.327 -22.879   4.921  1.00  0.00      MEMB
ATOM   3631 C311 POPC   28       2.021 -20.838   4.934  1.00  0.00      MEMB
ATOM   3632 H11X POPC   28       2.628 -20.257   5.639  1.00  0.00      MEMB
ATOM   3633 H11Y POPC   28       1.031 -20.338   4.824  1.00  0.00      MEMB
ATOM   3634 C312 POPC   28       2.857 -20.656   3.671  1.00  0.00      MEMB
ATOM   3635 H12X POPC   28       3.951 -20.658   3.927  1.00  0.00      MEMB
ATOM   3636 H12Y POPC   28       2.533 -19.672   3.269  1.00  0.00      MEMB
ATOM   3637 C313 POPC   28       2.695 -21.670   2.582  1.00  0.00      MEMB
ATOM   3638 H13X POPC   28       1.729 -21.533   2.046  1.00  0.00      MEMB
ATOM   3639 H13Y POPC   28       2.739 -22.699   2.980  1.00  0.00      MEMB
ATOM   3640 C314 POPC   28       3.902 -21.600   1.703  1.00  0.00      MEMB
ATOM   3641 H14X POPC   28       3.728 -22.486   1.059  1.00  0.00      MEMB
ATOM   3642 H14Y POPC   28       4.860 -21.901   2.149  1.00  0.00      MEMB
ATOM   3643 C315 POPC   28       4.118 -20.183   1.144  1.00  0.00      MEMB
ATOM   3644 H15X POPC   28       4.776 -19.701   1.863  1.00  0.00      MEMB
ATOM   3645 H15Y POPC   28       3.293 -19.598   0.712  1.00  0.00      MEMB
ATOM   3646 C316 POPC   28       5.219 -20.019   0.299  1.00  0.00      MEMB
ATOM   3647 H16X POPC   28       5.187 -20.070  -0.790  1.00  0.00      MEMB
ATOM   3648 H16Y POPC   28       5.944 -20.829   0.555  1.00  0.00      MEMB
ATOM   3649 H16Z POPC   28       5.375 -19.108  -0.181  1.00  0.00      MEMB
ATOM   3650  N   POPC   29      16.876  16.271  20.237  1.00  0.00      MEMB
ATOM   3651  C12 POPC   29      17.162  17.397  19.231  1.00  0.00      MEMB
ATOM   3652 H12A POPC   29      16.796  18.318  19.632  1.00  0.00      MEMB
ATOM   3653 H12B POPC   29      16.545  17.134  18.376  1.00  0.00      MEMB
ATOM   3654  C13 POPC   29      15.421  16.215  20.641  1.00  0.00      MEMB
ATOM   3655 H13A POPC   29      15.166  15.323  21.220  1.00  0.00      MEMB
ATOM   3656 H13B POPC   29      15.154  17.097  21.198  1.00  0.00      MEMB
ATOM   3657 H13C POPC   29      14.728  16.184  19.794  1.00  0.00      MEMB
ATOM   3658  C14 POPC   29      17.132  15.016  19.490  1.00  0.00      MEMB
ATOM   3659 H14A POPC   29      16.435  14.921  18.666  1.00  0.00      MEMB
ATOM   3660 H14B POPC   29      18.101  15.068  18.991  1.00  0.00      MEMB
ATOM   3661 H14C POPC   29      17.116  14.170  20.149  1.00  0.00      MEMB
ATOM   3662  C15 POPC   29      17.752  16.347  21.429  1.00  0.00      MEMB
ATOM   3663 H15A POPC   29      18.789  16.355  21.082  1.00  0.00      MEMB
ATOM   3664 H15B POPC   29      17.546  15.493  22.074  1.00  0.00      MEMB
ATOM   3665 H15C POPC   29      17.559  17.241  22.001  1.00  0.00      MEMB
ATOM   3666  C11 POPC   29      18.584  17.666  18.617  1.00  0.00      MEMB
ATOM   3667 H11A POPC   29      19.308  18.180  19.303  1.00  0.00      MEMB
ATOM   3668 H11B POPC   29      18.465  18.370  17.767  1.00  0.00      MEMB
ATOM   3669  P   POPC   29      20.670  16.323  17.975  1.00  0.00      MEMB
ATOM   3670  O13 POPC   29      21.019  15.370  16.980  1.00  0.00      MEMB
ATOM   3671  O14 POPC   29      21.194  16.038  19.310  1.00  0.00      MEMB
ATOM   3672  O12 POPC   29      19.097  16.479  18.042  1.00  0.00      MEMB
ATOM   3673  O11 POPC   29      21.179  17.687  17.415  1.00  0.00      MEMB
ATOM   3674  C1  POPC   29      22.444  18.112  17.898  1.00  0.00      MEMB
ATOM   3675  HA  POPC   29      23.253  17.333  17.804  1.00  0.00      MEMB
ATOM   3676  HB  POPC   29      22.387  18.506  18.928  1.00  0.00      MEMB
ATOM   3677  C2  POPC   29      22.937  19.202  17.027  1.00  0.00      MEMB
ATOM   3678  HS  POPC   29      23.626  19.863  17.618  1.00  0.00      MEMB
ATOM   3679  O21 POPC   29      21.942  20.073  16.481  1.00  0.00      MEMB
ATOM   3680  C21 POPC   29      21.310  20.812  17.325  1.00  0.00      MEMB
ATOM   3681  O22 POPC   29      21.446  20.918  18.534  1.00  0.00      MEMB
ATOM   3682  C22 POPC   29      20.331  21.662  16.535  1.00  0.00      MEMB
ATOM   3683  H2R POPC   29      20.836  22.460  15.952  1.00  0.00      MEMB
ATOM   3684  H2S POPC   29      19.694  22.019  17.350  1.00  0.00      MEMB
ATOM   3685  C3  POPC   29      23.719  18.459  15.892  1.00  0.00      MEMB
ATOM   3686  HX  POPC   29      24.800  18.252  16.158  1.00  0.00      MEMB
ATOM   3687  HY  POPC   29      23.838  19.092  15.067  1.00  0.00      MEMB
ATOM   3688  O31 POPC   29      22.965  17.722  15.002  1.00  0.00      MEMB
ATOM   3689  C31 POPC   29      23.432  16.557  14.906  1.00  0.00      MEMB
ATOM   3690  O32 POPC   29      24.507  16.169  15.298  1.00  0.00      MEMB
ATOM   3691  C32 POPC   29      22.532  15.910  13.946  1.00  0.00      MEMB
ATOM   3692  H2X POPC   29      21.593  15.602  14.467  1.00  0.00      MEMB
ATOM   3693  H2Y POPC   29      23.079  15.008  13.597  1.00  0.00      MEMB
ATOM   3694  C23 POPC   29      19.177  20.917  15.900  1.00  0.00      MEMB
ATOM   3695  H3R POPC   29      18.296  21.574  15.687  1.00  0.00      MEMB
ATOM   3696  H3S POPC   29      18.935  20.229  16.742  1.00  0.00      MEMB
ATOM   3697  C24 POPC   29      19.552  20.214  14.622  1.00  0.00      MEMB
ATOM   3698  H4R POPC   29      20.489  19.639  14.731  1.00  0.00      MEMB
ATOM   3699  H4S POPC   29      19.729  20.987  13.826  1.00  0.00      MEMB
ATOM   3700  C25 POPC   29      18.548  19.158  14.158  1.00  0.00      MEMB
ATOM   3701  H5R POPC   29      19.015  18.709  13.263  1.00  0.00      MEMB
ATOM   3702  H5S POPC   29      17.640  19.690  13.885  1.00  0.00      MEMB
ATOM   3703  C26 POPC   29      18.005  18.057  15.053  1.00  0.00      MEMB
ATOM   3704  H6R POPC   29      17.253  18.499  15.714  1.00  0.00      MEMB
ATOM   3705  H6S POPC   29      18.845  17.619  15.639  1.00  0.00      MEMB
ATOM   3706  C27 POPC   29      17.123  17.017  14.328  1.00  0.00      MEMB
ATOM   3707  H7R POPC   29      16.415  17.334  13.624  1.00  0.00      MEMB
ATOM   3708  H7S POPC   29      16.726  16.184  14.949  1.00  0.00      MEMB
ATOM   3709  C28 POPC   29      17.718  16.428  13.185  1.00  0.00      MEMB
ATOM   3710  H8R POPC   29      18.431  16.271  14.077  1.00  0.00      MEMB
ATOM   3711  H8S POPC   29      18.494  16.880  12.523  1.00  0.00      MEMB
ATOM   3712  C29 POPC   29      16.924  15.252  12.533  1.00  0.00      MEMB
ATOM   3713  H91 POPC   29      16.690  14.346  13.160  1.00  0.00      MEMB
ATOM   3714 C210 POPC   29      17.013  15.063  11.177  1.00  0.00      MEMB
ATOM   3715 H101 POPC   29      16.645  14.044  10.851  1.00  0.00      MEMB
ATOM   3716 C211 POPC   29      17.790  15.917  10.099  1.00  0.00      MEMB
ATOM   3717 H11R POPC   29      18.717  15.670   9.563  1.00  0.00      MEMB
ATOM   3718 H11S POPC   29      18.505  16.599  10.548  1.00  0.00      MEMB
ATOM   3719 C212 POPC   29      17.100  16.136   8.764  1.00  0.00      MEMB
ATOM   3720 H12R POPC   29      16.230  16.590   9.186  1.00  0.00      MEMB
ATOM   3721 H12S POPC   29      16.617  15.322   8.207  1.00  0.00      MEMB
ATOM   3722 C213 POPC   29      17.885  17.013   7.797  1.00  0.00      MEMB
ATOM   3723 H13R POPC   29      18.827  16.550   7.418  1.00  0.00      MEMB
ATOM   3724 H13S POPC   29      18.176  17.894   8.395  1.00  0.00      MEMB
ATOM   3725 C214 POPC   29      17.060  17.416   6.568  1.00  0.00      MEMB
ATOM   3726 H14R POPC   29      17.509  18.336   6.178  1.00  0.00      MEMB
ATOM   3727 H14S POPC   29      16.029  17.572   6.827  1.00  0.00      MEMB
ATOM   3728 C215 POPC   29      17.115  16.428   5.431  1.00  0.00      MEMB
ATOM   3729 H15R POPC   29      16.559  15.516   5.728  1.00  0.00      MEMB
ATOM   3730 H15S POPC   29      18.202  16.305   5.488  1.00  0.00      MEMB
ATOM   3731 C216 POPC   29      16.859  16.783   3.987  1.00  0.00      MEMB
ATOM   3732 H16R POPC   29      17.011  15.957   3.255  1.00  0.00      MEMB
ATOM   3733 H16S POPC   29      17.361  17.725   3.710  1.00  0.00      MEMB
ATOM   3734 C217 POPC   29      15.481  16.960   3.768  1.00  0.00      MEMB
ATOM   3735 H17R POPC   29      15.291  17.641   4.617  1.00  0.00      MEMB
ATOM   3736 H17S POPC   29      14.849  16.048   3.947  1.00  0.00      MEMB
ATOM   3737 C218 POPC   29      15.149  17.440   2.378  1.00  0.00      MEMB
ATOM   3738 H18R POPC   29      15.421  18.455   2.094  1.00  0.00      MEMB
ATOM   3739 H18S POPC   29      14.100  17.450   2.226  1.00  0.00      MEMB
ATOM   3740 H18T POPC   29      15.254  16.677   1.626  1.00  0.00      MEMB
ATOM   3741  C33 POPC   29      22.083  16.910  12.921  1.00  0.00      MEMB
ATOM   3742  H3X POPC   29      22.889  17.559  12.626  1.00  0.00      MEMB
ATOM   3743  H3Y POPC   29      21.168  17.432  13.314  1.00  0.00      MEMB
ATOM   3744  C34 POPC   29      21.934  16.275  11.623  1.00  0.00      MEMB
ATOM   3745  H4X POPC   29      20.896  16.177  11.871  1.00  0.00      MEMB
ATOM   3746  H4Y POPC   29      22.462  15.286  11.578  1.00  0.00      MEMB
ATOM   3747  C35 POPC   29      21.502  16.931  10.329  1.00  0.00      MEMB
ATOM   3748  H5X POPC   29      20.497  17.422  10.385  1.00  0.00      MEMB
ATOM   3749  H5Y POPC   29      21.403  16.135   9.539  1.00  0.00      MEMB
ATOM   3750  C36 POPC   29      22.684  17.638   9.931  1.00  0.00      MEMB
ATOM   3751  H6X POPC   29      23.484  16.870  10.104  1.00  0.00      MEMB
ATOM   3752  H6Y POPC   29      22.806  18.468  10.647  1.00  0.00      MEMB
ATOM   3753  C37 POPC   29      22.628  18.056   8.495  1.00  0.00      MEMB
ATOM   3754  H7X POPC   29      22.617  17.172   7.817  1.00  0.00      MEMB
ATOM   3755  H7Y POPC   29      23.580  18.606   8.375  1.00  0.00      MEMB
ATOM   3756  C38 POPC   29      21.461  18.983   8.169  1.00  0.00      MEMB
ATOM   3757  H8X POPC   29      21.396  19.778   8.945  1.00  0.00      MEMB
ATOM   3758  H8Y POPC   29      20.493  18.436   8.172  1.00  0.00      MEMB
ATOM   3759  C39 POPC   29      21.656  19.678   6.827  1.00  0.00      MEMB
ATOM   3760  H9X POPC   29      22.730  19.917   6.638  1.00  0.00      MEMB
ATOM   3761  H9Y POPC   29      21.075  20.626   6.872  1.00  0.00      MEMB
ATOM   3762 C310 POPC   29      21.189  18.832   5.648  1.00  0.00      MEMB
ATOM   3763 H10X POPC   29      20.079  18.735   5.660  1.00  0.00      MEMB
ATOM   3764 H10Y POPC   29      21.642  17.830   5.716  1.00  0.00      MEMB
ATOM   3765 C311 POPC   29      21.549  19.497   4.339  1.00  0.00      MEMB
ATOM   3766 H11X POPC   29      22.622  19.759   4.203  1.00  0.00      MEMB
ATOM   3767 H11Y POPC   29      20.965  20.422   4.455  1.00  0.00      MEMB
ATOM   3768 C312 POPC   29      21.000  18.835   3.090  1.00  0.00      MEMB
ATOM   3769 H12X POPC   29      21.051  19.549   2.254  1.00  0.00      MEMB
ATOM   3770 H12Y POPC   29      19.943  18.565   3.223  1.00  0.00      MEMB
ATOM   3771 C313 POPC   29      21.817  17.648   2.718  1.00  0.00      MEMB
ATOM   3772 H13X POPC   29      21.960  16.990   3.610  1.00  0.00      MEMB
ATOM   3773 H13Y POPC   29      22.826  18.064   2.512  1.00  0.00      MEMB
ATOM   3774 C314 POPC   29      21.327  17.011   1.406  1.00  0.00      MEMB
ATOM   3775 H14X POPC   29      20.374  16.503   1.314  1.00  0.00      MEMB
ATOM   3776 H14Y POPC   29      22.012  16.266   1.223  1.00  0.00      MEMB
ATOM   3777 C315 POPC   29      21.470  17.794   0.147  1.00  0.00      MEMB
ATOM   3778 H15X POPC   29      22.343  18.458   0.299  1.00  0.00      MEMB
ATOM   3779 H15Y POPC   29      20.547  18.284   0.285  1.00  0.00      MEMB
ATOM   3780 C316 POPC   29      21.214  17.134  -1.212  1.00  0.00      MEMB
ATOM   3781 H16X POPC   29      21.213  17.799  -2.088  1.00  0.00      MEMB
ATOM   3782 H16Y POPC   29      20.496  16.333  -1.099  1.00  0.00      MEMB
ATOM   3783 H16Z POPC   29      21.891  16.421  -1.622  1.00  0.00      MEMB
ATOM   3784  N   POPS   30     -24.066  10.766  18.165  1.00  1.00      MEMB
ATOM   3785  HN1 POPS   30     -24.855  11.430  18.005  1.00  0.00      MEMB
ATOM   3786  HN2 POPS   30     -23.581  11.028  19.036  1.00  0.00      MEMB
ATOM   3787  HN3 POPS   30     -23.410  10.797  17.365  1.00  0.00      MEMB
ATOM   3788  C12 POPS   30     -24.636   9.370  18.311  1.00  1.00      MEMB
ATOM   3789 H12A POPS   30     -24.993   9.113  17.334  1.00  0.00      MEMB
ATOM   3790  C13 POPS   30     -25.854   9.221  19.256  1.00  1.00      MEMB
ATOM   3791 O13A POPS   30     -26.185  10.240  19.919  1.00  1.00      MEMB
ATOM   3792 O13B POPS   30     -26.462   8.118  19.284  1.00  1.00      MEMB
ATOM   3793  C11 POPS   30     -23.478   8.396  18.712  1.00  1.00      MEMB
ATOM   3794 H11A POPS   30     -23.198   8.657  19.747  1.00  0.00      MEMB
ATOM   3795 H11B POPS   30     -22.618   8.565  18.030  1.00  0.00      MEMB
ATOM   3796  P   POPS   30     -22.926   5.860  19.168  1.00  1.00      MEMB
ATOM   3797  O13 POPS   30     -23.347   5.340  20.489  1.00  1.00      MEMB
ATOM   3798  O14 POPS   30     -21.529   6.304  18.998  1.00  1.00      MEMB
ATOM   3799  O12 POPS   30     -23.843   7.024  18.628  1.00  1.00      MEMB
ATOM   3800  O11 POPS   30     -23.182   4.739  18.090  1.00  1.00      MEMB
ATOM   3801  C1  POPS   30     -24.462   4.523  17.570  1.00  0.00      MEMB
ATOM   3802  HA  POPS   30     -25.284   5.060  18.147  1.00  0.00      MEMB
ATOM   3803  HB  POPS   30     -24.508   3.415  17.552  1.00  0.00      MEMB
ATOM   3804  C2  POPS   30     -24.655   4.760  16.110  1.00  0.00      MEMB
ATOM   3805  HS  POPS   30     -24.066   4.009  15.571  1.00  0.00      MEMB
ATOM   3806  O21 POPS   30     -24.349   6.136  15.900  1.00  0.00      MEMB
ATOM   3807  C21 POPS   30     -23.245   6.625  15.397  1.00  0.00      MEMB
ATOM   3808  O22 POPS   30     -22.246   6.233  14.948  1.00  0.00      MEMB
ATOM   3809  C22 POPS   30     -23.165   7.983  15.001  1.00  0.00      MEMB
ATOM   3810  H2R POPS   30     -22.056   8.221  14.820  1.00  0.00      MEMB
ATOM   3811  H2S POPS   30     -23.584   8.566  15.780  1.00  0.00      MEMB
ATOM   3812  C3  POPS   30     -26.108   4.455  15.685  1.00  0.00      MEMB
ATOM   3813  HX  POPS   30     -26.705   5.066  16.397  1.00  0.00      MEMB
ATOM   3814  HY  POPS   30     -26.391   3.386  15.842  1.00  0.00      MEMB
ATOM   3815  O31 POPS   30     -26.354   4.966  14.365  1.00  0.00      MEMB
ATOM   3816  C31 POPS   30     -26.408   4.220  13.273  1.00  0.00      MEMB
ATOM   3817  O32 POPS   30     -26.306   3.008  13.224  1.00  0.00      MEMB
ATOM   3818  C32 POPS   30     -26.718   5.170  12.094  1.00  0.00      MEMB
ATOM   3819  H2X POPS   30     -25.907   5.922  11.993  1.00  0.00      MEMB
ATOM   3820  H2Y POPS   30     -27.663   5.691  12.348  1.00  0.00      MEMB
ATOM   3821  C23 POPS   30     -23.932   7.986  13.706  1.00  0.00      MEMB
ATOM   3822  H3R POPS   30     -24.944   7.541  13.878  1.00  0.00      MEMB
ATOM   3823  H3S POPS   30     -23.419   7.353  12.939  1.00  0.00      MEMB
ATOM   3824  C24 POPS   30     -24.046   9.427  13.262  1.00  0.00      MEMB
ATOM   3825  H4R POPS   30     -23.220  10.019  13.728  1.00  0.00      MEMB
ATOM   3826  H4S POPS   30     -25.045   9.796  13.589  1.00  0.00      MEMB
ATOM   3827  C25 POPS   30     -23.837   9.593  11.768  1.00  0.00      MEMB
ATOM   3828  H5R POPS   30     -24.706   9.139  11.256  1.00  0.00      MEMB
ATOM   3829  H5S POPS   30     -22.923   9.021  11.485  1.00  0.00      MEMB
ATOM   3830  C26 POPS   30     -23.694  11.046  11.309  1.00  0.00      MEMB
ATOM   3831  H6R POPS   30     -22.675  11.423  11.577  1.00  0.00      MEMB
ATOM   3832  H6S POPS   30     -24.411  11.715  11.830  1.00  0.00      MEMB
ATOM   3833  C27 POPS   30     -23.996  11.175   9.803  1.00  0.00      MEMB
ATOM   3834  H7R POPS   30     -23.218  10.628   9.232  1.00  0.00      MEMB
ATOM   3835  H7S POPS   30     -23.989  12.260   9.559  1.00  0.00      MEMB
ATOM   3836  C28 POPS   30     -25.357  10.632   9.314  1.00  0.00      MEMB
ATOM   3837  H8R POPS   30     -26.116  11.002  10.032  1.00  0.00      MEMB
ATOM   3838  H8S POPS   30     -25.393   9.523   9.376  1.00  0.00      MEMB
ATOM   3839  C29 POPS   30     -25.665  11.066   7.899  1.00  0.00      MEMB
ATOM   3840  H91 POPS   30     -26.202  12.018   7.817  1.00  0.00      MEMB
ATOM   3841 C210 POPS   30     -25.243  10.441   6.784  1.00  0.00      MEMB
ATOM   3842 H101 POPS   30     -25.554  10.794   5.785  1.00  0.00      MEMB
ATOM   3843 C211 POPS   30     -24.397   9.202   6.802  1.00  0.00      MEMB
ATOM   3844 H11R POPS   30     -24.319   8.803   7.833  1.00  0.00      MEMB
ATOM   3845 H11S POPS   30     -23.345   9.441   6.523  1.00  0.00      MEMB
ATOM   3846 C212 POPS   30     -25.095   8.137   5.943  1.00  0.00      MEMB
ATOM   3847 H12R POPS   30     -25.228   8.432   4.880  1.00  0.00      MEMB
ATOM   3848 H12S POPS   30     -26.108   7.915   6.325  1.00  0.00      MEMB
ATOM   3849 C213 POPS   30     -24.460   6.775   6.056  1.00  0.00      MEMB
ATOM   3850 H13R POPS   30     -24.686   6.341   7.064  1.00  0.00      MEMB
ATOM   3851 H13S POPS   30     -23.378   6.913   5.888  1.00  0.00      MEMB
ATOM   3852 C214 POPS   30     -24.989   5.868   4.990  1.00  0.00      MEMB
ATOM   3853 H14R POPS   30     -24.891   6.343   3.989  1.00  0.00      MEMB
ATOM   3854 H14S POPS   30     -26.085   5.751   5.188  1.00  0.00      MEMB
ATOM   3855 C215 POPS   30     -24.187   4.593   5.026  1.00  0.00      MEMB
ATOM   3856 H15R POPS   30     -24.157   4.129   6.037  1.00  0.00      MEMB
ATOM   3857 H15S POPS   30     -23.180   4.594   4.616  1.00  0.00      MEMB
ATOM   3858 C216 POPS   30     -24.856   3.654   4.180  1.00  0.00      MEMB
ATOM   3859 H16R POPS   30     -25.867   3.767   4.656  1.00  0.00      MEMB
ATOM   3860 H16S POPS   30     -24.452   2.605   4.356  1.00  0.00      MEMB
ATOM   3861 C217 POPS   30     -25.094   3.853   2.673  1.00  0.00      MEMB
ATOM   3862 H17R POPS   30     -25.546   4.803   2.441  1.00  0.00      MEMB
ATOM   3863 H17S POPS   30     -25.582   2.983   2.174  1.00  0.00      MEMB
ATOM   3864 C218 POPS   30     -23.889   3.716   1.968  1.00  0.00      MEMB
ATOM   3865 H18R POPS   30     -23.689   2.671   2.272  1.00  0.00      MEMB
ATOM   3866 H18S POPS   30     -23.200   4.299   2.553  1.00  0.00      MEMB
ATOM   3867 H18T POPS   30     -23.826   3.929   0.877  1.00  0.00      MEMB
ATOM   3868  C33 POPS   30     -26.904   4.448  10.748  1.00  0.00      MEMB
ATOM   3869  H3X POPS   30     -27.836   3.838  10.830  1.00  0.00      MEMB
ATOM   3870  H3Y POPS   30     -26.038   3.761  10.644  1.00  0.00      MEMB
ATOM   3871  C34 POPS   30     -26.927   5.409   9.544  1.00  0.00      MEMB
ATOM   3872  H4X POPS   30     -26.885   4.821   8.600  1.00  0.00      MEMB
ATOM   3873  H4Y POPS   30     -26.007   6.034   9.504  1.00  0.00      MEMB
ATOM   3874  C35 POPS   30     -28.129   6.365   9.591  1.00  0.00      MEMB
ATOM   3875  H5X POPS   30     -28.155   6.867  10.588  1.00  0.00      MEMB
ATOM   3876  H5Y POPS   30     -29.052   5.741   9.503  1.00  0.00      MEMB
ATOM   3877  C36 POPS   30     -28.026   7.434   8.484  1.00  0.00      MEMB
ATOM   3878  H6X POPS   30     -27.583   6.955   7.582  1.00  0.00      MEMB
ATOM   3879  H6Y POPS   30     -27.364   8.275   8.784  1.00  0.00      MEMB
ATOM   3880  C37 POPS   30     -29.329   8.179   8.200  1.00  0.00      MEMB
ATOM   3881  H7X POPS   30     -29.610   8.720   9.127  1.00  0.00      MEMB
ATOM   3882  H7Y POPS   30     -30.121   7.463   8.048  1.00  0.00      MEMB
ATOM   3883  C38 POPS   30     -29.272   9.171   7.028  1.00  0.00      MEMB
ATOM   3884  H8X POPS   30     -28.452   9.889   7.217  1.00  0.00      MEMB
ATOM   3885  H8Y POPS   30     -30.230   9.750   6.966  1.00  0.00      MEMB
ATOM   3886  C39 POPS   30     -28.931   8.588   5.653  1.00  0.00      MEMB
ATOM   3887  H9X POPS   30     -29.513   7.686   5.464  1.00  0.00      MEMB
ATOM   3888  H9Y POPS   30     -28.012   8.038   5.547  1.00  0.00      MEMB
ATOM   3889 C310 POPS   30     -29.042   9.700   4.608  1.00  0.00      MEMB
ATOM   3890 H10X POPS   30     -28.286  10.490   4.740  1.00  0.00      MEMB
ATOM   3891 H10Y POPS   30     -30.077  10.068   4.670  1.00  0.00      MEMB
ATOM   3892 C311 POPS   30     -28.806   9.300   3.198  1.00  0.00      MEMB
ATOM   3893 H11X POPS   30     -29.187  10.098   2.515  1.00  0.00      MEMB
ATOM   3894 H11Y POPS   30     -29.363   8.394   3.242  1.00  0.00      MEMB
ATOM   3895 C312 POPS   30     -27.428   8.804   2.857  1.00  0.00      MEMB
ATOM   3896 H12X POPS   30     -27.317   7.777   3.286  1.00  0.00      MEMB
ATOM   3897 H12Y POPS   30     -26.742   9.511   3.353  1.00  0.00      MEMB
ATOM   3898 C313 POPS   30     -27.181   8.786   1.351  1.00  0.00      MEMB
ATOM   3899 H13X POPS   30     -27.207   9.824   0.955  1.00  0.00      MEMB
ATOM   3900 H13Y POPS   30     -28.025   8.234   0.894  1.00  0.00      MEMB
ATOM   3901 C314 POPS   30     -25.865   8.142   0.898  1.00  0.00      MEMB
ATOM   3902 H14X POPS   30     -25.795   8.302  -0.208  1.00  0.00      MEMB
ATOM   3903 H14Y POPS   30     -25.882   7.055   1.113  1.00  0.00      MEMB
ATOM   3904 C315 POPS   30     -24.595   8.676   1.558  1.00  0.00      MEMB
ATOM   3905 H15X POPS   30     -24.686   8.956   2.612  1.00  0.00      MEMB
ATOM   3906 H15Y POPS   30     -24.491   9.695   1.174  1.00  0.00      MEMB
ATOM   3907 C316 POPS   30     -23.378   7.738   1.386  1.00  0.00      MEMB
ATOM   3908 H16X POPS   30     -23.629   6.688   1.640  1.00  0.00      MEMB
ATOM   3909 H16Y POPS   30     -22.559   8.045   2.064  1.00  0.00      MEMB
ATOM   3910 H16Z POPS   30     -22.990   7.687   0.348  1.00  0.00      MEMB
ATOM   3911  N   POPS   31      11.192 -21.393  20.032  1.00  1.00      MEMB
ATOM   3912  HN1 POPS   31      11.521 -20.459  19.727  1.00  0.00      MEMB
ATOM   3913  HN2 POPS   31      10.153 -21.476  19.994  1.00  0.00      MEMB
ATOM   3914  HN3 POPS   31      11.521 -21.622  20.990  1.00  0.00      MEMB
ATOM   3915  C12 POPS   31      11.699 -22.439  19.093  1.00  1.00      MEMB
ATOM   3916 H12A POPS   31      11.897 -21.986  18.134  1.00  0.00      MEMB
ATOM   3917  C13 POPS   31      10.646 -23.510  18.787  1.00  1.00      MEMB
ATOM   3918 O13A POPS   31       9.511 -23.412  19.337  1.00  1.00      MEMB
ATOM   3919 O13B POPS   31      10.990 -24.425  18.005  1.00  1.00      MEMB
ATOM   3920  C11 POPS   31      12.990 -23.071  19.704  1.00  1.00      MEMB
ATOM   3921 H11A POPS   31      13.337 -23.900  19.035  1.00  0.00      MEMB
ATOM   3922 H11B POPS   31      12.747 -23.540  20.678  1.00  0.00      MEMB
ATOM   3923  P   POPS   31      14.732 -21.322  18.812  1.00  1.00      MEMB
ATOM   3924  O13 POPS   31      16.148 -21.318  19.179  1.00  1.00      MEMB
ATOM   3925  O14 POPS   31      14.020 -20.057  18.515  1.00  1.00      MEMB
ATOM   3926  O12 POPS   31      14.005 -22.096  19.968  1.00  1.00      MEMB
ATOM   3927  O11 POPS   31      14.509 -22.333  17.644  1.00  1.00      MEMB
ATOM   3928  C1  POPS   31      15.572 -22.996  16.984  1.00  0.00      MEMB
ATOM   3929  HA  POPS   31      15.798 -23.957  17.500  1.00  0.00      MEMB
ATOM   3930  HB  POPS   31      16.476 -22.349  16.917  1.00  0.00      MEMB
ATOM   3931  C2  POPS   31      15.149 -23.396  15.558  1.00  0.00      MEMB
ATOM   3932  HS  POPS   31      16.094 -23.633  15.004  1.00  0.00      MEMB
ATOM   3933  O21 POPS   31      14.374 -22.343  14.976  1.00  0.00      MEMB
ATOM   3934  C21 POPS   31      14.944 -21.413  14.305  1.00  0.00      MEMB
ATOM   3935  O22 POPS   31      16.059 -21.466  13.818  1.00  0.00      MEMB
ATOM   3936  C22 POPS   31      14.001 -20.210  14.197  1.00  0.00      MEMB
ATOM   3937  H2R POPS   31      14.440 -19.357  14.754  1.00  0.00      MEMB
ATOM   3938  H2S POPS   31      12.991 -20.427  14.584  1.00  0.00      MEMB
ATOM   3939  C3  POPS   31      14.222 -24.620  15.604  1.00  0.00      MEMB
ATOM   3940  HX  POPS   31      13.320 -24.148  16.075  1.00  0.00      MEMB
ATOM   3941  HY  POPS   31      14.554 -25.442  16.278  1.00  0.00      MEMB
ATOM   3942  O31 POPS   31      13.992 -25.148  14.278  1.00  0.00      MEMB
ATOM   3943  C31 POPS   31      12.749 -25.021  13.782  1.00  0.00      MEMB
ATOM   3944  O32 POPS   31      11.878 -24.304  14.221  1.00  0.00      MEMB
ATOM   3945  C32 POPS   31      12.534 -25.891  12.517  1.00  0.00      MEMB
ATOM   3946  H2X POPS   31      12.206 -26.919  12.789  1.00  0.00      MEMB
ATOM   3947  H2Y POPS   31      13.490 -25.971  11.977  1.00  0.00      MEMB
ATOM   3948  C23 POPS   31      13.816 -19.770  12.755  1.00  0.00      MEMB
ATOM   3949  H3R POPS   31      13.154 -20.436  12.184  1.00  0.00      MEMB
ATOM   3950  H3S POPS   31      14.753 -19.887  12.260  1.00  0.00      MEMB
ATOM   3951  C24 POPS   31      13.464 -18.298  12.643  1.00  0.00      MEMB
ATOM   3952  H4R POPS   31      14.401 -17.675  12.760  1.00  0.00      MEMB
ATOM   3953  H4S POPS   31      12.875 -17.938  13.473  1.00  0.00      MEMB
ATOM   3954  C25 POPS   31      12.850 -17.948  11.282  1.00  0.00      MEMB
ATOM   3955  H5R POPS   31      13.292 -18.400  10.338  1.00  0.00      MEMB
ATOM   3956  H5S POPS   31      13.058 -16.855  11.375  1.00  0.00      MEMB
ATOM   3957  C26 POPS   31      11.415 -17.952  11.077  1.00  0.00      MEMB
ATOM   3958  H6R POPS   31      11.218 -17.553  10.052  1.00  0.00      MEMB
ATOM   3959  H6S POPS   31      11.053 -17.269  11.864  1.00  0.00      MEMB
ATOM   3960  C27 POPS   31      10.854 -19.314  11.166  1.00  0.00      MEMB
ATOM   3961  H7R POPS   31      10.970 -19.650  12.231  1.00  0.00      MEMB
ATOM   3962  H7S POPS   31      11.444 -19.973  10.469  1.00  0.00      MEMB
ATOM   3963  C28 POPS   31       9.425 -19.176  10.714  1.00  0.00      MEMB
ATOM   3964  H8R POPS   31       9.370 -18.914   9.637  1.00  0.00      MEMB
ATOM   3965  H8S POPS   31       8.839 -18.512  11.369  1.00  0.00      MEMB
ATOM   3966  C29 POPS   31       9.098 -20.544  10.946  1.00  0.00      MEMB
ATOM   3967  H91 POPS   31       8.774 -20.777  11.979  1.00  0.00      MEMB
ATOM   3968 C210 POPS   31       8.865 -21.373   9.981  1.00  0.00      MEMB
ATOM   3969 H101 POPS   31       8.516 -22.219  10.537  1.00  0.00      MEMB
ATOM   3970 C211 POPS   31       8.775 -21.409   8.430  1.00  0.00      MEMB
ATOM   3971 H11R POPS   31       9.222 -20.537   7.975  1.00  0.00      MEMB
ATOM   3972 H11S POPS   31       7.727 -21.365   7.942  1.00  0.00      MEMB
ATOM   3973 C212 POPS   31       9.246 -22.810   7.963  1.00  0.00      MEMB
ATOM   3974 H12R POPS   31       8.617 -23.692   8.278  1.00  0.00      MEMB
ATOM   3975 H12S POPS   31      10.217 -22.982   8.438  1.00  0.00      MEMB
ATOM   3976 C213 POPS   31       9.372 -22.883   6.453  1.00  0.00      MEMB
ATOM   3977 H13R POPS   31       9.891 -21.970   6.080  1.00  0.00      MEMB
ATOM   3978 H13S POPS   31       8.358 -22.901   5.999  1.00  0.00      MEMB
ATOM   3979 C214 POPS   31      10.163 -24.109   5.994  1.00  0.00      MEMB
ATOM   3980 H14R POPS   31      10.079 -24.959   6.717  1.00  0.00      MEMB
ATOM   3981 H14S POPS   31      11.229 -23.832   5.957  1.00  0.00      MEMB
ATOM   3982 C215 POPS   31       9.736 -24.599   4.607  1.00  0.00      MEMB
ATOM   3983 H15R POPS   31       8.692 -24.943   4.803  1.00  0.00      MEMB
ATOM   3984 H15S POPS   31      10.327 -25.493   4.321  1.00  0.00      MEMB
ATOM   3985 C216 POPS   31       9.733 -23.575   3.435  1.00  0.00      MEMB
ATOM   3986 H16R POPS   31       9.202 -22.656   3.755  1.00  0.00      MEMB
ATOM   3987 H16S POPS   31       9.156 -24.050   2.603  1.00  0.00      MEMB
ATOM   3988 C217 POPS   31      11.077 -23.044   2.878  1.00  0.00      MEMB
ATOM   3989 H17R POPS   31      11.793 -23.885   2.772  1.00  0.00      MEMB
ATOM   3990 H17S POPS   31      11.523 -22.370   3.639  1.00  0.00      MEMB
ATOM   3991 C218 POPS   31      10.927 -22.225   1.577  1.00  0.00      MEMB
ATOM   3992 H18R POPS   31       9.987 -21.639   1.576  1.00  0.00      MEMB
ATOM   3993 H18S POPS   31      10.863 -22.889   0.707  1.00  0.00      MEMB
ATOM   3994 H18T POPS   31      11.751 -21.506   1.376  1.00  0.00      MEMB
ATOM   3995  C33 POPS   31      11.401 -25.317  11.615  1.00  0.00      MEMB
ATOM   3996  H3X POPS   31      10.512 -25.072  12.240  1.00  0.00      MEMB
ATOM   3997  H3Y POPS   31      11.065 -26.105  10.900  1.00  0.00      MEMB
ATOM   3998  C34 POPS   31      11.782 -24.025  10.878  1.00  0.00      MEMB
ATOM   3999  H4X POPS   31      12.358 -23.356  11.569  1.00  0.00      MEMB
ATOM   4000  H4Y POPS   31      10.856 -23.488  10.589  1.00  0.00      MEMB
ATOM   4001  C35 POPS   31      12.576 -24.270   9.599  1.00  0.00      MEMB
ATOM   4002  H5X POPS   31      11.980 -24.567   8.703  1.00  0.00      MEMB
ATOM   4003  H5Y POPS   31      13.260 -25.106   9.847  1.00  0.00      MEMB
ATOM   4004  C36 POPS   31      13.502 -23.113   9.262  1.00  0.00      MEMB
ATOM   4005  H6X POPS   31      14.360 -23.593   8.745  1.00  0.00      MEMB
ATOM   4006  H6Y POPS   31      13.874 -22.654  10.204  1.00  0.00      MEMB
ATOM   4007  C37 POPS   31      12.827 -22.021   8.437  1.00  0.00      MEMB
ATOM   4008  H7X POPS   31      11.905 -21.737   9.005  1.00  0.00      MEMB
ATOM   4009  H7Y POPS   31      12.544 -22.437   7.445  1.00  0.00      MEMB
ATOM   4010  C38 POPS   31      13.729 -20.800   8.219  1.00  0.00      MEMB
ATOM   4011  H8X POPS   31      14.736 -21.098   7.867  1.00  0.00      MEMB
ATOM   4012  H8Y POPS   31      13.900 -20.309   9.202  1.00  0.00      MEMB
ATOM   4013  C39 POPS   31      13.132 -19.727   7.289  1.00  0.00      MEMB
ATOM   4014  H9X POPS   31      13.755 -18.823   7.491  1.00  0.00      MEMB
ATOM   4015  H9Y POPS   31      12.105 -19.518   7.670  1.00  0.00      MEMB
ATOM   4016 C310 POPS   31      13.124 -20.030   5.765  1.00  0.00      MEMB
ATOM   4017 H10X POPS   31      12.815 -19.145   5.165  1.00  0.00      MEMB
ATOM   4018 H10Y POPS   31      12.443 -20.872   5.495  1.00  0.00      MEMB
ATOM   4019 C311 POPS   31      14.486 -20.377   5.170  1.00  0.00      MEMB
ATOM   4020 H11X POPS   31      14.721 -21.399   5.540  1.00  0.00      MEMB
ATOM   4021 H11Y POPS   31      15.236 -19.599   5.446  1.00  0.00      MEMB
ATOM   4022 C312 POPS   31      14.426 -20.398   3.645  1.00  0.00      MEMB
ATOM   4023 H12X POPS   31      13.969 -19.428   3.336  1.00  0.00      MEMB
ATOM   4024 H12Y POPS   31      13.769 -21.246   3.368  1.00  0.00      MEMB
ATOM   4025 C313 POPS   31      15.798 -20.515   2.972  1.00  0.00      MEMB
ATOM   4026 H13X POPS   31      16.325 -21.421   3.311  1.00  0.00      MEMB
ATOM   4027 H13Y POPS   31      16.370 -19.624   3.308  1.00  0.00      MEMB
ATOM   4028 C314 POPS   31      15.764 -20.515   1.458  1.00  0.00      MEMB
ATOM   4029 H14X POPS   31      15.660 -21.489   0.973  1.00  0.00      MEMB
ATOM   4030 H14Y POPS   31      16.659 -20.130   1.000  1.00  0.00      MEMB
ATOM   4031 C315 POPS   31      14.792 -19.553   0.966  1.00  0.00      MEMB
ATOM   4032 H15X POPS   31      14.863 -18.601   1.532  1.00  0.00      MEMB
ATOM   4033 H15Y POPS   31      13.769 -19.937   1.074  1.00  0.00      MEMB
ATOM   4034 C316 POPS   31      15.043 -19.352  -0.452  1.00  0.00      MEMB
ATOM   4035 H16X POPS   31      15.875 -18.898  -0.939  1.00  0.00      MEMB
ATOM   4036 H16Y POPS   31      14.396 -18.535  -0.517  1.00  0.00      MEMB
ATOM   4037 H16Z POPS   31      14.938 -20.149  -1.093  1.00  0.00      MEMB
ATOM   4038  N   POPC   32      -3.474 -25.967  21.171  1.00  0.00      MEMB
ATOM   4039  C12 POPC   32      -2.462 -25.924  20.069  1.00  0.00      MEMB
ATOM   4040 H12A POPC   32      -1.842 -26.798  20.233  1.00  0.00      MEMB
ATOM   4041 H12B POPC   32      -1.898 -25.013  20.163  1.00  0.00      MEMB
ATOM   4042  C13 POPC   32      -2.714 -26.240  22.403  1.00  0.00      MEMB
ATOM   4043 H13A POPC   32      -3.301 -25.976  23.275  1.00  0.00      MEMB
ATOM   4044 H13B POPC   32      -2.462 -27.288  22.448  1.00  0.00      MEMB
ATOM   4045 H13C POPC   32      -1.796 -25.673  22.416  1.00  0.00      MEMB
ATOM   4046  C14 POPC   32      -4.265 -24.688  21.281  1.00  0.00      MEMB
ATOM   4047 H14A POPC   32      -5.084 -24.790  21.979  1.00  0.00      MEMB
ATOM   4048 H14B POPC   32      -3.686 -23.893  21.711  1.00  0.00      MEMB
ATOM   4049 H14C POPC   32      -4.644 -24.390  20.285  1.00  0.00      MEMB
ATOM   4050  C15 POPC   32      -4.419 -27.084  20.946  1.00  0.00      MEMB
ATOM   4051 H15A POPC   32      -3.885 -27.990  20.723  1.00  0.00      MEMB
ATOM   4052 H15B POPC   32      -5.035 -26.888  20.070  1.00  0.00      MEMB
ATOM   4053 H15C POPC   32      -4.991 -27.239  21.842  1.00  0.00      MEMB
ATOM   4054  C11 POPC   32      -2.880 -25.966  18.599  1.00  0.00      MEMB
ATOM   4055 H11A POPC   32      -3.035 -27.048  18.377  1.00  0.00      MEMB
ATOM   4056 H11B POPC   32      -1.994 -25.614  18.001  1.00  0.00      MEMB
ATOM   4057  P   POPC   32      -4.665 -25.329  16.885  1.00  0.00      MEMB
ATOM   4058  O13 POPC   32      -5.968 -24.629  16.795  1.00  0.00      MEMB
ATOM   4059  O14 POPC   32      -4.574 -26.751  16.494  1.00  0.00      MEMB
ATOM   4060  O12 POPC   32      -4.053 -25.172  18.361  1.00  0.00      MEMB
ATOM   4061  O11 POPC   32      -3.640 -24.531  16.037  1.00  0.00      MEMB
ATOM   4062  C1  POPC   32      -3.292 -23.239  16.492  1.00  0.00      MEMB
ATOM   4063  HA  POPC   32      -2.856 -23.247  17.525  1.00  0.00      MEMB
ATOM   4064  HB  POPC   32      -4.108 -22.502  16.429  1.00  0.00      MEMB
ATOM   4065  C2  POPC   32      -2.250 -22.781  15.557  1.00  0.00      MEMB
ATOM   4066  HS  POPC   32      -1.984 -21.773  15.834  1.00  0.00      MEMB
ATOM   4067  O21 POPC   32      -2.577 -22.854  14.135  1.00  0.00      MEMB
ATOM   4068  C21 POPC   32      -3.564 -22.085  13.763  1.00  0.00      MEMB
ATOM   4069  O22 POPC   32      -4.068 -21.201  14.442  1.00  0.00      MEMB
ATOM   4070  C22 POPC   32      -4.037 -22.436  12.342  1.00  0.00      MEMB
ATOM   4071  H2R POPC   32      -4.920 -23.088  12.464  1.00  0.00      MEMB
ATOM   4072  H2S POPC   32      -3.268 -23.021  11.804  1.00  0.00      MEMB
ATOM   4073  C3  POPC   32      -1.067 -23.624  15.873  1.00  0.00      MEMB
ATOM   4074  HX  POPC   32      -0.520 -23.512  16.839  1.00  0.00      MEMB
ATOM   4075  HY  POPC   32      -0.329 -23.177  15.374  1.00  0.00      MEMB
ATOM   4076  O31 POPC   32      -1.095 -24.800  15.120  1.00  0.00      MEMB
ATOM   4077  C31 POPC   32      -0.268 -25.591  15.535  1.00  0.00      MEMB
ATOM   4078  O32 POPC   32       0.581 -25.437  16.419  1.00  0.00      MEMB
ATOM   4079  C32 POPC   32      -0.536 -26.835  14.723  1.00  0.00      MEMB
ATOM   4080  H2X POPC   32      -0.538 -27.679  15.396  1.00  0.00      MEMB
ATOM   4081  H2Y POPC   32       0.290 -27.063  14.150  1.00  0.00      MEMB
ATOM   4082  C23 POPC   32      -4.398 -21.209  11.459  1.00  0.00      MEMB
ATOM   4083  H3R POPC   32      -3.624 -20.422  11.633  1.00  0.00      MEMB
ATOM   4084  H3S POPC   32      -5.383 -20.768  11.734  1.00  0.00      MEMB
ATOM   4085  C24 POPC   32      -4.380 -21.533   9.950  1.00  0.00      MEMB
ATOM   4086  H4R POPC   32      -3.568 -22.249   9.701  1.00  0.00      MEMB
ATOM   4087  H4S POPC   32      -4.141 -20.590   9.410  1.00  0.00      MEMB
ATOM   4088  C25 POPC   32      -5.715 -22.059   9.383  1.00  0.00      MEMB
ATOM   4089  H5R POPC   32      -6.505 -21.415   9.828  1.00  0.00      MEMB
ATOM   4090  H5S POPC   32      -5.875 -23.094   9.752  1.00  0.00      MEMB
ATOM   4091  C26 POPC   32      -5.709 -22.052   7.829  1.00  0.00      MEMB
ATOM   4092  H6R POPC   32      -4.853 -22.679   7.507  1.00  0.00      MEMB
ATOM   4093  H6S POPC   32      -5.455 -21.030   7.489  1.00  0.00      MEMB
ATOM   4094  C27 POPC   32      -7.011 -22.409   7.061  1.00  0.00      MEMB
ATOM   4095  H7R POPC   32      -6.908 -22.271   5.955  1.00  0.00      MEMB
ATOM   4096  H7S POPC   32      -7.804 -21.706   7.371  1.00  0.00      MEMB
ATOM   4097  C28 POPC   32      -7.622 -23.762   7.284  1.00  0.00      MEMB
ATOM   4098  H8R POPC   32      -8.635 -23.755   6.832  1.00  0.00      MEMB
ATOM   4099  H8S POPC   32      -7.862 -23.922   8.367  1.00  0.00      MEMB
ATOM   4100  C29 POPC   32      -6.668 -24.759   6.654  1.00  0.00      MEMB
ATOM   4101  H91 POPC   32      -5.904 -25.059   7.380  1.00  0.00      MEMB
ATOM   4102 C210 POPC   32      -6.850 -25.523   5.553  1.00  0.00      MEMB
ATOM   4103 H101 POPC   32      -6.279 -26.454   5.341  1.00  0.00      MEMB
ATOM   4104 C211 POPC   32      -8.125 -25.423   4.796  1.00  0.00      MEMB
ATOM   4105 H11R POPC   32      -8.924 -24.856   5.298  1.00  0.00      MEMB
ATOM   4106 H11S POPC   32      -8.514 -26.377   4.558  1.00  0.00      MEMB
ATOM   4107 C212 POPC   32      -8.142 -25.062   3.504  1.00  0.00      MEMB
ATOM   4108 H12R POPC   32      -9.096 -25.147   2.949  1.00  0.00      MEMB
ATOM   4109 H12S POPC   32      -7.373 -25.771   3.032  1.00  0.00      MEMB
ATOM   4110 C213 POPC   32      -7.749 -23.593   3.705  1.00  0.00      MEMB
ATOM   4111 H13R POPC   32      -6.668 -23.594   4.091  1.00  0.00      MEMB
ATOM   4112 H13S POPC   32      -8.425 -23.055   4.293  1.00  0.00      MEMB
ATOM   4113 C214 POPC   32      -7.956 -22.805   2.458  1.00  0.00      MEMB
ATOM   4114 H14R POPC   32      -7.437 -21.846   2.377  1.00  0.00      MEMB
ATOM   4115 H14S POPC   32      -8.769 -22.915   1.720  1.00  0.00      MEMB
ATOM   4116 C215 POPC   32      -7.346 -23.551   1.588  1.00  0.00      MEMB
ATOM   4117 H15R POPC   32      -7.723 -24.605   1.368  1.00  0.00      MEMB
ATOM   4118 H15S POPC   32      -6.697 -24.228   2.302  1.00  0.00      MEMB
ATOM   4119 C216 POPC   32      -6.674 -22.514   0.404  1.00  0.00      MEMB
ATOM   4120 H16R POPC   32      -5.845 -22.973  -0.144  1.00  0.00      MEMB
ATOM   4121 H16S POPC   32      -5.992 -21.632   0.347  1.00  0.00      MEMB
ATOM   4122 C217 POPC   32      -7.101 -22.594  -0.811  1.00  0.00      MEMB
ATOM   4123 H17R POPC   32      -8.045 -22.169  -0.767  1.00  0.00      MEMB
ATOM   4124 H17S POPC   32      -7.137 -23.620  -0.859  1.00  0.00      MEMB
ATOM   4125 C218 POPC   32      -6.308 -22.114  -1.871  1.00  0.00      MEMB
ATOM   4126 H18R POPC   32      -5.317 -22.419  -2.361  1.00  0.00      MEMB
ATOM   4127 H18S POPC   32      -6.480 -21.119  -1.612  1.00  0.00      MEMB
ATOM   4128 H18T POPC   32      -7.090 -21.988  -2.548  1.00  0.00      MEMB
ATOM   4129  C33 POPC   32      -1.549 -26.869  13.559  1.00  0.00      MEMB
ATOM   4130  H3X POPC   32      -2.489 -26.600  14.012  1.00  0.00      MEMB
ATOM   4131  H3Y POPC   32      -1.665 -27.920  13.238  1.00  0.00      MEMB
ATOM   4132  C34 POPC   32      -1.223 -26.065  12.276  1.00  0.00      MEMB
ATOM   4133  H4X POPC   32      -0.260 -26.372  11.802  1.00  0.00      MEMB
ATOM   4134  H4Y POPC   32      -1.143 -25.010  12.592  1.00  0.00      MEMB
ATOM   4135  C35 POPC   32      -2.380 -26.107  11.270  1.00  0.00      MEMB
ATOM   4136  H5X POPC   32      -2.289 -25.288  10.520  1.00  0.00      MEMB
ATOM   4137  H5Y POPC   32      -3.278 -25.880  11.890  1.00  0.00      MEMB
ATOM   4138  C36 POPC   32      -2.593 -27.470  10.600  1.00  0.00      MEMB
ATOM   4139  H6X POPC   32      -3.006 -28.139  11.392  1.00  0.00      MEMB
ATOM   4140  H6Y POPC   32      -1.645 -27.909  10.262  1.00  0.00      MEMB
ATOM   4141  C37 POPC   32      -3.578 -27.349   9.432  1.00  0.00      MEMB
ATOM   4142  H7X POPC   32      -4.257 -26.553   9.800  1.00  0.00      MEMB
ATOM   4143  H7Y POPC   32      -4.199 -28.275   9.379  1.00  0.00      MEMB
ATOM   4144  C38 POPC   32      -2.956 -26.983   8.049  1.00  0.00      MEMB
ATOM   4145  H8X POPC   32      -1.987 -27.512   7.907  1.00  0.00      MEMB
ATOM   4146  H8Y POPC   32      -2.683 -25.908   7.969  1.00  0.00      MEMB
ATOM   4147  C39 POPC   32      -3.868 -27.436   6.891  1.00  0.00      MEMB
ATOM   4148  H9X POPC   32      -4.806 -26.858   6.862  1.00  0.00      MEMB
ATOM   4149  H9Y POPC   32      -4.147 -28.487   7.133  1.00  0.00      MEMB
ATOM   4150 C310 POPC   32      -3.272 -27.381   5.484  1.00  0.00      MEMB
ATOM   4151 H10X POPC   32      -3.876 -28.026   4.808  1.00  0.00      MEMB
ATOM   4152 H10Y POPC   32      -2.244 -27.796   5.473  1.00  0.00      MEMB
ATOM   4153 C311 POPC   32      -3.248 -26.020   4.827  1.00  0.00      MEMB
ATOM   4154 H11X POPC   32      -2.583 -25.332   5.391  1.00  0.00      MEMB
ATOM   4155 H11Y POPC   32      -4.244 -25.504   4.784  1.00  0.00      MEMB
ATOM   4156 C312 POPC   32      -2.706 -26.260   3.424  1.00  0.00      MEMB
ATOM   4157 H12X POPC   32      -3.433 -26.783   2.740  1.00  0.00      MEMB
ATOM   4158 H12Y POPC   32      -1.706 -26.672   3.310  1.00  0.00      MEMB
ATOM   4159 C313 POPC   32      -2.467 -24.978   2.802  1.00  0.00      MEMB
ATOM   4160 H13X POPC   32      -3.560 -24.900   3.010  1.00  0.00      MEMB
ATOM   4161 H13Y POPC   32      -2.061 -25.110   1.779  1.00  0.00      MEMB
ATOM   4162 C314 POPC   32      -1.763 -23.846   3.515  1.00  0.00      MEMB
ATOM   4163 H14X POPC   32      -0.944 -24.273   4.076  1.00  0.00      MEMB
ATOM   4164 H14Y POPC   32      -2.509 -23.413   4.250  1.00  0.00      MEMB
ATOM   4165 C315 POPC   32      -0.983 -22.825   2.634  1.00  0.00      MEMB
ATOM   4166 H15X POPC   32      -0.327 -22.903   1.792  1.00  0.00      MEMB
ATOM   4167 H15Y POPC   32      -0.703 -21.978   3.321  1.00  0.00      MEMB
ATOM   4168 C316 POPC   32      -1.766 -22.456   1.601  1.00  0.00      MEMB
ATOM   4169 H16X POPC   32      -1.668 -21.363   0.954  1.00  0.00      MEMB
ATOM   4170 H16Y POPC   32      -2.761 -22.435   2.216  1.00  0.00      MEMB
ATOM   4171 H16Z POPC   32      -1.912 -22.401   0.675  1.00  0.00      MEMB
ATOM   4172  N   POPS   33      26.982  10.030  18.078  1.00  1.00      MEMB
ATOM   4173  HN1 POPS   33      27.964  10.184  18.393  1.00  0.00      MEMB
ATOM   4174  HN2 POPS   33      26.895   9.123  17.597  1.00  0.00      MEMB
ATOM   4175  HN3 POPS   33      26.644  10.767  17.424  1.00  0.00      MEMB
ATOM   4176  C12 POPS   33      26.023  10.110  19.234  1.00  1.00      MEMB
ATOM   4177 H12A POPS   33      25.791  11.156  19.340  1.00  0.00      MEMB
ATOM   4178  C13 POPS   33      26.460   9.616  20.622  1.00  1.00      MEMB
ATOM   4179 O13A POPS   33      27.481   8.891  20.727  1.00  1.00      MEMB
ATOM   4180 O13B POPS   33      25.732   9.951  21.594  1.00  1.00      MEMB
ATOM   4181  C11 POPS   33      24.756   9.286  18.905  1.00  1.00      MEMB
ATOM   4182 H11A POPS   33      24.122   9.253  19.851  1.00  0.00      MEMB
ATOM   4183 H11B POPS   33      25.031   8.232  18.699  1.00  0.00      MEMB
ATOM   4184  P   POPS   33      22.680  10.370  17.971  1.00  1.00      MEMB
ATOM   4185  O13 POPS   33      22.761  11.695  18.607  1.00  1.00      MEMB
ATOM   4186  O14 POPS   33      22.126   9.235  18.691  1.00  1.00      MEMB
ATOM   4187  O12 POPS   33      24.124   9.821  17.715  1.00  1.00      MEMB
ATOM   4188  O11 POPS   33      21.979  10.361  16.595  1.00  1.00      MEMB
ATOM   4189  C1  POPS   33      20.956  11.305  16.379  1.00  0.00      MEMB
ATOM   4190  HA  POPS   33      20.540  11.864  17.264  1.00  0.00      MEMB
ATOM   4191  HB  POPS   33      20.138  10.732  15.875  1.00  0.00      MEMB
ATOM   4192  C2  POPS   33      21.335  12.314  15.341  1.00  0.00      MEMB
ATOM   4193  HS  POPS   33      20.465  12.780  15.061  1.00  0.00      MEMB
ATOM   4194  O21 POPS   33      21.672  11.437  14.250  1.00  0.00      MEMB
ATOM   4195  C21 POPS   33      21.910  11.967  13.109  1.00  0.00      MEMB
ATOM   4196  O22 POPS   33      22.355  13.037  12.893  1.00  0.00      MEMB
ATOM   4197  C22 POPS   33      21.835  11.265  11.834  1.00  0.00      MEMB
ATOM   4198  H2R POPS   33      20.775  11.158  11.509  1.00  0.00      MEMB
ATOM   4199  H2S POPS   33      22.370  10.380  12.158  1.00  0.00      MEMB
ATOM   4200  C3  POPS   33      22.402  13.327  15.798  1.00  0.00      MEMB
ATOM   4201  HX  POPS   33      22.292  13.806  16.775  1.00  0.00      MEMB
ATOM   4202  HY  POPS   33      22.337  14.129  15.152  1.00  0.00      MEMB
ATOM   4203  O31 POPS   33      23.674  12.823  15.652  1.00  0.00      MEMB
ATOM   4204  C31 POPS   33      24.630  13.459  16.292  1.00  0.00      MEMB
ATOM   4205  O32 POPS   33      24.576  14.412  17.030  1.00  0.00      MEMB
ATOM   4206  C32 POPS   33      25.879  12.636  16.064  1.00  0.00      MEMB
ATOM   4207  H2X POPS   33      25.741  11.852  16.818  1.00  0.00      MEMB
ATOM   4208  H2Y POPS   33      26.751  13.245  16.360  1.00  0.00      MEMB
ATOM   4209  C23 POPS   33      22.657  12.034  10.716  1.00  0.00      MEMB
ATOM   4210  H3R POPS   33      23.501  12.671  11.042  1.00  0.00      MEMB
ATOM   4211  H3S POPS   33      21.983  12.701  10.227  1.00  0.00      MEMB
ATOM   4212  C24 POPS   33      23.113  11.296   9.476  1.00  0.00      MEMB
ATOM   4213  H4R POPS   33      23.712  10.400   9.688  1.00  0.00      MEMB
ATOM   4214  H4S POPS   33      23.487  11.925   8.657  1.00  0.00      MEMB
ATOM   4215  C25 POPS   33      21.981  10.800   8.736  1.00  0.00      MEMB
ATOM   4216  H5R POPS   33      21.148  11.480   8.836  1.00  0.00      MEMB
ATOM   4217  H5S POPS   33      21.795  10.157   9.523  1.00  0.00      MEMB
ATOM   4218  C26 POPS   33      22.322  10.097   7.424  1.00  0.00      MEMB
ATOM   4219  H6R POPS   33      22.942   9.185   7.543  1.00  0.00      MEMB
ATOM   4220  H6S POPS   33      22.606  10.952   6.812  1.00  0.00      MEMB
ATOM   4221  C27 POPS   33      21.244   9.584   6.576  1.00  0.00      MEMB
ATOM   4222  H7R POPS   33      20.586  10.442   6.465  1.00  0.00      MEMB
ATOM   4223  H7S POPS   33      20.774   8.735   7.046  1.00  0.00      MEMB
ATOM   4224  C28 POPS   33      21.332   8.552   5.549  1.00  0.00      MEMB
ATOM   4225  H8R POPS   33      20.443   8.610   5.113  1.00  0.00      MEMB
ATOM   4226  H8S POPS   33      21.082   7.487   5.739  1.00  0.00      MEMB
ATOM   4227  C29 POPS   33      22.305   8.974   4.613  1.00  0.00      MEMB
ATOM   4228  H91 POPS   33      23.179   8.438   4.771  1.00  0.00      MEMB
ATOM   4229 C210 POPS   33      22.346  10.000   3.844  1.00  0.00      MEMB
ATOM   4230 H101 POPS   33      23.171  10.157   3.184  1.00  0.00      MEMB
ATOM   4231 C211 POPS   33      21.331  10.984   3.781  1.00  0.00      MEMB
ATOM   4232 H11R POPS   33      21.456  11.710   4.533  1.00  0.00      MEMB
ATOM   4233 H11S POPS   33      20.534  10.761   4.277  1.00  0.00      MEMB
ATOM   4234 C212 POPS   33      20.809  11.102   2.518  1.00  0.00      MEMB
ATOM   4235 H12R POPS   33      20.900  10.221   1.771  1.00  0.00      MEMB
ATOM   4236 H12S POPS   33      21.656  11.788   2.542  1.00  0.00      MEMB
ATOM   4237 C213 POPS   33      19.917  11.926   2.053  1.00  0.00      MEMB
ATOM   4238 H13R POPS   33      20.218  12.776   1.628  1.00  0.00      MEMB
ATOM   4239 H13S POPS   33      19.452  12.495   2.817  1.00  0.00      MEMB
ATOM   4240 C214 POPS   33      19.273  10.939   1.109  1.00  0.00      MEMB
ATOM   4241 H14R POPS   33      18.492  11.180   0.564  1.00  0.00      MEMB
ATOM   4242 H14S POPS   33      18.893  10.625   1.886  1.00  0.00      MEMB
ATOM   4243 C215 POPS   33      19.202  10.223  -0.208  1.00  0.00      MEMB
ATOM   4244 H15R POPS   33      18.228   9.652  -0.246  1.00  0.00      MEMB
ATOM   4245 H15S POPS   33      20.082   9.715   0.006  1.00  0.00      MEMB
ATOM   4246 C216 POPS   33      18.944  10.890  -1.487  1.00  0.00      MEMB
ATOM   4247 H16R POPS   33      19.746  11.570  -1.583  1.00  0.00      MEMB
ATOM   4248 H16S POPS   33      17.911  11.324  -1.478  1.00  0.00      MEMB
ATOM   4249 C217 POPS   33      19.322  10.305  -2.753  1.00  0.00      MEMB
ATOM   4250 H17R POPS   33      19.094  10.974  -3.576  1.00  0.00      MEMB
ATOM   4251 H17S POPS   33      18.586   9.534  -2.870  1.00  0.00      MEMB
ATOM   4252 C218 POPS   33      20.807  10.002  -2.782  1.00  0.00      MEMB
ATOM   4253 H18R POPS   33      21.413  10.843  -2.349  1.00  0.00      MEMB
ATOM   4254 H18S POPS   33      21.124   9.896  -3.832  1.00  0.00      MEMB
ATOM   4255 H18T POPS   33      20.986   9.075  -2.220  1.00  0.00      MEMB
ATOM   4256  C33 POPS   33      26.002  12.174  14.600  1.00  0.00      MEMB
ATOM   4257  H3X POPS   33      27.065  12.223  14.277  1.00  0.00      MEMB
ATOM   4258  H3Y POPS   33      25.460  12.921  13.968  1.00  0.00      MEMB
ATOM   4259  C34 POPS   33      25.470  10.756  14.357  1.00  0.00      MEMB
ATOM   4260  H4X POPS   33      24.393  10.665  14.656  1.00  0.00      MEMB
ATOM   4261  H4Y POPS   33      26.011  10.008  14.973  1.00  0.00      MEMB
ATOM   4262  C35 POPS   33      25.630  10.328  12.897  1.00  0.00      MEMB
ATOM   4263  H5X POPS   33      24.885  10.855  12.265  1.00  0.00      MEMB
ATOM   4264  H5Y POPS   33      25.444   9.254  12.949  1.00  0.00      MEMB
ATOM   4265  C36 POPS   33      27.010  10.436  12.253  1.00  0.00      MEMB
ATOM   4266  H6X POPS   33      27.739   9.872  12.807  1.00  0.00      MEMB
ATOM   4267  H6Y POPS   33      27.387  11.466  12.211  1.00  0.00      MEMB
ATOM   4268  C37 POPS   33      27.133   9.867  10.842  1.00  0.00      MEMB
ATOM   4269  H7X POPS   33      26.675   8.875  10.717  1.00  0.00      MEMB
ATOM   4270  H7Y POPS   33      28.197   9.732  10.668  1.00  0.00      MEMB
ATOM   4271  C38 POPS   33      26.669  10.814   9.761  1.00  0.00      MEMB
ATOM   4272  H8X POPS   33      27.010  11.847   9.971  1.00  0.00      MEMB
ATOM   4273  H8Y POPS   33      25.583  10.889   9.816  1.00  0.00      MEMB
ATOM   4274  C39 POPS   33      27.084  10.435   8.331  1.00  0.00      MEMB
ATOM   4275  H9X POPS   33      28.190  10.449   8.242  1.00  0.00      MEMB
ATOM   4276  H9Y POPS   33      26.704  11.253   7.693  1.00  0.00      MEMB
ATOM   4277 C310 POPS   33      26.514   9.122   7.764  1.00  0.00      MEMB
ATOM   4278 H10X POPS   33      25.539   8.901   8.251  1.00  0.00      MEMB
ATOM   4279 H10Y POPS   33      27.182   8.286   8.057  1.00  0.00      MEMB
ATOM   4280 C311 POPS   33      26.312   9.129   6.229  1.00  0.00      MEMB
ATOM   4281 H11X POPS   33      25.410   9.707   5.951  1.00  0.00      MEMB
ATOM   4282 H11Y POPS   33      26.082   8.106   5.928  1.00  0.00      MEMB
ATOM   4283 C312 POPS   33      27.451   9.708   5.373  1.00  0.00      MEMB
ATOM   4284 H12X POPS   33      28.442   9.451   5.783  1.00  0.00      MEMB
ATOM   4285 H12Y POPS   33      27.437  10.803   5.407  1.00  0.00      MEMB
ATOM   4286 C313 POPS   33      27.438   9.173   3.941  1.00  0.00      MEMB
ATOM   4287 H13X POPS   33      27.500   8.093   4.040  1.00  0.00      MEMB
ATOM   4288 H13Y POPS   33      28.323   9.528   3.366  1.00  0.00      MEMB
ATOM   4289 C314 POPS   33      26.155   9.320   3.200  1.00  0.00      MEMB
ATOM   4290 H14X POPS   33      25.280   8.789   3.633  1.00  0.00      MEMB
ATOM   4291 H14Y POPS   33      26.214   8.954   2.187  1.00  0.00      MEMB
ATOM   4292 C315 POPS   33      25.871  10.761   3.028  1.00  0.00      MEMB
ATOM   4293 H15X POPS   33      25.243  11.102   3.863  1.00  0.00      MEMB
ATOM   4294 H15Y POPS   33      25.313  10.602   2.158  1.00  0.00      MEMB
ATOM   4295 C316 POPS   33      26.961  11.698   2.553  1.00  0.00      MEMB
ATOM   4296 H16X POPS   33      27.451  12.118   3.446  1.00  0.00      MEMB
ATOM   4297 H16Y POPS   33      26.542  12.518   1.928  1.00  0.00      MEMB
ATOM   4298 H16Z POPS   33      27.714  11.166   1.940  1.00  0.00      MEMB
ATOM   4299  N   POPC   34      13.768  24.881  19.692  1.00  0.00      MEMB
ATOM   4300  C12 POPC   34      12.308  24.690  19.404  1.00  0.00      MEMB
ATOM   4301 H12A POPC   34      11.975  25.609  18.916  1.00  0.00      MEMB
ATOM   4302 H12B POPC   34      11.789  24.568  20.359  1.00  0.00      MEMB
ATOM   4303  C13 POPC   34      13.911  26.269  19.728  1.00  0.00      MEMB
ATOM   4304 H13A POPC   34      13.410  26.954  20.371  1.00  0.00      MEMB
ATOM   4305 H13B POPC   34      14.969  26.614  19.690  1.00  0.00      MEMB
ATOM   4306 H13C POPC   34      13.623  26.578  18.690  1.00  0.00      MEMB
ATOM   4307  C14 POPC   34      14.147  24.517  21.058  1.00  0.00      MEMB
ATOM   4308 H14A POPC   34      15.201  24.689  21.239  1.00  0.00      MEMB
ATOM   4309 H14B POPC   34      13.580  25.124  21.757  1.00  0.00      MEMB
ATOM   4310 H14C POPC   34      13.896  23.479  21.136  1.00  0.00      MEMB
ATOM   4311  C15 POPC   34      14.689  24.155  18.742  1.00  0.00      MEMB
ATOM   4312 H15A POPC   34      14.412  24.174  17.689  1.00  0.00      MEMB
ATOM   4313 H15B POPC   34      14.586  23.099  19.004  1.00  0.00      MEMB
ATOM   4314 H15C POPC   34      15.697  24.512  18.785  1.00  0.00      MEMB
ATOM   4315  C11 POPC   34      11.944  23.495  18.525  1.00  0.00      MEMB
ATOM   4316 H11A POPC   34      12.418  23.577  17.523  1.00  0.00      MEMB
ATOM   4317 H11B POPC   34      10.843  23.551  18.388  1.00  0.00      MEMB
ATOM   4318  P   POPC   34      12.852  20.977  18.516  1.00  0.00      MEMB
ATOM   4319  O13 POPC   34      12.464  19.844  19.379  1.00  0.00      MEMB
ATOM   4320  O14 POPC   34      14.293  21.158  18.183  1.00  0.00      MEMB
ATOM   4321  O12 POPC   34      12.310  22.310  19.201  1.00  0.00      MEMB
ATOM   4322  O11 POPC   34      12.096  20.852  17.138  1.00  0.00      MEMB
ATOM   4323  C1  POPC   34      10.886  20.121  16.953  1.00  0.00      MEMB
ATOM   4324  HA  POPC   34      10.028  20.743  17.266  1.00  0.00      MEMB
ATOM   4325  HB  POPC   34      10.880  19.148  17.507  1.00  0.00      MEMB
ATOM   4326  C2  POPC   34      10.646  19.736  15.477  1.00  0.00      MEMB
ATOM   4327  HS  POPC   34       9.866  18.947  15.500  1.00  0.00      MEMB
ATOM   4328  O21 POPC   34      11.868  19.253  14.969  1.00  0.00      MEMB
ATOM   4329  C21 POPC   34      11.824  19.113  13.716  1.00  0.00      MEMB
ATOM   4330  O22 POPC   34      10.833  19.004  12.990  1.00  0.00      MEMB
ATOM   4331  C22 POPC   34      13.246  18.718  13.363  1.00  0.00      MEMB
ATOM   4332  H2R POPC   34      13.124  18.019  12.593  1.00  0.00      MEMB
ATOM   4333  H2S POPC   34      13.828  18.180  14.144  1.00  0.00      MEMB
ATOM   4334  C3  POPC   34      10.182  20.937  14.624  1.00  0.00      MEMB
ATOM   4335  HX  POPC   34       9.355  21.280  15.193  1.00  0.00      MEMB
ATOM   4336  HY  POPC   34       9.801  20.741  13.591  1.00  0.00      MEMB
ATOM   4337  O31 POPC   34      11.242  21.883  14.615  1.00  0.00      MEMB
ATOM   4338  C31 POPC   34      10.888  23.066  14.212  1.00  0.00      MEMB
ATOM   4339  O32 POPC   34       9.812  23.373  13.731  1.00  0.00      MEMB
ATOM   4340  C32 POPC   34      12.056  23.996  14.476  1.00  0.00      MEMB
ATOM   4341  H2X POPC   34      12.486  23.712  15.455  1.00  0.00      MEMB
ATOM   4342  H2Y POPC   34      11.622  24.991  14.557  1.00  0.00      MEMB
ATOM   4343  C23 POPC   34      13.989  19.762  12.634  1.00  0.00      MEMB
ATOM   4344  H3R POPC   34      13.702  20.699  13.137  1.00  0.00      MEMB
ATOM   4345  H3S POPC   34      13.650  19.765  11.580  1.00  0.00      MEMB
ATOM   4346  C24 POPC   34      15.460  19.414  12.627  1.00  0.00      MEMB
ATOM   4347  H4R POPC   34      15.515  18.326  12.533  1.00  0.00      MEMB
ATOM   4348  H4S POPC   34      15.842  19.639  13.632  1.00  0.00      MEMB
ATOM   4349  C25 POPC   34      16.224  20.041  11.452  1.00  0.00      MEMB
ATOM   4350  H5R POPC   34      15.941  21.110  11.415  1.00  0.00      MEMB
ATOM   4351  H5S POPC   34      15.933  19.535  10.505  1.00  0.00      MEMB
ATOM   4352  C26 POPC   34      17.750  19.997  11.503  1.00  0.00      MEMB
ATOM   4353  H6R POPC   34      18.064  18.935  11.642  1.00  0.00      MEMB
ATOM   4354  H6S POPC   34      18.081  20.605  12.359  1.00  0.00      MEMB
ATOM   4355  C27 POPC   34      18.486  20.666  10.343  1.00  0.00      MEMB
ATOM   4356  H7R POPC   34      18.073  20.196   9.437  1.00  0.00      MEMB
ATOM   4357  H7S POPC   34      19.568  20.390  10.424  1.00  0.00      MEMB
ATOM   4358  C28 POPC   34      18.341  22.209  10.270  1.00  0.00      MEMB
ATOM   4359  H8R POPC   34      18.630  22.618  11.262  1.00  0.00      MEMB
ATOM   4360  H8S POPC   34      17.291  22.549  10.120  1.00  0.00      MEMB
ATOM   4361  C29 POPC   34      19.239  22.852   9.245  1.00  0.00      MEMB
ATOM   4362  H91 POPC   34      20.318  22.704   9.407  1.00  0.00      MEMB
ATOM   4363 C210 POPC   34      18.813  23.511   8.154  1.00  0.00      MEMB
ATOM   4364 H101 POPC   34      19.519  24.032   7.516  1.00  0.00      MEMB
ATOM   4365 C211 POPC   34      17.392  23.724   7.745  1.00  0.00      MEMB
ATOM   4366 H11R POPC   34      16.862  24.367   8.485  1.00  0.00      MEMB
ATOM   4367 H11S POPC   34      16.874  22.749   7.739  1.00  0.00      MEMB
ATOM   4368 C212 POPC   34      17.290  24.134   6.268  1.00  0.00      MEMB
ATOM   4369 H12R POPC   34      17.940  23.568   5.599  1.00  0.00      MEMB
ATOM   4370 H12S POPC   34      17.626  25.203   6.151  1.00  0.00      MEMB
ATOM   4371 C213 POPC   34      15.933  23.743   5.588  1.00  0.00      MEMB
ATOM   4372 H13R POPC   34      15.391  22.837   5.826  1.00  0.00      MEMB
ATOM   4373 H13S POPC   34      16.007  23.856   4.486  1.00  0.00      MEMB
ATOM   4374 C214 POPC   34      14.870  24.559   6.110  1.00  0.00      MEMB
ATOM   4375 H14R POPC   34      15.712  25.349   5.936  1.00  0.00      MEMB
ATOM   4376 H14S POPC   34      14.827  24.863   7.094  1.00  0.00      MEMB
ATOM   4377 C215 POPC   34      13.353  24.628   5.461  1.00  0.00      MEMB
ATOM   4378 H15R POPC   34      12.666  25.504   5.744  1.00  0.00      MEMB
ATOM   4379 H15S POPC   34      12.771  23.854   5.878  1.00  0.00      MEMB
ATOM   4380 C216 POPC   34      13.187  24.702   3.919  1.00  0.00      MEMB
ATOM   4381 H16R POPC   34      13.930  24.159   3.342  1.00  0.00      MEMB
ATOM   4382 H16S POPC   34      13.430  25.614   3.466  1.00  0.00      MEMB
ATOM   4383 C217 POPC   34      11.779  24.541   3.521  1.00  0.00      MEMB
ATOM   4384 H17R POPC   34      11.031  25.097   4.077  1.00  0.00      MEMB
ATOM   4385 H17S POPC   34      11.815  23.476   3.702  1.00  0.00      MEMB
ATOM   4386 C218 POPC   34      11.598  24.712   2.125  1.00  0.00      MEMB
ATOM   4387 H18R POPC   34      11.129  23.840   1.630  1.00  0.00      MEMB
ATOM   4388 H18S POPC   34      12.565  24.385   1.829  1.00  0.00      MEMB
ATOM   4389 H18T POPC   34      11.214  25.655   1.670  1.00  0.00      MEMB
ATOM   4390  C33 POPC   34      13.182  24.003  13.406  1.00  0.00      MEMB
ATOM   4391  H3X POPC   34      13.211  23.002  12.939  1.00  0.00      MEMB
ATOM   4392  H3Y POPC   34      14.173  24.184  13.881  1.00  0.00      MEMB
ATOM   4393  C34 POPC   34      12.958  25.017  12.288  1.00  0.00      MEMB
ATOM   4394  H4X POPC   34      13.760  25.028  11.522  1.00  0.00      MEMB
ATOM   4395  H4Y POPC   34      12.862  26.050  12.645  1.00  0.00      MEMB
ATOM   4396  C35 POPC   34      11.723  24.709  11.527  1.00  0.00      MEMB
ATOM   4397  H5X POPC   34      11.684  25.536  10.763  1.00  0.00      MEMB
ATOM   4398  H5Y POPC   34      10.813  24.716  12.172  1.00  0.00      MEMB
ATOM   4399  C36 POPC   34      11.895  23.431  10.784  1.00  0.00      MEMB
ATOM   4400  H6X POPC   34      11.669  22.501  11.322  1.00  0.00      MEMB
ATOM   4401  H6Y POPC   34      12.898  23.454  10.335  1.00  0.00      MEMB
ATOM   4402  C37 POPC   34      11.129  23.477   9.601  1.00  0.00      MEMB
ATOM   4403  H7X POPC   34      11.215  24.538   9.218  1.00  0.00      MEMB
ATOM   4404  H7Y POPC   34      10.045  23.300   9.929  1.00  0.00      MEMB
ATOM   4405  C38 POPC   34      11.701  22.640   8.452  1.00  0.00      MEMB
ATOM   4406  H8X POPC   34      12.426  23.128   7.821  1.00  0.00      MEMB
ATOM   4407  H8Y POPC   34      11.387  22.721   7.401  1.00  0.00      MEMB
ATOM   4408  C39 POPC   34      11.524  21.200   8.796  1.00  0.00      MEMB
ATOM   4409  H9X POPC   34      10.659  20.869   9.411  1.00  0.00      MEMB
ATOM   4410  H9Y POPC   34      12.478  21.074   9.289  1.00  0.00      MEMB
ATOM   4411 C310 POPC   34      11.638  20.307   7.656  1.00  0.00      MEMB
ATOM   4412 H10X POPC   34      10.920  19.794   7.012  1.00  0.00      MEMB
ATOM   4413 H10Y POPC   34      11.165  19.392   7.680  1.00  0.00      MEMB
ATOM   4414 C311 POPC   34      12.548  20.749   6.646  1.00  0.00      MEMB
ATOM   4415 H11X POPC   34      13.483  21.223   6.857  1.00  0.00      MEMB
ATOM   4416 H11Y POPC   34      11.972  21.399   6.458  1.00  0.00      MEMB
ATOM   4417 C312 POPC   34      12.248  20.112   5.241  1.00  0.00      MEMB
ATOM   4418 H12X POPC   34      11.364  19.450   5.226  1.00  0.00      MEMB
ATOM   4419 H12Y POPC   34      11.785  19.060   5.541  1.00  0.00      MEMB
ATOM   4420 C313 POPC   34      13.580  20.338   4.270  1.00  0.00      MEMB
ATOM   4421 H13X POPC   34      14.443  19.534   4.105  1.00  0.00      MEMB
ATOM   4422 H13Y POPC   34      14.537  20.652   4.713  1.00  0.00      MEMB
ATOM   4423 C314 POPC   34      13.127  20.783   2.906  1.00  0.00      MEMB
ATOM   4424 H14X POPC   34      14.133  20.625   2.484  1.00  0.00      MEMB
ATOM   4425 H14Y POPC   34      12.854  21.786   3.117  1.00  0.00      MEMB
ATOM   4426 C315 POPC   34      11.955  20.154   2.049  1.00  0.00      MEMB
ATOM   4427 H15X POPC   34      10.884  19.996   2.276  1.00  0.00      MEMB
ATOM   4428 H15Y POPC   34      12.471  19.256   1.959  1.00  0.00      MEMB
ATOM   4429 C316 POPC   34      11.531  20.428   0.692  1.00  0.00      MEMB
ATOM   4430 H16X POPC   34      11.103  19.576   0.093  1.00  0.00      MEMB
ATOM   4431 H16Y POPC   34      12.286  20.761   0.094  1.00  0.00      MEMB
ATOM   4432 H16Z POPC   34      11.329  21.462   0.655  1.00  0.00      MEMB
ATOM   4433  N   POPS   35     -22.510  16.809  20.657  1.00  1.00      MEMB
ATOM   4434  HN1 POPS   35     -21.567  17.210  20.861  1.00  0.00      MEMB
ATOM   4435  HN2 POPS   35     -23.253  17.520  20.815  1.00  0.00      MEMB
ATOM   4436  HN3 POPS   35     -22.684  15.954  21.209  1.00  0.00      MEMB
ATOM   4437  C12 POPS   35     -22.465  16.415  19.205  1.00  1.00      MEMB
ATOM   4438 H12A POPS   35     -22.259  17.322  18.668  1.00  0.00      MEMB
ATOM   4439  C13 POPS   35     -23.729  15.766  18.622  1.00  1.00      MEMB
ATOM   4440 O13A POPS   35     -24.631  15.434  19.435  1.00  1.00      MEMB
ATOM   4441 O13B POPS   35     -23.745  15.512  17.393  1.00  1.00      MEMB
ATOM   4442  C11 POPS   35     -21.371  15.334  18.986  1.00  1.00      MEMB
ATOM   4443 H11A POPS   35     -21.221  15.118  17.893  1.00  0.00      MEMB
ATOM   4444 H11B POPS   35     -21.742  14.396  19.379  1.00  0.00      MEMB
ATOM   4445  P   POPS   35     -19.034  16.420  18.994  1.00  1.00      MEMB
ATOM   4446  O13 POPS   35     -17.909  15.485  18.789  1.00  1.00      MEMB
ATOM   4447  O14 POPS   35     -18.897  17.636  19.808  1.00  1.00      MEMB
ATOM   4448  O12 POPS   35     -20.182  15.580  19.723  1.00  1.00      MEMB
ATOM   4449  O11 POPS   35     -19.694  16.823  17.587  1.00  1.00      MEMB
ATOM   4450  C1  POPS   35     -18.785  17.382  16.620  1.00  0.00      MEMB
ATOM   4451  HA  POPS   35     -18.184  16.576  16.156  1.00  0.00      MEMB
ATOM   4452  HB  POPS   35     -18.073  18.118  17.083  1.00  0.00      MEMB
ATOM   4453  C2  POPS   35     -19.494  18.099  15.435  1.00  0.00      MEMB
ATOM   4454  HS  POPS   35     -19.744  19.070  15.907  1.00  0.00      MEMB
ATOM   4455  O21 POPS   35     -20.674  17.380  15.013  1.00  0.00      MEMB
ATOM   4456  C21 POPS   35     -21.477  17.716  14.034  1.00  0.00      MEMB
ATOM   4457  O22 POPS   35     -21.603  18.748  13.420  1.00  0.00      MEMB
ATOM   4458  C22 POPS   35     -22.332  16.590  13.592  1.00  0.00      MEMB
ATOM   4459  H2R POPS   35     -23.382  16.911  13.797  1.00  0.00      MEMB
ATOM   4460  H2S POPS   35     -22.085  15.679  14.150  1.00  0.00      MEMB
ATOM   4461  C3  POPS   35     -18.483  18.248  14.275  1.00  0.00      MEMB
ATOM   4462  HX  POPS   35     -17.515  18.518  14.750  1.00  0.00      MEMB
ATOM   4463  HY  POPS   35     -18.810  19.091  13.614  1.00  0.00      MEMB
ATOM   4464  O31 POPS   35     -18.280  16.969  13.627  1.00  0.00      MEMB
ATOM   4465  C31 POPS   35     -18.000  17.044  12.348  1.00  0.00      MEMB
ATOM   4466  O32 POPS   35     -18.060  18.049  11.662  1.00  0.00      MEMB
ATOM   4467  C32 POPS   35     -17.560  15.676  11.838  1.00  0.00      MEMB
ATOM   4468  H2X POPS   35     -18.467  15.048  11.921  1.00  0.00      MEMB
ATOM   4469  H2Y POPS   35     -16.734  15.239  12.446  1.00  0.00      MEMB
ATOM   4470  C23 POPS   35     -22.112  16.504  12.067  1.00  0.00      MEMB
ATOM   4471  H3R POPS   35     -21.044  16.462  11.736  1.00  0.00      MEMB
ATOM   4472  H3S POPS   35     -22.591  17.434  11.674  1.00  0.00      MEMB
ATOM   4473  C24 POPS   35     -22.908  15.399  11.414  1.00  0.00      MEMB
ATOM   4474  H4R POPS   35     -23.973  15.687  11.524  1.00  0.00      MEMB
ATOM   4475  H4S POPS   35     -22.713  14.409  11.880  1.00  0.00      MEMB
ATOM   4476  C25 POPS   35     -22.616  15.130   9.947  1.00  0.00      MEMB
ATOM   4477  H5R POPS   35     -23.382  14.357   9.685  1.00  0.00      MEMB
ATOM   4478  H5S POPS   35     -21.603  14.678   9.922  1.00  0.00      MEMB
ATOM   4479  C26 POPS   35     -22.611  16.313   8.969  1.00  0.00      MEMB
ATOM   4480  H6R POPS   35     -23.140  17.205   9.358  1.00  0.00      MEMB
ATOM   4481  H6S POPS   35     -23.132  15.927   8.063  1.00  0.00      MEMB
ATOM   4482  C27 POPS   35     -21.200  16.781   8.568  1.00  0.00      MEMB
ATOM   4483  H7R POPS   35     -20.766  16.021   7.888  1.00  0.00      MEMB
ATOM   4484  H7S POPS   35     -20.559  16.812   9.481  1.00  0.00      MEMB
ATOM   4485  C28 POPS   35     -21.117  18.213   7.978  1.00  0.00      MEMB
ATOM   4486  H8R POPS   35     -20.098  18.598   8.200  1.00  0.00      MEMB
ATOM   4487  H8S POPS   35     -21.786  18.868   8.578  1.00  0.00      MEMB
ATOM   4488  C29 POPS   35     -21.477  18.423   6.529  1.00  0.00      MEMB
ATOM   4489  H91 POPS   35     -22.564  18.444   6.360  1.00  0.00      MEMB
ATOM   4490 C210 POPS   35     -20.657  18.624   5.472  1.00  0.00      MEMB
ATOM   4491 H101 POPS   35     -21.138  18.834   4.510  1.00  0.00      MEMB
ATOM   4492 C211 POPS   35     -19.142  18.687   5.445  1.00  0.00      MEMB
ATOM   4493 H11R POPS   35     -18.779  18.677   6.490  1.00  0.00      MEMB
ATOM   4494 H11S POPS   35     -18.751  19.641   5.016  1.00  0.00      MEMB
ATOM   4495 C212 POPS   35     -18.490  17.519   4.676  1.00  0.00      MEMB
ATOM   4496 H12R POPS   35     -19.027  16.576   4.883  1.00  0.00      MEMB
ATOM   4497 H12S POPS   35     -17.411  17.379   4.935  1.00  0.00      MEMB
ATOM   4498 C213 POPS   35     -18.509  17.633   3.179  1.00  0.00      MEMB
ATOM   4499 H13R POPS   35     -17.720  18.398   2.927  1.00  0.00      MEMB
ATOM   4500 H13S POPS   35     -19.437  18.027   2.732  1.00  0.00      MEMB
ATOM   4501 C214 POPS   35     -18.382  16.189   2.632  1.00  0.00      MEMB
ATOM   4502 H14R POPS   35     -19.011  15.438   3.043  1.00  0.00      MEMB
ATOM   4503 H14S POPS   35     -17.451  15.615   2.745  1.00  0.00      MEMB
ATOM   4504 C215 POPS   35     -18.595  16.286   1.226  1.00  0.00      MEMB
ATOM   4505 H15R POPS   35     -17.749  16.569   0.693  1.00  0.00      MEMB
ATOM   4506 H15S POPS   35     -19.529  16.800   1.003  1.00  0.00      MEMB
ATOM   4507 C216 POPS   35     -18.558  15.108   0.558  1.00  0.00      MEMB
ATOM   4508 H16R POPS   35     -19.457  14.777   1.217  1.00  0.00      MEMB
ATOM   4509 H16S POPS   35     -17.650  14.470   0.649  1.00  0.00      MEMB
ATOM   4510 C217 POPS   35     -18.856  15.094  -0.912  1.00  0.00      MEMB
ATOM   4511 H17R POPS   35     -19.804  15.389  -1.276  1.00  0.00      MEMB
ATOM   4512 H17S POPS   35     -19.288  14.308  -0.596  1.00  0.00      MEMB
ATOM   4513 C218 POPS   35     -17.988  15.185  -2.202  1.00  0.00      MEMB
ATOM   4514 H18R POPS   35     -17.477  14.415  -2.559  1.00  0.00      MEMB
ATOM   4515 H18S POPS   35     -17.065  15.727  -2.092  1.00  0.00      MEMB
ATOM   4516 H18T POPS   35     -18.586  15.203  -3.098  1.00  0.00      MEMB
ATOM   4517  C33 POPS   35     -17.235  15.777  10.338  1.00  0.00      MEMB
ATOM   4518  H3X POPS   35     -16.416  16.485  10.145  1.00  0.00      MEMB
ATOM   4519  H3Y POPS   35     -18.174  16.017   9.802  1.00  0.00      MEMB
ATOM   4520  C34 POPS   35     -16.862  14.489   9.756  1.00  0.00      MEMB
ATOM   4521  H4X POPS   35     -16.009  14.258  10.459  1.00  0.00      MEMB
ATOM   4522  H4Y POPS   35     -16.360  14.454   8.756  1.00  0.00      MEMB
ATOM   4523  C35 POPS   35     -18.185  13.647   9.819  1.00  0.00      MEMB
ATOM   4524  H5X POPS   35     -18.455  13.096  10.736  1.00  0.00      MEMB
ATOM   4525  H5Y POPS   35     -17.936  12.663   9.678  1.00  0.00      MEMB
ATOM   4526  C36 POPS   35     -19.203  13.784   8.644  1.00  0.00      MEMB
ATOM   4527  H6X POPS   35     -19.505  14.804   8.786  1.00  0.00      MEMB
ATOM   4528  H6Y POPS   35     -19.964  12.984   8.782  1.00  0.00      MEMB
ATOM   4529  C37 POPS   35     -18.805  13.847   7.164  1.00  0.00      MEMB
ATOM   4530  H7X POPS   35     -18.878  12.798   6.892  1.00  0.00      MEMB
ATOM   4531  H7Y POPS   35     -17.788  14.224   6.929  1.00  0.00      MEMB
ATOM   4532  C38 POPS   35     -19.697  14.083   6.038  1.00  0.00      MEMB
ATOM   4533  H8X POPS   35     -18.975  13.940   5.240  1.00  0.00      MEMB
ATOM   4534  H8Y POPS   35     -19.734  15.107   5.847  1.00  0.00      MEMB
ATOM   4535  C39 POPS   35     -20.977  13.283   6.212  1.00  0.00      MEMB
ATOM   4536  H9X POPS   35     -21.409  13.760   7.103  1.00  0.00      MEMB
ATOM   4537  H9Y POPS   35     -20.851  12.221   6.551  1.00  0.00      MEMB
ATOM   4538 C310 POPS   35     -21.912  13.360   5.015  1.00  0.00      MEMB
ATOM   4539 H10X POPS   35     -22.848  12.877   5.339  1.00  0.00      MEMB
ATOM   4540 H10Y POPS   35     -21.476  12.730   4.205  1.00  0.00      MEMB
ATOM   4541 C311 POPS   35     -22.168  14.799   4.504  1.00  0.00      MEMB
ATOM   4542 H11X POPS   35     -21.174  15.136   4.141  1.00  0.00      MEMB
ATOM   4543 H11Y POPS   35     -22.483  15.527   5.282  1.00  0.00      MEMB
ATOM   4544 C312 POPS   35     -23.156  14.962   3.350  1.00  0.00      MEMB
ATOM   4545 H12X POPS   35     -23.198  16.049   3.066  1.00  0.00      MEMB
ATOM   4546 H12Y POPS   35     -24.207  14.700   3.542  1.00  0.00      MEMB
ATOM   4547 C313 POPS   35     -22.769  14.178   2.155  1.00  0.00      MEMB
ATOM   4548 H13X POPS   35     -23.562  13.416   1.989  1.00  0.00      MEMB
ATOM   4549 H13Y POPS   35     -21.830  13.581   2.303  1.00  0.00      MEMB
ATOM   4550 C314 POPS   35     -22.543  15.321   1.164  1.00  0.00      MEMB
ATOM   4551 H14X POPS   35     -22.563  15.045   0.175  1.00  0.00      MEMB
ATOM   4552 H14Y POPS   35     -21.525  15.703   1.202  1.00  0.00      MEMB
ATOM   4553 C315 POPS   35     -23.613  16.077   0.416  1.00  0.00      MEMB
ATOM   4554 H15X POPS   35     -24.044  16.698   1.141  1.00  0.00      MEMB
ATOM   4555 H15Y POPS   35     -24.457  15.359   0.230  1.00  0.00      MEMB
ATOM   4556 C316 POPS   35     -23.066  16.826  -0.891  1.00  0.00      MEMB
ATOM   4557 H16X POPS   35     -23.941  17.035  -1.549  1.00  0.00      MEMB
ATOM   4558 H16Y POPS   35     -22.390  16.217  -1.580  1.00  0.00      MEMB
ATOM   4559 H16Z POPS   35     -22.492  17.697  -0.607  1.00  0.00      MEMB
ATOM   4560  N   POPC   36     -21.707 -15.652  18.899  1.00  0.00      MEMB
ATOM   4561  C12 POPC   36     -22.691 -14.919  18.004  1.00  0.00      MEMB
ATOM   4562 H12A POPC   36     -23.732 -15.106  18.275  1.00  0.00      MEMB
ATOM   4563 H12B POPC   36     -22.554 -15.272  16.992  1.00  0.00      MEMB
ATOM   4564  C13 POPC   36     -21.961 -17.078  18.842  1.00  0.00      MEMB
ATOM   4565 H13A POPC   36     -21.260 -17.714  19.414  1.00  0.00      MEMB
ATOM   4566 H13B POPC   36     -22.906 -17.395  19.227  1.00  0.00      MEMB
ATOM   4567 H13C POPC   36     -21.781 -17.488  17.835  1.00  0.00      MEMB
ATOM   4568  C14 POPC   36     -20.332 -15.535  18.317  1.00  0.00      MEMB
ATOM   4569 H14A POPC   36     -19.801 -16.384  18.715  1.00  0.00      MEMB
ATOM   4570 H14B POPC   36     -20.418 -15.661  17.236  1.00  0.00      MEMB
ATOM   4571 H14C POPC   36     -19.826 -14.614  18.570  1.00  0.00      MEMB
ATOM   4572  C15 POPC   36     -21.861 -15.191  20.308  1.00  0.00      MEMB
ATOM   4573 H15A POPC   36     -21.768 -14.103  20.314  1.00  0.00      MEMB
ATOM   4574 H15B POPC   36     -21.193 -15.630  21.023  1.00  0.00      MEMB
ATOM   4575 H15C POPC   36     -22.890 -15.349  20.642  1.00  0.00      MEMB
ATOM   4576  C11 POPC   36     -22.469 -13.407  17.977  1.00  0.00      MEMB
ATOM   4577 H11A POPC   36     -22.938 -12.957  17.075  1.00  0.00      MEMB
ATOM   4578 H11B POPC   36     -21.376 -13.251  17.932  1.00  0.00      MEMB
ATOM   4579  P   POPC   36     -24.386 -12.331  19.374  1.00  0.00      MEMB
ATOM   4580  O13 POPC   36     -24.408 -11.741  20.723  1.00  0.00      MEMB
ATOM   4581  O14 POPC   36     -25.268 -13.459  19.008  1.00  0.00      MEMB
ATOM   4582  O12 POPC   36     -22.898 -12.787  19.164  1.00  0.00      MEMB
ATOM   4583  O11 POPC   36     -24.580 -11.122  18.387  1.00  0.00      MEMB
ATOM   4584  C1  POPC   36     -23.741 -10.000  18.360  1.00  0.00      MEMB
ATOM   4585  HA  POPC   36     -22.770 -10.335  17.946  1.00  0.00      MEMB
ATOM   4586  HB  POPC   36     -23.521  -9.630  19.375  1.00  0.00      MEMB
ATOM   4587  C2  POPC   36     -24.315  -8.867  17.444  1.00  0.00      MEMB
ATOM   4588  HS  POPC   36     -24.796  -8.123  18.115  1.00  0.00      MEMB
ATOM   4589  O21 POPC   36     -25.243  -9.326  16.461  1.00  0.00      MEMB
ATOM   4590  C21 POPC   36     -26.452  -9.715  16.812  1.00  0.00      MEMB
ATOM   4591  O22 POPC   36     -27.061  -9.301  17.786  1.00  0.00      MEMB
ATOM   4592  C22 POPC   36     -27.019 -10.623  15.717  1.00  0.00      MEMB
ATOM   4593  H2R POPC   36     -26.793 -10.172  14.736  1.00  0.00      MEMB
ATOM   4594  H2S POPC   36     -28.124 -10.704  15.782  1.00  0.00      MEMB
ATOM   4595  C3  POPC   36     -23.153  -8.256  16.660  1.00  0.00      MEMB
ATOM   4596  HX  POPC   36     -22.336  -8.340  17.386  1.00  0.00      MEMB
ATOM   4597  HY  POPC   36     -23.352  -7.204  16.333  1.00  0.00      MEMB
ATOM   4598  O31 POPC   36     -22.852  -9.073  15.536  1.00  0.00      MEMB
ATOM   4599  C31 POPC   36     -21.609  -9.268  15.202  1.00  0.00      MEMB
ATOM   4600  O32 POPC   36     -20.633  -9.192  15.931  1.00  0.00      MEMB
ATOM   4601  C32 POPC   36     -21.682  -9.424  13.711  1.00  0.00      MEMB
ATOM   4602  H2X POPC   36     -21.575  -8.451  13.194  1.00  0.00      MEMB
ATOM   4603  H2Y POPC   36     -22.543 -10.054  13.394  1.00  0.00      MEMB
ATOM   4604  C23 POPC   36     -26.319 -11.989  15.752  1.00  0.00      MEMB
ATOM   4605  H3R POPC   36     -26.865 -12.668  16.447  1.00  0.00      MEMB
ATOM   4606  H3S POPC   36     -25.280 -11.887  16.147  1.00  0.00      MEMB
ATOM   4607  C24 POPC   36     -26.114 -12.589  14.364  1.00  0.00      MEMB
ATOM   4608  H4R POPC   36     -27.055 -12.655  13.777  1.00  0.00      MEMB
ATOM   4609  H4S POPC   36     -25.789 -13.625  14.564  1.00  0.00      MEMB
ATOM   4610  C25 POPC   36     -25.021 -11.855  13.567  1.00  0.00      MEMB
ATOM   4611  H5R POPC   36     -24.079 -11.752  14.142  1.00  0.00      MEMB
ATOM   4612  H5S POPC   36     -25.400 -10.837  13.324  1.00  0.00      MEMB
ATOM   4613  C26 POPC   36     -24.730 -12.503  12.220  1.00  0.00      MEMB
ATOM   4614  H6R POPC   36     -24.100 -11.832  11.602  1.00  0.00      MEMB
ATOM   4615  H6S POPC   36     -25.741 -12.489  11.747  1.00  0.00      MEMB
ATOM   4616  C27 POPC   36     -24.070 -13.899  12.316  1.00  0.00      MEMB
ATOM   4617  H7R POPC   36     -24.591 -14.477  13.109  1.00  0.00      MEMB
ATOM   4618  H7S POPC   36     -22.995 -13.859  12.616  1.00  0.00      MEMB
ATOM   4619  C28 POPC   36     -24.123 -14.669  10.993  1.00  0.00      MEMB
ATOM   4620  H8R POPC   36     -23.479 -15.569  11.076  1.00  0.00      MEMB
ATOM   4621  H8S POPC   36     -23.689 -14.069  10.185  1.00  0.00      MEMB
ATOM   4622  C29 POPC   36     -25.543 -14.949  10.664  1.00  0.00      MEMB
ATOM   4623  H91 POPC   36     -26.032 -15.594  11.424  1.00  0.00      MEMB
ATOM   4624 C210 POPC   36     -26.202 -14.641   9.517  1.00  0.00      MEMB
ATOM   4625 H101 POPC   36     -27.177 -15.124   9.307  1.00  0.00      MEMB
ATOM   4626 C211 POPC   36     -25.833 -13.993   8.234  1.00  0.00      MEMB
ATOM   4627 H11R POPC   36     -26.456 -14.349   7.396  1.00  0.00      MEMB
ATOM   4628 H11S POPC   36     -24.771 -14.086   7.969  1.00  0.00      MEMB
ATOM   4629 C212 POPC   36     -26.433 -12.666   8.371  1.00  0.00      MEMB
ATOM   4630 H12R POPC   36     -25.975 -12.287   9.304  1.00  0.00      MEMB
ATOM   4631 H12S POPC   36     -27.546 -12.794   8.403  1.00  0.00      MEMB
ATOM   4632 C213 POPC   36     -26.191 -11.675   7.276  1.00  0.00      MEMB
ATOM   4633 H13R POPC   36     -26.485 -10.707   7.744  1.00  0.00      MEMB
ATOM   4634 H13S POPC   36     -26.869 -11.839   6.423  1.00  0.00      MEMB
ATOM   4635 C214 POPC   36     -24.769 -11.568   6.841  1.00  0.00      MEMB
ATOM   4636 H14R POPC   36     -24.287 -12.435   6.343  1.00  0.00      MEMB
ATOM   4637 H14S POPC   36     -24.194 -11.425   7.808  1.00  0.00      MEMB
ATOM   4638 C215 POPC   36     -24.700 -10.457   5.783  1.00  0.00      MEMB
ATOM   4639 H15R POPC   36     -25.213  -9.496   6.034  1.00  0.00      MEMB
ATOM   4640 H15S POPC   36     -24.774 -10.691   4.720  1.00  0.00      MEMB
ATOM   4641 C216 POPC   36     -23.288 -10.226   5.626  1.00  0.00      MEMB
ATOM   4642 H16R POPC   36     -22.539 -10.975   5.683  1.00  0.00      MEMB
ATOM   4643 H16S POPC   36     -23.343 -10.072   6.803  1.00  0.00      MEMB
ATOM   4644 C217 POPC   36     -22.720  -9.164   4.381  1.00  0.00      MEMB
ATOM   4645 H17R POPC   36     -21.741  -9.196   4.897  1.00  0.00      MEMB
ATOM   4646 H17S POPC   36     -23.616  -8.468   4.801  1.00  0.00      MEMB
ATOM   4647 C218 POPC   36     -21.920  -9.272   2.547  1.00  0.00      MEMB
ATOM   4648 H18R POPC   36     -21.483 -10.120   3.308  1.00  0.00      MEMB
ATOM   4649 H18S POPC   36     -21.164  -6.988   0.540  1.00  0.00      MEMB
ATOM   4650 H18T POPC   36     -22.986  -8.955   2.648  1.00  0.00      MEMB
ATOM   4651  C33 POPC   36     -20.588 -10.239  13.279  1.00  0.00      MEMB
ATOM   4652  H3X POPC   36     -20.587 -11.159  13.940  1.00  0.00      MEMB
ATOM   4653  H3Y POPC   36     -19.655  -9.744  13.451  1.00  0.00      MEMB
ATOM   4654  C34 POPC   36     -20.701 -10.505  11.753  1.00  0.00      MEMB
ATOM   4655  H4X POPC   36     -20.456  -9.710  11.058  1.00  0.00      MEMB
ATOM   4656  H4Y POPC   36     -21.571 -11.155  11.504  1.00  0.00      MEMB
ATOM   4657  C35 POPC   36     -19.651 -11.344  11.289  1.00  0.00      MEMB
ATOM   4658  H5X POPC   36     -20.039 -11.777  12.256  1.00  0.00      MEMB
ATOM   4659  H5Y POPC   36     -18.568 -11.132  11.475  1.00  0.00      MEMB
ATOM   4660  C36 POPC   36     -19.797 -12.359  10.128  1.00  0.00      MEMB
ATOM   4661  H6X POPC   36     -20.614 -13.078  10.304  1.00  0.00      MEMB
ATOM   4662  H6Y POPC   36     -18.924 -13.037   9.958  1.00  0.00      MEMB
ATOM   4663  C37 POPC   36     -19.545 -11.633   8.910  1.00  0.00      MEMB
ATOM   4664  H7X POPC   36     -18.554 -11.135   9.115  1.00  0.00      MEMB
ATOM   4665  H7Y POPC   36     -20.372 -10.924   8.992  1.00  0.00      MEMB
ATOM   4666  C38 POPC   36     -19.507 -12.501   7.656  1.00  0.00      MEMB
ATOM   4667  H8X POPC   36     -18.584 -13.129   7.713  1.00  0.00      MEMB
ATOM   4668  H8Y POPC   36     -19.433 -11.782   6.823  1.00  0.00      MEMB
ATOM   4669  C39 POPC   36     -20.742 -13.370   7.347  1.00  0.00      MEMB
ATOM   4670  H9X POPC   36     -21.712 -12.860   7.426  1.00  0.00      MEMB
ATOM   4671  H9Y POPC   36     -20.850 -14.164   8.045  1.00  0.00      MEMB
ATOM   4672 C310 POPC   36     -20.716 -14.223   6.086  1.00  0.00      MEMB
ATOM   4673 H10X POPC   36     -21.319 -15.139   6.264  1.00  0.00      MEMB
ATOM   4674 H10Y POPC   36     -19.728 -14.579   5.839  1.00  0.00      MEMB
ATOM   4675 C311 POPC   36     -21.306 -13.508   4.910  1.00  0.00      MEMB
ATOM   4676 H11X POPC   36     -20.610 -12.672   4.662  1.00  0.00      MEMB
ATOM   4677 H11Y POPC   36     -22.328 -13.140   5.161  1.00  0.00      MEMB
ATOM   4678 C312 POPC   36     -21.509 -14.423   3.720  1.00  0.00      MEMB
ATOM   4679 H12X POPC   36     -22.357 -15.110   3.879  1.00  0.00      MEMB
ATOM   4680 H12Y POPC   36     -20.562 -14.952   3.463  1.00  0.00      MEMB
ATOM   4681 C313 POPC   36     -22.013 -13.602   2.582  1.00  0.00      MEMB
ATOM   4682 H13X POPC   36     -21.171 -12.980   2.529  1.00  0.00      MEMB
ATOM   4683 H13Y POPC   36     -22.864 -12.976   2.883  1.00  0.00      MEMB
ATOM   4684 C314 POPC   36     -22.246 -14.393   1.336  1.00  0.00      MEMB
ATOM   4685 H14X POPC   36     -22.927 -15.231   1.535  1.00  0.00      MEMB
ATOM   4686 H14Y POPC   36     -21.379 -14.864   1.041  1.00  0.00      MEMB
ATOM   4687 C315 POPC   36     -22.602 -13.655   0.075  1.00  0.00      MEMB
ATOM   4688 H15X POPC   36     -22.510 -14.368  -0.753  1.00  0.00      MEMB
ATOM   4689 H15Y POPC   36     -21.860 -13.237  -0.528  1.00  0.00      MEMB
ATOM   4690 C316 POPC   36     -23.523 -12.414   0.114  1.00  0.00      MEMB
ATOM   4691 H16X POPC   36     -24.030 -12.143  -0.823  1.00  0.00      MEMB
ATOM   4692 H16Y POPC   36     -23.872 -12.054   1.091  1.00  0.00      MEMB
ATOM   4693 H16Z POPC   36     -24.454 -12.801   0.154  1.00  0.00      MEMB
ATOM   4694  N   POPC   37     -15.704 -21.024  19.583  1.00  0.00      MEMB
ATOM   4695  C12 POPC   37     -16.175 -19.987  18.590  1.00  0.00      MEMB
ATOM   4696 H12A POPC   37     -16.118 -20.507  17.640  1.00  0.00      MEMB
ATOM   4697 H12B POPC   37     -15.408 -19.219  18.589  1.00  0.00      MEMB
ATOM   4698  C13 POPC   37     -15.722 -20.500  20.971  1.00  0.00      MEMB
ATOM   4699 H13A POPC   37     -16.727 -20.235  21.262  1.00  0.00      MEMB
ATOM   4700 H13B POPC   37     -15.273 -21.236  21.631  1.00  0.00      MEMB
ATOM   4701 H13C POPC   37     -15.147 -19.576  21.043  1.00  0.00      MEMB
ATOM   4702  C14 POPC   37     -16.469 -22.309  19.387  1.00  0.00      MEMB
ATOM   4703 H14A POPC   37     -17.528 -22.080  19.475  1.00  0.00      MEMB
ATOM   4704 H14B POPC   37     -16.325 -22.703  18.385  1.00  0.00      MEMB
ATOM   4705 H14C POPC   37     -16.173 -23.083  20.083  1.00  0.00      MEMB
ATOM   4706  C15 POPC   37     -14.296 -21.269  19.168  1.00  0.00      MEMB
ATOM   4707 H15A POPC   37     -13.648 -20.400  19.319  1.00  0.00      MEMB
ATOM   4708 H15B POPC   37     -14.260 -21.399  18.086  1.00  0.00      MEMB
ATOM   4709 H15C POPC   37     -13.827 -22.089  19.673  1.00  0.00      MEMB
ATOM   4710  C11 POPC   37     -17.556 -19.293  18.733  1.00  0.00      MEMB
ATOM   4711 H11A POPC   37     -17.852 -18.824  17.770  1.00  0.00      MEMB
ATOM   4712 H11B POPC   37     -17.455 -18.469  19.469  1.00  0.00      MEMB
ATOM   4713  P   POPC   37     -19.937 -20.499  18.550  1.00  0.00      MEMB
ATOM   4714  O13 POPC   37     -20.703 -19.258  18.557  1.00  0.00      MEMB
ATOM   4715  O14 POPC   37     -20.420 -21.670  19.295  1.00  0.00      MEMB
ATOM   4716  O12 POPC   37     -18.537 -20.196  19.187  1.00  0.00      MEMB
ATOM   4717  O11 POPC   37     -19.636 -20.819  17.035  1.00  0.00      MEMB
ATOM   4718  C1  POPC   37     -19.192 -22.083  16.564  1.00  0.00      MEMB
ATOM   4719  HA  POPC   37     -20.043 -22.796  16.463  1.00  0.00      MEMB
ATOM   4720  HB  POPC   37     -18.483 -22.538  17.287  1.00  0.00      MEMB
ATOM   4721  C2  POPC   37     -18.548 -21.947  15.149  1.00  0.00      MEMB
ATOM   4722  HS  POPC   37     -17.443 -22.012  15.273  1.00  0.00      MEMB
ATOM   4723  O21 POPC   37     -18.983 -20.740  14.506  1.00  0.00      MEMB
ATOM   4724  C21 POPC   37     -18.229 -19.694  14.555  1.00  0.00      MEMB
ATOM   4725  O22 POPC   37     -17.080 -19.671  14.936  1.00  0.00      MEMB
ATOM   4726  C22 POPC   37     -19.009 -18.495  14.067  1.00  0.00      MEMB
ATOM   4727  H2R POPC   37     -19.517 -17.966  14.884  1.00  0.00      MEMB
ATOM   4728  H2S POPC   37     -19.710 -18.780  13.354  1.00  0.00      MEMB
ATOM   4729  C3  POPC   37     -18.918 -23.097  14.184  1.00  0.00      MEMB
ATOM   4730  HX  POPC   37     -19.985 -22.950  13.874  1.00  0.00      MEMB
ATOM   4731  HY  POPC   37     -18.860 -24.067  14.716  1.00  0.00      MEMB
ATOM   4732  O31 POPC   37     -17.964 -23.146  13.097  1.00  0.00      MEMB
ATOM   4733  C31 POPC   37     -18.467 -22.933  11.897  1.00  0.00      MEMB
ATOM   4734  O32 POPC   37     -19.618 -22.671  11.628  1.00  0.00      MEMB
ATOM   4735  C32 POPC   37     -17.459 -23.245  10.832  1.00  0.00      MEMB
ATOM   4736  H2X POPC   37     -17.833 -24.177  10.358  1.00  0.00      MEMB
ATOM   4737  H2Y POPC   37     -16.480 -23.493  11.286  1.00  0.00      MEMB
ATOM   4738  C23 POPC   37     -18.258 -17.483  13.293  1.00  0.00      MEMB
ATOM   4739  H3R POPC   37     -17.568 -17.243  13.976  1.00  0.00      MEMB
ATOM   4740  H3S POPC   37     -18.786 -16.576  13.354  1.00  0.00      MEMB
ATOM   4741  C24 POPC   37     -17.673 -17.827  11.956  1.00  0.00      MEMB
ATOM   4742  H4R POPC   37     -18.512 -18.072  11.305  1.00  0.00      MEMB
ATOM   4743  H4S POPC   37     -16.995 -18.705  12.084  1.00  0.00      MEMB
ATOM   4744  C25 POPC   37     -16.914 -16.670  11.307  1.00  0.00      MEMB
ATOM   4745  H5R POPC   37     -16.137 -16.030  11.592  1.00  0.00      MEMB
ATOM   4746  H5S POPC   37     -17.175 -15.703  11.009  1.00  0.00      MEMB
ATOM   4747  C26 POPC   37     -16.230 -17.172  10.185  1.00  0.00      MEMB
ATOM   4748  H6R POPC   37     -15.623 -17.999  10.409  1.00  0.00      MEMB
ATOM   4749  H6S POPC   37     -15.802 -16.189   9.785  1.00  0.00      MEMB
ATOM   4750  C27 POPC   37     -17.119 -17.779   9.249  1.00  0.00      MEMB
ATOM   4751  H7R POPC   37     -17.500 -16.678   9.534  1.00  0.00      MEMB
ATOM   4752  H7S POPC   37     -18.006 -18.289   9.545  1.00  0.00      MEMB
ATOM   4753  C28 POPC   37     -16.797 -18.168   7.517  1.00  0.00      MEMB
ATOM   4754  H8R POPC   37     -15.882 -18.426   7.134  1.00  0.00      MEMB
ATOM   4755  H8S POPC   37     -15.765 -17.552   7.191  1.00  0.00      MEMB
ATOM   4756  C29 POPC   37     -17.927 -18.213   6.333  1.00  0.00      MEMB
ATOM   4757  H91 POPC   37     -18.548 -17.273   6.046  1.00  0.00      MEMB
ATOM   4758 C210 POPC   37     -17.911 -18.825   5.276  1.00  0.00      MEMB
ATOM   4759 H101 POPC   37     -18.698 -18.558   4.562  1.00  0.00      MEMB
ATOM   4760 C211 POPC   37     -16.679 -19.568   5.132  1.00  0.00      MEMB
ATOM   4761 H11R POPC   37     -17.110 -20.361   4.650  1.00  0.00      MEMB
ATOM   4762 H11S POPC   37     -16.285 -19.980   6.084  1.00  0.00      MEMB
ATOM   4763 C212 POPC   37     -15.466 -18.863   4.517  1.00  0.00      MEMB
ATOM   4764 H12R POPC   37     -14.587 -19.423   4.763  1.00  0.00      MEMB
ATOM   4765 H12S POPC   37     -15.250 -17.847   4.873  1.00  0.00      MEMB
ATOM   4766 C213 POPC   37     -15.396 -18.720   3.068  1.00  0.00      MEMB
ATOM   4767 H13R POPC   37     -14.633 -17.945   2.775  1.00  0.00      MEMB
ATOM   4768 H13S POPC   37     -16.433 -18.493   2.822  1.00  0.00      MEMB
ATOM   4769 C214 POPC   37     -15.195 -19.955   2.342  1.00  0.00      MEMB
ATOM   4770 H14R POPC   37     -15.693 -20.748   2.890  1.00  0.00      MEMB
ATOM   4771 H14S POPC   37     -14.157 -20.181   2.380  1.00  0.00      MEMB
ATOM   4772 C215 POPC   37     -15.638 -19.979   0.960  1.00  0.00      MEMB
ATOM   4773 H15R POPC   37     -15.178 -19.187   0.309  1.00  0.00      MEMB
ATOM   4774 H15S POPC   37     -16.763 -19.889   0.930  1.00  0.00      MEMB
ATOM   4775 C216 POPC   37     -15.277 -21.267   0.465  1.00  0.00      MEMB
ATOM   4776 H16R POPC   37     -15.684 -22.251   0.879  1.00  0.00      MEMB
ATOM   4777 H16S POPC   37     -14.160 -21.350   0.226  1.00  0.00      MEMB
ATOM   4778 C217 POPC   37     -16.168 -20.873  -0.674  1.00  0.00      MEMB
ATOM   4779 H17R POPC   37     -17.085 -21.435  -0.894  1.00  0.00      MEMB
ATOM   4780 H17S POPC   37     -15.450 -21.849  -0.854  1.00  0.00      MEMB
ATOM   4781 C218 POPC   37     -16.066 -19.287  -2.007  1.00  0.00      MEMB
ATOM   4782 H18R POPC   37     -16.598 -18.890  -1.331  1.00  0.00      MEMB
ATOM   4783 H18S POPC   37     -16.719 -19.303  -3.039  1.00  0.00      MEMB
ATOM   4784 H18T POPC   37     -14.964 -19.247  -2.470  1.00  0.00      MEMB
ATOM   4785  C33 POPC   37     -17.406 -22.100   9.791  1.00  0.00      MEMB
ATOM   4786  H3X POPC   37     -16.683 -21.346  10.170  1.00  0.00      MEMB
ATOM   4787  H3Y POPC   37     -18.358 -21.552   9.609  1.00  0.00      MEMB
ATOM   4788  C34 POPC   37     -16.873 -22.614   8.459  1.00  0.00      MEMB
ATOM   4789  H4X POPC   37     -16.173 -23.407   8.737  1.00  0.00      MEMB
ATOM   4790  H4Y POPC   37     -16.333 -21.809   7.924  1.00  0.00      MEMB
ATOM   4791  C35 POPC   37     -17.879 -23.196   7.491  1.00  0.00      MEMB
ATOM   4792  H5X POPC   37     -18.477 -23.970   8.017  1.00  0.00      MEMB
ATOM   4793  H5Y POPC   37     -17.316 -23.713   6.673  1.00  0.00      MEMB
ATOM   4794  C36 POPC   37     -18.806 -22.128   6.934  1.00  0.00      MEMB
ATOM   4795  H6X POPC   37     -18.322 -21.457   6.189  1.00  0.00      MEMB
ATOM   4796  H6Y POPC   37     -19.234 -21.463   7.693  1.00  0.00      MEMB
ATOM   4797  C37 POPC   37     -19.964 -22.814   6.310  1.00  0.00      MEMB
ATOM   4798  H7X POPC   37     -20.708 -22.002   6.124  1.00  0.00      MEMB
ATOM   4799  H7Y POPC   37     -20.449 -23.608   6.859  1.00  0.00      MEMB
ATOM   4800  C38 POPC   37     -19.401 -23.598   5.204  1.00  0.00      MEMB
ATOM   4801  H8X POPC   37     -19.819 -24.467   4.692  1.00  0.00      MEMB
ATOM   4802  H8Y POPC   37     -18.324 -23.630   5.044  1.00  0.00      MEMB
ATOM   4803  C39 POPC   37     -19.475 -22.801   4.253  1.00  0.00      MEMB
ATOM   4804  H9X POPC   37     -19.587 -21.648   4.518  1.00  0.00      MEMB
ATOM   4805  H9Y POPC   37     -20.438 -22.110   4.125  1.00  0.00      MEMB
ATOM   4806 C310 POPC   37     -18.583 -23.639   2.673  1.00  0.00      MEMB
ATOM   4807 H10X POPC   37     -19.405 -24.416   2.385  1.00  0.00      MEMB
ATOM   4808 H10Y POPC   37     -17.741 -23.820   2.249  1.00  0.00      MEMB
ATOM   4809 C311 POPC   37     -18.214 -21.909   0.818  1.00  0.00      MEMB
ATOM   4810 H11X POPC   37     -17.718 -22.534   0.960  1.00  0.00      MEMB
ATOM   4811 H11Y POPC   37     -18.727 -20.782   1.065  1.00  0.00      MEMB
ATOM   4812 C312 POPC   37     -21.267 -22.084  -0.170  1.00  0.00      MEMB
ATOM   4813 H12X POPC   37     -21.290 -21.284   0.632  1.00  0.00      MEMB
ATOM   4814 H12Y POPC   37     -21.643 -23.028   0.128  1.00  0.00      MEMB
ATOM   4815 C313 POPC   37     -21.204 -21.500  -1.399  1.00  0.00      MEMB
ATOM   4816 H13X POPC   37     -22.087 -21.822  -1.847  1.00  0.00      MEMB
ATOM   4817 H13Y POPC   37     -20.496 -22.264  -1.382  1.00  0.00      MEMB
ATOM   4818 C314 POPC   37     -20.345 -20.231  -1.504  1.00  0.00      MEMB
ATOM   4819 H14X POPC   37     -20.033 -19.924  -2.384  1.00  0.00      MEMB
ATOM   4820 H14Y POPC   37     -19.245 -20.182  -1.122  1.00  0.00      MEMB
ATOM   4821 C315 POPC   37     -20.996 -19.223  -1.183  1.00  0.00      MEMB
ATOM   4822 H15X POPC   37     -21.137 -19.605  -0.158  1.00  0.00      MEMB
ATOM   4823 H15Y POPC   37     -21.948 -19.037  -1.584  1.00  0.00      MEMB
ATOM   4824 C316 POPC   37     -20.046 -18.193  -1.595  1.00  0.00      MEMB
ATOM   4825 H16X POPC   37     -20.494 -17.301  -1.162  1.00  0.00      MEMB
ATOM   4826 H16Y POPC   37     -20.038 -17.897  -2.624  1.00  0.00      MEMB
ATOM   4827 H16Z POPC   37     -18.953 -18.330  -1.337  1.00  0.00      MEMB
ATOM   4828  N   POPE   38      24.316  -3.968  20.666  1.00  0.00      MEMB
ATOM   4829  HN1 POPE   38      23.967  -3.077  20.246  1.00  0.00      MEMB
ATOM   4830  HN2 POPE   38      23.679  -4.770  20.512  1.00  0.00      MEMB
ATOM   4831  HN3 POPE   38      24.463  -3.805  21.686  1.00  0.00      MEMB
ATOM   4832  C12 POPE   38      25.705  -4.233  20.200  1.00  0.00      MEMB
ATOM   4833 H12A POPE   38      25.838  -5.341  20.195  1.00  0.00      MEMB
ATOM   4834 H12B POPE   38      26.322  -3.801  21.020  1.00  0.00      MEMB
ATOM   4835  C11 POPE   38      26.042  -3.523  18.861  1.00  0.00      MEMB
ATOM   4836 H11A POPE   38      25.727  -2.463  18.850  1.00  0.00      MEMB
ATOM   4837 H11B POPE   38      25.480  -3.945  17.995  1.00  0.00      MEMB
ATOM   4838  P   POPE   38      28.286  -4.790  18.484  1.00  0.00      MEMB
ATOM   4839  O13 POPE   38      28.263  -5.456  19.805  1.00  0.00      MEMB
ATOM   4840  O14 POPE   38      29.589  -4.543  17.844  1.00  0.00      MEMB
ATOM   4841  O11 POPE   38      27.300  -5.543  17.524  1.00  0.00      MEMB
ATOM   4842  O12 POPE   38      27.452  -3.462  18.640  1.00  0.00      MEMB
ATOM   4843  C1  POPE   38      27.601  -6.862  17.189  1.00  0.00      MEMB
ATOM   4844  HA  POPE   38      26.658  -7.273  16.870  1.00  0.00      MEMB
ATOM   4845  HB  POPE   38      27.915  -7.487  18.060  1.00  0.00      MEMB
ATOM   4846  C2  POPE   38      28.693  -6.921  16.110  1.00  0.00      MEMB
ATOM   4847  HS  POPE   38      29.703  -6.808  16.590  1.00  0.00      MEMB
ATOM   4848  O21 POPE   38      28.510  -6.044  15.039  1.00  0.00      MEMB
ATOM   4849  C21 POPE   38      29.505  -5.941  14.216  1.00  0.00      MEMB
ATOM   4850  O22 POPE   38      30.600  -6.471  14.270  1.00  0.00      MEMB
ATOM   4851  C22 POPE   38      28.996  -5.146  13.022  1.00  0.00      MEMB
ATOM   4852  H2R POPE   38      28.320  -5.729  12.480  1.00  0.00      MEMB
ATOM   4853  H2S POPE   38      29.756  -5.132  12.257  1.00  0.00      MEMB
ATOM   4854  C3  POPE   38      28.726  -8.335  15.642  1.00  0.00      MEMB
ATOM   4855  HX  POPE   38      28.919  -8.875  16.563  1.00  0.00      MEMB
ATOM   4856  HY  POPE   38      29.583  -8.422  15.259  1.00  0.00      MEMB
ATOM   4857  O31 POPE   38      28.313  -9.097  14.454  1.00  0.00      MEMB
ATOM   4858  C31 POPE   38      27.562  -9.306  13.031  1.00  0.00      MEMB
ATOM   4859  O32 POPE   38      28.148  -9.197  12.084  1.00  0.00      MEMB
ATOM   4860  C32 POPE   38      25.909  -9.945  12.828  1.00  0.00      MEMB
ATOM   4861  H2X POPE   38      25.363 -10.546  13.646  1.00  0.00      MEMB
ATOM   4862  H2Y POPE   38      26.271 -10.727  12.296  1.00  0.00      MEMB
ATOM   4863  C23 POPE   38      28.346  -3.857  13.300  1.00  0.00      MEMB
ATOM   4864  H3R POPE   38      29.229  -3.264  13.605  1.00  0.00      MEMB
ATOM   4865  H3S POPE   38      27.624  -4.009  14.123  1.00  0.00      MEMB
ATOM   4866  C24 POPE   38      27.833  -3.098  12.096  1.00  0.00      MEMB
ATOM   4867  H4R POPE   38      28.672  -3.035  11.360  1.00  0.00      MEMB
ATOM   4868  H4S POPE   38      27.587  -2.094  12.489  1.00  0.00      MEMB
ATOM   4869  C25 POPE   38      26.649  -3.573  11.293  1.00  0.00      MEMB
ATOM   4870  H5R POPE   38      25.689  -3.291  11.797  1.00  0.00      MEMB
ATOM   4871  H5S POPE   38      26.649  -4.670  11.225  1.00  0.00      MEMB
ATOM   4872  C26 POPE   38      26.921  -2.962   9.910  1.00  0.00      MEMB
ATOM   4873  H6R POPE   38      27.641  -3.487   9.266  1.00  0.00      MEMB
ATOM   4874  H6S POPE   38      27.188  -1.887   9.967  1.00  0.00      MEMB
ATOM   4875  C27 POPE   38      25.775  -2.978   9.063  1.00  0.00      MEMB
ATOM   4876  H7R POPE   38      25.814  -2.282   8.202  1.00  0.00      MEMB
ATOM   4877  H7S POPE   38      25.012  -2.613   9.816  1.00  0.00      MEMB
ATOM   4878  C28 POPE   38      25.528  -4.339   8.314  1.00  0.00      MEMB
ATOM   4879  H8R POPE   38      25.316  -4.990   9.150  1.00  0.00      MEMB
ATOM   4880  H8S POPE   38      26.311  -4.493   7.640  1.00  0.00      MEMB
ATOM   4881  C29 POPE   38      24.499  -4.581   7.260  1.00  0.00      MEMB
ATOM   4882  H91 POPE   38      23.615  -4.835   7.759  1.00  0.00      MEMB
ATOM   4883 C210 POPE   38      24.028  -4.528   6.027  1.00  0.00      MEMB
ATOM   4884 H101 POPE   38      22.987  -4.262   5.904  1.00  0.00      MEMB
ATOM   4885 C211 POPE   38      24.614  -4.029   4.883  1.00  0.00      MEMB
ATOM   4886 H11R POPE   38      25.170  -3.145   5.215  1.00  0.00      MEMB
ATOM   4887 H11S POPE   38      23.799  -3.858   4.160  1.00  0.00      MEMB
ATOM   4888 C212 POPE   38      25.399  -5.294   4.738  1.00  0.00      MEMB
ATOM   4889 H12R POPE   38      24.822  -6.265   4.693  1.00  0.00      MEMB
ATOM   4890 H12S POPE   38      26.127  -5.309   5.600  1.00  0.00      MEMB
ATOM   4891 C213 POPE   38      26.250  -5.220   3.520  1.00  0.00      MEMB
ATOM   4892 H13R POPE   38      27.271  -5.447   3.863  1.00  0.00      MEMB
ATOM   4893 H13S POPE   38      26.261  -4.176   3.142  1.00  0.00      MEMB
ATOM   4894 C214 POPE   38      25.915  -6.307   2.533  1.00  0.00      MEMB
ATOM   4895 H14R POPE   38      25.707  -7.300   3.017  1.00  0.00      MEMB
ATOM   4896 H14S POPE   38      26.750  -6.465   1.824  1.00  0.00      MEMB
ATOM   4897 C215 POPE   38      24.820  -5.921   1.638  1.00  0.00      MEMB
ATOM   4898 H15R POPE   38      25.137  -5.245   0.798  1.00  0.00      MEMB
ATOM   4899 H15S POPE   38      23.954  -5.444   2.154  1.00  0.00      MEMB
ATOM   4900 C216 POPE   38      24.491  -7.207   1.040  1.00  0.00      MEMB
ATOM   4901 H16R POPE   38      24.020  -8.020   1.666  1.00  0.00      MEMB
ATOM   4902 H16S POPE   38      25.224  -7.553   0.270  1.00  0.00      MEMB
ATOM   4903 C217 POPE   38      23.461  -6.744   0.369  1.00  0.00      MEMB
ATOM   4904 H17R POPE   38      23.668  -7.524  -0.459  1.00  0.00      MEMB
ATOM   4905 H17S POPE   38      23.365  -5.726  -0.112  1.00  0.00      MEMB
ATOM   4906 C218 POPE   38      22.316  -6.887   1.343  1.00  0.00      MEMB
ATOM   4907 H18R POPE   38      21.826  -7.802   1.639  1.00  0.00      MEMB
ATOM   4908 H18S POPE   38      21.374  -7.281   0.911  1.00  0.00      MEMB
ATOM   4909 H18T POPE   38      22.093  -5.830   1.647  1.00  0.00      MEMB
ATOM   4910  C33 POPE   38      24.894  -9.060  12.310  1.00  0.00      MEMB
ATOM   4911  H3X POPE   38      24.218  -8.105  12.705  1.00  0.00      MEMB
ATOM   4912  H3Y POPE   38      24.041  -9.512  12.554  1.00  0.00      MEMB
ATOM   4913  C34 POPE   38      25.866  -9.093  11.027  1.00  0.00      MEMB
ATOM   4914  H4X POPE   38      25.224  -8.542  11.421  1.00  0.00      MEMB
ATOM   4915  H4Y POPE   38      25.335  -9.749  10.463  1.00  0.00      MEMB
ATOM   4916  C35 POPE   38      26.696  -7.914  10.291  1.00  0.00      MEMB
ATOM   4917  H5X POPE   38      27.634  -8.212  10.541  1.00  0.00      MEMB
ATOM   4918  H5Y POPE   38      26.858  -6.834  10.579  1.00  0.00      MEMB
ATOM   4919  C36 POPE   38      26.938  -7.856   8.939  1.00  0.00      MEMB
ATOM   4920  H6X POPE   38      26.005  -7.452   8.530  1.00  0.00      MEMB
ATOM   4921  H6Y POPE   38      27.244  -8.913   8.800  1.00  0.00      MEMB
ATOM   4922  C37 POPE   38      28.078  -6.888   8.821  1.00  0.00      MEMB
ATOM   4923  H7X POPE   38      28.966  -7.240   9.392  1.00  0.00      MEMB
ATOM   4924  H7Y POPE   38      27.822  -5.862   9.202  1.00  0.00      MEMB
ATOM   4925  C38 POPE   38      28.314  -6.914   7.374  1.00  0.00      MEMB
ATOM   4926  H8X POPE   38      28.687  -5.895   7.146  1.00  0.00      MEMB
ATOM   4927  H8Y POPE   38      27.397  -7.090   6.782  1.00  0.00      MEMB
ATOM   4928  C39 POPE   38      29.145  -8.086   6.910  1.00  0.00      MEMB
ATOM   4929  H9X POPE   38      29.059  -9.059   7.377  1.00  0.00      MEMB
ATOM   4930  H9Y POPE   38      30.120  -8.074   7.469  1.00  0.00      MEMB
ATOM   4931 C310 POPE   38      29.077  -8.015   5.247  1.00  0.00      MEMB
ATOM   4932 H10X POPE   38      29.939  -8.312   4.633  1.00  0.00      MEMB
ATOM   4933 H10Y POPE   38      29.236  -7.065   4.641  1.00  0.00      MEMB
ATOM   4934 C311 POPE   38      28.318  -8.764   4.607  1.00  0.00      MEMB
ATOM   4935 H11X POPE   38      27.559  -8.105   4.959  1.00  0.00      MEMB
ATOM   4936 H11Y POPE   38      28.603  -9.514   5.412  1.00  0.00      MEMB
ATOM   4937 C312 POPE   38      28.883  -8.590   3.131  1.00  0.00      MEMB
ATOM   4938 H12X POPE   38      29.945  -8.596   2.888  1.00  0.00      MEMB
ATOM   4939 H12Y POPE   38      28.669  -7.641   2.685  1.00  0.00      MEMB
ATOM   4940 C313 POPE   38      28.478  -9.715   2.518  1.00  0.00      MEMB
ATOM   4941 H13X POPE   38      28.653 -10.628   3.070  1.00  0.00      MEMB
ATOM   4942 H13Y POPE   38      28.890  -9.862   1.492  1.00  0.00      MEMB
ATOM   4943 C314 POPE   38      27.031  -9.519   2.527  1.00  0.00      MEMB
ATOM   4944 H14X POPE   38      26.904  -8.892   1.652  1.00  0.00      MEMB
ATOM   4945 H14Y POPE   38      26.418  -9.536   3.440  1.00  0.00      MEMB
ATOM   4946 C315 POPE   38      26.489 -10.692   2.297  1.00  0.00      MEMB
ATOM   4947 H15X POPE   38      26.719 -11.351   3.189  1.00  0.00      MEMB
ATOM   4948 H15Y POPE   38      27.304 -10.830   1.525  1.00  0.00      MEMB
ATOM   4949 C316 POPE   38      25.109 -10.886   1.916  1.00  0.00      MEMB
ATOM   4950 H16X POPE   38      25.093 -11.924   2.304  1.00  0.00      MEMB
ATOM   4951 H16Y POPE   38      24.490 -11.106   0.955  1.00  0.00      MEMB
ATOM   4952 H16Z POPE   38      24.429 -10.288   2.364  1.00  0.00      MEMB
ATOM   4953  N   POPC   39      22.816 -12.040  17.796  1.00  0.00      MEMB
ATOM   4954  C12 POPC   39      22.741 -12.858  19.091  1.00  0.00      MEMB
ATOM   4955 H12A POPC   39      21.857 -13.466  19.057  1.00  0.00      MEMB
ATOM   4956 H12B POPC   39      22.565 -12.192  19.931  1.00  0.00      MEMB
ATOM   4957  C13 POPC   39      23.163 -12.862  16.585  1.00  0.00      MEMB
ATOM   4958 H13A POPC   39      22.313 -13.477  16.338  1.00  0.00      MEMB
ATOM   4959 H13B POPC   39      23.391 -12.290  15.687  1.00  0.00      MEMB
ATOM   4960 H13C POPC   39      24.027 -13.498  16.743  1.00  0.00      MEMB
ATOM   4961  C14 POPC   39      21.438 -11.504  17.564  1.00  0.00      MEMB
ATOM   4962 H14A POPC   39      21.231 -10.683  18.247  1.00  0.00      MEMB
ATOM   4963 H14B POPC   39      21.322 -11.125  16.560  1.00  0.00      MEMB
ATOM   4964 H14C POPC   39      20.689 -12.256  17.763  1.00  0.00      MEMB
ATOM   4965  C15 POPC   39      23.785 -10.906  17.971  1.00  0.00      MEMB
ATOM   4966 H15A POPC   39      23.463 -10.262  18.791  1.00  0.00      MEMB
ATOM   4967 H15B POPC   39      23.866 -10.336  17.063  1.00  0.00      MEMB
ATOM   4968 H15C POPC   39      24.788 -11.232  18.262  1.00  0.00      MEMB
ATOM   4969  C11 POPC   39      23.943 -13.688  19.587  1.00  0.00      MEMB
ATOM   4970 H11A POPC   39      24.421 -14.276  18.776  1.00  0.00      MEMB
ATOM   4971 H11B POPC   39      23.553 -14.429  20.333  1.00  0.00      MEMB
ATOM   4972  P   POPC   39      26.409 -12.900  20.134  1.00  0.00      MEMB
ATOM   4973  O13 POPC   39      26.738 -14.342  20.039  1.00  0.00      MEMB
ATOM   4974  O14 POPC   39      27.049 -12.134  21.218  1.00  0.00      MEMB
ATOM   4975  O12 POPC   39      24.836 -12.783  20.231  1.00  0.00      MEMB
ATOM   4976  O11 POPC   39      26.751 -12.147  18.784  1.00  0.00      MEMB
ATOM   4977  C1  POPC   39      27.891 -12.566  18.032  1.00  0.00      MEMB
ATOM   4978  HA  POPC   39      28.409 -13.442  18.441  1.00  0.00      MEMB
ATOM   4979  HB  POPC   39      28.700 -11.780  18.057  1.00  0.00      MEMB
ATOM   4980  C2  POPC   39      27.364 -12.830  16.572  1.00  0.00      MEMB
ATOM   4981  HS  POPC   39      28.299 -12.906  15.919  1.00  0.00      MEMB
ATOM   4982  O21 POPC   39      26.378 -11.832  16.146  1.00  0.00      MEMB
ATOM   4983  C21 POPC   39      27.004 -10.738  16.419  1.00  0.00      MEMB
ATOM   4984  O22 POPC   39      28.207 -10.719  16.291  1.00  0.00      MEMB
ATOM   4985  C22 POPC   39      25.890  -9.617  15.955  1.00  0.00      MEMB
ATOM   4986  H2R POPC   39      25.828  -8.728  16.435  1.00  0.00      MEMB
ATOM   4987  H2S POPC   39      24.986 -10.048  15.493  1.00  0.00      MEMB
ATOM   4988  C3  POPC   39      26.605 -14.119  16.412  1.00  0.00      MEMB
ATOM   4989  HX  POPC   39      25.741 -14.073  17.125  1.00  0.00      MEMB
ATOM   4990  HY  POPC   39      27.247 -14.967  16.686  1.00  0.00      MEMB
ATOM   4991  O31 POPC   39      26.182 -14.223  15.035  1.00  0.00      MEMB
ATOM   4992  C31 POPC   39      25.290 -15.174  14.872  1.00  0.00      MEMB
ATOM   4993  O32 POPC   39      24.785 -15.824  15.776  1.00  0.00      MEMB
ATOM   4994  C32 POPC   39      24.928 -15.291  13.403  1.00  0.00      MEMB
ATOM   4995  H2X POPC   39      24.310 -16.204  13.298  1.00  0.00      MEMB
ATOM   4996  H2Y POPC   39      25.782 -15.410  12.718  1.00  0.00      MEMB
ATOM   4997  C23 POPC   39      26.178  -8.685  14.914  1.00  0.00      MEMB
ATOM   4998  H3R POPC   39      26.605  -9.905  14.663  1.00  0.00      MEMB
ATOM   4999  H3S POPC   39      26.894  -7.787  14.535  1.00  0.00      MEMB
ATOM   5000  C24 POPC   39      25.649  -7.470  14.164  1.00  0.00      MEMB
ATOM   5001  H4R POPC   39      25.153  -6.749  14.591  1.00  0.00      MEMB
ATOM   5002  H4S POPC   39      24.844  -8.176  14.323  1.00  0.00      MEMB
ATOM   5003  C25 POPC   39      25.898  -6.766  12.637  1.00  0.00      MEMB
ATOM   5004  H5R POPC   39      26.641  -7.493  12.393  1.00  0.00      MEMB
ATOM   5005  H5S POPC   39      26.778  -6.321  12.443  1.00  0.00      MEMB
ATOM   5006  C26 POPC   39      24.686  -6.568  11.273  1.00  0.00      MEMB
ATOM   5007  H6R POPC   39      25.110  -6.149  10.391  1.00  0.00      MEMB
ATOM   5008  H6S POPC   39      23.960  -6.094  11.836  1.00  0.00      MEMB
ATOM   5009  C27 POPC   39      23.800  -7.796  10.253  1.00  0.00      MEMB
ATOM   5010  H7R POPC   39      23.345  -8.728  10.803  1.00  0.00      MEMB
ATOM   5011  H7S POPC   39      24.423  -8.416   9.494  1.00  0.00      MEMB
ATOM   5012  C28 POPC   39      22.580  -7.573   9.882  1.00  0.00      MEMB
ATOM   5013  H8R POPC   39      22.332  -7.064  10.849  1.00  0.00      MEMB
ATOM   5014  H8S POPC   39      21.996  -8.388   9.428  1.00  0.00      MEMB
ATOM   5015  C29 POPC   39      23.017  -6.796   8.922  1.00  0.00      MEMB
ATOM   5016  H91 POPC   39      22.889  -5.877   9.476  1.00  0.00      MEMB
ATOM   5017 C210 POPC   39      23.569  -7.075   7.771  1.00  0.00      MEMB
ATOM   5018 H101 POPC   39      23.351  -6.440   6.979  1.00  0.00      MEMB
ATOM   5019 C211 POPC   39      23.979  -8.155   6.988  1.00  0.00      MEMB
ATOM   5020 H11R POPC   39      23.910  -8.921   7.725  1.00  0.00      MEMB
ATOM   5021 H11S POPC   39      24.995  -7.796   6.732  1.00  0.00      MEMB
ATOM   5022 C212 POPC   39      23.205  -8.464   5.740  1.00  0.00      MEMB
ATOM   5023 H12R POPC   39      23.157  -7.566   5.085  1.00  0.00      MEMB
ATOM   5024 H12S POPC   39      22.176  -8.750   6.058  1.00  0.00      MEMB
ATOM   5025 C213 POPC   39      23.847  -9.582   4.936  1.00  0.00      MEMB
ATOM   5026 H13R POPC   39      24.483 -10.245   5.570  1.00  0.00      MEMB
ATOM   5027 H13S POPC   39      24.505  -9.148   4.153  1.00  0.00      MEMB
ATOM   5028 C214 POPC   39      22.757 -10.445   4.318  1.00  0.00      MEMB
ATOM   5029 H14R POPC   39      22.248  -9.904   3.484  1.00  0.00      MEMB
ATOM   5030 H14S POPC   39      22.008 -10.660   5.094  1.00  0.00      MEMB
ATOM   5031 C215 POPC   39      23.326 -11.756   3.815  1.00  0.00      MEMB
ATOM   5032 H15R POPC   39      23.314 -12.636   4.433  1.00  0.00      MEMB
ATOM   5033 H15S POPC   39      24.388 -11.595   3.902  1.00  0.00      MEMB
ATOM   5034 C216 POPC   39      22.881 -12.025   2.388  1.00  0.00      MEMB
ATOM   5035 H16R POPC   39      22.772 -11.203   1.661  1.00  0.00      MEMB
ATOM   5036 H16S POPC   39      21.831 -11.924   2.813  1.00  0.00      MEMB
ATOM   5037 C217 POPC   39      23.697 -13.241   1.404  1.00  0.00      MEMB
ATOM   5038 H17R POPC   39      24.106 -13.995   2.068  1.00  0.00      MEMB
ATOM   5039 H17S POPC   39      24.626 -12.974   0.847  1.00  0.00      MEMB
ATOM   5040 C218 POPC   39      23.286 -13.880   0.072  1.00  0.00      MEMB
ATOM   5041 H18R POPC   39      22.582 -14.697   0.160  1.00  0.00      MEMB
ATOM   5042 H18S POPC   39      24.102 -14.287  -0.514  1.00  0.00      MEMB
ATOM   5043 H18T POPC   39      22.893 -13.086  -0.518  1.00  0.00      MEMB
ATOM   5044  C33 POPC   39      24.176 -14.051  12.969  1.00  0.00      MEMB
ATOM   5045  H3X POPC   39      23.384 -13.770  13.703  1.00  0.00      MEMB
ATOM   5046  H3Y POPC   39      23.787 -14.269  11.960  1.00  0.00      MEMB
ATOM   5047  C34 POPC   39      24.963 -12.827  12.672  1.00  0.00      MEMB
ATOM   5048  H4X POPC   39      25.939 -12.998  12.175  1.00  0.00      MEMB
ATOM   5049  H4Y POPC   39      25.170 -12.437  13.695  1.00  0.00      MEMB
ATOM   5050  C35 POPC   39      24.071 -11.890  11.850  1.00  0.00      MEMB
ATOM   5051  H5X POPC   39      24.712 -11.149  11.454  1.00  0.00      MEMB
ATOM   5052  H5Y POPC   39      23.276 -11.425  12.449  1.00  0.00      MEMB
ATOM   5053  C36 POPC   39      23.790 -12.047  10.375  1.00  0.00      MEMB
ATOM   5054  H6X POPC   39      23.107 -11.203  10.082  1.00  0.00      MEMB
ATOM   5055  H6Y POPC   39      23.265 -12.994  10.316  1.00  0.00      MEMB
ATOM   5056  C37 POPC   39      25.075 -12.029   9.514  1.00  0.00      MEMB
ATOM   5057  H7X POPC   39      25.983 -12.366  10.075  1.00  0.00      MEMB
ATOM   5058  H7Y POPC   39      25.277 -10.987   9.187  1.00  0.00      MEMB
ATOM   5059  C38 POPC   39      24.909 -12.858   8.256  1.00  0.00      MEMB
ATOM   5060  H8X POPC   39      24.048 -12.442   7.685  1.00  0.00      MEMB
ATOM   5061  H8Y POPC   39      24.706 -13.922   8.517  1.00  0.00      MEMB
ATOM   5062  C39 POPC   39      26.080 -12.689   7.294  1.00  0.00      MEMB
ATOM   5063  H9X POPC   39      27.070 -12.752   7.791  1.00  0.00      MEMB
ATOM   5064  H9Y POPC   39      25.994 -11.657   6.887  1.00  0.00      MEMB
ATOM   5065 C310 POPC   39      26.055 -13.692   6.139  1.00  0.00      MEMB
ATOM   5066 H10X POPC   39      25.054 -13.659   5.648  1.00  0.00      MEMB
ATOM   5067 H10Y POPC   39      26.177 -14.703   6.588  1.00  0.00      MEMB
ATOM   5068 C311 POPC   39      27.202 -13.413   5.139  1.00  0.00      MEMB
ATOM   5069 H11X POPC   39      28.174 -13.552   5.666  1.00  0.00      MEMB
ATOM   5070 H11Y POPC   39      27.179 -12.352   4.842  1.00  0.00      MEMB
ATOM   5071 C312 POPC   39      27.168 -14.274   3.858  1.00  0.00      MEMB
ATOM   5072 H12X POPC   39      26.142 -14.484   3.507  1.00  0.00      MEMB
ATOM   5073 H12Y POPC   39      27.769 -15.165   4.075  1.00  0.00      MEMB
ATOM   5074 C313 POPC   39      27.956 -13.941   2.605  1.00  0.00      MEMB
ATOM   5075 H13X POPC   39      28.036 -14.600   1.796  1.00  0.00      MEMB
ATOM   5076 H13Y POPC   39      28.925 -13.698   2.822  1.00  0.00      MEMB
ATOM   5077 C314 POPC   39      27.378 -12.978   1.783  1.00  0.00      MEMB
ATOM   5078 H14X POPC   39      28.047 -12.216   2.220  1.00  0.00      MEMB
ATOM   5079 H14Y POPC   39      26.420 -13.017   2.254  1.00  0.00      MEMB
ATOM   5080 C315 POPC   39      27.212 -12.691   0.291  1.00  0.00      MEMB
ATOM   5081 H15X POPC   39      26.603 -13.562   0.044  1.00  0.00      MEMB
ATOM   5082 H15Y POPC   39      28.231 -12.464  -0.098  1.00  0.00      MEMB
ATOM   5083 C316 POPC   39      26.234 -11.648  -0.269  1.00  0.00      MEMB
ATOM   5084 H16X POPC   39      26.531 -10.558   0.104  1.00  0.00      MEMB
ATOM   5085 H16Y POPC   39      25.710 -10.707  -0.145  1.00  0.00      MEMB
ATOM   5086 H16Z POPC   39      25.779 -11.687  -1.178  1.00  0.00      MEMB
ATOM   5087  C12 PNPI   40     -11.691  26.700  22.749  1.00  0.00      MEMB
ATOM   5088  H2  PNPI   40     -12.520  26.528  22.024  1.00  0.00      MEMB
ATOM   5089  O2  PNPI   40     -11.331  28.079  22.674  1.00  0.00      MEMB
ATOM   5090  HO2 PNPI   40     -11.141  28.244  21.754  1.00  0.00      MEMB
ATOM   5091  C13 PNPI   40     -12.227  26.352  24.114  1.00  0.00      MEMB
ATOM   5092  H3  PNPI   40     -12.508  25.271  24.073  1.00  0.00      MEMB
ATOM   5093  O3  PNPI   40     -13.442  27.077  24.349  1.00  0.00      MEMB
ATOM   5094  HO3 PNPI   40     -14.125  26.447  24.571  1.00  0.00      MEMB
ATOM   5095  C14 PNPI   40     -11.114  26.568  25.154  1.00  0.00      MEMB
ATOM   5096  H4  PNPI   40     -10.747  27.623  25.131  1.00  0.00      MEMB
ATOM   5097  O4  PNPI   40     -11.629  26.189  26.421  1.00  0.00      MEMB
ATOM   5098  P4  PNPI   40     -11.789  27.337  27.571  1.00  0.00      MEMB
ATOM   5099 OP42 PNPI   40     -11.833  26.344  28.850  1.00  0.00      MEMB
ATOM   5100 HP42 PNPI   40     -11.136  25.670  28.868  1.00  0.00      MEMB
ATOM   5101 OP43 PNPI   40     -10.647  28.356  27.619  1.00  0.00      MEMB
ATOM   5102 OP44 PNPI   40     -13.190  27.910  27.369  1.00  0.00      MEMB
ATOM   5103  C15 PNPI   40      -9.948  25.622  24.847  1.00  0.00      MEMB
ATOM   5104  H5  PNPI   40     -10.272  24.571  24.949  1.00  0.00      MEMB
ATOM   5105  O5  PNPI   40      -8.870  26.008  25.735  1.00  0.00      MEMB
ATOM   5106  P5  PNPI   40      -8.090  24.846  26.616  1.00  0.00      MEMB
ATOM   5107 OP52 PNPI   40      -7.138  25.594  27.548  1.00  0.00      MEMB
ATOM   5108 OP53 PNPI   40      -9.179  24.096  27.362  1.00  0.00      MEMB
ATOM   5109 OP54 PNPI   40      -7.380  23.958  25.588  1.00  0.00      MEMB
ATOM   5110  C16 PNPI   40      -9.450  25.852  23.447  1.00  0.00      MEMB
ATOM   5111  H6  PNPI   40      -9.062  26.827  23.444  1.00  0.00      MEMB
ATOM   5112  O6  PNPI   40      -8.402  24.935  23.083  1.00  0.00      MEMB
ATOM   5113  HO6 PNPI   40      -7.616  25.440  22.865  1.00  0.00      MEMB
ATOM   5114  C11 PNPI   40     -10.548  25.740  22.431  1.00  0.00      MEMB
ATOM   5115  H1  PNPI   40     -10.975  24.718  22.526  1.00  0.00      MEMB
ATOM   5116  P   PNPI   40     -10.561  25.343  19.764  1.00  0.00      MEMB
ATOM   5117  O13 PNPI   40     -11.951  25.808  19.596  1.00  0.00      MEMB
ATOM   5118  O14 PNPI   40     -10.271  23.884  19.812  1.00  0.00      MEMB
ATOM   5119  O12 PNPI   40      -9.990  26.046  21.134  1.00  0.00      MEMB
ATOM   5120  O11 PNPI   40      -9.650  25.985  18.654  1.00  0.00      MEMB
ATOM   5121  C1  PNPI   40      -9.101  27.287  18.610  1.00  0.00      MEMB
ATOM   5122  HA  PNPI   40      -8.337  27.445  19.414  1.00  0.00      MEMB
ATOM   5123  HB  PNPI   40      -9.913  28.043  18.721  1.00  0.00      MEMB
ATOM   5124  C2  PNPI   40      -8.356  27.408  17.252  1.00  0.00      MEMB
ATOM   5125  HS  PNPI   40      -7.927  28.433  17.146  1.00  0.00      MEMB
ATOM   5126  O21 PNPI   40      -9.186  27.069  16.117  1.00  0.00      MEMB
ATOM   5127  C21 PNPI   40      -9.954  28.012  15.640  1.00  0.00      MEMB
ATOM   5128  O22 PNPI   40     -10.166  29.097  16.166  1.00  0.00      MEMB
ATOM   5129  C22 PNPI   40     -10.386  27.664  14.204  1.00  0.00      MEMB
ATOM   5130  H2R PNPI   40     -10.988  26.734  14.170  1.00  0.00      MEMB
ATOM   5131  H2S PNPI   40      -9.495  27.518  13.590  1.00  0.00      MEMB
ATOM   5132  C3  PNPI   40      -7.142  26.454  17.191  1.00  0.00      MEMB
ATOM   5133  HX  PNPI   40      -6.496  26.529  18.091  1.00  0.00      MEMB
ATOM   5134  HY  PNPI   40      -7.476  25.393  17.200  1.00  0.00      MEMB
ATOM   5135  O31 PNPI   40      -6.371  26.815  16.042  1.00  0.00      MEMB
ATOM   5136  C31 PNPI   40      -6.187  25.854  15.185  1.00  0.00      MEMB
ATOM   5137  O32 PNPI   40      -6.814  24.826  15.101  1.00  0.00      MEMB
ATOM   5138  C32 PNPI   40      -5.101  26.204  14.276  1.00  0.00      MEMB
ATOM   5139  H2X PNPI   40      -4.490  25.273  14.113  1.00  0.00      MEMB
ATOM   5140  H2Y PNPI   40      -4.417  26.981  14.653  1.00  0.00      MEMB
ATOM   5141  C23 PNPI   40     -11.094  28.862  13.569  1.00  0.00      MEMB
ATOM   5142  H3R PNPI   40     -10.603  29.833  13.771  1.00  0.00      MEMB
ATOM   5143  H3S PNPI   40     -12.023  28.822  14.098  1.00  0.00      MEMB
ATOM   5144  C24 PNPI   40     -11.397  28.814  12.084  1.00  0.00      MEMB
ATOM   5145  H4R PNPI   40     -12.066  27.937  11.917  1.00  0.00      MEMB
ATOM   5146  H4S PNPI   40     -10.510  28.672  11.467  1.00  0.00      MEMB
ATOM   5147  C25 PNPI   40     -12.015  30.111  11.568  1.00  0.00      MEMB
ATOM   5148  H5R PNPI   40     -11.611  31.090  11.424  1.00  0.00      MEMB
ATOM   5149  H5S PNPI   40     -12.590  30.404  12.492  1.00  0.00      MEMB
ATOM   5150  C26 PNPI   40     -12.716  29.779  10.230  1.00  0.00      MEMB
ATOM   5151  H6R PNPI   40     -13.562  30.463   9.933  1.00  0.00      MEMB
ATOM   5152  H6S PNPI   40     -13.135  28.769  10.474  1.00  0.00      MEMB
ATOM   5153  C27 PNPI   40     -11.784  29.557   9.108  1.00  0.00      MEMB
ATOM   5154  H7R PNPI   40     -11.242  28.609   9.330  1.00  0.00      MEMB
ATOM   5155  H7S PNPI   40     -11.128  30.443   9.157  1.00  0.00      MEMB
ATOM   5156  C28 PNPI   40     -12.424  29.542   7.737  1.00  0.00      MEMB
ATOM   5157  H8R PNPI   40     -11.626  29.503   6.992  1.00  0.00      MEMB
ATOM   5158  H8S PNPI   40     -13.158  30.331   7.593  1.00  0.00      MEMB
ATOM   5159  C29 PNPI   40     -13.128  28.343   7.506  1.00  0.00      MEMB
ATOM   5160  H91 PNPI   40     -14.165  28.287   7.870  1.00  0.00      MEMB
ATOM   5161 C210 PNPI   40     -12.773  27.393   6.714  1.00  0.00      MEMB
ATOM   5162 H101 PNPI   40     -13.061  26.511   7.163  1.00  0.00      MEMB
ATOM   5163 C211 PNPI   40     -11.798  26.923   5.776  1.00  0.00      MEMB
ATOM   5164 H11R PNPI   40     -11.226  26.131   6.259  1.00  0.00      MEMB
ATOM   5165 H11S PNPI   40     -11.244  27.822   5.592  1.00  0.00      MEMB
ATOM   5166 C212 PNPI   40     -12.371  26.257   4.569  1.00  0.00      MEMB
ATOM   5167 H121 PNPI   40     -12.083  25.247   4.342  1.00  0.00      MEMB
ATOM   5168 C213 PNPI   40     -13.360  26.685   3.851  1.00  0.00      MEMB
ATOM   5169 H131 PNPI   40     -13.515  26.257   2.822  1.00  0.00      MEMB
ATOM   5170 C214 PNPI   40     -14.112  28.055   4.177  1.00  0.00      MEMB
ATOM   5171 H14R PNPI   40     -13.602  28.906   4.598  1.00  0.00      MEMB
ATOM   5172 H14S PNPI   40     -15.190  27.949   4.198  1.00  0.00      MEMB
ATOM   5173 C215 PNPI   40     -14.434  29.147   3.328  1.00  0.00      MEMB
ATOM   5174 H151 PNPI   40     -14.047  28.280   2.801  1.00  0.00      MEMB
ATOM   5175 C216 PNPI   40     -14.260  30.566   2.779  1.00  0.00      MEMB
ATOM   5176 H161 PNPI   40     -14.178  30.837   1.569  1.00  0.00      MEMB
ATOM   5177 C217 PNPI   40     -13.380  31.559   3.096  1.00  0.00      MEMB
ATOM   5178 H17R PNPI   40     -12.902  30.953   3.808  1.00  0.00      MEMB
ATOM   5179 H17S PNPI   40     -14.407  31.763   3.001  1.00  0.00      MEMB
ATOM   5180 C218 PNPI   40     -12.463  32.303   2.157  1.00  0.00      MEMB
ATOM   5181 H18R PNPI   40     -12.714  32.585   1.125  1.00  0.00      MEMB
ATOM   5182 H18S PNPI   40     -12.330  33.129   2.861  1.00  0.00      MEMB
ATOM   5183 H18T PNPI   40     -11.621  31.809   1.728  1.00  0.00      MEMB
ATOM   5184  C33 PNPI   40      -5.831  26.785  13.056  1.00  0.00      MEMB
ATOM   5185  H3X PNPI   40      -5.044  27.377  12.501  1.00  0.00      MEMB
ATOM   5186  H3Y PNPI   40      -6.634  27.479  13.228  1.00  0.00      MEMB
ATOM   5187  C34 PNPI   40      -6.537  25.672  12.287  1.00  0.00      MEMB
ATOM   5188  H4X PNPI   40      -6.538  24.659  12.593  1.00  0.00      MEMB
ATOM   5189  H4Y PNPI   40      -5.622  25.374  12.010  1.00  0.00      MEMB
ATOM   5190  C35 PNPI   40      -7.547  26.023  11.197  1.00  0.00      MEMB
ATOM   5191  H5X PNPI   40      -7.467  27.071  10.878  1.00  0.00      MEMB
[truncated: 25,633,872 more chars]
