# Supplementary material for: Examining the Effect of Charged Lipids on Mitochondrial Outer Membrane Dynamics Using Atomistic Simulations
Source: Biomolecules. 2022 Jan 22;12(2):183. doi: 10.3390/biom12020183 (PMC8961577; doi:10.3390/biom12020183)
Supplement: Supplementary file 1 [file biomolecules-12-00183-s001.zip › Supplementary Materials/simulated_systems/simulated_systems/Mito3/restraints/step6.3_equilibration.dihe]

 DIHEDRAL 59 62 64 66 100 0.0
 IMPROPER 35 24 27 29 100 120.0
 DIHEDRAL 184 187 189 191 100 0.0
 IMPROPER 160 149 152 154 100 120.0
 DIHEDRAL 318 321 323 325 100 0.0
 IMPROPER 294 283 286 288 100 120.0
 DIHEDRAL 443 446 448 450 100 0.0
 IMPROPER 419 408 411 413 100 120.0
 DIHEDRAL 568 571 573 575 100 0.0
 IMPROPER 544 533 536 538 100 120.0
 DIHEDRAL 695 698 700 702 100 0.0
 IMPROPER 671 660 663 665 100 120.0
 DIHEDRAL 822 825 827 829 100 0.0
 IMPROPER 798 787 790 792 100 120.0
 DIHEDRAL 949 952 954 956 100 0.0
 IMPROPER 925 914 917 919 100 120.0
 DIHEDRAL 1083 1086 1088 1090 100 0.0
 IMPROPER 1059 1048 1051 1053 100 120.0
 DIHEDRAL 1217 1220 1222 1224 100 0.0
 IMPROPER 1193 1182 1185 1187 100 120.0
 DIHEDRAL 1344 1347 1349 1351 100 0.0
 IMPROPER 1320 1309 1312 1314 100 120.0
 DIHEDRAL 1478 1481 1483 1485 100 0.0
 IMPROPER 1454 1443 1446 1448 100 120.0
 DIHEDRAL 1612 1615 1617 1619 100 0.0
 IMPROPER 1588 1577 1580 1582 100 120.0
 DIHEDRAL 1746 1749 1751 1753 100 0.0
 IMPROPER 1722 1711 1714 1716 100 120.0
 DIHEDRAL 1880 1883 1885 1887 100 0.0
 IMPROPER 1856 1845 1848 1850 100 120.0
 DIHEDRAL 2005 2008 2010 2012 100 0.0
 IMPROPER 1981 1970 1973 1975 100 120.0
 DIHEDRAL 2139 2142 2144 2146 100 0.0
 IMPROPER 2115 2104 2107 2109 100 120.0
 DIHEDRAL 2273 2276 2278 2280 100 0.0
 IMPROPER 2249 2238 2241 2243 100 120.0
 DIHEDRAL 2398 2401 2403 2405 100 0.0
 IMPROPER 2374 2363 2366 2368 100 120.0
 DIHEDRAL 2542 2545 2547 2549 100 0.0
 DIHEDRAL 2549 2552 2554 2556 100 0.0
 DIHEDRAL 2556 2559 2561 2563 100 0.0
 IMPROPER 2518 2507 2510 2512 100 120.0
 IMPROPER 2500 2473 2477 2481 100  60.0
 IMPROPER 2473 2477 2481 2489 100 -60.0
 IMPROPER 2477 2481 2489 2496 100  60.0
 IMPROPER 2481 2489 2496 2500 100 -60.0
 IMPROPER 2489 2496 2500 2473 100  60.0
 IMPROPER 2496 2500 2473 2477 100 -60.0
 IMPROPER 2500 2505 2502 2506 100 180.0
 DIHEDRAL 2663 2666 2668 2670 100 0.0
 IMPROPER 2639 2628 2631 2633 100 120.0
 DIHEDRAL 2797 2800 2802 2804 100 0.0
 IMPROPER 2773 2762 2765 2767 100 120.0
 DIHEDRAL 2931 2934 2936 2938 100 0.0
 IMPROPER 2907 2896 2899 2901 100 120.0
 DIHEDRAL 3065 3068 3070 3072 100 0.0
 IMPROPER 3041 3030 3033 3035 100 120.0
 DIHEDRAL 3190 3193 3195 3197 100 0.0
 IMPROPER 3166 3155 3158 3160 100 120.0
 DIHEDRAL 3315 3318 3320 3322 100 0.0
 IMPROPER 3291 3280 3283 3285 100 120.0
 DIHEDRAL 3440 3443 3445 3447 100 0.0
 IMPROPER 3416 3405 3408 3410 100 120.0
 DIHEDRAL 3574 3577 3579 3581 100 0.0
 IMPROPER 3550 3539 3542 3544 100 120.0
 DIHEDRAL 3708 3711 3713 3715 100 0.0
 IMPROPER 3684 3673 3676 3678 100 120.0
 DIHEDRAL 3835 3838 3840 3842 100 0.0
 IMPROPER 3811 3800 3803 3805 100 120.0
 DIHEDRAL 3962 3965 3967 3969 100 0.0
 IMPROPER 3938 3927 3930 3932 100 120.0
 DIHEDRAL 4096 4099 4101 4103 100 0.0
 IMPROPER 4072 4061 4064 4066 100 120.0
 DIHEDRAL 4223 4226 4228 4230 100 0.0
 IMPROPER 4199 4188 4191 4193 100 120.0
 DIHEDRAL 4357 4360 4362 4364 100 0.0
 IMPROPER 4333 4322 4325 4327 100 120.0
 DIHEDRAL 4484 4487 4489 4491 100 0.0
 IMPROPER 4460 4449 4452 4454 100 120.0
 DIHEDRAL 4618 4621 4623 4625 100 0.0
 IMPROPER 4594 4583 4586 4588 100 120.0
 DIHEDRAL 4752 4755 4757 4759 100 0.0
 IMPROPER 4728 4717 4720 4722 100 120.0
 DIHEDRAL 4877 4880 4882 4884 100 0.0
 IMPROPER 4853 4842 4845 4847 100 120.0
 DIHEDRAL 5011 5014 5016 5018 100 0.0
 IMPROPER 4987 4976 4979 4981 100 120.0
 DIHEDRAL 5155 5158 5160 5162 100 0.0
 DIHEDRAL 5162 5165 5167 5169 100 0.0
 DIHEDRAL 5169 5172 5174 5176 100 0.0
 IMPROPER 5131 5120 5123 5125 100 120.0
 IMPROPER 5113 5086 5090 5094 100  60.0
 IMPROPER 5086 5090 5094 5102 100 -60.0
 IMPROPER 5090 5094 5102 5109 100  60.0
 IMPROPER 5094 5102 5109 5113 100 -60.0
 IMPROPER 5102 5109 5113 5086 100  60.0
 IMPROPER 5109 5113 5086 5090 100 -60.0
 IMPROPER 5113 5118 5115 5119 100 180.0
 DIHEDRAL 5285 5288 5290 5292 100 0.0
 IMPROPER 5261 5250 5253 5255 100 120.0
 DIHEDRAL 5410 5413 5415 5417 100 0.0
 IMPROPER 5386 5375 5378 5380 100 120.0
 DIHEDRAL 5537 5540 5542 5544 100 0.0
 IMPROPER 5513 5502 5505 5507 100 120.0
 DIHEDRAL 5671 5674 5676 5678 100 0.0
 IMPROPER 5647 5636 5639 5641 100 120.0
 DIHEDRAL 5798 5801 5803 5805 100 0.0
 IMPROPER 5774 5763 5766 5768 100 120.0
 DIHEDRAL 5923 5926 5928 5930 100 0.0
 IMPROPER 5899 5888 5891 5893 100 120.0
 DIHEDRAL 6057 6060 6062 6064 100 0.0
 IMPROPER 6033 6022 6025 6027 100 120.0
 DIHEDRAL 6184 6187 6189 6191 100 0.0
 IMPROPER 6160 6149 6152 6154 100 120.0
 DIHEDRAL 6311 6314 6316 6318 100 0.0
 IMPROPER 6287 6276 6279 6281 100 120.0
 DIHEDRAL 6438 6441 6443 6445 100 0.0
 IMPROPER 6414 6403 6406 6408 100 120.0
 DIHEDRAL 6572 6575 6577 6579 100 0.0
 IMPROPER 6548 6537 6540 6542 100 120.0
 DIHEDRAL 6697 6700 6702 6704 100 0.0
 IMPROPER 6673 6662 6665 6667 100 120.0
 DIHEDRAL 6841 6844 6846 6848 100 0.0
 DIHEDRAL 6848 6851 6853 6855 100 0.0
 DIHEDRAL 6855 6858 6860 6862 100 0.0
 IMPROPER 6817 6806 6809 6811 100 120.0
 IMPROPER 6799 6772 6776 6780 100  60.0
 IMPROPER 6772 6776 6780 6788 100 -60.0
 IMPROPER 6776 6780 6788 6795 100  60.0
 IMPROPER 6780 6788 6795 6799 100 -60.0
 IMPROPER 6788 6795 6799 6772 100  60.0
 IMPROPER 6795 6799 6772 6776 100 -60.0
 IMPROPER 6799 6804 6801 6805 100 180.0
 DIHEDRAL 6964 6967 6969 6971 100 0.0
 IMPROPER 6940 6929 6932 6934 100 120.0
 DIHEDRAL 7098 7101 7103 7105 100 0.0
 IMPROPER 7074 7063 7066 7068 100 120.0
 DIHEDRAL 7232 7235 7237 7239 100 0.0
 IMPROPER 7208 7197 7200 7202 100 120.0
 DIHEDRAL 7366 7369 7371 7373 100 0.0
 IMPROPER 7342 7331 7334 7336 100 120.0
 DIHEDRAL 7510 7513 7515 7517 100 0.0
 DIHEDRAL 7517 7520 7522 7524 100 0.0
 DIHEDRAL 7524 7527 7529 7531 100 0.0
 IMPROPER 7486 7475 7478 7480 100 120.0
 IMPROPER 7468 7441 7445 7449 100  60.0
 IMPROPER 7441 7445 7449 7457 100 -60.0
 IMPROPER 7445 7449 7457 7464 100  60.0
 IMPROPER 7449 7457 7464 7468 100 -60.0
 IMPROPER 7457 7464 7468 7441 100  60.0
 IMPROPER 7464 7468 7441 7445 100 -60.0
 IMPROPER 7468 7473 7470 7474 100 180.0
 DIHEDRAL 7640 7643 7645 7647 100 0.0
 IMPROPER 7616 7605 7608 7610 100 120.0
 DIHEDRAL 7774 7777 7779 7781 100 0.0
 IMPROPER 7750 7739 7742 7744 100 120.0
 DIHEDRAL 7908 7911 7913 7915 100 0.0
 IMPROPER 7884 7873 7876 7878 100 120.0
 DIHEDRAL 8035 8038 8040 8042 100 0.0
 IMPROPER 8011 8000 8003 8005 100 120.0
 DIHEDRAL 8169 8172 8174 8176 100 0.0
 IMPROPER 8145 8134 8137 8139 100 120.0
 DIHEDRAL 8303 8306 8308 8310 100 0.0
 IMPROPER 8279 8268 8271 8273 100 120.0
 DIHEDRAL 8428 8431 8433 8435 100 0.0
 IMPROPER 8404 8393 8396 8398 100 120.0
 DIHEDRAL 8562 8565 8567 8569 100 0.0
 IMPROPER 8538 8527 8530 8532 100 120.0
 DIHEDRAL 8689 8692 8694 8696 100 0.0
 IMPROPER 8665 8654 8657 8659 100 120.0
 DIHEDRAL 8814 8817 8819 8821 100 0.0
 IMPROPER 8790 8779 8782 8784 100 120.0
 DIHEDRAL 8948 8951 8953 8955 100 0.0
 IMPROPER 8924 8913 8916 8918 100 120.0
 DIHEDRAL 9082 9085 9087 9089 100 0.0
 IMPROPER 9058 9047 9050 9052 100 120.0
 DIHEDRAL 9207 9210 9212 9214 100 0.0
 IMPROPER 9183 9172 9175 9177 100 120.0
 DIHEDRAL 9334 9337 9339 9341 100 0.0
 IMPROPER 9310 9299 9302 9304 100 120.0
 DIHEDRAL 9468 9471 9473 9475 100 0.0
 IMPROPER 9444 9433 9436 9438 100 120.0
 DIHEDRAL 9602 9605 9607 9609 100 0.0
 IMPROPER 9578 9567 9570 9572 100 120.0
 DIHEDRAL 9727 9730 9732 9734 100 0.0
 IMPROPER 9703 9692 9695 9697 100 120.0
 DIHEDRAL 9861 9864 9866 9868 100 0.0
 IMPROPER 9837 9826 9829 9831 100 120.0
 DIHEDRAL 9988 9991 9993 9995 100 0.0
 IMPROPER 9964 9953 9956 9958 100 120.0
 DIHEDRAL 10132 10135 10137 10139 100 0.0
 DIHEDRAL 10139 10142 10144 10146 100 0.0
 DIHEDRAL 10146 10149 10151 10153 100 0.0
 IMPROPER 10108 10097 10100 10102 100 120.0
 IMPROPER 10090 10063 10067 10071 100  60.0
 IMPROPER 10063 10067 10071 10079 100 -60.0
 IMPROPER 10067 10071 10079 10086 100  60.0
 IMPROPER 10071 10079 10086 10090 100 -60.0
 IMPROPER 10079 10086 10090 10063 100  60.0
 IMPROPER 10086 10090 10063 10067 100 -60.0
 IMPROPER 10090 10095 10092 10096 100 180.0
 DIHEDRAL 10262 10265 10267 10269 100 0.0
 IMPROPER 10238 10227 10230 10232 100 120.0
 DIHEDRAL 10389 10392 10394 10396 100 0.0
 IMPROPER 10365 10354 10357 10359 100 120.0
 DIHEDRAL 10523 10526 10528 10530 100 0.0
 IMPROPER 10499 10488 10491 10493 100 120.0
 DIHEDRAL 10657 10660 10662 10664 100 0.0
 IMPROPER 10633 10622 10625 10627 100 120.0
 DIHEDRAL 10782 10785 10787 10789 100 0.0
 IMPROPER 10758 10747 10750 10752 100 120.0
 DIHEDRAL 10916 10919 10921 10923 100 0.0
 IMPROPER 10892 10881 10884 10886 100 120.0
 DIHEDRAL 11041 11044 11046 11048 100 0.0
 IMPROPER 11017 11006 11009 11011 100 120.0
 DIHEDRAL 11166 11169 11171 11173 100 0.0
 IMPROPER 11142 11131 11134 11136 100 120.0
 DIHEDRAL 11300 11303 11305 11307 100 0.0
 IMPROPER 11276 11265 11268 11270 100 120.0
 DIHEDRAL 11425 11428 11430 11432 100 0.0
 IMPROPER 11401 11390 11393 11395 100 120.0
 DIHEDRAL 11559 11562 11564 11566 100 0.0
 IMPROPER 11535 11524 11527 11529 100 120.0
 DIHEDRAL 11693 11696 11698 11700 100 0.0
 IMPROPER 11669 11658 11661 11663 100 120.0
 DIHEDRAL 11827 11830 11832 11834 100 0.0
 IMPROPER 11803 11792 11795 11797 100 120.0
 DIHEDRAL 11952 11955 11957 11959 100 0.0
 IMPROPER 11928 11917 11920 11922 100 120.0
 DIHEDRAL 12086 12089 12091 12093 100 0.0
 IMPROPER 12062 12051 12054 12056 100 120.0
 DIHEDRAL 12220 12223 12225 12227 100 0.0
 IMPROPER 12196 12185 12188 12190 100 120.0
 DIHEDRAL 12364 12367 12369 12371 100 0.0
 DIHEDRAL 12371 12374 12376 12378 100 0.0
 DIHEDRAL 12378 12381 12383 12385 100 0.0
 IMPROPER 12340 12329 12332 12334 100 120.0
 IMPROPER 12322 12295 12299 12303 100  60.0
 IMPROPER 12295 12299 12303 12311 100 -60.0
 IMPROPER 12299 12303 12311 12318 100  60.0
 IMPROPER 12303 12311 12318 12322 100 -60.0
 IMPROPER 12311 12318 12322 12295 100  60.0
 IMPROPER 12318 12322 12295 12299 100 -60.0
 IMPROPER 12322 12327 12324 12328 100 180.0
 DIHEDRAL 12494 12497 12499 12501 100 0.0
 IMPROPER 12470 12459 12462 12464 100 120.0
 DIHEDRAL 12619 12622 12624 12626 100 0.0
 IMPROPER 12595 12584 12587 12589 100 120.0
 DIHEDRAL 12753 12756 12758 12760 100 0.0
 IMPROPER 12729 12718 12721 12723 100 120.0
 DIHEDRAL 12887 12890 12892 12894 100 0.0
 IMPROPER 12863 12852 12855 12857 100 120.0
 DIHEDRAL 13012 13015 13017 13019 100 0.0
 IMPROPER 12988 12977 12980 12982 100 120.0
 DIHEDRAL 13146 13149 13151 13153 100 0.0
 IMPROPER 13122 13111 13114 13116 100 120.0
 DIHEDRAL 13280 13283 13285 13287 100 0.0
 IMPROPER 13256 13245 13248 13250 100 120.0
 DIHEDRAL 13424 13427 13429 13431 100 0.0
 DIHEDRAL 13431 13434 13436 13438 100 0.0
 DIHEDRAL 13438 13441 13443 13445 100 0.0
 IMPROPER 13400 13389 13392 13394 100 120.0
 IMPROPER 13382 13355 13359 13363 100  60.0
 IMPROPER 13355 13359 13363 13371 100 -60.0
 IMPROPER 13359 13363 13371 13378 100  60.0
 IMPROPER 13363 13371 13378 13382 100 -60.0
 IMPROPER 13371 13378 13382 13355 100  60.0
 IMPROPER 13378 13382 13355 13359 100 -60.0
 IMPROPER 13382 13387 13384 13388 100 180.0
 DIHEDRAL 13545 13548 13550 13552 100 0.0
 IMPROPER 13521 13510 13513 13515 100 120.0
 DIHEDRAL 13672 13675 13677 13679 100 0.0
 IMPROPER 13648 13637 13640 13642 100 120.0
 DIHEDRAL 13797 13800 13802 13804 100 0.0
 IMPROPER 13773 13762 13765 13767 100 120.0
 DIHEDRAL 13931 13934 13936 13938 100 0.0
 IMPROPER 13907 13896 13899 13901 100 120.0
 DIHEDRAL 14075 14078 14080 14082 100 0.0
 DIHEDRAL 14082 14085 14087 14089 100 0.0
 DIHEDRAL 14089 14092 14094 14096 100 0.0
 IMPROPER 14051 14040 14043 14045 100 120.0
 IMPROPER 14033 14006 14010 14014 100  60.0
 IMPROPER 14006 14010 14014 14022 100 -60.0
 IMPROPER 14010 14014 14022 14029 100  60.0
 IMPROPER 14014 14022 14029 14033 100 -60.0
 IMPROPER 14022 14029 14033 14006 100  60.0
 IMPROPER 14029 14033 14006 14010 100 -60.0
 IMPROPER 14033 14038 14035 14039 100 180.0
 DIHEDRAL 14196 14199 14201 14203 100 0.0
 IMPROPER 14172 14161 14164 14166 100 120.0
 DIHEDRAL 14321 14324 14326 14328 100 0.0
 IMPROPER 14297 14286 14289 14291 100 120.0
 DIHEDRAL 14455 14458 14460 14462 100 0.0
 IMPROPER 14431 14420 14423 14425 100 120.0
 DIHEDRAL 14580 14583 14585 14587 100 0.0
 IMPROPER 14556 14545 14548 14550 100 120.0
 DIHEDRAL 14714 14717 14719 14721 100 0.0
 IMPROPER 14690 14679 14682 14684 100 120.0
 DIHEDRAL 14848 14851 14853 14855 100 0.0
 IMPROPER 14824 14813 14816 14818 100 120.0
 DIHEDRAL 14982 14985 14987 14989 100 0.0
 IMPROPER 14958 14947 14950 14952 100 120.0
 DIHEDRAL 15107 15110 15112 15114 100 0.0
 IMPROPER 15083 15072 15075 15077 100 120.0
 DIHEDRAL 15232 15235 15237 15239 100 0.0
 IMPROPER 15208 15197 15200 15202 100 120.0
 DIHEDRAL 15366 15369 15371 15373 100 0.0
 IMPROPER 15342 15331 15334 15336 100 120.0
 DIHEDRAL 15500 15503 15505 15507 100 0.0
 IMPROPER 15476 15465 15468 15470 100 120.0
 DIHEDRAL 15627 15630 15632 15634 100 0.0
 IMPROPER 15603 15592 15595 15597 100 120.0
 DIHEDRAL 15761 15764 15766 15768 100 0.0
 IMPROPER 15737 15726 15729 15731 100 120.0
 DIHEDRAL 15895 15898 15900 15902 100 0.0
 IMPROPER 15871 15860 15863 15865 100 120.0
 DIHEDRAL 16029 16032 16034 16036 100 0.0
 IMPROPER 16005 15994 15997 15999 100 120.0
 DIHEDRAL 16156 16159 16161 16163 100 0.0
 IMPROPER 16132 16121 16124 16126 100 120.0
 DIHEDRAL 16283 16286 16288 16290 100 0.0
 IMPROPER 16259 16248 16251 16253 100 120.0
 DIHEDRAL 16417 16420 16422 16424 100 0.0
 IMPROPER 16393 16382 16385 16387 100 120.0
 DIHEDRAL 16551 16554 16556 16558 100 0.0
 IMPROPER 16527 16516 16519 16521 100 120.0
 DIHEDRAL 16685 16688 16690 16692 100 0.0
 IMPROPER 16661 16650 16653 16655 100 120.0
 DIHEDRAL 16819 16822 16824 16826 100 0.0
 IMPROPER 16795 16784 16787 16789 100 120.0
 DIHEDRAL 16953 16956 16958 16960 100 0.0
 IMPROPER 16929 16918 16921 16923 100 120.0
 DIHEDRAL 17078 17081 17083 17085 100 0.0
 IMPROPER 17054 17043 17046 17048 100 120.0
 DIHEDRAL 17212 17215 17217 17219 100 0.0
 IMPROPER 17188 17177 17180 17182 100 120.0
 DIHEDRAL 17337 17340 17342 17344 100 0.0
 IMPROPER 17313 17302 17305 17307 100 120.0
 DIHEDRAL 17464 17467 17469 17471 100 0.0
 IMPROPER 17440 17429 17432 17434 100 120.0
 DIHEDRAL 17591 17594 17596 17598 100 0.0
 IMPROPER 17567 17556 17559 17561 100 120.0
 DIHEDRAL 17725 17728 17730 17732 100 0.0
 IMPROPER 17701 17690 17693 17695 100 120.0
 DIHEDRAL 17850 17853 17855 17857 100 0.0
 IMPROPER 17826 17815 17818 17820 100 120.0
 DIHEDRAL 17984 17987 17989 17991 100 0.0
 IMPROPER 17960 17949 17952 17954 100 120.0
 DIHEDRAL 18118 18121 18123 18125 100 0.0
 IMPROPER 18094 18083 18086 18088 100 120.0
 DIHEDRAL 18262 18265 18267 18269 100 0.0
 DIHEDRAL 18269 18272 18274 18276 100 0.0
 DIHEDRAL 18276 18279 18281 18283 100 0.0
 IMPROPER 18238 18227 18230 18232 100 120.0
 IMPROPER 18220 18193 18197 18201 100  60.0
 IMPROPER 18193 18197 18201 18209 100 -60.0
 IMPROPER 18197 18201 18209 18216 100  60.0
 IMPROPER 18201 18209 18216 18220 100 -60.0
 IMPROPER 18209 18216 18220 18193 100  60.0
 IMPROPER 18216 18220 18193 18197 100 -60.0
 IMPROPER 18220 18225 18222 18226 100 180.0
 DIHEDRAL 18385 18388 18390 18392 100 0.0
 IMPROPER 18361 18350 18353 18355 100 120.0
 DIHEDRAL 18529 18532 18534 18536 100 0.0
 DIHEDRAL 18536 18539 18541 18543 100 0.0
 DIHEDRAL 18543 18546 18548 18550 100 0.0
 IMPROPER 18505 18494 18497 18499 100 120.0
 IMPROPER 18487 18460 18464 18468 100  60.0
 IMPROPER 18460 18464 18468 18476 100 -60.0
 IMPROPER 18464 18468 18476 18483 100  60.0
 IMPROPER 18468 18476 18483 18487 100 -60.0
 IMPROPER 18476 18483 18487 18460 100  60.0
 IMPROPER 18483 18487 18460 18464 100 -60.0
 IMPROPER 18487 18492 18489 18493 100 180.0
 DIHEDRAL 18659 18662 18664 18666 100 0.0
 IMPROPER 18635 18624 18627 18629 100 120.0
 DIHEDRAL 18793 18796 18798 18800 100 0.0
 IMPROPER 18769 18758 18761 18763 100 120.0
 DIHEDRAL 18927 18930 18932 18934 100 0.0
 IMPROPER 18903 18892 18895 18897 100 120.0
 DIHEDRAL 19052 19055 19057 19059 100 0.0
 IMPROPER 19028 19017 19020 19022 100 120.0
 DIHEDRAL 19186 19189 19191 19193 100 0.0
 IMPROPER 19162 19151 19154 19156 100 120.0
 DIHEDRAL 19311 19314 19316 19318 100 0.0
 IMPROPER 19287 19276 19279 19281 100 120.0
 DIHEDRAL 19436 19439 19441 19443 100 0.0
 IMPROPER 19412 19401 19404 19406 100 120.0
 DIHEDRAL 19570 19573 19575 19577 100 0.0
 IMPROPER 19546 19535 19538 19540 100 120.0
 DIHEDRAL 19697 19700 19702 19704 100 0.0
 IMPROPER 19673 19662 19665 19667 100 120.0
 DIHEDRAL 19822 19825 19827 19829 100 0.0
 IMPROPER 19798 19787 19790 19792 100 120.0
 DIHEDRAL 19956 19959 19961 19963 100 0.0
 IMPROPER 19932 19921 19924 19926 100 120.0
 DIHEDRAL 20100 20103 20105 20107 100 0.0
 DIHEDRAL 20107 20110 20112 20114 100 0.0
 DIHEDRAL 20114 20117 20119 20121 100 0.0
 IMPROPER 20076 20065 20068 20070 100 120.0
 IMPROPER 20058 20031 20035 20039 100  60.0
 IMPROPER 20031 20035 20039 20047 100 -60.0
 IMPROPER 20035 20039 20047 20054 100  60.0
 IMPROPER 20039 20047 20054 20058 100 -60.0
 IMPROPER 20047 20054 20058 20031 100  60.0
 IMPROPER 20054 20058 20031 20035 100 -60.0
 IMPROPER 20058 20063 20060 20064 100 180.0
 DIHEDRAL 20230 20233 20235 20237 100 0.0
 IMPROPER 20206 20195 20198 20200 100 120.0
 DIHEDRAL 20364 20367 20369 20371 100 0.0
 IMPROPER 20340 20329 20332 20334 100 120.0
 DIHEDRAL 20491 20494 20496 20498 100 0.0
 IMPROPER 20467 20456 20459 20461 100 120.0
 DIHEDRAL 20625 20628 20630 20632 100 0.0
 IMPROPER 20601 20590 20593 20595 100 120.0
 DIHEDRAL 20759 20762 20764 20766 100 0.0
 IMPROPER 20735 20724 20727 20729 100 120.0
 DIHEDRAL 20884 20887 20889 20891 100 0.0
 IMPROPER 20860 20849 20852 20854 100 120.0
 DIHEDRAL 21028 21031 21033 21035 100 0.0
 DIHEDRAL 21035 21038 21040 21042 100 0.0
 DIHEDRAL 21042 21045 21047 21049 100 0.0
 IMPROPER 21004 20993 20996 20998 100 120.0
 IMPROPER 20986 20959 20963 20967 100  60.0
 IMPROPER 20959 20963 20967 20975 100 -60.0
 IMPROPER 20963 20967 20975 20982 100  60.0
 IMPROPER 20967 20975 20982 20986 100 -60.0
 IMPROPER 20975 20982 20986 20959 100  60.0
 IMPROPER 20982 20986 20959 20963 100 -60.0
 IMPROPER 20986 20991 20988 20992 100 180.0
 DIHEDRAL 21149 21152 21154 21156 100 0.0
 IMPROPER 21125 21114 21117 21119 100 120.0
 DIHEDRAL 21276 21279 21281 21283 100 0.0
 IMPROPER 21252 21241 21244 21246 100 120.0
 DIHEDRAL 21401 21404 21406 21408 100 0.0
 IMPROPER 21377 21366 21369 21371 100 120.0
 DIHEDRAL 21528 21531 21533 21535 100 0.0
 IMPROPER 21504 21493 21496 21498 100 120.0
 DIHEDRAL 21662 21665 21667 21669 100 0.0
 IMPROPER 21638 21627 21630 21632 100 120.0
 DIHEDRAL 21796 21799 21801 21803 100 0.0
 IMPROPER 21772 21761 21764 21766 100 120.0
 DIHEDRAL 21940 21943 21945 21947 100 0.0
 DIHEDRAL 21947 21950 21952 21954 100 0.0
 DIHEDRAL 21954 21957 21959 21961 100 0.0
 IMPROPER 21916 21905 21908 21910 100 120.0
 IMPROPER 21898 21871 21875 21879 100  60.0
 IMPROPER 21871 21875 21879 21887 100 -60.0
 IMPROPER 21875 21879 21887 21894 100  60.0
 IMPROPER 21879 21887 21894 21898 100 -60.0
 IMPROPER 21887 21894 21898 21871 100  60.0
 IMPROPER 21894 21898 21871 21875 100 -60.0
 IMPROPER 21898 21903 21900 21904 100 180.0
 DIHEDRAL 22063 22066 22068 22070 100 0.0
 IMPROPER 22039 22028 22031 22033 100 120.0
 DIHEDRAL 22197 22200 22202 22204 100 0.0
 IMPROPER 22173 22162 22165 22167 100 120.0
 DIHEDRAL 22324 22327 22329 22331 100 0.0
 IMPROPER 22300 22289 22292 22294 100 120.0
 DIHEDRAL 22451 22454 22456 22458 100 0.0
 IMPROPER 22427 22416 22419 22421 100 120.0
 DIHEDRAL 22585 22588 22590 22592 100 0.0
 IMPROPER 22561 22550 22553 22555 100 120.0
 DIHEDRAL 22710 22713 22715 22717 100 0.0
 IMPROPER 22686 22675 22678 22680 100 120.0
 DIHEDRAL 22844 22847 22849 22851 100 0.0
 IMPROPER 22820 22809 22812 22814 100 120.0
 DIHEDRAL 22969 22972 22974 22976 100 0.0
 IMPROPER 22945 22934 22937 22939 100 120.0
 DIHEDRAL 23096 23099 23101 23103 100 0.0
 IMPROPER 23072 23061 23064 23066 100 120.0
 DIHEDRAL 23240 23243 23245 23247 100 0.0
 DIHEDRAL 23247 23250 23252 23254 100 0.0
 DIHEDRAL 23254 23257 23259 23261 100 0.0
 IMPROPER 23216 23205 23208 23210 100 120.0
 IMPROPER 23198 23171 23175 23179 100  60.0
 IMPROPER 23171 23175 23179 23187 100 -60.0
 IMPROPER 23175 23179 23187 23194 100  60.0
 IMPROPER 23179 23187 23194 23198 100 -60.0
 IMPROPER 23187 23194 23198 23171 100  60.0
 IMPROPER 23194 23198 23171 23175 100 -60.0
 IMPROPER 23198 23203 23200 23204 100 180.0
 DIHEDRAL 23370 23373 23375 23377 100 0.0
 IMPROPER 23346 23335 23338 23340 100 120.0
 DIHEDRAL 23504 23507 23509 23511 100 0.0
 IMPROPER 23480 23469 23472 23474 100 120.0
 DIHEDRAL 23631 23634 23636 23638 100 0.0
 IMPROPER 23607 23596 23599 23601 100 120.0
 DIHEDRAL 23756 23759 23761 23763 100 0.0
 IMPROPER 23732 23721 23724 23726 100 120.0
 DIHEDRAL 23881 23884 23886 23888 100 0.0
 IMPROPER 23857 23846 23849 23851 100 120.0
 DIHEDRAL 24015 24018 24020 24022 100 0.0
 IMPROPER 23991 23980 23983 23985 100 120.0
 DIHEDRAL 24149 24152 24154 24156 100 0.0
 IMPROPER 24125 24114 24117 24119 100 120.0
 DIHEDRAL 24283 24286 24288 24290 100 0.0
 IMPROPER 24259 24248 24251 24253 100 120.0
 DIHEDRAL 24417 24420 24422 24424 100 0.0
 IMPROPER 24393 24382 24385 24387 100 120.0
 DIHEDRAL 24544 24547 24549 24551 100 0.0
 IMPROPER 24520 24509 24512 24514 100 120.0
 DIHEDRAL 24669 24672 24674 24676 100 0.0
 IMPROPER 24645 24634 24637 24639 100 120.0
 DIHEDRAL 24796 24799 24801 24803 100 0.0
 IMPROPER 24772 24761 24764 24766 100 120.0
 DIHEDRAL 24930 24933 24935 24937 100 0.0
 IMPROPER 24906 24895 24898 24900 100 120.0
 DIHEDRAL 25055 25058 25060 25062 100 0.0
 IMPROPER 25031 25020 25023 25025 100 120.0
 DIHEDRAL 25182 25185 25187 25189 100 0.0
 IMPROPER 25158 25147 25150 25152 100 120.0
 DIHEDRAL 25316 25319 25321 25323 100 0.0
 IMPROPER 25292 25281 25284 25286 100 120.0
 DIHEDRAL 25450 25453 25455 25457 100 0.0
 IMPROPER 25426 25415 25418 25420 100 120.0
 DIHEDRAL 25584 25587 25589 25591 100 0.0
 IMPROPER 25560 25549 25552 25554 100 120.0
 DIHEDRAL 25718 25721 25723 25725 100 0.0
 IMPROPER 25694 25683 25686 25688 100 120.0
 DIHEDRAL 25852 25855 25857 25859 100 0.0
 IMPROPER 25828 25817 25820 25822 100 120.0
 DIHEDRAL 25977 25980 25982 25984 100 0.0
 IMPROPER 25953 25942 25945 25947 100 120.0
 DIHEDRAL 26121 26124 26126 26128 100 0.0
 DIHEDRAL 26128 26131 26133 26135 100 0.0
 DIHEDRAL 26135 26138 26140 26142 100 0.0
 IMPROPER 26097 26086 26089 26091 100 120.0
 IMPROPER 26079 26052 26056 26060 100  60.0
 IMPROPER 26052 26056 26060 26068 100 -60.0
 IMPROPER 26056 26060 26068 26075 100  60.0
 IMPROPER 26060 26068 26075 26079 100 -60.0
 IMPROPER 26068 26075 26079 26052 100  60.0
 IMPROPER 26075 26079 26052 26056 100 -60.0
 IMPROPER 26079 26084 26081 26085 100 180.0
 DIHEDRAL 26242 26245 26247 26249 100 0.0
 IMPROPER 26218 26207 26210 26212 100 120.0
 DIHEDRAL 26376 26379 26381 26383 100 0.0
 IMPROPER 26352 26341 26344 26346 100 120.0
 DIHEDRAL 26510 26513 26515 26517 100 0.0
 IMPROPER 26486 26475 26478 26480 100 120.0
 DIHEDRAL 26644 26647 26649 26651 100 0.0
 IMPROPER 26620 26609 26612 26614 100 120.0
 DIHEDRAL 26771 26774 26776 26778 100 0.0
 IMPROPER 26747 26736 26739 26741 100 120.0
 DIHEDRAL 26905 26908 26910 26912 100 0.0
 IMPROPER 26881 26870 26873 26875 100 120.0
 DIHEDRAL 27032 27035 27037 27039 100 0.0
 IMPROPER 27008 26997 27000 27002 100 120.0
 DIHEDRAL 27157 27160 27162 27164 100 0.0
 IMPROPER 27133 27122 27125 27127 100 120.0
 DIHEDRAL 27291 27294 27296 27298 100 0.0
 IMPROPER 27267 27256 27259 27261 100 120.0
 DIHEDRAL 27416 27419 27421 27423 100 0.0
 IMPROPER 27392 27381 27384 27386 100 120.0
 DIHEDRAL 27541 27544 27546 27548 100 0.0
 IMPROPER 27517 27506 27509 27511 100 120.0
 DIHEDRAL 27675 27678 27680 27682 100 0.0
 IMPROPER 27651 27640 27643 27645 100 120.0
 DIHEDRAL 27809 27812 27814 27816 100 0.0
 IMPROPER 27785 27774 27777 27779 100 120.0
 DIHEDRAL 27953 27956 27958 27960 100 0.0
 DIHEDRAL 27960 27963 27965 27967 100 0.0
 DIHEDRAL 27967 27970 27972 27974 100 0.0
 IMPROPER 27929 27918 27921 27923 100 120.0
 IMPROPER 27911 27884 27888 27892 100  60.0
 IMPROPER 27884 27888 27892 27900 100 -60.0
 IMPROPER 27888 27892 27900 27907 100  60.0
 IMPROPER 27892 27900 27907 27911 100 -60.0
 IMPROPER 27900 27907 27911 27884 100  60.0
 IMPROPER 27907 27911 27884 27888 100 -60.0
 IMPROPER 27911 27916 27913 27917 100 180.0
 DIHEDRAL 28083 28086 28088 28090 100 0.0
 IMPROPER 28059 28048 28051 28053 100 120.0
 DIHEDRAL 28208 28211 28213 28215 100 0.0
 IMPROPER 28184 28173 28176 28178 100 120.0
 DIHEDRAL 28333 28336 28338 28340 100 0.0
 IMPROPER 28309 28298 28301 28303 100 120.0
 DIHEDRAL 28458 28461 28463 28465 100 0.0
 IMPROPER 28434 28423 28426 28428 100 120.0
 DIHEDRAL 28583 28586 28588 28590 100 0.0
 IMPROPER 28559 28548 28551 28553 100 120.0
 DIHEDRAL 28710 28713 28715 28717 100 0.0
 IMPROPER 28686 28675 28678 28680 100 120.0
 DIHEDRAL 28854 28857 28859 28861 100 0.0
 DIHEDRAL 28861 28864 28866 28868 100 0.0
 DIHEDRAL 28868 28871 28873 28875 100 0.0
 IMPROPER 28830 28819 28822 28824 100 120.0
 IMPROPER 28812 28785 28789 28793 100  60.0
 IMPROPER 28785 28789 28793 28801 100 -60.0
 IMPROPER 28789 28793 28801 28808 100  60.0
 IMPROPER 28793 28801 28808 28812 100 -60.0
 IMPROPER 28801 28808 28812 28785 100  60.0
 IMPROPER 28808 28812 28785 28789 100 -60.0
 IMPROPER 28812 28817 28814 28818 100 180.0
 DIHEDRAL 28984 28987 28989 28991 100 0.0
 IMPROPER 28960 28949 28952 28954 100 120.0
 DIHEDRAL 29111 29114 29116 29118 100 0.0
 IMPROPER 29087 29076 29079 29081 100 120.0
 DIHEDRAL 29236 29239 29241 29243 100 0.0
 IMPROPER 29212 29201 29204 29206 100 120.0
 DIHEDRAL 29370 29373 29375 29377 100 0.0
 IMPROPER 29346 29335 29338 29340 100 120.0
 DIHEDRAL 29504 29507 29509 29511 100 0.0
 IMPROPER 29480 29469 29472 29474 100 120.0
 DIHEDRAL 29638 29641 29643 29645 100 0.0
 IMPROPER 29614 29603 29606 29608 100 120.0
 DIHEDRAL 29772 29775 29777 29779 100 0.0
 IMPROPER 29748 29737 29740 29742 100 120.0
 DIHEDRAL 29906 29909 29911 29913 100 0.0
 IMPROPER 29882 29871 29874 29876 100 120.0
 DIHEDRAL 30040 30043 30045 30047 100 0.0
 IMPROPER 30016 30005 30008 30010 100 120.0
 DIHEDRAL 30174 30177 30179 30181 100 0.0
 IMPROPER 30150 30139 30142 30144 100 120.0
 DIHEDRAL 30299 30302 30304 30306 100 0.0
 IMPROPER 30275 30264 30267 30269 100 120.0
 DIHEDRAL 30426 30429 30431 30433 100 0.0
 IMPROPER 30402 30391 30394 30396 100 120.0
 DIHEDRAL 30551 30554 30556 30558 100 0.0
 IMPROPER 30527 30516 30519 30521 100 120.0
 DIHEDRAL 30676 30679 30681 30683 100 0.0
 IMPROPER 30652 30641 30644 30646 100 120.0
 DIHEDRAL 30803 30806 30808 30810 100 0.0
 IMPROPER 30779 30768 30771 30773 100 120.0
 DIHEDRAL 30930 30933 30935 30937 100 0.0
 IMPROPER 30906 30895 30898 30900 100 120.0
 DIHEDRAL 31064 31067 31069 31071 100 0.0
 IMPROPER 31040 31029 31032 31034 100 120.0
 DIHEDRAL 31198 31201 31203 31205 100 0.0
 IMPROPER 31174 31163 31166 31168 100 120.0
 DIHEDRAL 31332 31335 31337 31339 100 0.0
 IMPROPER 31308 31297 31300 31302 100 120.0
 DIHEDRAL 31466 31469 31471 31473 100 0.0
 IMPROPER 31442 31431 31434 31436 100 120.0
 DIHEDRAL 31600 31603 31605 31607 100 0.0
 IMPROPER 31576 31565 31568 31570 100 120.0
 DIHEDRAL 31734 31737 31739 31741 100 0.0
 IMPROPER 31710 31699 31702 31704 100 120.0
 DIHEDRAL 31868 31871 31873 31875 100 0.0
 IMPROPER 31844 31833 31836 31838 100 120.0
 DIHEDRAL 32002 32005 32007 32009 100 0.0
 IMPROPER 31978 31967 31970 31972 100 120.0
 DIHEDRAL 32136 32139 32141 32143 100 0.0
 IMPROPER 32112 32101 32104 32106 100 120.0
 DIHEDRAL 32263 32266 32268 32270 100 0.0
 IMPROPER 32239 32228 32231 32233 100 120.0
 DIHEDRAL 32390 32393 32395 32397 100 0.0
 IMPROPER 32366 32355 32358 32360 100 120.0
 DIHEDRAL 32517 32520 32522 32524 100 0.0
 IMPROPER 32493 32482 32485 32487 100 120.0
 DIHEDRAL 32651 32654 32656 32658 100 0.0
 IMPROPER 32627 32616 32619 32621 100 120.0
 DIHEDRAL 32778 32781 32783 32785 100 0.0
 IMPROPER 32754 32743 32746 32748 100 120.0
 DIHEDRAL 32912 32915 32917 32919 100 0.0
 IMPROPER 32888 32877 32880 32882 100 120.0
 DIHEDRAL 33039 33042 33044 33046 100 0.0
 IMPROPER 33015 33004 33007 33009 100 120.0
 DIHEDRAL 33173 33176 33178 33180 100 0.0
 IMPROPER 33149 33138 33141 33143 100 120.0
 DIHEDRAL 33307 33310 33312 33314 100 0.0
 IMPROPER 33283 33272 33275 33277 100 120.0
 DIHEDRAL 33434 33437 33439 33441 100 0.0
 IMPROPER 33410 33399 33402 33404 100 120.0
 DIHEDRAL 33568 33571 33573 33575 100 0.0
 IMPROPER 33544 33533 33536 33538 100 120.0
 DIHEDRAL 33693 33696 33698 33700 100 0.0
 IMPROPER 33669 33658 33661 33663 100 120.0
 DIHEDRAL 33818 33821 33823 33825 100 0.0
 IMPROPER 33794 33783 33786 33788 100 120.0
 DIHEDRAL 33943 33946 33948 33950 100 0.0
 IMPROPER 33919 33908 33911 33913 100 120.0
 DIHEDRAL 34077 34080 34082 34084 100 0.0
 IMPROPER 34053 34042 34045 34047 100 120.0
 DIHEDRAL 34211 34214 34216 34218 100 0.0
 IMPROPER 34187 34176 34179 34181 100 120.0
 DIHEDRAL 34338 34341 34343 34345 100 0.0
 IMPROPER 34314 34303 34306 34308 100 120.0
 DIHEDRAL 34463 34466 34468 34470 100 0.0
 IMPROPER 34439 34428 34431 34433 100 120.0
 DIHEDRAL 34597 34600 34602 34604 100 0.0
 IMPROPER 34573 34562 34565 34567 100 120.0
 DIHEDRAL 34722 34725 34727 34729 100 0.0
 IMPROPER 34698 34687 34690 34692 100 120.0
 DIHEDRAL 34849 34852 34854 34856 100 0.0
 IMPROPER 34825 34814 34817 34819 100 120.0
 DIHEDRAL 34983 34986 34988 34990 100 0.0
 IMPROPER 34959 34948 34951 34953 100 120.0
 DIHEDRAL 35108 35111 35113 35115 100 0.0
 IMPROPER 35084 35073 35076 35078 100 120.0
 DIHEDRAL 35242 35245 35247 35249 100 0.0
 IMPROPER 35218 35207 35210 35212 100 120.0
 DIHEDRAL 35369 35372 35374 35376 100 0.0
 IMPROPER 35345 35334 35337 35339 100 120.0
 DIHEDRAL 35503 35506 35508 35510 100 0.0
 IMPROPER 35479 35468 35471 35473 100 120.0
 DIHEDRAL 35637 35640 35642 35644 100 0.0
 IMPROPER 35613 35602 35605 35607 100 120.0
 DIHEDRAL 35764 35767 35769 35771 100 0.0
 IMPROPER 35740 35729 35732 35734 100 120.0
 DIHEDRAL 35891 35894 35896 35898 100 0.0
 IMPROPER 35867 35856 35859 35861 100 120.0
 DIHEDRAL 36025 36028 36030 36032 100 0.0
 IMPROPER 36001 35990 35993 35995 100 120.0
 DIHEDRAL 36150 36153 36155 36157 100 0.0
 IMPROPER 36126 36115 36118 36120 100 120.0
 DIHEDRAL 36284 36287 36289 36291 100 0.0
 IMPROPER 36260 36249 36252 36254 100 120.0
 DIHEDRAL 36418 36421 36423 36425 100 0.0
 IMPROPER 36394 36383 36386 36388 100 120.0
 DIHEDRAL 36545 36548 36550 36552 100 0.0
 IMPROPER 36521 36510 36513 36515 100 120.0
 DIHEDRAL 36670 36673 36675 36677 100 0.0
 IMPROPER 36646 36635 36638 36640 100 120.0
 DIHEDRAL 36804 36807 36809 36811 100 0.0
 IMPROPER 36780 36769 36772 36774 100 120.0
 DIHEDRAL 36931 36934 36936 36938 100 0.0
 IMPROPER 36907 36896 36899 36901 100 120.0
 DIHEDRAL 37065 37068 37070 37072 100 0.0
 IMPROPER 37041 37030 37033 37035 100 120.0
 DIHEDRAL 37199 37202 37204 37206 100 0.0
 IMPROPER 37175 37164 37167 37169 100 120.0
 DIHEDRAL 37333 37336 37338 37340 100 0.0
 IMPROPER 37309 37298 37301 37303 100 120.0
 DIHEDRAL 37458 37461 37463 37465 100 0.0
 IMPROPER 37434 37423 37426 37428 100 120.0
 DIHEDRAL 37583 37586 37588 37590 100 0.0
 IMPROPER 37559 37548 37551 37553 100 120.0
 DIHEDRAL 37717 37720 37722 37724 100 0.0
 IMPROPER 37693 37682 37685 37687 100 120.0
 DIHEDRAL 37851 37854 37856 37858 100 0.0
 IMPROPER 37827 37816 37819 37821 100 120.0
 DIHEDRAL 37985 37988 37990 37992 100 0.0
 IMPROPER 37961 37950 37953 37955 100 120.0
 DIHEDRAL 38110 38113 38115 38117 100 0.0
 IMPROPER 38086 38075 38078 38080 100 120.0
 DIHEDRAL 38244 38247 38249 38251 100 0.0
 IMPROPER 38220 38209 38212 38214 100 120.0
 DIHEDRAL 38378 38381 38383 38385 100 0.0
 IMPROPER 38354 38343 38346 38348 100 120.0
 DIHEDRAL 38522 38525 38527 38529 100 0.0
 DIHEDRAL 38529 38532 38534 38536 100 0.0
 DIHEDRAL 38536 38539 38541 38543 100 0.0
 IMPROPER 38498 38487 38490 38492 100 120.0
 IMPROPER 38480 38453 38457 38461 100  60.0
 IMPROPER 38453 38457 38461 38469 100 -60.0
 IMPROPER 38457 38461 38469 38476 100  60.0
 IMPROPER 38461 38469 38476 38480 100 -60.0
 IMPROPER 38469 38476 38480 38453 100  60.0
 IMPROPER 38476 38480 38453 38457 100 -60.0
 IMPROPER 38480 38485 38482 38486 100 180.0
 DIHEDRAL 38652 38655 38657 38659 100 0.0
 IMPROPER 38628 38617 38620 38622 100 120.0
 DIHEDRAL 38786 38789 38791 38793 100 0.0
 IMPROPER 38762 38751 38754 38756 100 120.0
 DIHEDRAL 38913 38916 38918 38920 100 0.0
 IMPROPER 38889 38878 38881 38883 100 120.0
 DIHEDRAL 39040 39043 39045 39047 100 0.0
 IMPROPER 39016 39005 39008 39010 100 120.0
 DIHEDRAL 39174 39177 39179 39181 100 0.0
 IMPROPER 39150 39139 39142 39144 100 120.0
 DIHEDRAL 39301 39304 39306 39308 100 0.0
 IMPROPER 39277 39266 39269 39271 100 120.0
 DIHEDRAL 39426 39429 39431 39433 100 0.0
 IMPROPER 39402 39391 39394 39396 100 120.0
 DIHEDRAL 39560 39563 39565 39567 100 0.0
 IMPROPER 39536 39525 39528 39530 100 120.0
 DIHEDRAL 39694 39697 39699 39701 100 0.0
 IMPROPER 39670 39659 39662 39664 100 120.0
 DIHEDRAL 39828 39831 39833 39835 100 0.0
 IMPROPER 39804 39793 39796 39798 100 120.0
 DIHEDRAL 39962 39965 39967 39969 100 0.0
 IMPROPER 39938 39927 39930 39932 100 120.0
 DIHEDRAL 40096 40099 40101 40103 100 0.0
 IMPROPER 40072 40061 40064 40066 100 120.0
 DIHEDRAL 40221 40224 40226 40228 100 0.0
 IMPROPER 40197 40186 40189 40191 100 120.0
 DIHEDRAL 40355 40358 40360 40362 100 0.0
 IMPROPER 40331 40320 40323 40325 100 120.0
 DIHEDRAL 40480 40483 40485 40487 100 0.0
 IMPROPER 40456 40445 40448 40450 100 120.0
 DIHEDRAL 40614 40617 40619 40621 100 0.0
 IMPROPER 40590 40579 40582 40584 100 120.0
 DIHEDRAL 40739 40742 40744 40746 100 0.0
 IMPROPER 40715 40704 40707 40709 100 120.0
 DIHEDRAL 40873 40876 40878 40880 100 0.0
 IMPROPER 40849 40838 40841 40843 100 120.0
 DIHEDRAL 41000 41003 41005 41007 100 0.0
 IMPROPER 40976 40965 40968 40970 100 120.0
 DIHEDRAL 41127 41130 41132 41134 100 0.0
 IMPROPER 41103 41092 41095 41097 100 120.0
 DIHEDRAL 41261 41264 41266 41268 100 0.0
 IMPROPER 41237 41226 41229 41231 100 120.0
 DIHEDRAL 41386 41389 41391 41393 100 0.0
 IMPROPER 41362 41351 41354 41356 100 120.0
 DIHEDRAL 41520 41523 41525 41527 100 0.0
 IMPROPER 41496 41485 41488 41490 100 120.0
 DIHEDRAL 41654 41657 41659 41661 100 0.0
 IMPROPER 41630 41619 41622 41624 100 120.0
 DIHEDRAL 41788 41791 41793 41795 100 0.0
 IMPROPER 41764 41753 41756 41758 100 120.0
 DIHEDRAL 41915 41918 41920 41922 100 0.0
 IMPROPER 41891 41880 41883 41885 100 120.0
 DIHEDRAL 42059 42062 42064 42066 100 0.0
 DIHEDRAL 42066 42069 42071 42073 100 0.0
 DIHEDRAL 42073 42076 42078 42080 100 0.0
 IMPROPER 42035 42024 42027 42029 100 120.0
 IMPROPER 42017 41990 41994 41998 100  60.0
 IMPROPER 41990 41994 41998 42006 100 -60.0
 IMPROPER 41994 41998 42006 42013 100  60.0
 IMPROPER 41998 42006 42013 42017 100 -60.0
 IMPROPER 42006 42013 42017 41990 100  60.0
 IMPROPER 42013 42017 41990 41994 100 -60.0
 IMPROPER 42017 42022 42019 42023 100 180.0
 DIHEDRAL 42180 42183 42185 42187 100 0.0
 IMPROPER 42156 42145 42148 42150 100 120.0
 DIHEDRAL 42324 42327 42329 42331 100 0.0
 DIHEDRAL 42331 42334 42336 42338 100 0.0
 DIHEDRAL 42338 42341 42343 42345 100 0.0
 IMPROPER 42300 42289 42292 42294 100 120.0
 IMPROPER 42282 42255 42259 42263 100  60.0
 IMPROPER 42255 42259 42263 42271 100 -60.0
 IMPROPER 42259 42263 42271 42278 100  60.0
 IMPROPER 42263 42271 42278 42282 100 -60.0
 IMPROPER 42271 42278 42282 42255 100  60.0
 IMPROPER 42278 42282 42255 42259 100 -60.0
 IMPROPER 42282 42287 42284 42288 100 180.0
 DIHEDRAL 42447 42450 42452 42454 100 0.0
 IMPROPER 42423 42412 42415 42417 100 120.0
 DIHEDRAL 42581 42584 42586 42588 100 0.0
 IMPROPER 42557 42546 42549 42551 100 120.0
 DIHEDRAL 42706 42709 42711 42713 100 0.0
 IMPROPER 42682 42671 42674 42676 100 120.0
 DIHEDRAL 42840 42843 42845 42847 100 0.0
 IMPROPER 42816 42805 42808 42810 100 120.0
 DIHEDRAL 42974 42977 42979 42981 100 0.0
 IMPROPER 42950 42939 42942 42944 100 120.0
 DIHEDRAL 43099 43102 43104 43106 100 0.0
 IMPROPER 43075 43064 43067 43069 100 120.0
 DIHEDRAL 43226 43229 43231 43233 100 0.0
 IMPROPER 43202 43191 43194 43196 100 120.0
 DIHEDRAL 43351 43354 43356 43358 100 0.0
 IMPROPER 43327 43316 43319 43321 100 120.0
 DIHEDRAL 43485 43488 43490 43492 100 0.0
 IMPROPER 43461 43450 43453 43455 100 120.0
 DIHEDRAL 43619 43622 43624 43626 100 0.0
 IMPROPER 43595 43584 43587 43589 100 120.0
 DIHEDRAL 43753 43756 43758 43760 100 0.0
 IMPROPER 43729 43718 43721 43723 100 120.0
 DIHEDRAL 43878 43881 43883 43885 100 0.0
 IMPROPER 43854 43843 43846 43848 100 120.0
 DIHEDRAL 44003 44006 44008 44010 100 0.0
 IMPROPER 43979 43968 43971 43973 100 120.0
 DIHEDRAL 44137 44140 44142 44144 100 0.0
 IMPROPER 44113 44102 44105 44107 100 120.0
 DIHEDRAL 44271 44274 44276 44278 100 0.0
 IMPROPER 44247 44236 44239 44241 100 120.0
 DIHEDRAL 44405 44408 44410 44412 100 0.0
 IMPROPER 44381 44370 44373 44375 100 120.0
 DIHEDRAL 44539 44542 44544 44546 100 0.0
 IMPROPER 44515 44504 44507 44509 100 120.0
 DIHEDRAL 44664 44667 44669 44671 100 0.0
 IMPROPER 44640 44629 44632 44634 100 120.0
 DIHEDRAL 44798 44801 44803 44805 100 0.0
 IMPROPER 44774 44763 44766 44768 100 120.0
 DIHEDRAL 44925 44928 44930 44932 100 0.0
 IMPROPER 44901 44890 44893 44895 100 120.0
 DIHEDRAL 45050 45053 45055 45057 100 0.0
 IMPROPER 45026 45015 45018 45020 100 120.0
 DIHEDRAL 45177 45180 45182 45184 100 0.0
 IMPROPER 45153 45142 45145 45147 100 120.0
 DIHEDRAL 45302 45305 45307 45309 100 0.0
 IMPROPER 45278 45267 45270 45272 100 120.0
 DIHEDRAL 45429 45432 45434 45436 100 0.0
 IMPROPER 45405 45394 45397 45399 100 120.0
 DIHEDRAL 45563 45566 45568 45570 100 0.0
 IMPROPER 45539 45528 45531 45533 100 120.0
 DIHEDRAL 45690 45693 45695 45697 100 0.0
 IMPROPER 45666 45655 45658 45660 100 120.0
 DIHEDRAL 45824 45827 45829 45831 100 0.0
 IMPROPER 45800 45789 45792 45794 100 120.0
 DIHEDRAL 45951 45954 45956 45958 100 0.0
 IMPROPER 45927 45916 45919 45921 100 120.0
 DIHEDRAL 46076 46079 46081 46083 100 0.0
 IMPROPER 46052 46041 46044 46046 100 120.0
 DIHEDRAL 46203 46206 46208 46210 100 0.0
 IMPROPER 46179 46168 46171 46173 100 120.0
 DIHEDRAL 46337 46340 46342 46344 100 0.0
 IMPROPER 46313 46302 46305 46307 100 120.0
 DIHEDRAL 46471 46474 46476 46478 100 0.0
 IMPROPER 46447 46436 46439 46441 100 120.0
 DIHEDRAL 46596 46599 46601 46603 100 0.0
 IMPROPER 46572 46561 46564 46566 100 120.0
 DIHEDRAL 46723 46726 46728 46730 100 0.0
 IMPROPER 46699 46688 46691 46693 100 120.0
 DIHEDRAL 46857 46860 46862 46864 100 0.0
 IMPROPER 46833 46822 46825 46827 100 120.0
 DIHEDRAL 46982 46985 46987 46989 100 0.0
 IMPROPER 46958 46947 46950 46952 100 120.0
 DIHEDRAL 47109 47112 47114 47116 100 0.0
 IMPROPER 47085 47074 47077 47079 100 120.0
 DIHEDRAL 47236 47239 47241 47243 100 0.0
 IMPROPER 47212 47201 47204 47206 100 120.0
 DIHEDRAL 47370 47373 47375 47377 100 0.0
 IMPROPER 47346 47335 47338 47340 100 120.0
 DIHEDRAL 47504 47507 47509 47511 100 0.0
 IMPROPER 47480 47469 47472 47474 100 120.0
 DIHEDRAL 47638 47641 47643 47645 100 0.0
 IMPROPER 47614 47603 47606 47608 100 120.0
 DIHEDRAL 47763 47766 47768 47770 100 0.0
 IMPROPER 47739 47728 47731 47733 100 120.0
 DIHEDRAL 47897 47900 47902 47904 100 0.0
 IMPROPER 47873 47862 47865 47867 100 120.0
 DIHEDRAL 48022 48025 48027 48029 100 0.0
 IMPROPER 47998 47987 47990 47992 100 120.0
 DIHEDRAL 48149 48152 48154 48156 100 0.0
 IMPROPER 48125 48114 48117 48119 100 120.0
 DIHEDRAL 48283 48286 48288 48290 100 0.0
 IMPROPER 48259 48248 48251 48253 100 120.0
 DIHEDRAL 48417 48420 48422 48424 100 0.0
 IMPROPER 48393 48382 48385 48387 100 120.0
 DIHEDRAL 48551 48554 48556 48558 100 0.0
 IMPROPER 48527 48516 48519 48521 100 120.0
 DIHEDRAL 48685 48688 48690 48692 100 0.0
 IMPROPER 48661 48650 48653 48655 100 120.0
 DIHEDRAL 48819 48822 48824 48826 100 0.0
 IMPROPER 48795 48784 48787 48789 100 120.0
 DIHEDRAL 48953 48956 48958 48960 100 0.0
 IMPROPER 48929 48918 48921 48923 100 120.0
 DIHEDRAL 49078 49081 49083 49085 100 0.0
 IMPROPER 49054 49043 49046 49048 100 120.0
 DIHEDRAL 49203 49206 49208 49210 100 0.0
 IMPROPER 49179 49168 49171 49173 100 120.0
 DIHEDRAL 49337 49340 49342 49344 100 0.0
 IMPROPER 49313 49302 49305 49307 100 120.0
 DIHEDRAL 49462 49465 49467 49469 100 0.0
 IMPROPER 49438 49427 49430 49432 100 120.0
 DIHEDRAL 49596 49599 49601 49603 100 0.0
 IMPROPER 49572 49561 49564 49566 100 120.0
 DIHEDRAL 49723 49726 49728 49730 100 0.0
 IMPROPER 49699 49688 49691 49693 100 120.0
 DIHEDRAL 49857 49860 49862 49864 100 0.0
 IMPROPER 49833 49822 49825 49827 100 120.0
 DIHEDRAL 49982 49985 49987 49989 100 0.0
 IMPROPER 49958 49947 49950 49952 100 120.0
 DIHEDRAL 50116 50119 50121 50123 100 0.0
 IMPROPER 50092 50081 50084 50086 100 120.0
 DIHEDRAL 50250 50253 50255 50257 100 0.0
 IMPROPER 50226 50215 50218 50220 100 120.0
 DIHEDRAL 50394 50397 50399 50401 100 0.0
 DIHEDRAL 50401 50404 50406 50408 100 0.0
 DIHEDRAL 50408 50411 50413 50415 100 0.0
 IMPROPER 50370 50359 50362 50364 100 120.0
 IMPROPER 50352 50325 50329 50333 100  60.0
 IMPROPER 50325 50329 50333 50341 100 -60.0
 IMPROPER 50329 50333 50341 50348 100  60.0
 IMPROPER 50333 50341 50348 50352 100 -60.0
 IMPROPER 50341 50348 50352 50325 100  60.0
 IMPROPER 50348 50352 50325 50329 100 -60.0
 IMPROPER 50352 50357 50354 50358 100 180.0
 DIHEDRAL 50534 50537 50539 50541 100 0.0
 DIHEDRAL 50541 50544 50546 50548 100 0.0
 DIHEDRAL 50548 50551 50553 50555 100 0.0
 IMPROPER 50510 50499 50502 50504 100 120.0
 IMPROPER 50492 50465 50469 50473 100  60.0
 IMPROPER 50465 50469 50473 50481 100 -60.0
 IMPROPER 50469 50473 50481 50488 100  60.0
 IMPROPER 50473 50481 50488 50492 100 -60.0
 IMPROPER 50481 50488 50492 50465 100  60.0
 IMPROPER 50488 50492 50465 50469 100 -60.0
 IMPROPER 50492 50497 50494 50498 100 180.0
 DIHEDRAL 50655 50658 50660 50662 100 0.0
 IMPROPER 50631 50620 50623 50625 100 120.0
 DIHEDRAL 50782 50785 50787 50789 100 0.0
 IMPROPER 50758 50747 50750 50752 100 120.0
 DIHEDRAL 50916 50919 50921 50923 100 0.0
 IMPROPER 50892 50881 50884 50886 100 120.0
 DIHEDRAL 51050 51053 51055 51057 100 0.0
 IMPROPER 51026 51015 51018 51020 100 120.0
 DIHEDRAL 51175 51178 51180 51182 100 0.0
 IMPROPER 51151 51140 51143 51145 100 120.0
 DIHEDRAL 51309 51312 51314 51316 100 0.0
 IMPROPER 51285 51274 51277 51279 100 120.0
 DIHEDRAL 51436 51439 51441 51443 100 0.0
 IMPROPER 51412 51401 51404 51406 100 120.0
 DIHEDRAL 51570 51573 51575 51577 100 0.0
 IMPROPER 51546 51535 51538 51540 100 120.0
 DIHEDRAL 51704 51707 51709 51711 100 0.0
 IMPROPER 51680 51669 51672 51674 100 120.0
 DIHEDRAL 51838 51841 51843 51845 100 0.0
 IMPROPER 51814 51803 51806 51808 100 120.0
 DIHEDRAL 51963 51966 51968 51970 100 0.0
 IMPROPER 51939 51928 51931 51933 100 120.0
 DIHEDRAL 52088 52091 52093 52095 100 0.0
 IMPROPER 52064 52053 52056 52058 100 120.0
 DIHEDRAL 52222 52225 52227 52229 100 0.0
 IMPROPER 52198 52187 52190 52192 100 120.0
 DIHEDRAL 52356 52359 52361 52363 100 0.0
 IMPROPER 52332 52321 52324 52326 100 120.0
 DIHEDRAL 52483 52486 52488 52490 100 0.0
 IMPROPER 52459 52448 52451 52453 100 120.0
 DIHEDRAL 52610 52613 52615 52617 100 0.0
 IMPROPER 52586 52575 52578 52580 100 120.0
 DIHEDRAL 52737 52740 52742 52744 100 0.0
 IMPROPER 52713 52702 52705 52707 100 120.0
 DIHEDRAL 52871 52874 52876 52878 100 0.0
 IMPROPER 52847 52836 52839 52841 100 120.0
 DIHEDRAL 53005 53008 53010 53012 100 0.0
 IMPROPER 52981 52970 52973 52975 100 120.0
 DIHEDRAL 53139 53142 53144 53146 100 0.0
 IMPROPER 53115 53104 53107 53109 100 120.0
 DIHEDRAL 53273 53276 53278 53280 100 0.0
 IMPROPER 53249 53238 53241 53243 100 120.0
 DIHEDRAL 53400 53403 53405 53407 100 0.0
 IMPROPER 53376 53365 53368 53370 100 120.0
 DIHEDRAL 53525 53528 53530 53532 100 0.0
 IMPROPER 53501 53490 53493 53495 100 120.0
 DIHEDRAL 53650 53653 53655 53657 100 0.0
 IMPROPER 53626 53615 53618 53620 100 120.0
 DIHEDRAL 53784 53787 53789 53791 100 0.0
 IMPROPER 53760 53749 53752 53754 100 120.0
 DIHEDRAL 53909 53912 53914 53916 100 0.0
 IMPROPER 53885 53874 53877 53879 100 120.0
 DIHEDRAL 54043 54046 54048 54050 100 0.0
 IMPROPER 54019 54008 54011 54013 100 120.0
 DIHEDRAL 54168 54171 54173 54175 100 0.0
 IMPROPER 54144 54133 54136 54138 100 120.0
 DIHEDRAL 54302 54305 54307 54309 100 0.0
 IMPROPER 54278 54267 54270 54272 100 120.0
 DIHEDRAL 54436 54439 54441 54443 100 0.0
 IMPROPER 54412 54401 54404 54406 100 120.0
 DIHEDRAL 54563 54566 54568 54570 100 0.0
 IMPROPER 54539 54528 54531 54533 100 120.0
 DIHEDRAL 54690 54693 54695 54697 100 0.0
 IMPROPER 54666 54655 54658 54660 100 120.0
 DIHEDRAL 54824 54827 54829 54831 100 0.0
 IMPROPER 54800 54789 54792 54794 100 120.0
 DIHEDRAL 54951 54954 54956 54958 100 0.0
 IMPROPER 54927 54916 54919 54921 100 120.0
 DIHEDRAL 55085 55088 55090 55092 100 0.0
 IMPROPER 55061 55050 55053 55055 100 120.0
 DIHEDRAL 55229 55232 55234 55236 100 0.0
 DIHEDRAL 55236 55239 55241 55243 100 0.0
 DIHEDRAL 55243 55246 55248 55250 100 0.0
 IMPROPER 55205 55194 55197 55199 100 120.0
 IMPROPER 55187 55160 55164 55168 100  60.0
 IMPROPER 55160 55164 55168 55176 100 -60.0
 IMPROPER 55164 55168 55176 55183 100  60.0
 IMPROPER 55168 55176 55183 55187 100 -60.0
 IMPROPER 55176 55183 55187 55160 100  60.0
 IMPROPER 55183 55187 55160 55164 100 -60.0
 IMPROPER 55187 55192 55189 55193 100 180.0
 DIHEDRAL 55359 55362 55364 55366 100 0.0
 IMPROPER 55335 55324 55327 55329 100 120.0
 DIHEDRAL 55484 55487 55489 55491 100 0.0
 IMPROPER 55460 55449 55452 55454 100 120.0
 DIHEDRAL 55609 55612 55614 55616 100 0.0
 IMPROPER 55585 55574 55577 55579 100 120.0
 DIHEDRAL 55736 55739 55741 55743 100 0.0
 IMPROPER 55712 55701 55704 55706 100 120.0
 DIHEDRAL 55870 55873 55875 55877 100 0.0
 IMPROPER 55846 55835 55838 55840 100 120.0
 DIHEDRAL 55995 55998 56000 56002 100 0.0
 IMPROPER 55971 55960 55963 55965 100 120.0
 DIHEDRAL 56129 56132 56134 56136 100 0.0
 IMPROPER 56105 56094 56097 56099 100 120.0
 DIHEDRAL 56254 56257 56259 56261 100 0.0
 IMPROPER 56230 56219 56222 56224 100 120.0
 DIHEDRAL 56388 56391 56393 56395 100 0.0
 IMPROPER 56364 56353 56356 56358 100 120.0
 DIHEDRAL 56522 56525 56527 56529 100 0.0
 IMPROPER 56498 56487 56490 56492 100 120.0
 DIHEDRAL 56656 56659 56661 56663 100 0.0
 IMPROPER 56632 56621 56624 56626 100 120.0
 DIHEDRAL 56790 56793 56795 56797 100 0.0
 IMPROPER 56766 56755 56758 56760 100 120.0
 DIHEDRAL 56917 56920 56922 56924 100 0.0
 IMPROPER 56893 56882 56885 56887 100 120.0
 DIHEDRAL 57051 57054 57056 57058 100 0.0
 IMPROPER 57027 57016 57019 57021 100 120.0
 DIHEDRAL 57185 57188 57190 57192 100 0.0
 IMPROPER 57161 57150 57153 57155 100 120.0
 DIHEDRAL 57312 57315 57317 57319 100 0.0
 IMPROPER 57288 57277 57280 57282 100 120.0
 DIHEDRAL 57437 57440 57442 57444 100 0.0
 IMPROPER 57413 57402 57405 57407 100 120.0
 DIHEDRAL 57571 57574 57576 57578 100 0.0
 IMPROPER 57547 57536 57539 57541 100 120.0
 DIHEDRAL 57705 57708 57710 57712 100 0.0
 IMPROPER 57681 57670 57673 57675 100 120.0
 DIHEDRAL 57849 57852 57854 57856 100 0.0
 DIHEDRAL 57856 57859 57861 57863 100 0.0
 DIHEDRAL 57863 57866 57868 57870 100 0.0
 IMPROPER 57825 57814 57817 57819 100 120.0
 IMPROPER 57807 57780 57784 57788 100  60.0
 IMPROPER 57780 57784 57788 57796 100 -60.0
 IMPROPER 57784 57788 57796 57803 100  60.0
 IMPROPER 57788 57796 57803 57807 100 -60.0
 IMPROPER 57796 57803 57807 57780 100  60.0
 IMPROPER 57803 57807 57780 57784 100 -60.0
 IMPROPER 57807 57812 57809 57813 100 180.0
 DIHEDRAL 57972 57975 57977 57979 100 0.0
 IMPROPER 57948 57937 57940 57942 100 120.0
 DIHEDRAL 58106 58109 58111 58113 100 0.0
 IMPROPER 58082 58071 58074 58076 100 120.0
 DIHEDRAL 58231 58234 58236 58238 100 0.0
 IMPROPER 58207 58196 58199 58201 100 120.0
 DIHEDRAL 58356 58359 58361 58363 100 0.0
 IMPROPER 58332 58321 58324 58326 100 120.0
 DIHEDRAL 58490 58493 58495 58497 100 0.0
 IMPROPER 58466 58455 58458 58460 100 120.0
 DIHEDRAL 58615 58618 58620 58622 100 0.0
 IMPROPER 58591 58580 58583 58585 100 120.0
 DIHEDRAL 58749 58752 58754 58756 100 0.0
 IMPROPER 58725 58714 58717 58719 100 120.0
 DIHEDRAL 58876 58879 58881 58883 100 0.0
 IMPROPER 58852 58841 58844 58846 100 120.0
 DIHEDRAL 59010 59013 59015 59017 100 0.0
 IMPROPER 58986 58975 58978 58980 100 120.0
 DIHEDRAL 59135 59138 59140 59142 100 0.0
 IMPROPER 59111 59100 59103 59105 100 120.0
 DIHEDRAL 59262 59265 59267 59269 100 0.0
 IMPROPER 59238 59227 59230 59232 100 120.0
 DIHEDRAL 59396 59399 59401 59403 100 0.0
 IMPROPER 59372 59361 59364 59366 100 120.0
 DIHEDRAL 59530 59533 59535 59537 100 0.0
 IMPROPER 59506 59495 59498 59500 100 120.0
 DIHEDRAL 59664 59667 59669 59671 100 0.0
 IMPROPER 59640 59629 59632 59634 100 120.0
 DIHEDRAL 59791 59794 59796 59798 100 0.0
 IMPROPER 59767 59756 59759 59761 100 120.0
 DIHEDRAL 59916 59919 59921 59923 100 0.0
 IMPROPER 59892 59881 59884 59886 100 120.0
 DIHEDRAL 60041 60044 60046 60048 100 0.0
 IMPROPER 60017 60006 60009 60011 100 120.0
 DIHEDRAL 60168 60171 60173 60175 100 0.0
 IMPROPER 60144 60133 60136 60138 100 120.0
 DIHEDRAL 60302 60305 60307 60309 100 0.0
 IMPROPER 60278 60267 60270 60272 100 120.0
 DIHEDRAL 60427 60430 60432 60434 100 0.0
 IMPROPER 60403 60392 60395 60397 100 120.0
 DIHEDRAL 60561 60564 60566 60568 100 0.0
 IMPROPER 60537 60526 60529 60531 100 120.0
 DIHEDRAL 60695 60698 60700 60702 100 0.0
 IMPROPER 60671 60660 60663 60665 100 120.0
 DIHEDRAL 60822 60825 60827 60829 100 0.0
 IMPROPER 60798 60787 60790 60792 100 120.0
 DIHEDRAL 60956 60959 60961 60963 100 0.0
 IMPROPER 60932 60921 60924 60926 100 120.0
 DIHEDRAL 61083 61086 61088 61090 100 0.0
 IMPROPER 61059 61048 61051 61053 100 120.0
 DIHEDRAL 61210 61213 61215 61217 100 0.0
 IMPROPER 61186 61175 61178 61180 100 120.0
 DIHEDRAL 61344 61347 61349 61351 100 0.0
 IMPROPER 61320 61309 61312 61314 100 120.0
 DIHEDRAL 61478 61481 61483 61485 100 0.0
 IMPROPER 61454 61443 61446 61448 100 120.0
 DIHEDRAL 61612 61615 61617 61619 100 0.0
 IMPROPER 61588 61577 61580 61582 100 120.0
 DIHEDRAL 61746 61749 61751 61753 100 0.0
 IMPROPER 61722 61711 61714 61716 100 120.0
 DIHEDRAL 61871 61874 61876 61878 100 0.0
 IMPROPER 61847 61836 61839 61841 100 120.0
 DIHEDRAL 62015 62018 62020 62022 100 0.0
 DIHEDRAL 62022 62025 62027 62029 100 0.0
 DIHEDRAL 62029 62032 62034 62036 100 0.0
 IMPROPER 61991 61980 61983 61985 100 120.0
 IMPROPER 61973 61946 61950 61954 100  60.0
 IMPROPER 61946 61950 61954 61962 100 -60.0
 IMPROPER 61950 61954 61962 61969 100  60.0
 IMPROPER 61954 61962 61969 61973 100 -60.0
 IMPROPER 61962 61969 61973 61946 100  60.0
 IMPROPER 61969 61973 61946 61950 100 -60.0
 IMPROPER 61973 61978 61975 61979 100 180.0
 DIHEDRAL 62136 62139 62141 62143 100 0.0
 IMPROPER 62112 62101 62104 62106 100 120.0
 DIHEDRAL 62261 62264 62266 62268 100 0.0
 IMPROPER 62237 62226 62229 62231 100 120.0
 DIHEDRAL 62386 62389 62391 62393 100 0.0
 IMPROPER 62362 62351 62354 62356 100 120.0
 DIHEDRAL 62520 62523 62525 62527 100 0.0
 IMPROPER 62496 62485 62488 62490 100 120.0
 DIHEDRAL 62645 62648 62650 62652 100 0.0
 IMPROPER 62621 62610 62613 62615 100 120.0
 DIHEDRAL 62779 62782 62784 62786 100 0.0
 IMPROPER 62755 62744 62747 62749 100 120.0
 DIHEDRAL 62913 62916 62918 62920 100 0.0
 IMPROPER 62889 62878 62881 62883 100 120.0
 DIHEDRAL 63040 63043 63045 63047 100 0.0
 IMPROPER 63016 63005 63008 63010 100 120.0
 DIHEDRAL 63174 63177 63179 63181 100 0.0
 IMPROPER 63150 63139 63142 63144 100 120.0
 DIHEDRAL 63299 63302 63304 63306 100 0.0
 IMPROPER 63275 63264 63267 63269 100 120.0
 DIHEDRAL 63433 63436 63438 63440 100 0.0
 IMPROPER 63409 63398 63401 63403 100 120.0
 DIHEDRAL 63558 63561 63563 63565 100 0.0
 IMPROPER 63534 63523 63526 63528 100 120.0
 DIHEDRAL 63685 63688 63690 63692 100 0.0
 IMPROPER 63661 63650 63653 63655 100 120.0
 DIHEDRAL 63810 63813 63815 63817 100 0.0
 IMPROPER 63786 63775 63778 63780 100 120.0
 DIHEDRAL 63954 63957 63959 63961 100 0.0
 DIHEDRAL 63961 63964 63966 63968 100 0.0
 DIHEDRAL 63968 63971 63973 63975 100 0.0
 IMPROPER 63930 63919 63922 63924 100 120.0
 IMPROPER 63912 63885 63889 63893 100  60.0
 IMPROPER 63885 63889 63893 63901 100 -60.0
 IMPROPER 63889 63893 63901 63908 100  60.0
 IMPROPER 63893 63901 63908 63912 100 -60.0
 IMPROPER 63901 63908 63912 63885 100  60.0
 IMPROPER 63908 63912 63885 63889 100 -60.0
 IMPROPER 63912 63917 63914 63918 100 180.0
 DIHEDRAL 64077 64080 64082 64084 100 0.0
 IMPROPER 64053 64042 64045 64047 100 120.0
 DIHEDRAL 64211 64214 64216 64218 100 0.0
 IMPROPER 64187 64176 64179 64181 100 120.0
 DIHEDRAL 64345 64348 64350 64352 100 0.0
 IMPROPER 64321 64310 64313 64315 100 120.0
 DIHEDRAL 64470 64473 64475 64477 100 0.0
 IMPROPER 64446 64435 64438 64440 100 120.0
 DIHEDRAL 64595 64598 64600 64602 100 0.0
 IMPROPER 64571 64560 64563 64565 100 120.0
 DIHEDRAL 64722 64725 64727 64729 100 0.0
 IMPROPER 64698 64687 64690 64692 100 120.0
 DIHEDRAL 64847 64850 64852 64854 100 0.0
 IMPROPER 64823 64812 64815 64817 100 120.0
 DIHEDRAL 64972 64975 64977 64979 100 0.0
 IMPROPER 64948 64937 64940 64942 100 120.0
 DIHEDRAL 65097 65100 65102 65104 100 0.0
 IMPROPER 65073 65062 65065 65067 100 120.0
 DIHEDRAL 65231 65234 65236 65238 100 0.0
 IMPROPER 65207 65196 65199 65201 100 120.0
 DIHEDRAL 65375 65378 65380 65382 100 0.0
 DIHEDRAL 65382 65385 65387 65389 100 0.0
 DIHEDRAL 65389 65392 65394 65396 100 0.0
 IMPROPER 65351 65340 65343 65345 100 120.0
 IMPROPER 65333 65306 65310 65314 100  60.0
 IMPROPER 65306 65310 65314 65322 100 -60.0
 IMPROPER 65310 65314 65322 65329 100  60.0
 IMPROPER 65314 65322 65329 65333 100 -60.0
 IMPROPER 65322 65329 65333 65306 100  60.0
 IMPROPER 65329 65333 65306 65310 100 -60.0
 IMPROPER 65333 65338 65335 65339 100 180.0
 DIHEDRAL 65505 65508 65510 65512 100 0.0
 IMPROPER 65481 65470 65473 65475 100 120.0
 DIHEDRAL 65630 65633 65635 65637 100 0.0
 IMPROPER 65606 65595 65598 65600 100 120.0
 DIHEDRAL 65764 65767 65769 65771 100 0.0
 IMPROPER 65740 65729 65732 65734 100 120.0
 DIHEDRAL 65889 65892 65894 65896 100 0.0
 IMPROPER 65865 65854 65857 65859 100 120.0
 DIHEDRAL 66023 66026 66028 66030 100 0.0
 IMPROPER 65999 65988 65991 65993 100 120.0
 DIHEDRAL 66150 66153 66155 66157 100 0.0
 IMPROPER 66126 66115 66118 66120 100 120.0
 DIHEDRAL 66277 66280 66282 66284 100 0.0
 IMPROPER 66253 66242 66245 66247 100 120.0
 DIHEDRAL 66404 66407 66409 66411 100 0.0
 IMPROPER 66380 66369 66372 66374 100 120.0
 DIHEDRAL 66538 66541 66543 66545 100 0.0
 IMPROPER 66514 66503 66506 66508 100 120.0
 DIHEDRAL 66665 66668 66670 66672 100 0.0
 IMPROPER 66641 66630 66633 66635 100 120.0
 DIHEDRAL 66799 66802 66804 66806 100 0.0
 IMPROPER 66775 66764 66767 66769 100 120.0
 DIHEDRAL 66926 66929 66931 66933 100 0.0
 IMPROPER 66902 66891 66894 66896 100 120.0
 DIHEDRAL 67060 67063 67065 67067 100 0.0
 IMPROPER 67036 67025 67028 67030 100 120.0
 DIHEDRAL 67187 67190 67192 67194 100 0.0
 IMPROPER 67163 67152 67155 67157 100 120.0
 DIHEDRAL 67312 67315 67317 67319 100 0.0
 IMPROPER 67288 67277 67280 67282 100 120.0
 DIHEDRAL 67446 67449 67451 67453 100 0.0
 IMPROPER 67422 67411 67414 67416 100 120.0
 DIHEDRAL 67573 67576 67578 67580 100 0.0
 IMPROPER 67549 67538 67541 67543 100 120.0
 DIHEDRAL 67700 67703 67705 67707 100 0.0
 IMPROPER 67676 67665 67668 67670 100 120.0
 DIHEDRAL 67844 67847 67849 67851 100 0.0
 DIHEDRAL 67851 67854 67856 67858 100 0.0
 DIHEDRAL 67858 67861 67863 67865 100 0.0
 IMPROPER 67820 67809 67812 67814 100 120.0
 IMPROPER 67802 67775 67779 67783 100  60.0
 IMPROPER 67775 67779 67783 67791 100 -60.0
 IMPROPER 67779 67783 67791 67798 100  60.0
 IMPROPER 67783 67791 67798 67802 100 -60.0
 IMPROPER 67791 67798 67802 67775 100  60.0
 IMPROPER 67798 67802 67775 67779 100 -60.0
 IMPROPER 67802 67807 67804 67808 100 180.0
 DIHEDRAL 67974 67977 67979 67981 100 0.0
 IMPROPER 67950 67939 67942 67944 100 120.0
 DIHEDRAL 68108 68111 68113 68115 100 0.0
 IMPROPER 68084 68073 68076 68078 100 120.0
 DIHEDRAL 68242 68245 68247 68249 100 0.0
 IMPROPER 68218 68207 68210 68212 100 120.0
 DIHEDRAL 68369 68372 68374 68376 100 0.0
 IMPROPER 68345 68334 68337 68339 100 120.0
 DIHEDRAL 68503 68506 68508 68510 100 0.0
 IMPROPER 68479 68468 68471 68473 100 120.0
 DIHEDRAL 68628 68631 68633 68635 100 0.0
 IMPROPER 68604 68593 68596 68598 100 120.0
 DIHEDRAL 68772 68775 68777 68779 100 0.0
 DIHEDRAL 68779 68782 68784 68786 100 0.0
 DIHEDRAL 68786 68789 68791 68793 100 0.0
 IMPROPER 68748 68737 68740 68742 100 120.0
 IMPROPER 68730 68703 68707 68711 100  60.0
 IMPROPER 68703 68707 68711 68719 100 -60.0
 IMPROPER 68707 68711 68719 68726 100  60.0
 IMPROPER 68711 68719 68726 68730 100 -60.0
 IMPROPER 68719 68726 68730 68703 100  60.0
 IMPROPER 68726 68730 68703 68707 100 -60.0
 IMPROPER 68730 68735 68732 68736 100 180.0
 DIHEDRAL 68902 68905 68907 68909 100 0.0
 IMPROPER 68878 68867 68870 68872 100 120.0
 DIHEDRAL 69027 69030 69032 69034 100 0.0
 IMPROPER 69003 68992 68995 68997 100 120.0
 DIHEDRAL 69161 69164 69166 69168 100 0.0
 IMPROPER 69137 69126 69129 69131 100 120.0
 DIHEDRAL 69286 69289 69291 69293 100 0.0
 IMPROPER 69262 69251 69254 69256 100 120.0
 DIHEDRAL 69420 69423 69425 69427 100 0.0
 IMPROPER 69396 69385 69388 69390 100 120.0
 DIHEDRAL 69554 69557 69559 69561 100 0.0
 IMPROPER 69530 69519 69522 69524 100 120.0
 DIHEDRAL 69681 69684 69686 69688 100 0.0
 IMPROPER 69657 69646 69649 69651 100 120.0
 DIHEDRAL 69815 69818 69820 69822 100 0.0
 IMPROPER 69791 69780 69783 69785 100 120.0
 DIHEDRAL 69949 69952 69954 69956 100 0.0
 IMPROPER 69925 69914 69917 69919 100 120.0
 DIHEDRAL 70083 70086 70088 70090 100 0.0
 IMPROPER 70059 70048 70051 70053 100 120.0
 DIHEDRAL 70208 70211 70213 70215 100 0.0
 IMPROPER 70184 70173 70176 70178 100 120.0
 DIHEDRAL 70333 70336 70338 70340 100 0.0
 IMPROPER 70309 70298 70301 70303 100 120.0
 DIHEDRAL 70460 70463 70465 70467 100 0.0
 IMPROPER 70436 70425 70428 70430 100 120.0
 DIHEDRAL 70585 70588 70590 70592 100 0.0
 IMPROPER 70561 70550 70553 70555 100 120.0
 DIHEDRAL 70719 70722 70724 70726 100 0.0
 IMPROPER 70695 70684 70687 70689 100 120.0
 DIHEDRAL 70846 70849 70851 70853 100 0.0
 IMPROPER 70822 70811 70814 70816 100 120.0
 DIHEDRAL 70973 70976 70978 70980 100 0.0
 IMPROPER 70949 70938 70941 70943 100 120.0
 DIHEDRAL 71098 71101 71103 71105 100 0.0
 IMPROPER 71074 71063 71066 71068 100 120.0
 DIHEDRAL 71242 71245 71247 71249 100 0.0
 DIHEDRAL 71249 71252 71254 71256 100 0.0
 DIHEDRAL 71256 71259 71261 71263 100 0.0
 IMPROPER 71218 71207 71210 71212 100 120.0
 IMPROPER 71200 71173 71177 71181 100  60.0
 IMPROPER 71173 71177 71181 71189 100 -60.0
 IMPROPER 71177 71181 71189 71196 100  60.0
 IMPROPER 71181 71189 71196 71200 100 -60.0
 IMPROPER 71189 71196 71200 71173 100  60.0
 IMPROPER 71196 71200 71173 71177 100 -60.0
 IMPROPER 71200 71205 71202 71206 100 180.0
 DIHEDRAL 71372 71375 71377 71379 100 0.0
 IMPROPER 71348 71337 71340 71342 100 120.0
 DIHEDRAL 71516 71519 71521 71523 100 0.0
 DIHEDRAL 71523 71526 71528 71530 100 0.0
 DIHEDRAL 71530 71533 71535 71537 100 0.0
 IMPROPER 71492 71481 71484 71486 100 120.0
 IMPROPER 71474 71447 71451 71455 100  60.0
 IMPROPER 71447 71451 71455 71463 100 -60.0
 IMPROPER 71451 71455 71463 71470 100  60.0
 IMPROPER 71455 71463 71470 71474 100 -60.0
 IMPROPER 71463 71470 71474 71447 100  60.0
 IMPROPER 71470 71474 71447 71451 100 -60.0
 IMPROPER 71474 71479 71476 71480 100 180.0
 DIHEDRAL 71646 71649 71651 71653 100 0.0
 IMPROPER 71622 71611 71614 71616 100 120.0
 DIHEDRAL 71780 71783 71785 71787 100 0.0
 IMPROPER 71756 71745 71748 71750 100 120.0
 DIHEDRAL 71914 71917 71919 71921 100 0.0
 IMPROPER 71890 71879 71882 71884 100 120.0
 DIHEDRAL 72039 72042 72044 72046 100 0.0
 IMPROPER 72015 72004 72007 72009 100 120.0
 DIHEDRAL 72164 72167 72169 72171 100 0.0
 IMPROPER 72140 72129 72132 72134 100 120.0
 DIHEDRAL 72298 72301 72303 72305 100 0.0
 IMPROPER 72274 72263 72266 72268 100 120.0
 DIHEDRAL 72423 72426 72428 72430 100 0.0
 IMPROPER 72399 72388 72391 72393 100 120.0
 DIHEDRAL 72557 72560 72562 72564 100 0.0
 IMPROPER 72533 72522 72525 72527 100 120.0
 DIHEDRAL 72691 72694 72696 72698 100 0.0
 IMPROPER 72667 72656 72659 72661 100 120.0
 DIHEDRAL 72825 72828 72830 72832 100 0.0
 IMPROPER 72801 72790 72793 72795 100 120.0
 DIHEDRAL 72959 72962 72964 72966 100 0.0
 IMPROPER 72935 72924 72927 72929 100 120.0
 DIHEDRAL 73093 73096 73098 73100 100 0.0
 IMPROPER 73069 73058 73061 73063 100 120.0
 DIHEDRAL 73227 73230 73232 73234 100 0.0
 IMPROPER 73203 73192 73195 73197 100 120.0
 DIHEDRAL 73361 73364 73366 73368 100 0.0
 IMPROPER 73337 73326 73329 73331 100 120.0
 DIHEDRAL 73488 73491 73493 73495 100 0.0
 IMPROPER 73464 73453 73456 73458 100 120.0
 DIHEDRAL 73622 73625 73627 73629 100 0.0
 IMPROPER 73598 73587 73590 73592 100 120.0
 DIHEDRAL 73756 73759 73761 73763 100 0.0
 IMPROPER 73732 73721 73724 73726 100 120.0
 DIHEDRAL 73890 73893 73895 73897 100 0.0
 IMPROPER 73866 73855 73858 73860 100 120.0
 DIHEDRAL 74024 74027 74029 74031 100 0.0
 IMPROPER 74000 73989 73992 73994 100 120.0
 DIHEDRAL 74158 74161 74163 74165 100 0.0
 IMPROPER 74134 74123 74126 74128 100 120.0
 DIHEDRAL 74283 74286 74288 74290 100 0.0
 IMPROPER 74259 74248 74251 74253 100 120.0
 DIHEDRAL 74410 74413 74415 74417 100 0.0
 IMPROPER 74386 74375 74378 74380 100 120.0
 DIHEDRAL 74537 74540 74542 74544 100 0.0
 IMPROPER 74513 74502 74505 74507 100 120.0
 DIHEDRAL 74662 74665 74667 74669 100 0.0
 IMPROPER 74638 74627 74630 74632 100 120.0
 DIHEDRAL 74796 74799 74801 74803 100 0.0
 IMPROPER 74772 74761 74764 74766 100 120.0
 DIHEDRAL 74923 74926 74928 74930 100 0.0
 IMPROPER 74899 74888 74891 74893 100 120.0
 DIHEDRAL 75048 75051 75053 75055 100 0.0
 IMPROPER 75024 75013 75016 75018 100 120.0
 DIHEDRAL 75182 75185 75187 75189 100 0.0
 IMPROPER 75158 75147 75150 75152 100 120.0
 DIHEDRAL 75316 75319 75321 75323 100 0.0
 IMPROPER 75292 75281 75284 75286 100 120.0
 DIHEDRAL 75450 75453 75455 75457 100 0.0
 IMPROPER 75426 75415 75418 75420 100 120.0
 DIHEDRAL 75575 75578 75580 75582 100 0.0
 IMPROPER 75551 75540 75543 75545 100 120.0
 DIHEDRAL 75702 75705 75707 75709 100 0.0
 IMPROPER 75678 75667 75670 75672 100 120.0
 DIHEDRAL 75829 75832 75834 75836 100 0.0
 IMPROPER 75805 75794 75797 75799 100 120.0
 DIHEDRAL 75963 75966 75968 75970 100 0.0
 IMPROPER 75939 75928 75931 75933 100 120.0
 DIHEDRAL 76107 76110 76112 76114 100 0.0
 DIHEDRAL 76114 76117 76119 76121 100 0.0
 DIHEDRAL 76121 76124 76126 76128 100 0.0
 IMPROPER 76083 76072 76075 76077 100 120.0
 IMPROPER 76065 76038 76042 76046 100  60.0
 IMPROPER 76038 76042 76046 76054 100 -60.0
 IMPROPER 76042 76046 76054 76061 100  60.0
 IMPROPER 76046 76054 76061 76065 100 -60.0
 IMPROPER 76054 76061 76065 76038 100  60.0
 IMPROPER 76061 76065 76038 76042 100 -60.0
 IMPROPER 76065 76070 76067 76071 100 180.0
 DIHEDRAL 76237 76240 76242 76244 100 0.0
 IMPROPER 76213 76202 76205 76207 100 120.0
 DIHEDRAL 76371 76374 76376 76378 100 0.0
 IMPROPER 76347 76336 76339 76341 100 120.0
 DIHEDRAL 76505 76508 76510 76512 100 0.0
 IMPROPER 76481 76470 76473 76475 100 120.0
 DIHEDRAL 76630 76633 76635 76637 100 0.0
 IMPROPER 76606 76595 76598 76600 100 120.0
 DIHEDRAL 76764 76767 76769 76771 100 0.0
 IMPROPER 76740 76729 76732 76734 100 120.0
 DIHEDRAL 76898 76901 76903 76905 100 0.0
 IMPROPER 76874 76863 76866 76868 100 120.0
 DIHEDRAL 77032 77035 77037 77039 100 0.0
 IMPROPER 77008 76997 77000 77002 100 120.0
 DIHEDRAL 77157 77160 77162 77164 100 0.0
 IMPROPER 77133 77122 77125 77127 100 120.0
 DIHEDRAL 77291 77294 77296 77298 100 0.0
 IMPROPER 77267 77256 77259 77261 100 120.0
 DIHEDRAL 77416 77419 77421 77423 100 0.0
 IMPROPER 77392 77381 77384 77386 100 120.0
 DIHEDRAL 77550 77553 77555 77557 100 0.0
 IMPROPER 77526 77515 77518 77520 100 120.0
 DIHEDRAL 77684 77687 77689 77691 100 0.0
 IMPROPER 77660 77649 77652 77654 100 120.0
 DIHEDRAL 77818 77821 77823 77825 100 0.0
 IMPROPER 77794 77783 77786 77788 100 120.0
 DIHEDRAL 77962 77965 77967 77969 100 0.0
 DIHEDRAL 77969 77972 77974 77976 100 0.0
 DIHEDRAL 77976 77979 77981 77983 100 0.0
 IMPROPER 77938 77927 77930 77932 100 120.0
 IMPROPER 77920 77893 77897 77901 100  60.0
 IMPROPER 77893 77897 77901 77909 100 -60.0
 IMPROPER 77897 77901 77909 77916 100  60.0
 IMPROPER 77901 77909 77916 77920 100 -60.0
 IMPROPER 77909 77916 77920 77893 100  60.0
 IMPROPER 77916 77920 77893 77897 100 -60.0
 IMPROPER 77920 77925 77922 77926 100 180.0
 DIHEDRAL 78092 78095 78097 78099 100 0.0
 IMPROPER 78068 78057 78060 78062 100 120.0
 DIHEDRAL 78226 78229 78231 78233 100 0.0
 IMPROPER 78202 78191 78194 78196 100 120.0
 DIHEDRAL 78370 78373 78375 78377 100 0.0
 DIHEDRAL 78377 78380 78382 78384 100 0.0
 DIHEDRAL 78384 78387 78389 78391 100 0.0
 IMPROPER 78346 78335 78338 78340 100 120.0
 IMPROPER 78328 78301 78305 78309 100  60.0
 IMPROPER 78301 78305 78309 78317 100 -60.0
 IMPROPER 78305 78309 78317 78324 100  60.0
 IMPROPER 78309 78317 78324 78328 100 -60.0
 IMPROPER 78317 78324 78328 78301 100  60.0
 IMPROPER 78324 78328 78301 78305 100 -60.0
 IMPROPER 78328 78333 78330 78334 100 180.0
 DIHEDRAL 78500 78503 78505 78507 100 0.0
 IMPROPER 78476 78465 78468 78470 100 120.0
 DIHEDRAL 78627 78630 78632 78634 100 0.0
 IMPROPER 78603 78592 78595 78597 100 120.0
 DIHEDRAL 78754 78757 78759 78761 100 0.0
 IMPROPER 78730 78719 78722 78724 100 120.0
 DIHEDRAL 78879 78882 78884 78886 100 0.0
 IMPROPER 78855 78844 78847 78849 100 120.0
 DIHEDRAL 79013 79016 79018 79020 100 0.0
 IMPROPER 78989 78978 78981 78983 100 120.0
 DIHEDRAL 79147 79150 79152 79154 100 0.0
 IMPROPER 79123 79112 79115 79117 100 120.0
 DIHEDRAL 79281 79284 79286 79288 100 0.0
 IMPROPER 79257 79246 79249 79251 100 120.0
 DIHEDRAL 79415 79418 79420 79422 100 0.0
 IMPROPER 79391 79380 79383 79385 100 120.0
 DIHEDRAL 79540 79543 79545 79547 100 0.0
 IMPROPER 79516 79505 79508 79510 100 120.0
 DIHEDRAL 79667 79670 79672 79674 100 0.0
 IMPROPER 79643 79632 79635 79637 100 120.0
 DIHEDRAL 79801 79804 79806 79808 100 0.0
 IMPROPER 79777 79766 79769 79771 100 120.0
 DIHEDRAL 79935 79938 79940 79942 100 0.0
 IMPROPER 79911 79900 79903 79905 100 120.0
 DIHEDRAL 80062 80065 80067 80069 100 0.0
 IMPROPER 80038 80027 80030 80032 100 120.0
 DIHEDRAL 80196 80199 80201 80203 100 0.0
 IMPROPER 80172 80161 80164 80166 100 120.0
 DIHEDRAL 80321 80324 80326 80328 100 0.0
 IMPROPER 80297 80286 80289 80291 100 120.0
 DIHEDRAL 80455 80458 80460 80462 100 0.0
 IMPROPER 80431 80420 80423 80425 100 120.0
 DIHEDRAL 80589 80592 80594 80596 100 0.0
 IMPROPER 80565 80554 80557 80559 100 120.0
 DIHEDRAL 80723 80726 80728 80730 100 0.0
 IMPROPER 80699 80688 80691 80693 100 120.0
 DIHEDRAL 80848 80851 80853 80855 100 0.0
 IMPROPER 80824 80813 80816 80818 100 120.0
 DIHEDRAL 80982 80985 80987 80989 100 0.0
 IMPROPER 80958 80947 80950 80952 100 120.0
 DIHEDRAL 81107 81110 81112 81114 100 0.0
 IMPROPER 81083 81072 81075 81077 100 120.0
 DIHEDRAL 81241 81244 81246 81248 100 0.0
 IMPROPER 81217 81206 81209 81211 100 120.0
 DIHEDRAL 81368 81371 81373 81375 100 0.0
 IMPROPER 81344 81333 81336 81338 100 120.0
 DIHEDRAL 81502 81505 81507 81509 100 0.0
 IMPROPER 81478 81467 81470 81472 100 120.0
 DIHEDRAL 81636 81639 81641 81643 100 0.0
 IMPROPER 81612 81601 81604 81606 100 120.0
 DIHEDRAL 81770 81773 81775 81777 100 0.0
 IMPROPER 81746 81735 81738 81740 100 120.0
 DIHEDRAL 81895 81898 81900 81902 100 0.0
 IMPROPER 81871 81860 81863 81865 100 120.0
 DIHEDRAL 82029 82032 82034 82036 100 0.0
 IMPROPER 82005 81994 81997 81999 100 120.0
 DIHEDRAL 82154 82157 82159 82161 100 0.0
 IMPROPER 82130 82119 82122 82124 100 120.0
 DIHEDRAL 82279 82282 82284 82286 100 0.0
 IMPROPER 82255 82244 82247 82249 100 120.0
 DIHEDRAL 82406 82409 82411 82413 100 0.0
 IMPROPER 82382 82371 82374 82376 100 120.0
 DIHEDRAL 82540 82543 82545 82547 100 0.0
 IMPROPER 82516 82505 82508 82510 100 120.0
 DIHEDRAL 82674 82677 82679 82681 100 0.0
 IMPROPER 82650 82639 82642 82644 100 120.0
 DIHEDRAL 82799 82802 82804 82806 100 0.0
 IMPROPER 82775 82764 82767 82769 100 120.0
 DIHEDRAL 82924 82927 82929 82931 100 0.0
 IMPROPER 82900 82889 82892 82894 100 120.0
 DIHEDRAL 83051 83054 83056 83058 100 0.0
 IMPROPER 83027 83016 83019 83021 100 120.0
 DIHEDRAL 83178 83181 83183 83185 100 0.0
 IMPROPER 83154 83143 83146 83148 100 120.0
 DIHEDRAL 83312 83315 83317 83319 100 0.0
 IMPROPER 83288 83277 83280 83282 100 120.0
 DIHEDRAL 83437 83440 83442 83444 100 0.0
 IMPROPER 83413 83402 83405 83407 100 120.0
 DIHEDRAL 83571 83574 83576 83578 100 0.0
 IMPROPER 83547 83536 83539 83541 100 120.0
 DIHEDRAL 83705 83708 83710 83712 100 0.0
 IMPROPER 83681 83670 83673 83675 100 120.0
 DIHEDRAL 83830 83833 83835 83837 100 0.0
 IMPROPER 83806 83795 83798 83800 100 120.0
 DIHEDRAL 83964 83967 83969 83971 100 0.0
 IMPROPER 83940 83929 83932 83934 100 120.0
 DIHEDRAL 84098 84101 84103 84105 100 0.0
 IMPROPER 84074 84063 84066 84068 100 120.0
 DIHEDRAL 84223 84226 84228 84230 100 0.0
 IMPROPER 84199 84188 84191 84193 100 120.0
 DIHEDRAL 84348 84351 84353 84355 100 0.0
 IMPROPER 84324 84313 84316 84318 100 120.0
 DIHEDRAL 84475 84478 84480 84482 100 0.0
 IMPROPER 84451 84440 84443 84445 100 120.0
 DIHEDRAL 84609 84612 84614 84616 100 0.0
 IMPROPER 84585 84574 84577 84579 100 120.0
 DIHEDRAL 84743 84746 84748 84750 100 0.0
 IMPROPER 84719 84708 84711 84713 100 120.0
 DIHEDRAL 84877 84880 84882 84884 100 0.0
 IMPROPER 84853 84842 84845 84847 100 120.0
 DIHEDRAL 85004 85007 85009 85011 100 0.0
 IMPROPER 84980 84969 84972 84974 100 120.0
 DIHEDRAL 85138 85141 85143 85145 100 0.0
 IMPROPER 85114 85103 85106 85108 100 120.0
 DIHEDRAL 85265 85268 85270 85272 100 0.0
 IMPROPER 85241 85230 85233 85235 100 120.0
 DIHEDRAL 85409 85412 85414 85416 100 0.0
 DIHEDRAL 85416 85419 85421 85423 100 0.0
 DIHEDRAL 85423 85426 85428 85430 100 0.0
 IMPROPER 85385 85374 85377 85379 100 120.0
 IMPROPER 85367 85340 85344 85348 100  60.0
 IMPROPER 85340 85344 85348 85356 100 -60.0
 IMPROPER 85344 85348 85356 85363 100  60.0
 IMPROPER 85348 85356 85363 85367 100 -60.0
 IMPROPER 85356 85363 85367 85340 100  60.0
 IMPROPER 85363 85367 85340 85344 100 -60.0
 IMPROPER 85367 85372 85369 85373 100 180.0
 DIHEDRAL 85539 85542 85544 85546 100 0.0
 IMPROPER 85515 85504 85507 85509 100 120.0
 DIHEDRAL 85673 85676 85678 85680 100 0.0
 IMPROPER 85649 85638 85641 85643 100 120.0
 DIHEDRAL 85798 85801 85803 85805 100 0.0
 IMPROPER 85774 85763 85766 85768 100 120.0
 DIHEDRAL 85923 85926 85928 85930 100 0.0
 IMPROPER 85899 85888 85891 85893 100 120.0
 DIHEDRAL 86057 86060 86062 86064 100 0.0
 IMPROPER 86033 86022 86025 86027 100 120.0
 DIHEDRAL 86201 86204 86206 86208 100 0.0
 DIHEDRAL 86208 86211 86213 86215 100 0.0
 DIHEDRAL 86215 86218 86220 86222 100 0.0
 IMPROPER 86177 86166 86169 86171 100 120.0
 IMPROPER 86159 86132 86136 86140 100  60.0
 IMPROPER 86132 86136 86140 86148 100 -60.0
 IMPROPER 86136 86140 86148 86155 100  60.0
 IMPROPER 86140 86148 86155 86159 100 -60.0
 IMPROPER 86148 86155 86159 86132 100  60.0
 IMPROPER 86155 86159 86132 86136 100 -60.0
 IMPROPER 86159 86164 86161 86165 100 180.0
 DIHEDRAL 86324 86327 86329 86331 100 0.0
 IMPROPER 86300 86289 86292 86294 100 120.0
 DIHEDRAL 86449 86452 86454 86456 100 0.0
 IMPROPER 86425 86414 86417 86419 100 120.0
 DIHEDRAL 86583 86586 86588 86590 100 0.0
 IMPROPER 86559 86548 86551 86553 100 120.0
 DIHEDRAL 86727 86730 86732 86734 100 0.0
 DIHEDRAL 86734 86737 86739 86741 100 0.0
 DIHEDRAL 86741 86744 86746 86748 100 0.0
 IMPROPER 86703 86692 86695 86697 100 120.0
 IMPROPER 86685 86658 86662 86666 100  60.0
 IMPROPER 86658 86662 86666 86674 100 -60.0
 IMPROPER 86662 86666 86674 86681 100  60.0
 IMPROPER 86666 86674 86681 86685 100 -60.0
 IMPROPER 86674 86681 86685 86658 100  60.0
 IMPROPER 86681 86685 86658 86662 100 -60.0
 IMPROPER 86685 86690 86687 86691 100 180.0
 DIHEDRAL 86848 86851 86853 86855 100 0.0
 IMPROPER 86824 86813 86816 86818 100 120.0
 DIHEDRAL 86982 86985 86987 86989 100 0.0
 IMPROPER 86958 86947 86950 86952 100 120.0
 DIHEDRAL 87116 87119 87121 87123 100 0.0
 IMPROPER 87092 87081 87084 87086 100 120.0
 DIHEDRAL 87250 87253 87255 87257 100 0.0
 IMPROPER 87226 87215 87218 87220 100 120.0
 DIHEDRAL 87377 87380 87382 87384 100 0.0
 IMPROPER 87353 87342 87345 87347 100 120.0
 DIHEDRAL 87504 87507 87509 87511 100 0.0
 IMPROPER 87480 87469 87472 87474 100 120.0
 DIHEDRAL 87631 87634 87636 87638 100 0.0
 IMPROPER 87607 87596 87599 87601 100 120.0
 DIHEDRAL 87765 87768 87770 87772 100 0.0
 IMPROPER 87741 87730 87733 87735 100 120.0
 DIHEDRAL 87892 87895 87897 87899 100 0.0
 IMPROPER 87868 87857 87860 87862 100 120.0
 DIHEDRAL 88036 88039 88041 88043 100 0.0
 DIHEDRAL 88043 88046 88048 88050 100 0.0
 DIHEDRAL 88050 88053 88055 88057 100 0.0
 IMPROPER 88012 88001 88004 88006 100 120.0
 IMPROPER 87994 87967 87971 87975 100  60.0
 IMPROPER 87967 87971 87975 87983 100 -60.0
 IMPROPER 87971 87975 87983 87990 100  60.0
 IMPROPER 87975 87983 87990 87994 100 -60.0
 IMPROPER 87983 87990 87994 87967 100  60.0
 IMPROPER 87990 87994 87967 87971 100 -60.0
 IMPROPER 87994 87999 87996 88000 100 180.0
 DIHEDRAL 88157 88160 88162 88164 100 0.0
 IMPROPER 88133 88122 88125 88127 100 120.0
 DIHEDRAL 88282 88285 88287 88289 100 0.0
 IMPROPER 88258 88247 88250 88252 100 120.0
 DIHEDRAL 88416 88419 88421 88423 100 0.0
 IMPROPER 88392 88381 88384 88386 100 120.0
 DIHEDRAL 88550 88553 88555 88557 100 0.0
 IMPROPER 88526 88515 88518 88520 100 120.0
 DIHEDRAL 88675 88678 88680 88682 100 0.0
 IMPROPER 88651 88640 88643 88645 100 120.0
 DIHEDRAL 88802 88805 88807 88809 100 0.0
 IMPROPER 88778 88767 88770 88772 100 120.0
 DIHEDRAL 88946 88949 88951 88953 100 0.0
 DIHEDRAL 88953 88956 88958 88960 100 0.0
 DIHEDRAL 88960 88963 88965 88967 100 0.0
 IMPROPER 88922 88911 88914 88916 100 120.0
 IMPROPER 88904 88877 88881 88885 100  60.0
 IMPROPER 88877 88881 88885 88893 100 -60.0
 IMPROPER 88881 88885 88893 88900 100  60.0
 IMPROPER 88885 88893 88900 88904 100 -60.0
 IMPROPER 88893 88900 88904 88877 100  60.0
 IMPROPER 88900 88904 88877 88881 100 -60.0
 IMPROPER 88904 88909 88906 88910 100 180.0
 DIHEDRAL 89076 89079 89081 89083 100 0.0
 IMPROPER 89052 89041 89044 89046 100 120.0
 DIHEDRAL 89201 89204 89206 89208 100 0.0
 IMPROPER 89177 89166 89169 89171 100 120.0
 DIHEDRAL 89335 89338 89340 89342 100 0.0
 IMPROPER 89311 89300 89303 89305 100 120.0
 DIHEDRAL 89462 89465 89467 89469 100 0.0
 IMPROPER 89438 89427 89430 89432 100 120.0
 DIHEDRAL 89596 89599 89601 89603 100 0.0
 IMPROPER 89572 89561 89564 89566 100 120.0
 DIHEDRAL 89730 89733 89735 89737 100 0.0
 IMPROPER 89706 89695 89698 89700 100 120.0
 DIHEDRAL 89855 89858 89860 89862 100 0.0
 IMPROPER 89831 89820 89823 89825 100 120.0
 DIHEDRAL 89989 89992 89994 89996 100 0.0
 IMPROPER 89965 89954 89957 89959 100 120.0
 DIHEDRAL 90123 90126 90128 90130 100 0.0
 IMPROPER 90099 90088 90091 90093 100 120.0
 DIHEDRAL 90257 90260 90262 90264 100 0.0
 IMPROPER 90233 90222 90225 90227 100 120.0
 DIHEDRAL 90401 90404 90406 90408 100 0.0
 DIHEDRAL 90408 90411 90413 90415 100 0.0
 DIHEDRAL 90415 90418 90420 90422 100 0.0
 IMPROPER 90377 90366 90369 90371 100 120.0
 IMPROPER 90359 90332 90336 90340 100  60.0
 IMPROPER 90332 90336 90340 90348 100 -60.0
 IMPROPER 90336 90340 90348 90355 100  60.0
 IMPROPER 90340 90348 90355 90359 100 -60.0
 IMPROPER 90348 90355 90359 90332 100  60.0
 IMPROPER 90355 90359 90332 90336 100 -60.0
 IMPROPER 90359 90364 90361 90365 100 180.0
 DIHEDRAL 90531 90534 90536 90538 100 0.0
 IMPROPER 90507 90496 90499 90501 100 120.0
 DIHEDRAL 90665 90668 90670 90672 100 0.0
 IMPROPER 90641 90630 90633 90635 100 120.0
 DIHEDRAL 90790 90793 90795 90797 100 0.0
 IMPROPER 90766 90755 90758 90760 100 120.0
 DIHEDRAL 90924 90927 90929 90931 100 0.0
 IMPROPER 90900 90889 90892 90894 100 120.0
 DIHEDRAL 91058 91061 91063 91065 100 0.0
 IMPROPER 91034 91023 91026 91028 100 120.0
 DIHEDRAL 91192 91195 91197 91199 100 0.0
 IMPROPER 91168 91157 91160 91162 100 120.0
 DIHEDRAL 91326 91329 91331 91333 100 0.0
 IMPROPER 91302 91291 91294 91296 100 120.0
 DIHEDRAL 91460 91463 91465 91467 100 0.0
 IMPROPER 91436 91425 91428 91430 100 120.0
 DIHEDRAL 91585 91588 91590 91592 100 0.0
 IMPROPER 91561 91550 91553 91555 100 120.0
 DIHEDRAL 91719 91722 91724 91726 100 0.0
 IMPROPER 91695 91684 91687 91689 100 120.0
 DIHEDRAL 91844 91847 91849 91851 100 0.0
 IMPROPER 91820 91809 91812 91814 100 120.0
 DIHEDRAL 91978 91981 91983 91985 100 0.0
 IMPROPER 91954 91943 91946 91948 100 120.0
 DIHEDRAL 92112 92115 92117 92119 100 0.0
 IMPROPER 92088 92077 92080 92082 100 120.0
 DIHEDRAL 92239 92242 92244 92246 100 0.0
 IMPROPER 92215 92204 92207 92209 100 120.0
 DIHEDRAL 92373 92376 92378 92380 100 0.0
 IMPROPER 92349 92338 92341 92343 100 120.0
 DIHEDRAL 92498 92501 92503 92505 100 0.0
 IMPROPER 92474 92463 92466 92468 100 120.0
 DIHEDRAL 92642 92645 92647 92649 100 0.0
 DIHEDRAL 92649 92652 92654 92656 100 0.0
 DIHEDRAL 92656 92659 92661 92663 100 0.0
 IMPROPER 92618 92607 92610 92612 100 120.0
 IMPROPER 92600 92573 92577 92581 100  60.0
 IMPROPER 92573 92577 92581 92589 100 -60.0
 IMPROPER 92577 92581 92589 92596 100  60.0
 IMPROPER 92581 92589 92596 92600 100 -60.0
 IMPROPER 92589 92596 92600 92573 100  60.0
 IMPROPER 92596 92600 92573 92577 100 -60.0
 IMPROPER 92600 92605 92602 92606 100 180.0
 DIHEDRAL 92772 92775 92777 92779 100 0.0
 IMPROPER 92748 92737 92740 92742 100 120.0
 DIHEDRAL 92897 92900 92902 92904 100 0.0
 IMPROPER 92873 92862 92865 92867 100 120.0
 DIHEDRAL 93022 93025 93027 93029 100 0.0
 IMPROPER 92998 92987 92990 92992 100 120.0
 DIHEDRAL 93149 93152 93154 93156 100 0.0
 IMPROPER 93125 93114 93117 93119 100 120.0
 DIHEDRAL 93276 93279 93281 93283 100 0.0
 IMPROPER 93252 93241 93244 93246 100 120.0
 DIHEDRAL 93410 93413 93415 93417 100 0.0
 IMPROPER 93386 93375 93378 93380 100 120.0
 DIHEDRAL 93544 93547 93549 93551 100 0.0
 IMPROPER 93520 93509 93512 93514 100 120.0
 DIHEDRAL 93678 93681 93683 93685 100 0.0
 IMPROPER 93654 93643 93646 93648 100 120.0
 DIHEDRAL 93805 93808 93810 93812 100 0.0
 IMPROPER 93781 93770 93773 93775 100 120.0
 DIHEDRAL 93939 93942 93944 93946 100 0.0
 IMPROPER 93915 93904 93907 93909 100 120.0
 DIHEDRAL 94073 94076 94078 94080 100 0.0
 IMPROPER 94049 94038 94041 94043 100 120.0
 DIHEDRAL 94200 94203 94205 94207 100 0.0
 IMPROPER 94176 94165 94168 94170 100 120.0
 DIHEDRAL 94325 94328 94330 94332 100 0.0
 IMPROPER 94301 94290 94293 94295 100 120.0
 DIHEDRAL 94459 94462 94464 94466 100 0.0
 IMPROPER 94435 94424 94427 94429 100 120.0
 DIHEDRAL 94586 94589 94591 94593 100 0.0
 IMPROPER 94562 94551 94554 94556 100 120.0
 DIHEDRAL 94711 94714 94716 94718 100 0.0
 IMPROPER 94687 94676 94679 94681 100 120.0
 DIHEDRAL 94838 94841 94843 94845 100 0.0
 IMPROPER 94814 94803 94806 94808 100 120.0
 DIHEDRAL 94982 94985 94987 94989 100 0.0
 DIHEDRAL 94989 94992 94994 94996 100 0.0
 DIHEDRAL 94996 94999 95001 95003 100 0.0
 IMPROPER 94958 94947 94950 94952 100 120.0
 IMPROPER 94940 94913 94917 94921 100  60.0
 IMPROPER 94913 94917 94921 94929 100 -60.0
 IMPROPER 94917 94921 94929 94936 100  60.0
 IMPROPER 94921 94929 94936 94940 100 -60.0
 IMPROPER 94929 94936 94940 94913 100  60.0
 IMPROPER 94936 94940 94913 94917 100 -60.0
 IMPROPER 94940 94945 94942 94946 100 180.0
 DIHEDRAL 95112 95115 95117 95119 100 0.0
 IMPROPER 95088 95077 95080 95082 100 120.0
 DIHEDRAL 95246 95249 95251 95253 100 0.0
 IMPROPER 95222 95211 95214 95216 100 120.0
 DIHEDRAL 95380 95383 95385 95387 100 0.0
 IMPROPER 95356 95345 95348 95350 100 120.0
 DIHEDRAL 95514 95517 95519 95521 100 0.0
 IMPROPER 95490 95479 95482 95484 100 120.0
 DIHEDRAL 95648 95651 95653 95655 100 0.0
 IMPROPER 95624 95613 95616 95618 100 120.0
 DIHEDRAL 95775 95778 95780 95782 100 0.0
 IMPROPER 95751 95740 95743 95745 100 120.0
 DIHEDRAL 95909 95912 95914 95916 100 0.0
 IMPROPER 95885 95874 95877 95879 100 120.0
 DIHEDRAL 96034 96037 96039 96041 100 0.0
 IMPROPER 96010 95999 96002 96004 100 120.0
 DIHEDRAL 96168 96171 96173 96175 100 0.0
 IMPROPER 96144 96133 96136 96138 100 120.0
 DIHEDRAL 96302 96305 96307 96309 100 0.0
 IMPROPER 96278 96267 96270 96272 100 120.0
 DIHEDRAL 96427 96430 96432 96434 100 0.0
 IMPROPER 96403 96392 96395 96397 100 120.0
 DIHEDRAL 96561 96564 96566 96568 100 0.0
 IMPROPER 96537 96526 96529 96531 100 120.0
 DIHEDRAL 96688 96691 96693 96695 100 0.0
 IMPROPER 96664 96653 96656 96658 100 120.0
 DIHEDRAL 96822 96825 96827 96829 100 0.0
 IMPROPER 96798 96787 96790 96792 100 120.0
 DIHEDRAL 96947 96950 96952 96954 100 0.0
 IMPROPER 96923 96912 96915 96917 100 120.0
 DIHEDRAL 97091 97094 97096 97098 100 0.0
 DIHEDRAL 97098 97101 97103 97105 100 0.0
 DIHEDRAL 97105 97108 97110 97112 100 0.0
 IMPROPER 97067 97056 97059 97061 100 120.0
 IMPROPER 97049 97022 97026 97030 100  60.0
 IMPROPER 97022 97026 97030 97038 100 -60.0
 IMPROPER 97026 97030 97038 97045 100  60.0
 IMPROPER 97030 97038 97045 97049 100 -60.0
 IMPROPER 97038 97045 97049 97022 100  60.0
 IMPROPER 97045 97049 97022 97026 100 -60.0
 IMPROPER 97049 97054 97051 97055 100 180.0
 DIHEDRAL 97214 97217 97219 97221 100 0.0
 IMPROPER 97190 97179 97182 97184 100 120.0
 DIHEDRAL 97341 97344 97346 97348 100 0.0
 IMPROPER 97317 97306 97309 97311 100 120.0
 DIHEDRAL 97475 97478 97480 97482 100 0.0
 IMPROPER 97451 97440 97443 97445 100 120.0
 DIHEDRAL 97609 97612 97614 97616 100 0.0
 IMPROPER 97585 97574 97577 97579 100 120.0
 DIHEDRAL 97743 97746 97748 97750 100 0.0
 IMPROPER 97719 97708 97711 97713 100 120.0
 DIHEDRAL 97877 97880 97882 97884 100 0.0
 IMPROPER 97853 97842 97845 97847 100 120.0
 DIHEDRAL 98011 98014 98016 98018 100 0.0
 IMPROPER 97987 97976 97979 97981 100 120.0
 DIHEDRAL 98145 98148 98150 98152 100 0.0
 IMPROPER 98121 98110 98113 98115 100 120.0
 DIHEDRAL 98272 98275 98277 98279 100 0.0
 IMPROPER 98248 98237 98240 98242 100 120.0
 DIHEDRAL 98406 98409 98411 98413 100 0.0
 IMPROPER 98382 98371 98374 98376 100 120.0
 DIHEDRAL 98531 98534 98536 98538 100 0.0
 IMPROPER 98507 98496 98499 98501 100 120.0
 DIHEDRAL 98665 98668 98670 98672 100 0.0
 IMPROPER 98641 98630 98633 98635 100 120.0
 DIHEDRAL 98790 98793 98795 98797 100 0.0
 IMPROPER 98766 98755 98758 98760 100 120.0
 DIHEDRAL 98924 98927 98929 98931 100 0.0
 IMPROPER 98900 98889 98892 98894 100 120.0
 DIHEDRAL 99049 99052 99054 99056 100 0.0
 IMPROPER 99025 99014 99017 99019 100 120.0
 DIHEDRAL 99183 99186 99188 99190 100 0.0
 IMPROPER 99159 99148 99151 99153 100 120.0
 DIHEDRAL 99308 99311 99313 99315 100 0.0
 IMPROPER 99284 99273 99276 99278 100 120.0
 DIHEDRAL 99435 99438 99440 99442 100 0.0
 IMPROPER 99411 99400 99403 99405 100 120.0
 DIHEDRAL 99569 99572 99574 99576 100 0.0
 IMPROPER 99545 99534 99537 99539 100 120.0
 DIHEDRAL 99696 99699 99701 99703 100 0.0
 IMPROPER 99672 99661 99664 99666 100 120.0
 DIHEDRAL 99823 99826 99828 99830 100 0.0
 IMPROPER 99799 99788 99791 99793 100 120.0
 DIHEDRAL 99957 99960 99962 99964 100 0.0
 IMPROPER 99933 99922 99925 99927 100 120.0
 DIHEDRAL 100084 100087 100089 100091 100 0.0
 IMPROPER 100060 100049 100052 100054 100 120.0
 DIHEDRAL 100218 100221 100223 100225 100 0.0
 IMPROPER 100194 100183 100186 100188 100 120.0
 DIHEDRAL 100343 100346 100348 100350 100 0.0
 IMPROPER 100319 100308 100311 100313 100 120.0
 DIHEDRAL 100468 100471 100473 100475 100 0.0
 IMPROPER 100444 100433 100436 100438 100 120.0
 DIHEDRAL 100602 100605 100607 100609 100 0.0
 IMPROPER 100578 100567 100570 100572 100 120.0
 DIHEDRAL 100736 100739 100741 100743 100 0.0
 IMPROPER 100712 100701 100704 100706 100 120.0
 DIHEDRAL 100870 100873 100875 100877 100 0.0
 IMPROPER 100846 100835 100838 100840 100 120.0
 DIHEDRAL 100995 100998 101000 101002 100 0.0
 IMPROPER 100971 100960 100963 100965 100 120.0
 DIHEDRAL 101129 101132 101134 101136 100 0.0
 IMPROPER 101105 101094 101097 101099 100 120.0
 DIHEDRAL 101263 101266 101268 101270 100 0.0
 IMPROPER 101239 101228 101231 101233 100 120.0
 DIHEDRAL 101397 101400 101402 101404 100 0.0
 IMPROPER 101373 101362 101365 101367 100 120.0
 DIHEDRAL 101524 101527 101529 101531 100 0.0
 IMPROPER 101500 101489 101492 101494 100 120.0
 DIHEDRAL 101651 101654 101656 101658 100 0.0
 IMPROPER 101627 101616 101619 101621 100 120.0
 DIHEDRAL 101776 101779 101781 101783 100 0.0
 IMPROPER 101752 101741 101744 101746 100 120.0
 DIHEDRAL 101901 101904 101906 101908 100 0.0
 IMPROPER 101877 101866 101869 101871 100 120.0
 DIHEDRAL 102026 102029 102031 102033 100 0.0
 IMPROPER 102002 101991 101994 101996 100 120.0
 DIHEDRAL 102151 102154 102156 102158 100 0.0
 IMPROPER 102127 102116 102119 102121 100 120.0
 DIHEDRAL 102285 102288 102290 102292 100 0.0
 IMPROPER 102261 102250 102253 102255 100 120.0
 DIHEDRAL 102429 102432 102434 102436 100 0.0
 DIHEDRAL 102436 102439 102441 102443 100 0.0
 DIHEDRAL 102443 102446 102448 102450 100 0.0
 IMPROPER 102405 102394 102397 102399 100 120.0
 IMPROPER 102387 102360 102364 102368 100  60.0
 IMPROPER 102360 102364 102368 102376 100 -60.0
 IMPROPER 102364 102368 102376 102383 100  60.0
 IMPROPER 102368 102376 102383 102387 100 -60.0
 IMPROPER 102376 102383 102387 102360 100  60.0
 IMPROPER 102383 102387 102360 102364 100 -60.0
 IMPROPER 102387 102392 102389 102393 100 180.0
