# Supplementary material for: Examining the Effect of Charged Lipids on Mitochondrial Outer Membrane Dynamics Using Atomistic Simulations
Source: Biomolecules. 2022 Jan 22;12(2):183. doi: 10.3390/biom12020183 (PMC8961577; doi:10.3390/biom12020183)
Supplement: Supplementary file 1 [file biomolecules-12-00183-s001.zip › Supplementary Materials/simulated_systems/simulated_systems/Mito3/step6.3_equilibration.inp]

structure          ../step5_assembly.xplor_ext.psf
coordinates        ../step5_assembly.pdb

set temp           310;
set outputname step6.3_equilibration;

source         step5_assembly.namd.str
set inputname  step6.2_equilibration;
outputname     $outputname;
binCoordinates $inputname.coor;
binVelocities  $inputname.vel;
extendedSystem $inputname.xsc;

firsttimestep    60000;
restartfreq        500;                # 500 steps = every 1ps
dcdfreq           1000;
dcdUnitCell        yes;                # the file will contain unit cell info in the style of
                                       # charmm dcd files. if yes, the dcd files will contain
                                       # unit cell information in the style of charmm DCD files.
xstFreq           1000;                # XSTFreq: control how often the extended systen configuration
                                       # will be appended to the XST file
outputEnergies     125;                # 125 steps = every 0.25ps
                                       # The number of timesteps between each energy output of NAMD
outputTiming      1000;                # The number of timesteps between each timing output shows
                                       # time per step and time to completion

# Force-Field Parameters
paraTypeCharmm     on;                 # We're using charmm type parameter file(s)
                                       # multiple definitions may be used but only one file per definition
parameters          toppar/par_all36_prot.prm
parameters          toppar/par_all36_na.prm
parameters          toppar/par_all36_carb.prm
parameters          toppar/par_all36_lipid.prm
parameters          toppar/par_all36_cgenff.prm
parameters          toppar/toppar_all36_prot_lyr.str
parameters          toppar/toppar_all36_carb_glycopeptide.str
parameters          toppar/toppar_all36_prot_fluoro_alkanes.str
parameters          toppar/toppar_all36_prot_na_combined.str
parameters          toppar/toppar_all36_lipid_bacterial.str
parameters          toppar/toppar_all36_lipid_miscellaneous.str
parameters          toppar/toppar_all36_lipid_cholesterol.str
parameters          toppar/toppar_all36_lipid_yeast.str
parameters          toppar/toppar_all36_lipid_sphingo.str
parameters          toppar/toppar_all36_lipid_glycolipid.str
parameters          toppar/toppar_all36_lipid_inositol.str
parameters          toppar/toppar_all36_lipid_cardiolipin.str
parameters          toppar/toppar_all36_lipid_llo.str
parameters          toppar/toppar_water_ions.str
parameters          toppar/toppar_dum_noble_gases.str
parameters          toppar/toppar_all36_na_nad_ppi.str

# These are specified by CHARMM
exclude             scaled1-4          # non-bonded exclusion policy to use "none,1-2,1-3,1-4,or scaled1-4"
                                       # 1-2: all atoms pairs that are bonded are going to be ignored
                                       # 1-3: 3 consecutively bonded are excluded
                                       # scaled1-4: include all the 1-3, and modified 1-4 interactions
                                       # electrostatic scaled by 1-4scaling factor 1.0
                                       # vdW special 1-4 parameters in charmm parameter file.
1-4scaling          1.0
switching            on
vdwForceSwitching   yes;               # New option for force-based switching of vdW
                                       # if both switching and vdwForceSwitching are on CHARMM force
                                       # switching is used for vdW forces.
seed                1433869210         # Specifies a specific seed

# You have some freedom choosing the cutoff
cutoff              12.0;              # may use smaller, maybe 10., with PME
switchdist          10.0;              # cutoff - 2.
                                       # switchdist - where you start to switch
                                       # cutoff - where you stop accounting for nonbond interactions.
                                       # correspondence in charmm:
                                       # (cutnb,ctofnb,ctonnb = pairlistdist,cutoff,switchdist)
pairlistdist        16.0;              # stores the all the pairs with in the distance it should be larger
                                       # than cutoff( + 2.) 
stepspercycle       20;                # 20 redo pairlists every ten steps
pairlistsPerCycle    2;                # 2 is the default 
                                       # cycle represents the number of steps between atom reassignments
                                       # this means every 20/2=10 steps the pairlist will be updated
                          
# Integrator Parameters
timestep            1.0;               # fs/step
rigidBonds          all;               # Bound constraint all bonds involving H are fixed in length
nonbondedFreq       1;                 # nonbonded forces every step
fullElectFrequency  1;                 # PME every step


# Constant Temperature Control ONLY DURING EQUILB
reassignFreq        500;               # reassignFreq:  use this to reassign velocity every 500 steps
reassignTemp        $temp;

if { $boxtype == "hexa" } {
   set wrapnearst on
} else {
   set wrapnearst off
}

wrapWater            on;               # wrap water to central cell
wrapAll              on;               # wrap other molecules too
wrapNearest $wrapnearst;               # use for non-rectangular cells (wrap to the nearest image)

# PME (for full-system periodic electrostatics)
source checkfft.str
PME                yes;
PMEInterpOrder       6;                # interpolation order (spline order 6 in charmm)
PMEGridSizeX     $fftx;                # should be close to the cell size 
PMEGridSizeY     $ffty;                # corresponds to the charmm input fftx/y/z
PMEGridSizeZ     $fftz;

# Pressure and volume control
useGroupPressure       yes;            # use a hydrogen-group based pseudo-molecular viral to calcualte pressure and
                                       # has less fluctuation, is needed for rigid bonds (rigidBonds/SHAKE)
useFlexibleCell        yes;            # yes for anisotropic system like membrane 
useConstantRatio       yes;            # keeps the ratio of the unit cell in the x-y plane constant A=B

langevin                on
langevinDamping         1.0
langevinTemp            $temp
langevinHydrogen        off

# constant pressure
langevinPiston          on
langevinPistonTarget    1.01325
langevinPistonPeriod    50.0
langevinPistonDecay     25.0
langevinPistonTemp      $temp

# planar restraint
colvars on
exec sed -e "s/Constant \$fc/Constant 2/g" membrane_lipid_restraint.namd.col > restraints/$outputname.col
colvarsConfig restraints/$outputname.col

# dihedral restraint
extraBonds yes
exec sed -e "s/\$FC/100/g" restraints/dihe.txt > restraints/$outputname.dihe
extraBondsFile restraints/$outputname.dihe
numsteps 90000000
run 25000
